# Supplementary material for: Generation of human islet cell type-specific identity genesets
Source: Nat Commun. 2022 Apr 19;13:2020. doi: 10.1038/s41467-022-29588-8 (PMC9019032; doi:10.1038/s41467-022-29588-8)
Supplement: Supplementary file 5 — Supplemental data 1 [file 41467_2022_29588_MOESM5_ESM.xlsx]

## Sheet: sheet1
	Subgroup		Geneset		Count				Rank				logFC				Padj				Baron logFC			Enge logFC			Lawlor logFC			Muraro logFC			Segerstolpe logFC			Wang logFC			Xin logFC			Baron Padj			Enge Padj			Lawlor Padj
gene	TF	CS	incl.	other	tot	vsB	vsG	vsD	tot	vsB	vsG	vsD	tot	vsB	vsG	vsD	tot	vsB	vsG	vsD	AvsB	AvsD	AvsG	AvsB	AvsD	AvsG	AvsB	AvsD	AvsG	AvsB	AvsD	AvsG	AvsB	AvsD	AvsG	AvsB	AvsD	AvsG	AvsB	AvsD	AvsG	AvsB	AvsD	AvsG	AvsB	AvsD	AvsG	AvsB	AvsD
GCG	.	.	X	.	21	7	7	7	2013.98	2302.48	1858.15	1874.22	8.39243	8.32131	8.65687	8.1991	1.05592e-240	2.01272e-277	2.26569e-215	2.58172e-229	7.64262	7.63941	7.33515	10.1734	9.89345	10.2211	10.011	9.99871	10.8638	4.26045	4.97183	5.10614	8.72765	8.49298	9.02595	8.90729	8.88167	8.77778	8.52683	7.51563	9.26829	1e-300	1e-300	1e-300	1e-300	1.33515e-259	1.20661e-124	1e-300	5.09547e-95
TTR	.	.	X	.	21	7	7	7	736.205	898.543	438.608	911.633	3.79734	3.92266	2.75625	4.71311	1.33687e-194	8.61183e-230	7.37901e-160	3.75988e-194	4.66415	5.37654	3.30349	4.52882	5.11564	3.43771	3.70911	5.32494	2.6365	2.63436	4.07637	2.85032	4.05722	4.56245	2.47478	3.88626	4.69122	2.21998	3.97868	3.84462	2.37097	1e-300	1e-300	1e-300	2.43092e-173	1.04501e-84	1.19312e-13	1.29617e-148	1.08653e-82
IRX2	X	.	X	.	19	7	6	6	55.8433	90.3287	41.8652	26.6071	1.26669	1.2103	1.31782	1.28135	8.20194e-45	2.3252e-75	1.70371e-32	1.71845e-21	1.25229	1.24945	1.20702	0.617106	0.614798	.	0.80772	0.774298	0.812631	2.7566	3.07514	3.05462	1.16151	1.16279	1.05963	0.736771	.	0.740545	1.14007	0.811633	1.03247	5.16927e-32	4.94979e-13	6.19505e-20	1.27198e-29	0.00078851	.	1.1693e-68	0.00896157
HIGD1A	.	.	X	.	19	7	7	5	46.3797	38.3016	51.7384	40.4536	1.41472	0.941814	1.95164	1.32512	1.64588e-33	2.14826e-41	3.0885e-27	2.96308e-31	0.636451	0.731679	0.768358	1.20554	1.53367	2.11138	0.675156	.	1.90458	1.18153	2.14117	2.78867	0.792719	1.2397	1.60405	1.26928	.	2.45516	0.832024	0.979373	2.02926	1.03509e-75	1.46685e-33	1.80058e-05	1.19065e-12	0.000438237	0.00423477	2.98132e-11	.
GLS	.	.	X	.	18	7	5	6	147.042	237.194	78.6802	96.1569	1.89192	1.86229	1.89187	1.92654	1.9002e-78	4.29747e-128	2.57855e-42	1.22509e-50	0.90439	0.911334	0.87594	1.44866	1.27078	.	2.12882	1.80489	2.04268	2.31259	3.05501	2.89067	1.95278	1.92113	1.51413	1.8669	.	.	2.42187	2.59607	2.13592	9.39313e-138	1.34148e-39	2.35176e-19	1.53545e-21	0.00244431	.	3.20492e-84	4.71106e-07
TM4SF4	.	X	X	γ	17	7	3	7	419.487	864.482	19.192	322.132	3.19324	4.10901	1.05354	3.19449	4.29648e-132	4.10445e-211	6.07145e-19	1.44556e-101	3.33452	2.54661	0.609234	3.48033	2.9004	.	4.59816	3.93391	.	4.2345	3.94542	1.8724	4.68429	2.78049	0.678981	3.94238	3.70239	.	4.48893	2.55221	.	1e-300	1.52323e-176	0.00130519	9.92575e-80	3.33194e-17	.	3.66028e-149	1.9545e-14
FAP	.	X	X	.	17	6	6	5	153.993	271.58	97.5872	77.4065	2.54952	2.51077	2.60244	2.53252	3.9746e-61	6.82095e-109	3.1746e-38	2.72243e-31	.	.	.	2.02332	2.05141	2.05141	2.47521	2.39107	2.46523	3.06134	3.61705	3.61374	2.26833	2.27887	2.2757	2.61063	.	2.59674	2.6258	2.32418	2.61183	.	.	.	5.85198e-52	2.40772e-13	0.00115675	3.83264e-85	0.0016817
GPX3	.	.	X	δ	17	7	7	3	132.853	147.974	158.849	31.872	1.80434	1.45796	2.49642	0.997717	2.34561e-74	3.20873e-102	2.34026e-64	1.13517e-32	1.85836	0.813967	2.60724	1.06547	.	2.02772	1.56113	.	2.78329	1.88997	1.09732	2.50456	1.78993	1.08186	2.67452	0.808967	.	2.17832	1.23189	.	2.69926	1e-300	2.44873e-62	7.17337e-161	4.06394e-22	.	0.0413626	4.68071e-44	.
SLC7A2	.	X	X	.	17	7	5	5	115.447	125.889	72.6711	139.167	1.44846	1.26905	1.45286	1.69524	1.97979e-80	6.31991e-100	9.56343e-51	8.07043e-83	1.34552	1.48756	1.50955	1.65628	1.66358	.	0.969987	.	1.35233	1.16275	2.27723	2.8862	1.52728	1.62329	0.925564	1.17833	.	.	1.0432	1.42453	0.59065	3.77058e-274	7.10645e-130	1.15978e-60	8.14925e-20	0.000785985	.	1.63103e-21	.
GC	.	.	X	γ	16	7	4	5	377.051	626.562	74.0269	364.037	3.10241	3.39194	1.62172	3.88161	2.91859e-122	1.90333e-185	2.25348e-46	1.64041e-94	2.23985	.	1.36739	4.65715	4.68635	.	2.92958	2.95128	.	4.13731	5.43719	2.77705	3.75792	3.67999	1.19878	2.91936	.	.	3.10244	2.65321	1.14366	8.03675e-135	.	3.13397e-31	5.30771e-139	4.98498e-38	.	5.35345e-121	1.41504e-12
PCSK2	.	.	X	.	16	6	5	5	158.271	303.531	70.4786	104.727	1.58009	1.85969	1.44454	1.38012	6.82272e-101	6.07877e-164	1.6235e-49	1.31109e-76	2.20663	1.87041	1.67634	1.76878	1.03761	1.78868	1.35261	.	.	2.17996	1.58615	1.68254	2.2077	1.83261	1.50418	.	.	.	1.44245	0.573797	0.570981	1e-300	2.60467e-148	6.34216e-68	1.00515e-54	0.000509483	0.0013192	3.10002e-38	.
CRYBA2	.	.	X	.	16	7	4	5	149.044	187.817	96.4141	122.14	2.18487	1.96218	2.13163	2.53923	6.07905e-69	1.9104e-96	5.88615e-46	7.92198e-49	1.74722	1.69877	1.67169	3.2093	3.08064	.	0.969815	.	.	2.86631	3.56051	3.34443	3.15235	3.34247	2.72532	0.806662	.	.	0.983579	1.01378	0.785084	1.59464e-155	2.36467e-56	6.83619e-32	2.00711e-46	9.71727e-10	.	3.79649e-33	.
LOXL4	.	X	X	.	16	7	5	4	126.527	170.214	94.8871	80.5427	2.63406	2.50447	2.6298	2.86616	9.22494e-49	1.08631e-68	8.28962e-37	7.92083e-29	1.57594	.	1.52074	2.24226	2.24226	.	2.29944	.	2.33417	3.68771	3.87364	3.82525	3.42516	3.41691	3.38441	2.19508	.	.	2.10572	1.93186	2.08445	1.69866e-77	.	1.49405e-18	1.66359e-24	0.000249356	.	5.47328e-71	.
B2M	.	.	X	.	16	7	4	5	102.838	176.202	53.7155	54.3887	1.12945	1.2564	1.1168	0.961847	8.88518e-92	5.7176e-141	7.98362e-49	2.84363e-57	1.43778	1.14488	1.00656	1.78427	0.878382	.	1.17851	.	.	0.834424	1.27291	1.88981	1.33629	0.801264	0.967548	1.03553	.	.	1.18803	0.711796	0.603276	1e-300	1.86373e-157	2.80795e-58	1.43172e-81	3.32219e-05	.	4.33237e-53	.
ALDH1A1	.	.	X	.	15	7	2	6	267.981	294.273	35.2854	341.157	2.25651	2.07612	1.30282	2.78488	1.74214e-119	1.81094e-142	8.24219e-28	3.13671e-123	2.25846	2.65462	0.694565	2.56847	2.32495	.	1.8854	2.8948	.	1.8873	3.62577	1.91107	1.80803	2.48435	.	2.00135	.	.	2.1238	2.72476	.	1e-300	9.43564e-259	3.2837e-05	1.66628e-47	5.9302e-09	.	1.55916e-44	8.74001e-10
CLU	.	X	X	.	15	7	2	6	203.829	402.548	41.193	99.4117	1.72107	2.25905	0.982945	1.33948	3.70339e-119	6.4031e-179	1.23663e-42	6.07153e-75	3.40899	2.18908	1.03627	2.99395	1.4047	.	2.28533	1.30749	.	1.32205	1.09425	0.929623	2.04333	1.21579	.	1.96846	.	.	1.79122	0.825566	.	1e-300	1e-300	2.50492e-73	6.48674e-133	9.71374e-10	.	2.55116e-88	0.000156175
TMEM176B	.	.	X	γ	15	7	4	4	174.4	340.294	27.0719	131.307	1.59878	2.0489	0.949007	1.46084	8.26184e-110	8.20717e-167	2.97484e-29	1.30538e-90	2.14798	1.68356	0.882201	1.7534	.	.	2.21732	.	.	2.36748	1.66057	1.42085	2.61971	1.60479	0.866968	1.32413	.	.	1.91229	0.89446	0.626008	1e-300	2.1738e-172	2.19867e-32	1.16335e-32	.	.	4.8973e-80	.
PAPPA2	.	.	X	δ	15	7	6	2	83.464	131.101	51.5952	14.3011	1.77296	1.74127	1.97577	1.27545	8.39258e-48	5.12509e-76	7.69054e-27	6.12901e-12	0.713478	.	.	1.3684	.	1.44857	2.09685	.	2.20648	2.38874	1.60886	2.66624	1.71232	0.942041	1.71695	2.01212	.	2.04789	1.89698	.	1.76847	8.03814e-69	.	.	3.04172e-42	.	0.00437201	1.92208e-76	.
SMIM24	.	.	X	.	15	7	3	5	49.1638	74.3802	15.6779	35.24	1.12422	1.12962	0.717145	1.36089	1.85532e-44	1.42871e-66	1.37544e-22	1.27429e-26	1.18747	1.09849	0.831894	1.58691	1.40215	.	0.76475	.	.	0.606449	1.53048	.	1.86444	1.71512	0.764166	0.837287	.	.	1.06007	1.05821	0.555376	5.44939e-97	2.63387e-33	1.10523e-09	4.03756e-42	8.49717e-08	.	9.61132e-40	.
TMEM176A	.	.	X	.	14	7	3	4	144.822	250.291	26.1737	93.4906	1.56251	1.79556	1.12254	1.48465	2.0628e-93	4.03123e-140	4.82456e-24	1.0678e-63	2.84996	2.21406	0.998279	1.513	.	.	1.28875	.	.	2.5554	1.89959	1.64712	2.18109	1.18361	0.722212	1.06862	.	.	1.1121	0.641335	.	1e-300	3.21338e-144	3.96433e-23	2.84213e-35	.	.	1.41888e-58	.
RGS4	.	.	X	.	14	7	3	4	122.576	194.27	14.1525	113.459	1.7663	1.96472	1.16914	1.86694	4.00583e-70	1.32035e-99	7.85122e-13	1.68662e-61	1.34788	1.38668	0.756746	1.45111	.	.	1.96191	.	.	2.4563	3.18852	2.13591	2.10166	2.21136	0.614761	2.54964	.	.	1.88452	0.681195	.	2.4632e-191	9.65198e-80	5.48448e-08	2.36918e-10	.	.	5.20208e-39	.
MUC13	.	X	X	.	14	7	3	4	112.876	160.658	43.6257	84.1526	1.76494	1.78666	1.68092	1.78995	1.1107e-64	1.20018e-90	1.11323e-26	9.68186e-48	2.18895	1.92778	1.83252	1.07422	.	.	1.51185	1.51438	.	2.82564	2.68278	2.43349	1.53038	1.03484	0.77676	1.88376	.	.	1.49183	.	.	1.26996e-185	1.62824e-107	2.28503e-34	3.08788e-13	.	.	6.59325e-60	0.00371692
FXYD5	.	.	X	.	14	6	3	5	99.3069	170.36	46.7867	50.4279	1.6642	1.72748	1.44751	1.71828	2.12585e-60	2.40953e-99	4.76282e-33	4.48802e-30	2.29426	2.36382	1.90932	1.56231	1.36629	.	1.50045	1.52885	.	.	.	.	2.20469	2.26161	1.4913	1.4622	.	.	1.34095	1.07083	0.94192	3.53446e-277	1.13341e-77	8.03416e-47	1.22649e-28	0.0474664	.	7.70377e-61	0.038539
KCTD12	.	.	X	.	14	7	4	3	88.0484	149.286	24.8028	57.1612	1.3318	1.50756	1.1369	1.18155	7.72031e-67	9.44107e-100	1.52718e-22	4.18852e-49	0.645205	0.572291	0.558423	0.998978	.	.	1.22005	.	.	3.11411	2.30075	2.52483	1.41291	0.671624	0.61634	1.58149	.	.	1.58017	.	0.848024	4.58034e-79	9.34439e-29	8.33423e-09	1.67345e-09	.	.	6.62292e-42	.
PEMT	.	.	X	β	14	3	6	5	77.2432	11.9406	82.6211	133.384	1.7665	0.6745	1.99547	2.14694	1.87634e-44	1.98228e-18	3.9414e-42	7.45067e-63	.	2.02919	2.15677	.	.	.	0.535744	2.82565	1.37717	0.511071	1.90469	1.9042	0.976685	2.295	2.18156	.	.	2.41481	.	1.68015	1.93829	.	2.60029e-173	2.46162e-86	.	.	.	0.00017493	9.5113e-08
HLA-A	.	X	X	.	14	6	4	4	76.8802	137.534	31.8376	44.7619	1.09626	1.22085	1.00934	0.99629	7.41825e-71	2.21358e-113	2.86401e-32	1.17879e-45	1.35775	1.15281	0.804953	1.40107	.	.	1.09233	.	.	0.629185	1.08474	1.54799	1.51148	1.04936	1.089	.	.	.	1.33326	0.698246	0.595424	3.02029e-272	2.05516e-95	1.52292e-35	2.02729e-27	.	.	5.93448e-30	.
CYSTM1	.	.	X	.	14	7	4	3	74.2597	105.011	44.5345	45.05	1.04302	1.07732	1.10156	0.884937	6.3591e-72	3.35976e-98	3.72887e-41	1.23696e-51	1.36724	1.11159	1.13732	1.17895	.	.	0.881636	.	.	0.725569	0.930454	1.69098	1.09822	0.612767	0.93793	1.26297	.	.	1.02667	.	0.640032	1e-300	2.81567e-105	3.09522e-48	7.56544e-24	.	.	6.01802e-26	.
FXYD3	.	.	X	.	14	7	2	5	46.2888	77.1546	11.1955	21.8921	1.07411	1.13598	0.7391	1.1215	8.03562e-44	1.20491e-68	7.12015e-16	3.01801e-20	1.07852	1.06374	0.62917	1.04601	0.902946	.	1.0583	.	.	1.17365	1.19728	.	1.94649	1.62966	0.849029	0.635018	.	.	1.01386	0.813887	.	3.95616e-97	4.78177e-33	1.64368e-06	1.26566e-31	0.000786744	.	8.06268e-55	.
PALLD	.	.	X	.	14	7	4	3	45.7617	71.1078	23.4118	21.5308	1.16791	1.23356	1.21857	0.94718	6.56758e-40	2.26688e-58	6.13036e-20	1.856e-23	1.02603	0.76343	0.982836	1.27583	.	.	1.24344	.	.	1.35609	1.30603	2.18767	1.23112	0.772082	0.766304	1.43391	.	.	1.06849	.	0.93747	1.52233e-159	1.99366e-35	6.19704e-18	3.68636e-12	.	.	8.25252e-27	.
HLA-E	.	X	X	.	14	7	4	3	39.2567	35.3993	28.6299	63.6045	1.11893	1.00114	1.19752	1.28897	8.23669e-36	4.37425e-36	1.23694e-24	4.51794e-50	0.781603	1.50244	0.926096	1.36427	.	.	0.90942	.	.	0.647961	1.21477	1.68561	1.37611	1.14971	1.36063	0.985637	.	.	0.942958	.	0.817744	1.77823e-59	3.97183e-100	1.50796e-17	2.34646e-09	.	.	4.46443e-10	.
CFC1	.	X	X	.	13	4	4	5	136.836	83.5309	178.251	142.865	1.83211	1.05126	2.34537	2.04619	2.05379e-75	3.48444e-80	9.97257e-77	1.51319e-70	0.854129	1.9406	2.32404	.	1.74458	.	.	.	.	1.21145	2.62064	2.93509	1.57211	2.68478	2.78553	.	.	.	0.56735	1.24034	1.33684	1.15975e-115	3.27818e-161	1.05165e-92	.	0.00106485	.	.	.
VGF	.	.	X	.	13	5	3	5	115.001	88.7664	75.835	157.496	1.5159	1.05851	1.84701	1.77462	1.37076e-76	1.38125e-84	8.743e-42	1.78167e-89	1.26642	3.06686	1.58838	.	0.732345	.	.	.	.	1.17177	2.38779	2.43292	1.77457	2.14176	1.51973	0.536649	.	.	0.543144	0.544368	.	1.80383e-180	1e-300	1.24373e-45	.	4.42673e-15	.	.	.
SPINT2	.	X	X	.	13	6	3	4	94.2141	105.562	64.3854	88.5061	1.08046	0.925414	1.16673	1.24833	6.33581e-88	8.50131e-115	6.53697e-56	1.2592e-71	1.18869	1.31446	0.923357	0.909691	.	.	0.765511	.	.	0.816705	1.18759	1.45276	1.09749	1.57734	1.12406	.	.	.	0.774395	0.913911	.	1.40683e-296	8.71687e-112	3.6471e-36	0.00010657	.	.	1.45753e-15	.
PLCE1	.	.	X	.	13	6	3	4	79.2948	99.9757	68.3961	49.3391	1.95594	1.78067	2.4013	1.88482	2.8807e-41	7.16302e-57	3.28891e-29	6.65171e-27	0.545098	0.578623	.	1.50718	.	.	1.97648	.	.	3.03627	3.41661	3.5702	1.88854	1.84293	1.76804	.	.	.	1.73047	1.70112	1.86566	1.13275e-17	2.90193e-09	.	1.06145e-15	.	.	1.82974e-32	.
RNASEK	.	.	X	.	13	6	4	3	69.1435	47.9013	54.1499	142.492	1.02106	0.731869	1.14845	1.42957	1.91577e-68	3.54292e-66	7.075e-48	2.11414e-100	1.07465	1.74468	1.29452	0.651351	.	.	0.514387	.	.	.	1.23192	1.46349	1.03068	1.3121	1.2294	0.609906	.	.	0.510238	.	0.606403	5.88188e-285	3.09465e-205	1.61821e-60	0.000409373	.	.	1.31909e-12	.
NAA20	.	.	X	.	13	5	4	4	69.0156	58.4406	46.8997	103.992	1.14959	0.875093	1.22389	1.41842	9.23013e-61	1.65115e-67	4.7854e-39	4.8392e-74	.	0.71623	0.733122	.	.	.	0.968337	.	.	1.12711	2.23764	2.18078	0.875192	1.37183	1.08929	0.628842	.	.	0.77598	1.34797	0.892383	.	2.32358e-47	2.06063e-17	.	.	.	1.66991e-23	.
F10	.	.	X	.	13	6	3	4	43.7861	71.3388	14.7891	28.7257	0.950766	1.00245	0.695877	1.06441	8.84086e-47	6.84273e-72	5.59077e-22	1.02958e-27	0.716923	0.690187	0.619802	1.64378	1.38552	.	0.605859	.	.	0.620472	.	.	1.77789	1.62171	0.942622	.	.	.	0.649744	0.560234	0.525207	9.34339e-20	3.41065e-27	5.05183e-11	5.59959e-67	9.74474e-09	.	5.06675e-61	.
DPP4	.	X	X	.	13	6	3	4	36.5655	49.0604	38.225	16.4144	1.02239	1.01477	1.0355	1.02399	1.71927e-36	4.5062e-49	1.21752e-37	9.33348e-17	.	.	.	1.00252	1.02015	.	1.00901	1.02591	1.02591	0.840911	.	.	1.03433	1.02172	1.0301	1.1328	.	.	1.06907	1.02817	1.05049	.	.	.	1.3613e-20	0.000106687	.	4.70939e-52	0.00579231
PLIN3	.	.	X	.	13	6	4	3	36.5581	57.2068	11.3736	30.2536	0.949944	0.939285	0.823511	1.13984	3.27756e-39	1.2456e-61	1.54501e-14	2.87113e-27	0.944338	0.957903	0.799086	0.876307	.	.	0.503491	.	.	1.33345	1.51088	1.24867	1.24865	0.950736	0.689899	.	.	.	0.729477	.	0.556387	3.00554e-108	2.81097e-29	8.11719e-20	4.37584e-19	.	.	3.0115e-13	.
ITGB1	.	X	X	.	13	7	2	4	28.7771	46.0502	7.07826	12.7081	0.800368	0.857459	0.838243	0.681521	1.10956e-36	1.97056e-54	3.59616e-09	2.25571e-19	0.803554	0.728052	0.57542	1.01035	0.564076	.	0.737602	.	.	0.574474	0.817641	1.10107	0.908048	0.616314	.	1.15006	.	.	0.818128	.	.	9.10359e-133	9.73582e-38	2.373e-05	2.61519e-10	0.0089876	.	5.84904e-14	.
CD99	.	.	.	.	12	2	4	6	134.118	100.148	60.185	201.366	1.49181	0.811631	1.19785	1.91451	1.25125e-90	4.06898e-124	5.69787e-51	6.62299e-106	1.0062	2.32262	1.47867	.	2.0754	.	.	1.5222	.	.	1.83947	1.23389	0.617068	2.05958	1.28868	.	.	.	.	1.66779	0.790147	1.04777e-227	1e-300	9.20309e-91	.	3.27044e-18	.	.	0.0180974
PDK4	.	.	.	.	12	7	2	3	102.039	157.15	6.91681	74.2386	2.03729	2.31825	1.20578	1.93605	8.2094e-51	1.62768e-68	1.83491e-06	4.51341e-39	2.07968	1.89653	1.32314	1.64388	.	.	2.17467	.	.	2.70169	2.04882	.	2.26123	1.86278	1.08841	3.29153	.	.	2.07505	.	.	6.30485e-204	1.56571e-92	2.24111e-10	0.00022546	.	.	1.69745e-36	.
SLC38A4	.	X	.	.	12	5	4	3	89.1768	120.487	76.9071	44.5224	1.57135	1.42788	1.88007	1.39886	1.77177e-57	4.14951e-85	1.24033e-41	1.48678e-32	.	.	.	.	.	.	1.44909	.	1.7671	1.84092	2.06745	2.62595	1.20948	0.988422	1.3536	1.12102	.	.	1.51887	1.1407	1.77364	.	.	.	.	.	.	4.71614e-49	.
ELL2	.	.	.	.	12	7	1	4	56.179	80.0329	5.18652	32.6669	1.22576	1.31299	1.11263	1.10139	1.47266e-46	1.10999e-61	2.18016e-05	2.18964e-30	0.51895	0.757984	.	1.49289	.	.	1.56273	.	.	1.08776	1.39868	1.11263	1.4474	1.30628	.	1.71317	.	.	1.36803	0.94263	.	2.96568e-42	4.24024e-35	.	6.57145e-19	.	.	4.66332e-45	.
ARRDC4	.	.	.	.	12	6	3	3	49.8196	52.7786	49.0379	41.4934	1.49938	1.35396	1.71018	1.57941	5.93113e-34	1.0448e-39	2.11801e-29	5.35252e-27	.	.	.	1.08807	.	.	1.2383	.	.	2.14628	2.43669	2.62728	1.17944	1.27665	1.20179	1.08621	.	.	1.38546	1.02489	1.30148	.	.	.	3.65619e-06	.	.	1.67524e-26	.
TMEM236	.	.	.	.	12	6	3	3	43.382	49.6179	32.4107	37.0286	1.32895	1.19193	1.42995	1.50199	2.27087e-33	2.35312e-42	2.15979e-23	2.22366e-25	.	.	.	0.555887	.	.	1.03748	.	.	2.29303	2.31235	2.3012	1.26774	1.24362	1.03678	1.0023	.	.	0.995129	0.950006	0.951878	.	.	.	4.19515e-10	.	.	1.96959e-30	.
VIM	.	X	.	.	12	7	4	1	42.9613	60.2522	25.6052	3.2087	1.22557	1.24016	1.38049	0.50371	8.82604e-36	2.60504e-49	2.83242e-19	4.26448e-07	1.59021	0.50371	1.44533	1.08972	.	.	0.966351	.	.	1.75119	.	1.94839	1.39942	.	1.35892	1.13077	.	.	0.753459	.	0.769338	3.02303e-162	4.26448e-07	6.78137e-26	2.60751e-09	.	.	5.38374e-24	.
HLA-B	.	X	.	.	12	6	3	3	37.4469	29.8861	79.0494	18.5342	1.19653	0.895753	1.91322	1.08139	5.05522e-32	4.32289e-34	4.81541e-42	7.25735e-18	0.673102	0.753585	1.14387	1.03039	.	.	0.726473	.	.	0.848757	1.62103	3.10922	1.2749	0.869555	1.48659	.	.	.	0.820891	.	.	3.16061e-44	4.83748e-24	6.79001e-22	1.60951e-06	.	.	2.0572e-11	.
FAM84A	.	.	.	.	12	6	3	3	26.8405	25.2782	32.4583	22.1728	1.13825	0.963045	1.27927	1.34766	2.62769e-24	5.64728e-27	4.24063e-26	3.52522e-17	.	.	.	0.635339	.	.	0.675378	.	.	1.81064	2.00076	1.98306	0.872965	1.01852	0.979687	1.11311	.	.	0.670832	1.02369	0.87505	.	.	.	6.49927e-06	.	.	3.99463e-24	.
HMGB3	.	.	.	.	12	5	4	3	25.3483	33.3822	20.5962	15.2259	0.97657	0.882097	1.06905	1.01072	1.10545e-26	1.43182e-38	5.42125e-20	8.62067e-16	.	.	.	0.653092	.	.	0.874523	.	1.06918	1.04532	1.0595	1.18846	1.13939	1.08006	1.08867	.	.	.	0.698164	0.892589	0.929899	.	.	.	4.57299e-05	.	.	5.52157e-30	.
PTPRT	.	X	.	.	12	6	2	4	24.652	29.5739	27.3015	12.4549	0.820795	0.814684	0.611447	0.934637	9.24102e-31	4.99981e-37	2.23561e-45	4.72097e-14	.	.	.	0.958822	0.959214	.	0.663597	.	.	1.45821	1.55686	.	0.61493	0.623864	0.621906	0.593966	.	.	0.598575	0.598605	0.600988	.	.	.	1.66163e-20	0.000540916	.	1.15716e-38	.
CAMK2G	.	.	.	.	12	6	3	3	23.2249	28.3761	10.5942	21.1605	0.883787	0.781678	1.01173	0.96006	5.26246e-27	4.99428e-37	3.37779e-11	9.10286e-23	0.719463	0.722907	0.726117	0.874607	.	.	0.533274	.	.	1.30155	1.55602	1.70868	0.714409	0.601257	0.600399	.	.	.	0.546767	.	.	2.25211e-90	3.97107e-32	1.1092e-11	1.22451e-06	.	.	2.40945e-08	.
CHGA	.	X	.	.	11	3	4	4	68.0231	22.8728	146.404	46.7297	1.41388	0.678503	2.00501	1.37429	7.74779e-49	1.94697e-34	9.57238e-74	9.93572e-35	.	1.01307	2.1031	.	2.27951	1.94285	.	.	.	0.575516	0.923172	2.12705	0.946148	1.28141	1.84705	.	.	.	0.513846	.	.	.	3.92042e-90	1.29567e-159	.	4.65232e-15	0.0100628	.	.
LDHA	.	.	.	.	11	7	4	0	61.285	91.4323	17.2919	.	1.61984	1.74487	1.40105	.	1.46558e-38	3.97417e-53	4.54828e-13	.	0.797016	.	0.578656	1.74544	.	.	2.07565	.	.	2.36237	.	2.58989	1.48432	.	1.07395	1.92467	.	.	1.82459	.	1.36168	4.83865e-70	.	0.000214639	1.54934e-22	.	.	4.10851e-33	.
COTL1	.	.	.	.	11	4	3	4	54.9535	87.1921	23.8347	42.2508	1.30138	1.19879	1.12676	1.53493	5.92785e-43	1.84762e-73	7.02652e-22	2.97715e-28	1.39633	1.56815	1.19243	1.17473	1.48485	.	.	.	.	1.13697	1.49903	1.28329	1.08713	1.5877	0.904573	.	.	.	.	.	.	2.72171e-171	1.66717e-33	6.82949e-22	3.72423e-16	0.000250864	.	.	.
PDE3B	.	.	.	.	11	5	3	3	42.2173	45.7534	33.1562	39.8467	1.13256	0.965198	1.32027	1.22379	5.29732e-38	3.95232e-48	7.70675e-26	2.75368e-33	.	.	.	.	.	.	0.777211	.	.	1.27021	2.36095	2.15969	0.833739	0.783162	0.69149	0.934327	.	.	1.01051	0.527258	1.10964	.	.	.	.	.	.	1.80116e-13	.
SERPINE2	.	X	.	.	11	6	2	3	31.1527	42.3456	10.2078	23.4267	0.995078	0.992468	0.874034	1.08099	4.93438e-32	2.15278e-43	2.09409e-12	2.1307e-22	.	.	.	0.805907	.	.	0.73722	.	.	1.53211	1.39069	1.08386	1.31942	1.11347	0.664208	0.877036	.	.	0.683109	0.738824	.	.	.	.	4.95771e-07	.	.	3.5781e-17	.
HLA-C	.	X	.	.	11	5	3	3	24.3957	19.1422	48.8466	12.975	0.903495	0.662893	1.41644	0.791554	9.96693e-28	1.32821e-29	3.26953e-35	4.05627e-17	0.72491	0.653299	1.10694	0.750263	.	.	0.519551	.	.	.	1.1179	2.355	0.757036	0.603459	0.787369	.	.	.	0.562706	.	.	3.43399e-76	2.18626e-17	3.18625e-24	3.79023e-05	.	.	3.10399e-11	.
MPC2	.	.	.	.	11	6	3	2	20.6837	27.8481	8.0215	14.5198	0.790039	0.741037	0.846838	0.851848	6.5985e-27	2.63122e-38	3.37057e-10	9.01408e-18	.	.	.	0.658172	.	.	0.663425	.	.	0.816124	0.991742	1.40184	0.997837	0.711954	0.547285	0.652264	.	.	0.658401	.	0.591388	.	.	.	9.42663e-11	.	.	3.70814e-13	.
CHGB	.	.	.	.	10	6	1	3	119.559	197.226	23.4183	27.3945	1.4228	1.58291	1.55675	1.05792	9.31529e-85	2.52988e-125	9.05683e-16	1.27486e-26	1.32988	0.612102	.	0.922759	.	.	1.89755	.	.	2.17359	1.64701	1.55675	1.81821	0.914663	.	.	.	.	1.35548	.	.	2.34855e-173	1.20245e-11	.	5.95833e-12	.	.	1.51048e-51	.
MAFB	X	.	.	.	10	1	6	3	89.2306	20.6666	95.9233	103.454	1.90393	0.782738	2.16023	1.76507	1.36003e-47	3.95364e-27	3.94256e-45	2.44306e-59	0.782738	1.48985	1.8877	.	.	1.36776	.	.	1.27331	.	2.09883	4.50372	.	1.70653	2.78915	.	.	.	.	.	1.13974	3.95364e-27	1.99273e-57	6.09079e-28	.	.	0.00710569	.	.
FABP5	.	.	.	.	10	7	0	3	78.294	115.257	.	15.9522	1.37969	1.55813	.	0.963304	1.78762e-57	1.06888e-74	.	2.75477e-17	0.881936	.	.	1.21482	.	.	1.26231	.	.	2.64686	1.19089	.	1.48047	1.01844	.	1.81777	.	.	1.60278	0.680586	.	7.49861e-85	.	.	8.45125e-31	.	.	1.61072e-62	.
ARX	X	.	.	.	10	6	0	4	71.3178	87.9254	.	39.8773	1.27142	1.17765	.	1.41207	8.06893e-57	2.17924e-75	.	5.74885e-29	0.532416	.	.	.	.	.	0.79621	0.799261	.	2.65539	2.85375	.	1.03056	1.02849	.	1.08682	.	.	0.9645	0.966773	.	2.54838e-31	.	.	.	.	.	6.86798e-55	0.0193074
SCG5	.	.	.	.	10	3	2	5	64.7188	87.5449	13.6553	59.9552	0.825563	0.607911	0.880426	0.93421	4.04076e-79	9.78533e-145	3.09084e-16	6.64583e-65	0.55142	1.08267	0.573152	0.59029	0.734822	.	.	.	.	0.682023	1.26535	1.1877	.	0.910033	.	.	.	.	.	0.678176	.	2.15361e-195	5.29592e-180	6.16675e-13	6.65952e-18	3.32372e-07	.	.	.
SCG2	.	.	.	.	10	4	0	6	63.3283	58.1943	.	62.9463	1.26472	0.953067	.	1.4725	8.45618e-51	8.70926e-62	.	1.78636e-43	.	1.33061	.	.	0.747694	.	0.950802	2.08631	.	1.14162	1.91886	.	0.992118	1.77749	.	.	.	.	0.727723	0.974009	.	.	8.69666e-86	.	.	0.0004468	.	1.41194e-15	0.00154891
IGFBP7	.	.	.	.	10	4	1	5	58.717	70.6696	1.52242	59.9191	1.03637	0.855888	0.521212	1.28378	2.20556e-57	2.69949e-83	0.00119974	2.11931e-47	0.886445	1.02966	0.521212	.	0.869757	.	.	.	.	0.828197	2.13724	.	1.13791	1.68274	.	.	.	.	0.571003	0.699521	.	2.76544e-125	9.66269e-62	0.00119974	.	0.0104606	.	.	.
CD63	.	X	.	.	10	4	3	3	38.7358	37.5195	60.1416	18.7279	0.861925	0.64905	1.30072	0.706964	1.14522e-45	1.5599e-58	5.79157e-47	3.23129e-27	0.702517	0.755251	1.10617	0.545587	.	.	0.531273	.	.	.	0.731626	1.97268	0.816822	0.634016	0.823305	.	.	.	.	.	.	2.80312e-168	2.55873e-51	2.94291e-39	0.000191313	.	.	4.11804e-09	.
CD99L2	.	.	.	.	10	4	3	3	35.7292	31.3485	41.6749	32.349	1.11403	0.83062	1.38739	1.21855	8.47003e-33	1.81532e-38	9.15278e-31	2.83656e-27	.	.	.	.	.	.	0.668598	.	.	1.12461	1.7394	2.13052	0.915105	1.0461	0.989647	.	.	.	0.61417	0.870142	1.04199	.	.	.	.	.	.	0.00461334	.
SLC30A8	.	.	.	.	10	0	6	4	35.5672	.	40.529	28.3195	1.482	.	1.66946	1.20081	1.00129e-24	.	5.289e-25	2.60822e-24	.	0.91848	0.969051	.	.	.	.	.	1.71573	.	1.6231	1.57765	.	1.01915	1.69109	.	.	2.87088	.	1.24251	1.19239	.	3.93692e-18	4.52658e-13	.	.	.	.	.
FXYD6	.	.	.	.	10	6	2	2	35.3904	63.4283	9.68352	0.91479	0.970411	1.11559	0.958031	0.547245	3.39209e-37	1.39283e-57	7.80315e-11	0.0212995	0.980533	.	.	1.0746	.	.	1.28046	.	.	1.19185	0.55813	1.35006	1.35785	0.536359	0.566	.	.	.	0.808276	.	.	2.80496e-76	.	.	1.01933e-19	.	.	2.95174e-29	.
NUCB1	.	.	.	.	10	4	3	3	35.1343	38.6931	15.1407	50.0228	0.950011	0.785343	0.881904	1.23768	1.0398e-37	5.38273e-50	6.7897e-18	3.83098e-41	0.732342	1.06124	0.666508	0.57444	.	.	.	.	.	0.781191	1.45379	1.25501	1.0534	1.198	0.724194	.	.	.	.	.	.	7.46527e-80	2.32718e-56	5.7666e-18	0.043012	.	.	.	.
C12orf75	.	.	.	.	10	1	3	6	32.8875	13.8542	16.0822	47.583	1.1842	0.670321	0.968805	1.37754	1.69051e-28	2.14785e-21	2.512e-17	2.8709e-35	.	1.1586	0.69759	.	1.85486	.	.	0.74491	.	.	2.24007	1.61137	0.670321	1.57955	0.597459	.	.	.	.	0.687271	.	.	5.30087e-44	5.04868e-07	.	6.30387e-14	.	.	0.00961138
MRC1	.	X	.	.	10	5	3	2	31.1941	43.3668	24.7987	12.515	1.15981	1.1957	1.15644	1.07517	1.27123e-27	5.38153e-37	3.59691e-22	2.2907e-12	.	.	.	0.919945	.	.	1.29467	.	1.30481	.	1.44958	.	0.866513	0.700758	0.864305	1.64362	.	.	1.25374	.	1.3002	.	.	.	3.67317e-13	.	.	9.49921e-46	.
FSTL5	.	.	.	.	10	6	2	2	24.0807	30.8422	10.4979	11.6877	0.796487	0.734973	0.967048	0.810469	5.8401e-31	1.08696e-42	1.39448e-11	3.79352e-15	.	.	.	0.582951	.	.	0.719618	.	.	0.984231	1.11101	1.1783	0.590434	0.509924	.	0.694925	.	.	0.83768	.	0.755796	.	.	.	6.98642e-07	.	.	2.53319e-44	.
ASXL3	.	.	.	.	10	6	4	0	16.7412	19.9415	10.992	.	0.915116	0.862656	0.993807	.	5.08086e-19	7.64854e-24	8.69912e-12	.	.	.	.	0.708124	.	.	0.667417	.	1.21425	0.854873	.	1.10412	0.916603	.	0.741694	1.30579	.	.	0.723131	.	0.915172	.	.	.	8.79437e-05	.	.	8.29621e-13	.
BSCL2	.	X	.	.	10	3	4	3	7.79489	6.84135	7.84666	8.46771	0.7416	0.601513	0.822518	0.773796	3.0838e-11	4.23085e-12	2.88534e-10	1.14007e-11	.	0.582519	0.513923	.	.	.	0.661548	.	.	.	1.10616	1.24506	0.56146	0.632711	0.791173	.	.	.	0.581529	.	0.739921	.	3.29534e-10	0.00126077	.	.	.	1.88084e-07	.
SLC22A17	.	X	.	.	9	3	3	3	63.3987	140.769	36.7062	18.049	1.07369	1.11098	1.19603	0.914052	8.96311e-60	1.96537e-127	2.04187e-31	1.79433e-20	0.901798	0.583409	0.847231	.	.	.	.	.	.	1.2824	1.11654	2.01598	1.14875	1.0422	0.724885	.	.	.	.	.	.	1.52711e-125	1.99932e-14	8.87344e-22	.	.	.	.	.
NPNT	.	.	.	.	9	6	0	3	45.3112	49.8313	.	34.2082	1.28813	1.22547	.	1.41346	6.66877e-36	2.17251e-41	.	6.2837e-25	.	.	.	0.801489	.	.	1.1727	.	.	1.99052	1.94022	.	1.08644	1.13039	.	1.09115	.	.	1.21052	1.16977	.	.	.	.	3.01702e-13	.	.	2.51132e-40	.
PTP4A1	.	.	.	.	9	6	1	2	32.3839	35.8235	19.5177	20.1809	0.997055	0.900304	1.63177	0.969953	3.31491e-33	1.62021e-40	1.09373e-12	1.56298e-21	0.845277	0.76607	.	1.4855	.	.	0.655657	.	.	0.93188	1.17384	1.63177	0.745141	.	.	.	.	.	0.738368	.	.	5.89096e-93	5.24046e-26	.	8.15038e-13	.	.	7.19061e-10	.
EZR	.	.	.	.	9	7	0	2	28.9717	32.4079	.	16.2106	0.869399	0.858831	.	0.906388	4.74497e-34	1.84125e-38	.	1.30363e-18	0.510735	.	.	0.854558	.	.	0.910944	.	.	0.730659	0.923056	.	0.962783	0.889721	.	1.17528	.	.	0.866851	.	.	4.82632e-78	.	.	2.25342e-05	.	.	7.49193e-20	.
MYL6	.	.	.	.	9	3	2	4	27.3484	22.969	15.9308	34.7763	0.83217	0.628788	0.998157	0.901712	1.36793e-33	2.9579e-37	1.09583e-16	2.71043e-39	0.662456	1.082	0.672014	0.579232	0.872696	.	.	.	.	.	1.09279	1.3243	.	0.559367	.	0.644677	.	.	.	.	.	7.94895e-105	3.67123e-75	4.08145e-13	0.000628068	0.00148134	.	.	.
ANXA2	.	.	.	.	9	2	4	3	27.153	2.6426	20.7449	64.9761	1.21445	0.645098	1.26075	1.53228	4.3819e-23	8.00886e-05	3.51247e-17	3.93663e-43	.	1.26734	1.15644	0.788513	.	.	.	.	.	.	1.42616	1.50904	0.501683	1.90333	1.3745	.	.	.	.	.	1.00302	.	7.0022e-65	4.1473e-25	0.0039902	.	.	.	.
SMOC1	.	.	.	.	9	7	0	2	25.8902	32.7452	.	3.51901	0.810738	0.823921	.	0.764596	1.16381e-32	1.80648e-40	.	2.49777e-05	0.912598	.	.	0.531825	.	.	0.753351	.	.	1.47697	0.974712	.	0.961383	0.55448	.	0.599769	.	.	0.531551	.	.	6.09891e-117	.	.	6.4778e-07	.	.	3.45339e-24	.
SSX2IP	.	.	.	.	9	6	0	3	24.4778	31.9267	.	10.4304	0.888311	0.906835	.	0.851264	2.78316e-28	6.21204e-36	.	5.58661e-13	.	.	.	0.87744	.	.	0.708687	.	.	0.831835	1.10547	.	0.889931	0.609333	.	1.2333	.	.	0.899818	0.838992	.	.	.	.	3.67394e-06	.	.	2.97957e-16	.
SPOCK3	.	.	.	.	9	4	2	3	23.3369	39.5081	14.2907	9.85487	0.711318	0.757661	0.653906	0.687804	1.55591e-33	7.16408e-53	1.39848e-22	4.69858e-15	.	.	.	0.796226	0.796737	.	.	.	.	.	.	.	0.742704	0.717113	0.578763	0.73003	.	.	0.761685	0.549561	0.729048	.	.	.	2.12954e-13	0.00618394	.	.	.
AGT	.	.	.	.	9	3	3	3	22.7116	19.1669	20.8482	28.0476	1.42518	1.18797	1.54412	1.54345	1.15893e-16	7.34264e-17	3.15023e-14	6.72946e-19	0.852559	1.35361	1.29952	.	.	.	.	.	.	1.27367	1.68652	1.78252	1.43768	1.59022	1.55034	.	.	.	.	.	.	7.26479e-17	7.89881e-36	1.25534e-19	.	.	.	.	.
SH3RF1	.	.	.	.	9	6	0	3	20.554	28.909	.	6.03154	0.807752	0.850402	.	0.722451	3.58154e-26	1.01266e-34	.	4.48002e-09	.	.	.	0.585443	.	.	1.20436	.	.	0.666375	0.729218	.	0.653816	0.582859	.	1.07391	.	.	0.918508	0.855275	.	.	.	.	3.47428e-09	.	.	1.32561e-42	.
SERPINA1	.	X	.	.	8	7	1	0	264.671	336.413	1.40139	.	3.24584	3.62275	0.60744	.	2.87169e-82	1.37682e-93	0.00493121	.	4.79175	.	.	3.98476	.	.	3.70983	.	.	1.77511	.	.	4.17333	.	.	3.39922	.	.	3.52524	.	0.60744	1e-300	.	.	6.77299e-37	.	.	1.23249e-53	.
IGFBP2	.	.	.	.	8	3	2	3	123.341	196.791	80.4443	67.2202	1.61379	1.48719	1.86314	1.57417	3.72294e-77	4.73779e-133	6.65578e-44	1.98604e-43	1.9625	2.19051	2.11393	.	.	.	.	.	.	0.787895	0.820299	.	1.71118	1.7117	1.61234	.	.	.	.	.	.	4.62415e-290	3.13404e-80	7.85992e-28	.	.	.	.	.
RNASEK-C17orf49	.	.	.	.	8	2	3	3	101.021	156.067	47.0527	109.419	1.18011	1.00232	1.19083	1.2879	2.49469e-86	1.97402e-156	3.07317e-40	1.09873e-85	0.96993	1.58781	1.17252	.	.	.	.	.	.	.	1.02566	1.23004	1.03472	1.25023	1.16995	.	.	.	.	.	.	2.00417e-282	7.39933e-203	7.9817e-57	.	.	.	.	.
ARFGEF3	.	.	.	.	8	7	1	0	68.2258	70.2006	40.3743	.	1.20407	1.14815	1.59551	.	2.1751e-57	7.20829e-62	4.95463e-26	.	0.876627	.	.	1.48428	.	.	1.21607	.	.	1.12149	.	1.59551	1.54387	.	.	0.876283	.	.	0.918444	.	.	8.48126e-69	.	.	2.84225e-26	.	.	9.40809e-18	.
FEV	X	.	.	.	8	4	0	4	54.4659	73.7506	.	35.6918	1.23165	1.24886	.	1.21445	6.00029e-45	8.82393e-60	.	4.08021e-30	0.960493	0.902421	.	0.600077	0.600077	.	.	.	.	2.39198	2.39371	.	1.04289	0.961577	.	.	.	.	.	.	.	8.43659e-71	1.06835e-39	.	4.36057e-33	9.62145e-07	.	.	.
QDPR	.	.	.	.	8	7	1	0	46.1913	47.7865	13.0002	.	0.970625	0.899547	1.46817	.	2.57475e-48	7.53746e-54	1.39734e-09	.	0.758253	.	.	0.906241	.	.	0.721008	.	.	1.2993	.	1.46817	1.09856	.	.	0.904452	.	.	0.609023	.	.	1.00774e-95	.	.	8.87739e-08	.	.	1.03199e-12	.
COX8A	.	.	.	.	8	3	2	3	39.9225	74.5457	16.0575	16.9298	0.708268	0.668046	0.869452	0.641034	4.30157e-57	2.58377e-112	3.3996e-19	3.88866e-27	0.579829	0.557747	0.552396	.	.	.	.	.	.	0.573438	0.843791	1.18651	0.850871	0.521565	.	.	.	.	.	.	.	4.2891e-143	5.73734e-32	4.06983e-16	.	.	.	.	.
KIAA1324	.	X	.	.	8	2	3	3	32.5426	26.4333	16.1388	56.4236	0.999962	0.720117	0.93306	1.25343	2.85906e-33	1.96326e-37	5.05089e-18	9.65106e-46	0.737745	1.35584	0.898677	.	.	.	.	.	.	.	1.42858	1.38466	0.702488	0.975864	0.515841	.	.	.	.	.	.	3.93591e-37	1.15674e-37	3.57901e-15	.	.	.	.	.
LRPAP1	.	X	.	.	8	3	2	3	31.4469	40.6656	14.7135	27.8296	0.811689	0.656387	0.881193	0.920656	1.80934e-39	1.11229e-62	2.00815e-17	5.91526e-31	0.50491	0.694461	.	.	.	.	.	.	.	0.541392	0.925301	1.04685	0.922858	1.14221	0.715539	.	.	.	.	.	.	7.7108e-43	9.707e-26	.	.	.	.	.	.
SPTSSB	.	.	.	.	8	6	0	2	31.2095	40.8358	.	6.69991	0.986674	1.0327	.	0.848606	2.3389e-32	2.86472e-40	.	1.27292e-08	.	.	.	0.564876	.	.	0.947785	.	.	1.28618	1.0897	.	1.08707	0.607509	.	1.26726	.	.	1.04301	.	.	.	.	.	4.42218e-08	.	.	1.70418e-44	.
APOH	.	X	.	.	8	5	0	3	30.7643	43.9817	.	8.54583	1.02381	1.02054	.	1.02925	8.93486e-31	8.00806e-44	.	4.97761e-09	.	.	.	1.87916	1.62882	.	0.723425	.	.	.	.	.	0.696551	0.651377	.	0.944433	.	.	0.859137	0.807547	.	.	.	.	8.16869e-48	0.000135958	.	7.00868e-28	.
PAPSS2	.	.	.	.	8	0	4	4	29.803	.	12.6277	53.1672	1.07479	.	0.826105	1.32347	1.86543e-28	.	5.17745e-16	6.72114e-41	.	0.987268	0.737567	.	.	.	.	.	.	.	1.80288	1.3752	.	1.25598	0.54967	.	.	.	.	1.24775	0.641977	.	1.91467e-44	1.9268e-12	.	.	.	.	.
C2CD4B	.	.	.	.	8	2	3	3	26.7713	7.89428	24.3457	47.3298	1.06389	0.581513	1.19092	1.25844	6.86055e-26	2.65822e-14	3.60801e-21	2.4545e-38	.	1.39343	1.22834	.	.	.	.	.	.	0.63037	1.7165	1.74299	0.532656	0.665377	0.601439	.	.	.	.	.	.	.	1.35534e-77	1.28032e-25	.	.	.	.	.
MOB1B	.	.	.	.	8	2	2	4	23.6398	13.9335	27.0376	27.5682	1.23598	0.893172	1.3958	1.32748	7.47584e-20	2.51151e-16	4.25983e-20	1.70866e-21	.	.	.	1.07523	.	.	.	1.65804	.	.	1.63876	1.81634	0.711111	0.766597	.	.	.	.	.	1.2465	0.97527	.	.	.	8.34124e-07	.	.	.	0.0257723
SLC40A1	.	X	.	.	8	6	0	2	21.3838	29.2979	.	3.43419	0.879517	0.955573	.	0.65135	4.86289e-25	2.18776e-31	.	5.3405e-06	.	.	.	0.893692	.	.	0.881227	.	.	0.531038	0.562828	.	0.986851	0.739871	.	1.26535	.	.	1.17528	.	.	.	.	.	6.30442e-05	.	.	1.64497e-15	.
A1CF	.	.	.	.	8	6	1	1	20.5923	24.6477	1.86154	8.49413	0.797862	0.759391	0.95897	0.867579	1.5512e-26	3.49026e-33	0.0114501	1.61952e-10	.	.	.	0.638423	.	.	0.797082	.	.	0.726094	0.867579	0.95897	0.727506	.	.	0.964847	.	.	0.702395	.	.	.	.	.	0.000141185	.	.	1.16851e-23	.
C10orf10	.	.	.	.	8	3	1	4	20.285	12.9353	3.39093	31.5875	1.43672	0.947117	1.38344	1.81724	7.60304e-15	2.20039e-14	0.00353928	4.14831e-18	.	1.65157	.	.	.	.	.	.	.	0.610916	1.54372	.	1.57634	2.58822	1.38344	.	.	.	0.654096	1.48543	.	.	1.82187e-35	.	.	.	.	.	.
GRIA3	.	X	.	.	8	4	0	4	14.2765	16.848	.	11.3942	0.759936	0.72502	.	0.794851	1.63509e-19	5.78164e-24	.	4.62417e-15	.	.	.	0.692086	1.01219	.	.	.	.	.	0.65837	.	0.735152	0.885469	.	0.880918	.	.	0.591925	0.623382	.	.	.	.	2.57936e-07	1.42072e-05	.	.	.
P4HA2	.	X	.	.	8	4	2	2	10.82	14.0559	5.32055	8.61633	0.75045	0.694686	0.788433	0.823993	3.81976e-15	5.84253e-21	1.78542e-07	3.49304e-11	.	.	.	0.681316	.	.	0.519691	.	.	0.767783	0.896716	1.05482	0.809956	0.75127	0.522042	.	.	.	.	.	.	.	.	.	0.0498444	.	.	1.31156e-08	.
CFC1B	.	.	.	.	7	2	3	2	173.757	139.547	99.3797	281.016	1.84055	1.05435	2.12837	2.19501	3.93496e-95	4.4286e-133	2.02847e-47	9.44652e-129	0.835088	1.87837	2.27288	.	.	.	.	.	.	1.27362	2.51166	2.64742	.	.	1.46481	.	.	.	.	.	.	7.036e-116	7.32132e-160	4.5991e-91	.	.	.	.	.
PPP1R1A	.	.	.	.	7	0	5	2	71.8564	.	105.047	14.9632	1.77189	.	2.05224	1.07101	2.79578e-41	.	6.50961e-52	1.06874e-14	.	.	2.80327	.	.	.	.	.	0.72912	.	1.46562	4.06367	.	0.676399	1.82979	.	.	.	.	.	0.835369	.	.	6.87673e-41	.	.	.	.	.
EMC10	.	.	.	.	7	4	1	2	38.493	69.6875	2.24965	3.25324	0.78526	0.848134	1.04876	0.527763	9.56255e-50	6.82928e-83	0.00716041	6.85157e-07	0.962021	0.515316	.	0.748496	.	.	.	.	.	0.653681	0.54021	1.04876	1.02834	.	.	.	.	.	.	.	.	1.23588e-120	3.33753e-08	.	3.81389e-16	.	.	.	.
SLC7A8	.	.	.	.	7	0	5	2	32.8732	.	43.902	11.728	1.33771	.	1.48481	0.969965	2.66519e-25	.	2.70707e-30	8.10581e-13	.	.	0.889584	.	.	1.61695	.	.	.	.	1.11931	2.24561	.	0.820616	1.70599	.	.	.	.	.	0.96589	.	.	6.59271e-20	.	.	0.00636717	.	.
GCH1	.	.	.	.	7	6	1	0	28.1286	26.0062	28.5866	.	0.904482	0.778279	1.6617	.	7.96034e-32	3.84551e-34	6.26326e-18	.	0.572851	.	.	.	.	.	0.62805	.	.	0.975198	.	1.6617	0.754383	.	.	1.05732	.	.	0.681866	.	.	7.13723e-27	.	.	.	.	.	4.86432e-06	.
TMED3	.	.	.	.	7	2	2	3	24.6526	31.3473	37.0159	11.0199	0.923799	0.706387	1.25071	0.850801	2.05998e-27	4.19829e-45	2.53526e-30	1.11588e-13	.	0.663179	.	.	.	.	.	.	.	0.537498	0.872581	1.56787	0.875275	1.01664	0.933548	.	.	.	.	.	.	.	5.41196e-08	.	.	.	.	.	.
TUBA1B	.	.	.	.	7	1	3	3	24.0895	5.22049	48.9051	13.2173	0.943774	0.635939	1.27937	0.71079	2.98772e-26	6.17883e-09	5.94326e-39	2.53981e-19	.	0.515075	1.04534	.	.	.	.	.	.	.	0.826325	1.62893	0.635939	0.790972	1.16384	.	.	.	.	.	.	.	3.53714e-31	2.45338e-32	.	.	.	.	.
COL27A1	.	.	.	.	7	2	2	3	21.4292	42.0325	19.5765	9.0652	0.890076	0.867877	1.01576	0.821086	8.40068e-25	3.70326e-49	5.33665e-20	9.10959e-12	.	.	.	.	.	.	.	.	.	1.16289	1.42732	1.43736	0.572864	0.527416	0.59416	.	.	.	.	0.508525	.	.	.	.	.	.	.	.	.
KCNJ6	.	.	.	.	7	3	2	2	20.9955	24.1335	7.64935	24.9475	0.897185	0.724411	1.03789	1.01564	3.967e-24	4.84646e-34	4.26517e-08	2.7324e-25	.	.	.	0.86043	.	.	.	.	.	0.58535	1.34159	1.31864	0.727454	0.689681	.	.	.	.	.	.	0.75715	.	.	.	0.00631861	.	.	.	.
HPS1	.	.	.	.	7	2	3	2	19.2383	11.3952	29.6184	13.8163	0.938704	0.814672	1.04947	0.896588	3.20232e-21	1.02922e-14	5.99373e-29	3.89112e-16	.	.	.	0.898341	.	.	.	.	.	.	1.07225	1.47894	0.731004	0.720929	1.13367	.	.	.	.	.	0.53579	.	.	.	2.55598e-09	.	.	.	.
FAR2P2	.	.	.	.	7	3	2	2	17.7604	15.6283	21.5872	15.5957	0.859899	0.653727	1.0739	0.955159	2.21786e-21	1.24043e-24	7.91213e-21	4.70018e-17	.	.	.	0.596561	.	.	.	.	.	0.691858	1.34831	1.5076	0.672761	0.562006	0.640198	.	.	.	.	.	.	.	.	.	0.0248195	.	.	.	.
PPP2R2B	.	.	.	.	7	4	2	1	17.031	20.1087	13.0475	8.34071	0.869712	0.793777	0.946754	1.01937	2.61601e-20	4.64607e-26	1.6546e-14	6.57274e-09	.	.	.	0.549296	.	.	.	.	.	1.22492	1.01937	1.31568	0.665693	.	0.577829	0.735203	.	.	.	.	.	.	.	.	1.58476e-08	.	.	.	.
ABLIM1	.	.	.	.	7	1	4	2	16.5353	5.38112	25.3264	8.96616	0.979935	0.545386	1.18665	0.783784	1.33706e-17	1.35948e-10	4.54158e-22	3.63434e-12	.	.	.	.	.	.	.	.	1.13002	.	0.878296	1.87411	0.545386	0.689272	0.891621	.	.	.	.	.	0.850834	.	.	.	.	.	.	.	.
ABHD15	.	.	.	.	7	4	1	2	15.5516	11.144	6.28282	29.7429	0.789257	0.58106	1.04543	1.07757	1.97663e-20	6.62667e-20	9.77662e-07	2.50066e-28	.	.	.	0.529763	.	.	.	.	.	0.632121	1.35066	1.04543	0.651799	0.804469	.	0.510559	.	.	.	.	.	.	.	.	5.76605e-05	.	.	.	.
RNASE4	.	.	.	.	7	5	0	2	15.2197	20.2013	.	4.70375	0.643521	0.680115	.	0.552035	2.23514e-24	1.98299e-30	.	3.01484e-09	.	.	.	0.505567	0.517802	.	0.552741	.	.	.	.	.	0.786545	0.586269	.	0.856964	.	.	0.698759	.	.	.	.	.	7.11369e-06	0.0100949	.	2.76419e-13	.
ITPR1	.	X	.	.	7	6	0	1	15.0785	17.3126	.	2.32145	0.586633	0.590923	.	0.560888	1.97936e-26	5.03995e-30	.	7.26311e-05	.	.	.	0.603611	.	.	0.702046	.	.	0.580595	0.560888	.	0.526947	.	.	0.524333	.	.	0.608007	.	.	.	.	.	2.25968e-15	.	.	2.82393e-26	.
PKM	.	.	.	.	7	2	2	3	14.7108	18.5678	7.57024	15.0239	0.786235	0.61889	0.871535	0.840933	1.94776e-19	9.9581e-31	2.06018e-09	1.36206e-18	0.655472	0.943657	0.523997	.	.	.	.	.	.	.	0.943493	1.21907	0.582307	0.635649	.	.	.	.	.	.	.	1.75893e-51	1.22801e-28	6.1098e-08	.	.	.	.	.
PGR	X	.	.	.	7	4	0	3	11.9752	13.4651	.	8.73048	0.692706	0.608904	.	0.804442	5.1575e-18	7.69842e-23	.	1.40332e-11	.	.	.	0.681532	.	.	.	.	.	0.63612	1.14763	.	0.616892	0.555238	.	.	.	.	0.501071	0.710458	.	.	.	.	0.00211056	.	.	.	.
CD36	.	X	.	.	7	6	0	1	9.34049	10.375	.	2.19555	0.722004	0.708865	.	0.800837	1.15637e-13	2.3114e-15	.	0.00181312	.	.	.	0.736963	.	.	0.701665	.	.	0.731088	0.800837	.	0.50273	.	.	0.869157	.	.	0.711586	.	.	.	.	.	2.578e-05	.	.	2.62738e-10	.
IVNS1ABP	.	.	.	.	7	4	1	2	7.78881	9.66998	4.49978	3.21841	0.74014	0.633951	1.19741	0.723884	2.99613e-11	5.57804e-16	0.000174607	3.5807e-05	.	.	.	.	.	.	0.677648	.	.	0.815782	0.93661	1.19741	0.542328	0.511157	.	.	.	.	0.500046	.	.	.	.	.	.	.	.	1.34836e-06	.
BEX3	.	.	.	.	6	4	1	1	47.9611	50.7765	37.0269	23.8572	0.865481	0.727682	1.39006	0.892098	3.84101e-56	1.66569e-70	2.3075e-27	1.80783e-27	.	.	.	0.712163	.	.	.	.	.	0.838333	0.892098	1.39006	0.791306	.	.	.	.	.	0.568926	.	.	.	.	.	1.42658e-06	.	.	.	.
CFL1	.	.	.	.	6	2	2	2	40.9963	67.4404	11.1352	36.971	0.81689	0.720957	0.902077	0.827635	6.51875e-51	2.86499e-94	4.52948e-13	2.13463e-45	0.941441	1.12128	0.956234	.	.	.	.	.	.	.	0.533988	0.847919	0.500474	.	.	.	.	.	.	.	.	1.11862e-180	1.56649e-79	2.00725e-21	.	.	.	.	.
ITM2B	.	X	.	.	6	1	1	4	34.1125	12.5145	11.9654	45.8106	0.885641	0.539655	1.04295	0.932811	3.03888e-39	6.45896e-24	3.36731e-12	7.75728e-50	.	1.06103	.	.	.	.	.	.	.	.	1.27855	1.04295	.	0.776164	.	.	.	.	0.539655	0.615497	.	.	4.73297e-86	.	.	.	.	.	.
KLHL41	.	.	.	.	6	3	1	2	32.4797	22.0638	50.4028	31.2542	1.59979	0.910464	2.99518	1.93609	4.98382e-21	5.84021e-25	1.48611e-17	7.19482e-17	.	.	.	.	.	.	1.10378	.	.	.	3.08907	2.99518	0.769554	0.783103	.	.	.	.	0.858058	.	.	.	.	.	.	.	.	5.80531e-22	.
PTPRN2	.	X	.	.	6	2	1	3	32.2048	60.6095	15.9821	15.3425	0.862791	0.793073	1.20238	0.796073	4.71782e-38	3.77057e-77	5.10422e-14	5.33623e-20	.	0.530422	.	.	.	.	.	.	.	0.600802	1.15419	1.20238	0.985345	0.703609	.	.	.	.	.	.	.	.	6.98438e-09	.	.	.	.	.	.
TUSC3	.	.	.	.	6	3	1	2	28.1438	38.9966	19.8223	6.4561	0.761625	0.623476	1.40716	0.646083	1.11621e-37	2.83715e-63	8.18817e-15	1.017e-10	.	.	.	.	.	.	.	.	.	0.562856	0.732862	1.40716	0.63756	0.559303	.	.	.	.	0.670012	.	.	.	.	.	.	.	.	.	.
GPC6	.	X	.	.	6	6	0	0	27.9909	27.9909	.	.	0.708747	0.708747	.	.	3.21022e-40	3.21022e-40	.	.	.	.	.	0.737385	.	.	0.758562	.	.	0.657838	.	.	0.565825	.	.	0.907349	.	.	0.625526	.	.	.	.	.	6.73673e-17	.	.	6.34888e-48	.
SPATS2L	.	.	.	.	6	6	0	0	23.5212	23.5212	.	.	0.792137	0.792137	.	.	2.02585e-30	2.02585e-30	.	.	.	.	.	0.782528	.	.	0.756549	.	.	0.571716	.	.	1.0115	.	.	0.924702	.	.	0.705822	.	.	.	.	.	1.84558e-16	.	.	7.35108e-18	.
LAPTM4B	.	.	.	.	6	1	1	4	22.5826	2.6122	5.88367	36.6397	1.01565	0.579811	0.571237	1.23571	5.8249e-23	3.12412e-05	5.01337e-11	2.23469e-30	.	0.602281	.	.	.	.	.	.	.	.	2.13526	.	0.579811	1.37137	0.571237	.	.	.	.	0.833928	.	.	7.12883e-23	.	.	.	.	.	.
RFX6	X	.	.	.	6	4	1	1	22.5361	22.7063	30.1368	6.23061	0.88487	0.716915	1.6768	0.764759	3.40255e-26	2.12662e-32	1.06468e-18	7.12616e-09	.	.	.	.	.	.	0.701246	.	.	0.994184	0.764759	1.6768	0.63599	.	.	.	.	.	0.536239	.	.	.	.	.	.	.	.	5.23958e-06	.
CD82	.	X	.	.	6	2	2	2	21.7835	47.5161	9.61235	12.2139	0.749931	0.847325	0.631349	0.771119	8.96728e-30	8.36117e-57	5.95523e-16	1.44816e-16	0.751573	0.768422	0.690964	.	.	.	.	.	.	.	.	.	0.943078	0.773815	0.571734	.	.	.	.	.	.	3.45969e-73	1.79762e-22	9.50957e-18	.	.	.	.	.
PTP4A3	.	.	.	.	6	3	0	3	19.8134	28.116	.	11.5548	0.891159	0.893541	.	0.888776	5.84364e-23	3.42096e-32	.	9.98204e-14	0.666121	0.819959	.	.	.	.	.	.	.	0.911547	0.796358	.	1.10295	1.05001	.	.	.	.	.	.	.	2.28065e-35	1.7961e-26	.	.	.	.	.	.
SURF4	.	.	.	.	6	0	3	3	19.7049	.	16.9283	22.0241	0.988418	.	1.0487	0.928135	1.15923e-20	.	7.20773e-17	1.86441e-24	.	0.669536	0.747388	.	.	.	.	.	.	.	1.27015	1.80442	.	0.844723	0.594293	.	.	.	.	.	.	.	1.19195e-30	1.34368e-14	.	.	.	.	.
ERP29	.	.	.	.	6	0	3	3	18.9913	.	25.864	13.1172	0.824844	.	0.927648	0.72204	9.46086e-24	.	1.31429e-28	6.81037e-19	.	0.697496	0.626691	.	.	.	.	.	.	.	0.666825	1.28455	.	0.801801	0.8717	.	.	.	.	.	.	.	7.96757e-30	2.66253e-15	.	.	.	.	.
EGFEM1P	.	.	.	.	6	3	2	1	16.8021	9.93515	24.9003	23.3904	0.641443	0.599008	0.660682	0.73027	6.39397e-27	2.59422e-17	2.04729e-38	9.3378e-33	.	.	.	.	.	.	.	.	.	0.542376	.	.	0.582402	0.73027	0.718543	0.672247	.	.	.	.	0.602821	.	.	.	.	.	.	.	.
TXNIP	.	.	.	.	6	4	0	2	16.1492	19.2526	.	9.06546	0.895638	0.861735	.	0.963446	9.31253e-19	4.55311e-23	.	3.89571e-10	.	.	.	.	.	.	0.959899	.	.	1.20691	1.2871	.	0.652264	0.639796	.	.	.	.	0.627864	.	.	.	.	.	.	.	.	3.41472e-21	.
SPC25	.	.	.	.	6	4	0	2	15.9613	18.335	.	9.52398	0.745672	0.690821	.	0.855375	3.93266e-22	2.87853e-27	.	7.34038e-12	.	.	.	.	.	.	0.641209	.	.	0.897973	1.10886	.	0.572972	0.601894	.	.	.	.	0.65113	.	.	.	.	.	.	.	.	6.37917e-18	.
SERF2	.	.	.	.	6	1	2	3	14.9801	17.3786	6.29319	18.383	0.804007	0.686203	0.936006	0.755276	2.33442e-19	4.72288e-26	1.89038e-07	4.57711e-25	.	0.782835	0.682367	.	.	.	.	.	.	.	0.832357	1.18965	0.686203	0.650635	.	.	.	.	.	.	.	.	5.72638e-51	3.26848e-12	.	.	.	.	.
SLC29A4	.	X	.	.	6	0	3	3	14.6007	.	14.1436	15.0367	0.907448	.	0.921596	0.893301	8.13216e-17	.	4.49967e-16	1.46971e-17	.	0.666985	0.598208	.	.	.	.	.	.	.	1.22693	1.66276	.	0.785993	0.503824	.	.	.	.	.	.	.	1.50168e-08	4.98099e-09	.	.	.	.	.
ECH1	.	.	.	.	6	1	2	3	12.9644	7.61292	14.6335	13.5548	0.800848	0.542882	0.995175	0.757286	6.48213e-17	9.48082e-15	1.97495e-15	1.2612e-18	.	0.564348	.	.	.	.	.	.	.	.	0.948703	1.34076	0.542882	0.758807	0.649591	.	.	.	.	.	.	.	3.58663e-22	.	.	.	.	.	.
FKBP2	.	.	.	.	6	1	4	1	12.5902	11.3298	13.285	10.5928	0.841662	0.646582	0.900113	0.802939	1.0998e-15	3.00171e-18	1.74089e-15	6.41831e-14	.	.	0.57442	.	.	.	.	.	.	.	.	1.48146	0.646582	0.802939	1.03889	.	.	.	.	.	0.505682	.	.	0.0447222	.	.	.	.	.
PIGT	.	X	.	.	6	1	2	3	12.4295	11.9948	12.2785	12.3769	0.747526	0.636938	0.677043	0.831377	2.35798e-17	1.47228e-19	7.31932e-19	1.29649e-15	.	0.808179	0.544996	.	.	.	.	.	.	.	0.763609	.	0.636938	0.922341	0.80909	.	.	.	.	.	.	.	3.08421e-20	0.000201614	.	.	.	.	.
TMEM9	.	X	.	.	6	2	2	2	12.3687	19.7297	7.86086	7.21966	0.71458	0.612034	0.798267	0.733438	4.90825e-18	5.80457e-33	1.42101e-10	1.43355e-10	.	.	.	.	.	.	.	.	.	0.556091	0.802219	0.972054	0.667978	0.664658	0.62448	.	.	.	.	.	.	.	.	.	.	.	.	.	.
STMN1	.	.	.	.	6	5	0	1	11.849	13.6058	.	1.42964	0.716563	0.698108	.	0.80884	2.91128e-17	3.23894e-20	.	0.0170799	.	.	.	0.905765	.	.	0.622282	.	.	0.635116	0.80884	.	0.816607	.	.	.	.	.	0.51077	.	.	.	.	.	1.07859e-08	.	.	0.000401078	.
ADGRG2	.	.	.	.	6	4	1	1	11.7804	13.9151	1.49977	7.33969	0.817023	0.721795	1.1017	0.913258	3.8135e-15	5.26649e-20	0.0435184	9.18717e-09	.	.	.	0.814456	.	.	.	.	.	0.997827	0.913258	1.1017	0.515746	.	.	.	.	.	0.559151	.	.	.	.	.	7.02114e-12	.	.	.	.
SPINK1	.	.	.	.	6	4	0	2	10.9867	11.4003	.	9.33461	0.725803	0.660803	.	0.855802	7.28946e-16	5.59451e-18	.	1.23754e-11	0.730803	1.19864	.	0.525873	.	.	0.664431	.	.	.	.	.	.	0.512968	.	.	.	.	0.722108	.	.	8.59576e-21	3.7056e-21	.	2.56201e-10	.	.	1.69071e-14	.
SUMF2	.	.	.	.	6	2	2	2	10.9603	12.8607	11.089	8.55265	0.685052	0.674636	0.635026	0.745495	1.00166e-16	8.64568e-20	3.44991e-18	3.36941e-12	.	.	.	0.627992	.	.	.	.	.	.	.	.	0.721279	0.791731	0.750761	.	.	.	.	0.699259	0.519292	.	.	.	0.000104267	.	.	.	.
RPS6KA3	.	.	.	.	6	3	1	2	9.63854	7.2261	12.8854	11.3086	0.818496	0.702598	1.28316	0.760011	1.67529e-12	5.18996e-11	9.07895e-11	1.31979e-15	.	.	.	0.938685	.	.	0.541266	.	.	.	1.00947	1.28316	0.627843	0.510551	.	.	.	.	.	.	.	.	.	.	3.69619e-08	.	.	0.000165582	.
ASPH	.	X	.	.	6	2	2	2	8.31865	2.7867	12.645	11.6372	1.10914	0.567115	1.41314	1.34716	3.16154e-08	1.21949e-05	1.12681e-09	2.29967e-09	.	.	.	.	.	.	.	.	.	.	1.53064	1.90321	0.603043	1.16368	0.923059	.	.	.	0.531186	.	.	.	.	.	.	.	.	.	.
AL589935.2	.	.	.	.	5	2	1	2	132.358	171.495	97.4344	81.0907	1.59517	1.27737	2.30461	1.55824	1.06108e-83	5.53633e-135	5.27082e-43	9.12449e-53	.	.	.	.	.	.	.	.	.	1.85858	2.56547	2.30461	.	.	.	.	.	.	0.696158	0.551023	.	.	.	.	.	.	.	.	.
CST3	.	.	.	.	5	2	1	2	80.3793	118.164	61.8817	44.7361	0.813941	0.741975	1.03925	0.77325	1.76513e-99	5.54348e-160	2.85525e-60	1.39744e-58	0.869809	1.044	1.03925	.	.	.	.	.	.	.	0.502497	.	0.614141	.	.	.	.	.	.	.	.	1e-300	4.21926e-111	2.85525e-60	.	.	.	.	.
G6PC2	.	.	.	.	5	0	1	4	63.7596	.	24.4557	74.4692	2.26879	.	2.09679	2.31179	7.89105e-29	.	2.17077e-12	6.12724e-33	.	0.86092	.	.	.	.	.	.	.	.	3.75338	2.09679	.	2.50434	.	.	.	.	.	2.12855	.	.	1.64605e-19	.	.	.	.	.	.
ZFP36	.	.	.	.	5	5	0	0	48.9998	48.9998	.	.	1.03245	1.03245	.	.	3.47053e-48	3.47053e-48	.	.	1.37075	.	.	1.85096	.	.	.	.	.	0.760615	.	.	0.513668	.	.	.	.	.	0.666271	.	.	1.28165e-99	.	.	2.13058e-30	.	.	.	.
CRH	.	.	.	.	5	3	1	1	46.9933	38.6899	107.518	20.3123	1.19491	1.05038	1.52531	1.29811	4.70011e-40	1.46436e-37	3.24472e-71	2.25122e-16	.	.	.	0.932431	.	.	.	.	.	0.703254	.	.	1.51544	1.29811	1.52531	.	.	.	.	.	.	.	.	.	7.04645e-23	.	.	.	.
ATP5E	.	.	.	.	5	2	2	1	43.411	45.8014	25.2725	43.2682	0.831375	0.579378	1.12681	0.744494	6.08198e-53	8.85594e-80	3.7295e-23	7.62879e-59	0.562646	0.744494	0.953599	.	.	.	.	.	.	.	.	1.30002	0.59611	.	.	.	.	.	.	.	.	8.30751e-124	7.62879e-59	4.80499e-28	.	.	.	.	.
GNG4	.	.	.	.	5	0	0	5	42.4077	.	.	42.4077	1.33843	.	.	1.33843	2.06673e-32	.	.	2.06673e-32	.	1.23397	.	.	1.39152	.	.	.	.	.	1.6903	.	.	1.38495	.	.	.	.	.	0.991398	.	.	6.96633e-64	.	.	3.62593e-06	.	.	.
BSG	.	X	.	.	5	2	1	2	39.9838	58.6369	6.02838	42.2858	0.906723	0.881089	0.568479	1.10148	7.99659e-45	2.8153e-67	2.48657e-11	4.07321e-39	0.854429	1.14969	0.568479	.	.	.	.	.	.	.	.	.	0.907749	1.05327	.	.	.	.	.	.	.	2.08373e-103	4.11789e-55	2.48657e-11	.	.	.	.	.
SDC2	.	X	.	.	5	0	3	2	34.4835	.	55.4525	11.1432	1.18909	.	1.38519	0.89493	1.00006e-29	.	9.28321e-41	3.53607e-13	.	.	.	.	.	.	.	.	.	.	1.05502	1.92557	.	.	1.17173	.	.	.	.	0.734838	1.05829	.	.	.	.	.	.	.	.
S100A10	.	.	.	.	5	5	0	0	33.0063	33.0063	.	.	0.704558	0.704558	.	.	1.42301e-47	1.42301e-47	.	.	.	.	.	0.88174	.	.	0.617199	.	.	.	.	.	0.92529	.	.	0.545385	.	.	0.553176	.	.	.	.	.	3.34624e-25	.	.	2.71489e-36	.
USH1C	.	.	.	.	5	5	0	0	32.6661	32.6661	.	.	0.751478	0.751478	.	.	3.39527e-44	3.39527e-44	.	.	.	.	.	0.909272	.	.	0.670015	.	.	0.68398	.	.	0.926581	.	.	.	.	.	0.567545	.	.	.	.	.	1.33323e-24	.	.	3.56933e-20	.
PLK2	.	.	.	.	5	3	0	2	31.6206	29.8688	.	30.8259	1.02539	0.837053	.	1.3079	1.45333e-31	2.0734e-36	.	2.69706e-24	.	.	.	.	.	.	0.746802	.	.	0.855513	1.57651	.	0.908846	1.03928	.	.	.	.	.	.	.	.	.	.	.	.	.	4.53886e-14	.
SMARCA1	.	.	.	.	5	3	1	1	30.8562	28.4539	19.9978	25.4222	1.01663	0.710621	1.64726	1.304	4.45025e-31	9.10232e-41	7.24406e-13	3.1951e-20	.	.	.	.	.	.	0.504654	.	.	1.09281	1.304	1.64726	0.5344	.	.	.	.	.	.	.	.	.	.	.	.	.	.	0.00351782	.
BTG2	.	.	.	.	5	5	0	0	30.2619	30.2619	.	.	1.00691	1.00691	.	.	8.82544e-31	8.82544e-31	.	.	1.14487	.	.	1.67905	.	.	0.751007	.	.	0.955377	.	.	0.50425	.	.	.	.	.	.	.	.	1.11935e-47	.	.	7.89595e-13	.	.	1.35942e-12	.
PCDH17	.	X	.	.	5	3	0	2	28.1032	32.9128	.	18.2654	0.835937	0.762604	.	0.945937	2.40533e-34	6.94209e-44	.	4.90572e-20	.	.	.	0.690548	.	.	.	.	.	0.956702	1.37223	.	0.640561	0.519646	.	.	.	.	.	.	.	.	.	.	0.00182111	.	.	.	.
TMSB10	.	.	.	.	5	2	0	3	26.5161	29.5896	.	22.8734	0.838559	0.702191	.	0.929471	2.39319e-32	7.26138e-43	.	2.46009e-25	0.550543	0.794039	.	.	.	.	.	.	.	.	0.97422	.	0.85384	1.02015	.	.	.	.	.	.	.	3.02769e-51	1.06409e-36	.	.	.	.	.	.
MYO10	.	.	.	.	5	4	0	1	26.4474	32.776	.	5.57091	0.933975	0.976168	.	0.765206	4.81933e-29	2.6534e-34	.	5.24473e-08	.	.	.	1.26499	.	.	0.92906	.	.	.	0.765206	.	0.860515	.	.	.	.	.	0.850108	.	.	.	.	.	4.07623e-16	.	.	6.88025e-23	.
RIN2	.	.	.	.	5	0	1	4	26.1995	.	6.65728	32.8764	1.49718	.	0.951279	1.63366	3.16809e-18	.	1.00405e-07	7.50859e-21	.	.	.	.	.	.	.	2.08223	.	.	1.66343	.	.	0.922631	.	.	.	.	.	1.86634	0.951279	.	.	.	.	.	.	.	0.0125454
CCDC86	.	.	.	.	5	1	2	2	26.1277	20.0428	28.6922	24.0832	1.08303	0.609355	1.22649	1.17641	7.50588e-25	1.28267e-33	4.0391e-24	3.37412e-21	.	.	.	.	.	.	.	.	.	0.609355	1.56013	1.72023	.	0.792684	0.732758	.	.	.	.	.	.	.	.	.	.	.	.	.	.
FKBP11	.	.	.	.	5	2	2	1	25.7005	29.1257	29.5158	10.2983	0.896115	0.762919	1.13746	0.679822	2.08959e-29	6.65768e-39	1.12488e-26	7.10305e-16	.	.	.	.	.	.	.	.	.	0.548321	.	1.29833	0.977516	0.679822	0.97659	.	.	.	.	.	.	.	.	.	.	.	.	.	.
SLC7A14	.	X	.	.	5	3	0	2	24.3006	25.9034	.	19.0026	0.813888	0.703261	.	0.979828	1.38837e-30	1.46809e-37	.	4.03769e-20	.	.	.	.	.	.	.	.	.	0.829989	1.40065	.	0.549412	0.559008	.	.	.	.	0.730383	.	.	.	.	.	.	.	.	.	.
POPDC3	.	.	.	.	5	2	1	2	22.8291	23.6081	42.7551	11.8809	0.538995	0.541006	0.530478	0.541243	4.41681e-43	2.30409e-44	2.52756e-81	1.11924e-22	.	.	.	0.551495	0.551495	.	.	.	.	.	.	.	0.530516	0.530991	0.530478	.	.	.	.	.	.	.	.	.	3.28847e-15	0.0435561	.	.	.
ADGRG5	.	.	.	.	5	2	1	2	21.8282	37.6757	4.23738	13.617	0.995792	0.966805	1.08247	0.981439	1.20107e-22	1.07319e-39	0.000121749	1.3351e-14	.	.	.	.	.	.	.	.	.	1.14899	1.21057	1.08247	0.784623	0.752309	.	.	.	.	.	.	.	.	.	.	.	.	.	.	.
NDRG1	.	.	.	.	5	0	2	3	20.784	.	24.9801	17.755	0.992588	.	0.953039	1.01895	1.15021e-21	.	6.15171e-27	3.76094e-18	.	1.33485	1.14782	.	.	.	.	.	.	.	0.894332	.	.	0.827684	0.75826	.	.	.	.	.	.	.	4.30975e-24	7.08347e-11	.	.	.	.	.
ATP6AP2	.	.	.	.	5	0	3	2	20.532	.	27.5579	11.9263	1.08392	.	1.24993	0.834914	1.14205e-19	.	8.96369e-23	5.19376e-15	.	.	.	.	.	.	.	.	.	.	1.09724	2.07039	.	0.572591	0.847067	.	.	.	.	.	0.832339	.	.	.	.	.	.	.	.
KDELR1	.	.	.	.	5	0	2	3	19.8619	.	12.2985	23.8971	0.88414	.	0.97602	0.822886	3.4306e-23	.	2.50806e-13	9.10735e-30	.	0.852881	0.6824	.	.	.	.	.	.	.	1.0571	1.26964	.	0.55868	.	.	.	.	.	.	.	.	4.66914e-56	1.7213e-17	.	.	.	.	.
ADCY1	.	.	.	.	5	2	1	2	19.84	24.1555	12.242	14.0332	0.84405	0.722261	1.44446	0.665635	3.12094e-24	3.5952e-34	3.34863e-09	8.27099e-22	.	.	.	.	.	.	.	.	.	0.898663	.	1.44446	0.545859	0.799119	.	.	.	.	.	0.532152	.	.	.	.	.	.	.	.	.
C5orf38	.	.	.	.	5	2	1	2	18.3922	31.2928	10.9834	5.86311	1.2288	1.07682	1.72167	1.13435	1.07765e-15	8.70209e-30	4.17342e-07	6.78149e-06	0.520639	0.52076	.	.	.	.	.	.	.	1.633	1.74795	1.72167	.	.	.	.	.	.	.	.	.	5.39736e-22	0.00316036	.	.	.	.	.	.
CAPZB	.	.	.	.	5	2	0	3	17.7716	21.9216	.	13.5807	0.654613	0.552378	.	0.72277	7.10798e-28	2.06125e-40	.	1.62239e-19	0.581488	0.712446	.	.	.	.	.	.	.	.	0.811365	.	0.523268	0.644498	.	.	.	.	.	.	.	6.11388e-63	1.19769e-28	.	.	.	.	.	.
SERPINI1	.	X	.	.	5	3	1	1	16.418	19.1726	5.44757	7.35408	1.02008	0.815081	1.46848	1.1867	8.04044e-17	3.00412e-24	0.000195136	6.352e-07	.	.	.	.	.	.	.	.	.	1.29365	1.1867	1.46848	0.579716	.	.	.	.	.	0.57188	.	.	.	.	.	.	.	.	.	.
CD164	.	X	.	.	5	1	1	3	16.2199	1.38512	8.44181	24.3464	0.876691	0.5309	1.21007	0.880829	3.15312e-19	0.00246029	1.05605e-07	2.28916e-28	.	0.513672	.	.	.	.	0.5309	.	.	.	1.33241	1.21007	.	0.79641	.	.	.	.	.	.	.	.	1.60337e-25	.	.	.	.	0.00246029	.
LBH	.	.	.	.	5	3	1	1	15.6665	14.3745	17.47	17.1501	0.664199	0.679616	0.583847	0.698303	2.58825e-24	7.06335e-22	1.19594e-30	2.75607e-25	.	.	.	0.563871	.	.	.	.	.	0.777457	.	.	0.697519	0.698303	0.583847	.	.	.	.	.	.	.	.	.	9.33074e-06	.	.	.	.
KIF12	.	.	.	.	5	1	2	2	13.6525	24.5447	11.2781	10.6174	0.77083	0.790215	0.718611	0.813356	1.94361e-18	8.69399e-32	2.0216e-16	8.83516e-14	.	.	.	.	.	.	.	.	.	.	0.861002	0.818604	0.790215	0.765711	0.618619	.	.	.	.	.	.	.	.	.	.	.	.	.	.
TXNDC11	.	.	.	.	5	2	1	2	13.1988	15.038	4.97099	11.4952	0.873291	0.640936	1.21074	0.936919	7.69403e-16	3.44707e-24	7.83912e-05	5.38022e-13	.	.	.	.	.	.	.	.	.	0.659433	1.21857	1.21074	0.622439	0.655271	.	.	.	.	.	.	.	.	.	.	.	.	.	.	.
TAGLN2	.	X	.	.	5	0	3	2	12.5853	.	11.9987	12.6421	0.721885	.	0.807279	0.593795	3.68149e-18	.	1.3706e-15	5.12497e-22	.	0.590086	0.913248	.	.	.	.	.	.	.	0.597504	0.844703	.	.	0.663886	.	.	.	.	.	.	.	4.74193e-36	3.5302e-24	.	.	.	.	.
LAMB1	.	X	.	.	5	4	0	1	12.509	15.3699	.	2.12597	0.556656	0.568242	.	0.510308	3.37545e-23	8.9522e-28	.	6.82247e-05	.	.	.	0.563124	.	.	.	.	.	.	0.510308	.	0.629316	.	.	0.579662	.	.	0.500867	.	.	.	.	.	1.03397e-05	.	.	.	.
ELF3	X	.	.	.	5	4	0	1	12.079	13.1324	.	8.27477	0.727929	0.750665	.	0.636989	2.549e-17	3.20314e-18	.	1.02223e-13	0.651349	0.636989	.	1.16748	.	.	0.616313	.	.	.	.	.	0.567518	.	.	.	.	.	.	.	.	9.0274e-51	1.02223e-13	.	7.30416e-07	.	.	0.00297156	.
VSTM2L	.	.	.	.	5	2	1	2	11.8467	21.3562	3.02854	6.93555	0.586114	0.598287	0.611696	0.56115	6.13371e-21	2.01544e-36	1.11931e-05	4.36982e-13	0.617838	0.608516	0.611696	.	.	.	.	.	.	0.578736	0.513783	.	.	.	.	.	.	.	.	.	.	2.53821e-62	5.58816e-22	1.11931e-05	.	.	.	.	.
SEZ6L	.	.	.	.	5	1	2	2	11.8288	13.6976	16.954	6.21574	0.756542	0.605877	0.911204	0.677213	2.3154e-16	2.46693e-23	2.47681e-19	6.63125e-10	.	.	.	.	.	.	.	.	.	0.605877	0.789836	1.24515	.	0.56459	0.577253	.	.	.	.	.	.	.	.	.	.	.	.	.	.
VKORC1	.	.	.	.	5	0	2	3	11.43	.	9.93179	12.3316	0.771374	.	0.806367	0.748045	1.52137e-15	.	4.82261e-13	3.27242e-17	.	0.649334	.	.	.	.	.	.	.	.	0.857744	1.0452	.	0.737057	0.567529	.	.	.	.	.	.	.	5.47254e-22	.	.	.	.	.	.
TJP2	.	.	.	.	5	5	0	0	11.3431	11.3431	.	.	0.546956	0.546956	.	.	1.82558e-21	1.82558e-21	.	.	.	.	.	0.511653	.	.	0.584001	.	.	0.542369	.	.	0.543308	.	.	.	.	.	0.553449	.	.	.	.	.	0.00101243	.	.	1.05706e-13	.
PRDX4	.	.	.	.	5	1	2	2	11.3034	15.1687	16.9418	4.59041	0.805169	0.659642	1.00927	0.673829	9.15191e-15	1.01081e-23	1.63633e-17	1.54018e-07	.	.	.	.	.	.	.	.	.	.	.	1.24637	0.659642	0.553331	0.772177	.	.	.	.	0.794326	.	.	.	.	.	.	.	.	.
PDZK1	.	.	.	.	5	3	0	2	10.632	17.5999	.	2.02337	0.632306	0.688491	.	0.548029	1.53251e-17	2.73566e-26	.	0.000203195	.	.	.	.	.	.	0.631608	.	.	.	0.535173	.	0.920389	0.560885	.	.	.	.	0.513477	.	.	.	.	.	.	.	.	1.34475e-08	.
CNPY2	.	.	.	.	5	1	2	2	10.1871	16.027	12.0828	4.72083	0.807882	0.62773	1.00509	0.700752	2.45651e-13	2.94033e-26	9.51499e-13	1.83312e-07	.	.	.	.	.	.	.	.	.	.	0.813435	1.43042	0.62773	0.588068	0.57976	.	.	.	.	.	.	.	.	.	.	.	.	.	.
RAP2B	.	.	.	.	5	2	2	1	9.91789	17.4821	6.97839	1.04914	0.901044	0.859914	1.1224	0.540599	9.8376e-12	4.67704e-21	6.06184e-07	0.0114629	.	.	.	.	.	.	0.75934	.	.	.	0.540599	0.912309	.	.	.	.	.	.	0.960489	.	1.33248	.	.	.	.	.	.	6.56678e-06	.
SEZ6L2	.	X	.	.	5	1	1	3	9.44092	16.5052	2.6602	8.64722	0.768676	0.790578	0.997535	0.685089	5.22338e-13	1.32631e-21	0.00215392	2.3876e-13	.	0.629522	.	.	.	.	.	.	.	.	0.757851	0.997535	0.790578	0.667894	.	.	.	.	.	.	.	.	5.08247e-22	.	.	.	.	.	.
GLB1	.	X	.	.	5	1	2	2	7.85095	8.36263	7.57441	7.54087	0.719904	0.574722	0.758296	0.754103	1.24293e-11	2.8135e-15	1.02629e-10	1.0005e-10	.	.	.	.	.	.	.	.	.	.	0.708195	0.880783	0.574722	0.800011	0.635809	.	.	.	.	.	.	.	.	.	.	.	.	.	.
LPP	.	.	.	.	5	2	1	2	7.69318	6.58106	14.0852	6.01865	0.779537	0.694098	1.24982	0.629835	1.35236e-10	3.30025e-10	5.37308e-12	2.78017e-10	.	.	.	0.835052	.	.	.	.	.	.	0.748593	1.24982	0.553144	0.511076	.	.	.	.	.	.	.	.	.	.	0.000818227	.	.	.	.
GADD45G	.	.	.	.	5	1	1	3	7.5117	10.4263	7.74232	5.9304	0.608103	0.526391	0.501591	0.670844	4.43943e-13	1.55875e-20	3.66845e-16	1.44475e-09	.	0.63022	.	.	.	.	.	.	.	0.526391	0.723706	.	.	0.658608	0.501591	.	.	.	.	.	.	.	3.92259e-16	.	.	.	.	.	.
LRRFIP1	.	.	.	.	5	3	1	1	6.78386	8.65272	1.8319	4.2145	0.780085	0.72955	1.02173	0.690047	2.01231e-09	1.37929e-12	0.0161084	7.80646e-07	.	.	.	0.998678	.	.	0.508253	.	.	.	0.690047	1.02173	0.681719	.	.	.	.	.	.	.	.	.	.	.	3.16219e-08	.	.	0.00014034	.
NENF	.	.	.	.	5	2	0	3	5.55661	2.56977	.	7.70155	0.579325	0.551264	.	0.598032	2.56131e-10	2.17975e-05	.	1.32383e-13	.	0.589862	.	0.591331	.	.	.	.	.	.	0.583123	.	0.511196	0.62111	.	.	.	.	.	.	.	.	8.66661e-30	.	0.00249857	.	.	.	.
HSPB1	.	.	.	.	4	2	1	1	88.0024	209.88	2.44948	27.8259	1.22521	1.6666	0.695914	0.871711	1.49057e-72	1.1671e-126	0.000302134	1.19949e-32	1.95957	0.871711	0.695914	.	.	.	.	.	.	.	.	.	1.37363	.	.	.	.	.	.	.	.	8.97437e-222	1.19949e-32	0.000302134	.	.	.	.	.
RHOB	.	.	.	.	4	2	1	1	65.5623	104.127	14.6991	45.4047	0.974311	1.00917	0.902961	0.975948	5.11718e-68	6.59555e-104	5.26347e-17	2.99466e-47	1.21466	0.975948	0.902961	.	.	.	.	.	.	0.803672	.	.	.	.	.	.	.	.	.	.	.	5.96744e-182	2.99466e-47	5.26347e-17	.	.	.	.	.
PARM1	.	X	.	.	4	0	0	4	43.5683	.	.	43.5683	1.1816	.	.	1.1816	1.34168e-37	.	.	1.34168e-37	.	0.699779	.	.	.	.	.	.	.	.	1.70488	.	.	1.40596	.	.	.	.	.	0.915764	.	.	2.56041e-42	.	.	.	.	.	.
CALY	.	X	.	.	4	4	0	0	30.2864	30.2864	.	.	0.766212	0.766212	.	.	2.96866e-40	2.96866e-40	.	.	0.946987	.	.	0.559703	.	.	.	.	.	0.676948	.	.	0.881212	.	.	.	.	.	.	.	.	2.38015e-116	.	.	0.00335445	.	.	.	.
ATP1B1	.	X	.	.	4	0	3	1	28.504	.	26.6457	33.0517	1.13894	.	1.17529	1.02991	9.40308e-26	.	2.12967e-23	8.09361e-33	.	.	0.783616	.	.	.	.	.	.	.	1.02991	2.14008	.	.	.	.	.	.	.	.	0.602156	.	.	2.29322e-15	.	.	.	.	.
CTSB	.	.	.	.	4	1	1	2	27.8104	22.0212	16.6435	27.5918	1.13943	0.511977	1.51705	1.26436	3.91569e-25	9.72449e-44	1.06919e-11	1.50368e-22	.	.	.	.	.	.	.	.	.	0.511977	1.65955	1.51705	.	0.869166	.	.	.	.	.	.	.	.	.	.	.	.	.	.	.
PFN1	.	X	.	.	4	1	1	2	26.5408	81.8372	6.16212	11.6988	0.648447	0.699837	0.628341	0.632805	1.17561e-41	1.15461e-117	1.55964e-10	3.25687e-19	0.699837	0.706318	0.628341	.	.	.	.	.	.	.	0.559293	.	.	.	.	.	.	.	.	.	.	1.15461e-117	2.17986e-32	1.55964e-10	.	.	.	.	.
UBB	.	.	.	.	4	1	1	2	26.4991	41.0377	2.66305	23.4596	0.746242	0.520342	0.906806	0.778909	3.08941e-36	1.35896e-79	0.00115682	7.61228e-31	0.520342	0.975289	.	.	.	.	.	.	.	.	0.582529	0.906806	.	.	.	.	.	.	.	.	.	1.35896e-79	3.17913e-51	.	.	.	.	.	.
ADORA2A	.	X	.	.	4	2	1	1	26.29	20.7241	46.1784	18.2674	0.657866	0.626023	0.686297	0.693121	1.08999e-40	7.86367e-34	5.17189e-68	4.41352e-27	.	.	.	0.547241	.	.	.	.	.	.	.	.	0.704805	0.693121	0.686297	.	.	.	.	.	.	.	.	.	4.34916e-10	.	.	.	.
CEP126	.	.	.	.	4	3	0	1	26.0424	31.1956	.	8.16093	0.744101	0.719888	.	0.816739	1.00343e-35	4.63459e-44	.	1.01838e-10	.	.	.	.	.	.	.	.	.	0.834933	0.816739	.	0.762127	.	.	0.562605	.	.	.	.	.	.	.	.	.	.	.	.	.
DBI	.	.	.	.	4	0	2	2	24.7127	.	24.2715	24.993	1.07985	.	1.13406	1.02563	1.30222e-23	.	3.96044e-22	4.2818e-25	.	.	.	.	.	.	.	.	.	.	1.33095	1.53778	.	0.72032	0.730348	.	.	.	.	.	.	.	.	.	.	.	.	.	.
TMEM45B	.	.	.	.	4	3	0	1	24.3157	29.2886	.	10.2671	0.945095	0.960286	.	0.89952	1.86912e-26	3.16347e-31	.	3.85531e-12	.	.	.	.	.	.	1.11649	.	.	.	.	.	0.951453	0.89952	.	.	.	.	0.812916	.	.	.	.	.	.	.	.	6.06658e-19	.
PYROXD2	.	.	.	.	4	2	1	1	23.1958	23.0298	31.2166	11.541	0.70338	0.862866	0.545153	0.542634	1.05293e-33	2.04198e-27	5.46856e-58	5.3905e-22	.	.	.	.	.	.	.	.	.	1.17733	.	.	0.548398	0.542634	0.545153	.	.	.	.	.	.	.	.	.	.	.	.	.	.
NBL1	.	.	.	.	4	2	0	2	22.8586	34.1946	.	11.7528	0.566204	0.572141	.	0.560267	4.24924e-41	1.7134e-60	.	1.05382e-21	0.634096	0.602974	.	.	.	.	.	.	.	.	.	.	0.510185	0.517559	.	.	.	.	.	.	.	1.02317e-74	4.25635e-21	.	.	.	.	.	.
MDK	.	.	.	.	4	4	0	0	22.1108	22.1108	.	.	0.755935	0.755935	.	.	5.62842e-30	5.62842e-30	.	.	0.762293	.	.	0.660529	.	.	.	.	.	0.67	.	.	0.930917	.	.	.	.	.	.	.	.	2.4976e-47	.	.	5.16625e-14	.	.	.	.
C1orf122	.	.	.	.	4	1	2	1	21.3682	33.5861	16.9445	8.45439	0.862425	0.610413	0.988682	0.861923	1.67161e-25	9.5095e-56	7.27055e-18	1.55329e-10	.	.	.	.	.	.	.	.	.	0.610413	0.861923	1.46138	.	.	0.515979	.	.	.	.	.	.	.	.	.	.	.	.	.	.
TMEM164	.	.	.	.	4	1	1	2	20.909	26.2158	5.21314	22.4006	0.885433	0.658206	1.08515	0.899185	2.42993e-24	1.48164e-40	1.57017e-05	1.22417e-25	.	.	.	.	.	.	.	.	.	0.658206	1.16894	1.08515	.	0.629432	.	.	.	.	.	.	.	.	.	.	.	.	.	.	.
CNIH2	.	.	.	.	4	1	2	1	19.9496	29.414	17.7487	6.25778	1.1054	0.744623	1.35187	0.97323	8.96558e-19	3.14917e-40	7.43039e-14	3.71615e-07	.	.	0.737309	.	.	.	.	.	.	0.744623	0.97323	1.96643	.	.	.	.	.	.	.	.	.	.	.	1.12908e-08	.	.	.	.	.
C2CD4A	.	.	.	.	4	0	2	2	18.4983	.	12.5544	23.7816	1.21648	.	1.27785	1.15511	6.21763e-16	.	1.49738e-10	2.58178e-21	.	0.70357	0.643084	.	.	.	.	.	.	.	1.60666	1.91261	.	.	.	.	.	.	.	.	.	.	2.24498e-24	2.68827e-09	.	.	.	.	.
CSGALNACT1	.	.	.	.	4	4	0	0	17.8134	17.8134	.	.	0.704705	0.704705	.	.	5.27425e-26	5.27425e-26	.	.	.	.	.	0.780105	.	.	0.691529	.	.	.	.	.	.	.	.	0.544104	.	.	0.80308	.	.	.	.	.	5.72416e-18	.	.	9.97787e-30	.
CNTN4	.	X	.	.	4	0	2	2	17.5944	.	20.6688	14.2648	0.734577	.	0.709874	0.75928	1.11761e-24	.	7.6532e-30	1.63205e-19	.	.	.	.	.	.	.	.	.	.	.	.	.	0.59195	0.543684	.	.	.	.	0.92661	0.876064	.	.	.	.	.	.	.	.
MMP16	.	X	.	.	4	3	1	0	17.1348	22.7607	2.72313	.	1.00309	1.04728	0.870542	.	8.2805e-18	1.84829e-22	0.000744585	.	.	.	.	.	.	.	1.01767	.	.	.	.	.	.	.	.	1.18781	.	.	0.936351	.	0.870542	.	.	.	.	.	.	1.58565e-23	.
C15orf48	.	.	.	.	4	3	0	1	16.9001	18.1838	.	8.79577	0.711123	0.63699	.	0.93352	1.71649e-24	2.84168e-29	.	3.78306e-10	.	.	.	0.582648	.	.	.	.	.	0.628813	0.93352	.	0.69951	.	.	.	.	.	.	.	.	.	.	.	7.58458e-08	.	.	.	.
SH3KBP1	.	.	.	.	4	3	0	1	16.8995	21.7343	.	2.60291	0.689412	0.691924	.	0.681876	3.06976e-25	3.87763e-32	.	0.000152307	.	.	.	0.502946	.	.	.	.	.	0.886905	0.681876	.	0.685922	.	.	.	.	.	.	.	.	.	.	.	5.40455e-06	.	.	.	.
TM4SF1	.	X	.	.	4	4	0	0	15.5762	15.5762	.	.	0.814559	0.814559	.	.	7.54638e-20	7.54638e-20	.	.	0.523257	.	.	1.32986	.	.	0.739462	.	.	0.665651	.	.	.	.	.	.	.	.	.	.	.	2.42623e-47	.	.	9.28638e-08	.	.	1.43272e-11	.
PLP2	.	X	.	.	4	0	2	2	14.2397	.	16.4357	10.9698	0.86716	.	1.1382	0.596122	3.79271e-17	.	3.62969e-15	3.96305e-19	.	0.64425	0.735319	.	.	.	.	.	.	.	0.547995	1.54108	.	.	.	.	.	.	.	.	.	.	5.76193e-35	6.53109e-17	.	.	.	.	.
CHST9	.	.	.	.	4	0	1	3	14.0207	.	2.10841	17.6951	0.993387	.	1.0485	0.975017	7.6899e-15	.	0.0097525	7.10432e-19	.	.	.	.	.	.	.	.	.	.	1.29116	1.0485	.	0.791208	.	.	.	.	.	0.84268	.	.	.	.	.	.	.	.	.
EGFL7	.	.	.	.	4	2	1	1	13.5546	11.8432	19.1625	10.889	0.813283	0.73619	0.833093	0.947658	2.1549e-17	8.1826e-17	9.96227e-24	3.2327e-12	.	.	.	0.61828	.	.	.	.	.	.	.	.	0.8541	0.947658	0.833093	.	.	.	.	.	.	.	.	.	0.00349969	.	.	.	.
CNTN1	.	X	.	.	4	0	1	3	12.5197	.	4.86881	14.6632	0.98227	.	1.09268	0.945467	1.79623e-13	.	3.50064e-05	3.09813e-16	.	.	.	.	.	.	.	.	.	.	1.28359	1.09268	.	0.703743	.	.	.	.	.	0.849071	.	.	.	.	.	.	.	.	.
NME4	.	.	.	.	4	2	1	1	12.4593	18.1379	4.50195	2.47932	0.790499	0.65164	1.12115	0.737565	1.73245e-16	1.46489e-28	9.65006e-05	0.000435018	.	.	.	.	.	.	.	.	.	0.654684	0.737565	1.12115	0.648596	.	.	.	.	.	.	.	.	.	.	.	.	.	.	.	.
SYNGR4	.	.	.	.	4	0	1	3	12.4502	.	20.825	8.46674	0.649528	.	0.520742	0.692457	6.79063e-20	.	1.02079e-40	5.9279e-13	.	0.604054	.	.	.	.	.	.	.	.	0.951872	.	.	0.521445	0.520742	.	.	.	.	.	.	.	4.27711e-18	.	.	.	.	.	.
C6orf48	.	.	.	.	4	0	2	2	12.3316	.	5.271	19.2886	0.866142	.	0.872456	0.859827	5.78959e-15	.	9.08741e-07	3.68855e-23	.	0.782447	0.607595	.	.	.	.	.	.	.	0.937208	1.13732	.	.	.	.	.	.	.	.	.	.	6.68859e-35	6.19407e-09	.	.	.	.	.
ANXA4	.	.	.	.	4	4	0	0	12.3086	12.3086	.	.	0.634852	0.634852	.	.	4.09197e-20	4.09197e-20	.	.	.	.	.	0.6429	.	.	0.680525	.	.	.	.	.	0.653235	.	.	.	.	.	0.562747	.	.	.	.	.	5.01582e-08	.	.	3.5258e-13	.
SMARCA2	.	.	.	.	4	1	1	2	11.8273	18.584	6.31274	9.31843	0.890281	0.754223	1.20426	0.801318	5.18875e-14	2.29091e-25	5.72808e-06	2.35027e-12	.	.	.	.	.	.	.	.	.	.	1.0827	1.20426	0.754223	0.519936	.	.	.	.	.	.	.	.	.	.	.	.	.	.	.
CHKA	.	.	.	.	4	3	1	0	10.9459	12.0052	2.66325	.	0.627595	0.539315	0.892437	.	3.62177e-18	5.4951e-23	0.00103695	.	.	.	.	0.569989	.	.	.	.	.	0.537441	.	0.892437	0.510514	.	.	.	.	.	.	.	.	.	.	.	3.02696e-06	.	.	.	.
IFI30	.	X	.	.	4	2	1	1	10.9228	5.2658	27.6959	8.74811	0.72219	0.612091	0.851214	0.813363	7.50622e-16	2.4948e-09	2.90466e-33	1.75597e-11	.	.	.	.	.	.	0.609425	.	.	.	.	.	0.614758	0.813363	0.851214	.	.	.	.	.	.	.	.	.	.	.	.	4.77151e-08	.
PPIA	.	X	.	.	4	0	1	3	9.85305	.	6.72503	10.0134	0.656413	.	0.915429	0.570075	9.76265e-16	.	4.50486e-08	2.72184e-18	.	0.674784	.	.	.	.	.	.	.	.	0.519055	0.915429	.	0.516386	.	.	.	.	.	.	.	.	6.65754e-31	.	.	.	.	.	.
CES3	.	.	.	.	4	2	1	1	9.85085	8.76093	9.10303	10.3768	1.03531	1.26782	0.77897	0.826643	3.05601e-10	1.22961e-07	2.06073e-12	2.79941e-13	0.834553	0.826643	0.77897	.	.	.	.	.	.	1.70109	.	.	.	.	.	.	.	.	.	.	.	8.32071e-05	2.79941e-13	2.06073e-12	.	.	.	.	.
ETFDH	.	.	.	.	4	0	2	2	9.05427	.	11.8821	6.51675	0.697304	.	0.746976	0.647632	1.03588e-13	.	1.23896e-16	8.66086e-11	.	.	.	.	.	.	.	.	.	.	0.652866	.	.	0.642397	0.690996	.	.	.	.	.	0.802956	.	.	.	.	.	.	.	.
LMCD1	.	.	.	.	4	3	0	1	8.78434	7.21122	.	12.3746	0.644779	0.676519	.	0.549559	2.37803e-14	2.19135e-11	.	3.03899e-23	.	0.549559	.	0.81081	.	.	0.694005	.	.	.	.	.	0.524743	.	.	.	.	.	.	.	.	.	3.03899e-23	.	0.000736681	.	.	1.94526e-10	.
FDPS	.	.	.	.	4	1	1	2	8.57591	8.97017	18.7911	4.01869	0.680741	0.588122	0.820118	0.657363	2.5241e-13	5.59474e-16	1.22275e-23	7.70287e-07	.	.	.	.	.	.	.	.	.	.	0.532086	.	0.588122	0.78264	0.820118	.	.	.	.	.	.	.	.	.	.	.	.	.	.
CLDN7	.	X	.	.	4	0	2	2	8.46832	.	9.74026	7.28528	0.630877	.	0.67541	0.586344	3.77492e-14	.	3.79094e-15	3.75898e-13	.	0.511426	0.531432	.	.	.	.	.	.	.	0.661262	.	.	.	0.819388	.	.	.	.	.	.	.	1.36828e-21	2.15543e-08	.	.	.	.	.
TMEM147	.	.	.	.	4	0	2	2	8.45312	.	7.52135	9.32419	0.762734	.	0.783241	0.742226	8.26677e-12	.	2.49541e-10	2.73861e-13	.	0.504839	.	.	.	.	.	.	.	.	0.979613	1.04527	.	.	0.521209	.	.	.	.	.	.	.	1.56269e-09	.	.	.	.	.	.
TPI1	.	X	.	.	4	0	2	2	7.84819	.	7.29133	7.62994	0.788419	.	0.955323	0.621514	1.11085e-10	.	2.33177e-08	5.29209e-13	.	0.68335	0.61201	.	.	.	.	.	.	.	0.559678	1.29864	.	.	.	.	.	.	.	.	.	.	2.72334e-23	2.82479e-08	.	.	.	.	.
CD44	.	X	.	.	4	3	0	1	6.86913	8.58532	.	1.62964	0.65677	0.653933	.	0.665281	3.47574e-11	7.43443e-14	.	0.00355179	.	.	.	.	.	.	.	.	.	0.568753	.	.	0.803434	0.665281	.	.	.	.	0.589613	.	.	.	.	.	.	.	.	.	.
MYH10	.	.	.	.	4	2	1	1	6.64155	4.38466	15.992	4.44877	0.799328	0.612256	1.2957	0.677096	4.90998e-09	6.89457e-08	4.54638e-13	2.6893e-07	.	.	.	0.716751	.	.	.	.	.	.	0.677096	1.2957	0.50776	.	.	.	.	.	.	.	.	.	.	.	0.00374098	.	.	.	.
OST4	.	.	.	.	4	0	2	2	6.31589	.	5.72883	6.10533	0.797199	.	0.985993	0.608406	1.19511e-08	.	1.54805e-06	9.22637e-11	.	0.535999	0.559558	.	.	.	.	.	.	.	0.680812	1.41243	.	.	.	.	.	.	.	.	.	.	5.94829e-19	4.84733e-05	.	.	.	.	.
FAM46C	.	.	.	.	4	0	2	2	5.65546	.	3.45689	8.0254	0.931182	.	0.892217	0.970148	8.44459e-07	.	0.000133507	5.34139e-09	.	.	.	.	.	.	.	.	.	.	1.13927	1.27499	.	.	.	.	.	.	.	0.801023	0.509439	.	.	.	.	.	.	.	.
GPAA1	.	.	.	.	4	0	2	2	5.25924	.	7.5182	3.27453	0.675691	.	0.730296	0.621086	1.64626e-08	.	5.07303e-11	5.34231e-06	.	.	.	.	.	.	.	.	.	.	0.657533	0.835447	.	0.584639	0.625144	.	.	.	.	.	.	.	.	.	.	.	.	.	.
PTPRS	.	X	.	.	4	1	1	2	5.25058	9.18825	3.38921	4.43208	0.675649	0.739141	0.586632	0.688412	1.69371e-08	3.70687e-13	1.66953e-06	3.6465e-07	.	0.611866	0.586632	.	.	.	.	.	.	0.739141	0.764957	.	.	.	.	.	.	.	.	.	.	.	6.79017e-09	1.66953e-06	.	.	.	.	.
BTG1	.	.	.	.	4	0	1	3	4.70822	.	3.19803	5.26735	0.626903	.	0.555285	0.650776	3.08827e-08	.	1.74073e-06	8.05458e-09	.	0.810678	0.555285	.	.	.	.	.	.	.	0.559378	.	.	0.582272	.	.	.	.	.	.	.	.	2.12111e-19	1.74073e-06	.	.	.	.	.
ENPP2	.	.	.	.	3	1	1	1	92.5157	133.744	62.1042	43.9457	1.4627	1.06468	1.98615	1.33728	5.62388e-64	2.40355e-126	5.3874e-32	1.37365e-33	.	.	.	.	.	.	.	.	.	1.06468	1.33728	1.98615	.	.	.	.	.	.	.	.	.	.	.	.	.	.	.	.	.
ACTB	.	X	.	.	3	1	1	1	68.7112	131.509	11.6969	57.9277	0.879805	0.82021	0.859275	0.959928	7.97605e-79	4.61061e-161	2.4405e-14	4.50948e-61	0.82021	0.959928	0.859275	.	.	.	.	.	.	.	.	.	.	.	.	.	.	.	.	.	.	4.61061e-161	4.50948e-61	2.4405e-14	.	.	.	.	.
TAPBP	.	.	.	.	3	1	1	1	44.2065	84.0952	4.43825	61.5135	0.821357	0.876295	0.50206	1.08571	1.50901e-54	1.07964e-96	1.44522e-09	2.20224e-57	0.876295	1.08571	0.50206	.	.	.	.	.	.	.	.	.	.	.	.	.	.	.	.	.	.	1.07964e-96	2.20224e-57	1.44522e-09	.	.	.	.	.
GCNT1	.	.	.	.	3	1	1	1	43.2625	73.1688	11.1952	37.3188	1.27116	1.09421	1.32635	1.39292	9.24787e-35	1.35097e-67	3.62533e-09	1.61485e-27	.	.	.	.	.	.	.	.	.	1.09421	1.39292	1.32635	.	.	.	.	.	.	.	.	.	.	.	.	.	.	.	.	.
PAX6	X	.	.	.	3	0	0	3	39.4325	.	.	39.4325	1.21221	.	.	1.21221	2.95533e-33	.	.	2.95533e-33	.	1.06839	.	.	.	.	.	.	.	.	1.6736	.	.	0.89464	.	.	.	.	.	.	.	.	1.00965e-38	.	.	.	.	.	.
KCNK16	.	.	.	.	3	0	3	0	34.3945	.	34.3945	.	0.920736	.	0.920736	.	4.41111e-38	.	4.41111e-38	.	.	.	.	.	.	.	.	.	.	.	.	1.03872	.	.	1.14514	.	.	.	.	.	0.578343	.	.	.	.	.	.	.	.
TMSB4X	.	.	.	.	3	2	1	0	34.3586	35.8103	16.1341	.	1.0862	0.846703	1.5652	.	2.33421e-32	5.08401e-43	4.92046e-11	.	0.716564	.	.	.	.	.	.	.	.	.	.	1.5652	0.976842	.	.	.	.	.	.	.	.	4.90037e-42	.	.	.	.	.	.	.
CTSZ	.	.	.	.	3	1	1	1	32.6675	40.7431	14.3356	40.777	0.812861	0.69373	0.829655	0.915197	6.48244e-41	1.86025e-59	5.26052e-18	2.78366e-45	0.69373	0.915197	0.829655	.	.	.	.	.	.	.	.	.	.	.	.	.	.	.	.	.	.	1.86025e-59	2.78366e-45	5.26052e-18	.	.	.	.	.
TUBB	.	X	.	.	3	0	3	0	30.6195	.	30.6195	.	1.28166	.	1.28166	.	1.28694e-24	.	1.28694e-24	.	.	.	1.58341	.	.	.	.	.	.	.	.	1.32087	.	.	0.940714	.	.	.	.	.	.	.	.	3.05076e-38	.	.	.	.	.
UBA52	.	.	.	.	3	0	2	1	28.6654	.	8.56905	71.7695	0.985503	.	0.961452	1.03361	8.18343e-30	.	1.22289e-09	3.66464e-70	.	1.03361	0.764275	.	.	.	.	.	.	.	.	1.15863	.	.	.	.	.	.	.	.	.	.	3.66464e-70	6.6522e-16	.	.	.	.	.
KCND3	.	.	.	.	3	1	1	1	28.0496	54.1416	4.73965	14.5193	1.10089	0.938162	1.42119	0.943312	3.31857e-26	1.94864e-58	0.000462391	4.05614e-16	.	.	.	.	.	.	.	.	.	0.938162	0.943312	1.42119	.	.	.	.	.	.	.	.	.	.	.	.	.	.	.	.	.
SLC3A2	.	X	.	.	3	0	3	0	27.2874	.	27.2874	.	1.27925	.	1.27925	.	4.66884e-22	.	4.66884e-22	.	.	.	0.507671	.	.	.	.	.	.	.	.	2.33434	.	.	0.995733	.	.	.	.	.	.	.	.	0.000844157	.	.	.	.	.
KCNH6	.	.	.	.	3	2	0	1	24.7079	22.2439	.	29.704	0.717715	0.649273	.	0.854601	3.75209e-35	5.49934e-35	.	1.74662e-35	.	.	.	0.502208	.	.	.	.	.	.	.	.	0.796337	0.854601	.	.	.	.	.	.	.	.	.	.	8.80816e-08	.	.	.	.
SEMA3E	.	.	.	.	3	3	0	0	24.0661	24.0661	.	.	0.757899	0.757899	.	.	1.76322e-32	1.76322e-32	.	.	.	.	.	0.51427	.	.	0.958359	.	.	.	.	.	.	.	.	.	.	.	0.801068	.	.	.	.	.	3.93877e-10	.	.	3.03342e-25	.
CHID1	.	.	.	.	3	1	1	1	23.9504	18.1269	27.494	26.0593	0.80756	0.676022	0.782789	0.963868	2.1989e-30	1.53431e-27	7.53213e-36	9.19998e-28	.	.	.	.	.	.	.	.	.	.	.	.	0.676022	0.963868	0.782789	.	.	.	.	.	.	.	.	.	.	.	.	.	.
CD59	.	X	.	.	3	1	0	2	23.6048	31.336	.	19.1962	0.807544	0.749887	.	0.836372	5.88333e-30	1.63073e-42	.	1.11749e-23	.	.	.	.	.	.	.	.	.	.	0.65374	.	0.749887	1.019	.	.	.	.	.	.	.	.	.	.	.	.	.	.	.
SNRPB	.	.	.	.	3	1	1	1	23.3308	45.5409	3.68417	20.381	0.687107	0.663767	0.661386	0.736169	1.10878e-34	2.45578e-69	2.6892e-06	2.06409e-28	0.663767	0.736169	0.661386	.	.	.	.	.	.	.	.	.	.	.	.	.	.	.	.	.	.	2.45578e-69	2.06409e-28	2.6892e-06	.	.	.	.	.
RPS2	.	.	.	.	3	0	2	1	21.6859	.	9.47736	41.323	0.796024	.	0.845703	0.696666	5.71787e-28	.	6.21604e-12	4.83811e-60	.	0.696666	0.57815	.	.	.	.	.	.	.	.	1.11326	.	.	.	.	.	.	.	.	.	.	4.83811e-60	1.05661e-13	.	.	.	.	.
G6PC3	.	.	.	.	3	1	1	1	21.2838	26.5574	11.1913	9.81194	0.9674	0.556609	1.38404	0.961555	9.97596e-23	1.9369e-48	8.20343e-09	6.24828e-11	.	.	.	.	.	.	.	.	.	0.556609	0.961555	1.38404	.	.	.	.	.	.	.	.	.	.	.	.	.	.	.	.	.
YBX1	X	X	.	.	3	0	2	1	20.9343	.	16.7826	23.7238	0.845221	.	0.968693	0.598277	1.7068e-25	.	4.73182e-18	2.2207e-40	.	0.598277	0.819237	.	.	.	.	.	.	.	.	1.11815	.	.	.	.	.	.	.	.	.	.	2.2207e-40	3.15489e-23	.	.	.	.	.
TNFSF10	.	.	.	.	3	2	1	0	20.7361	27.3831	9.48809	.	0.617903	0.661378	0.530953	.	2.7621e-34	3.95196e-42	1.34925e-18	.	.	.	.	.	.	.	.	.	.	.	.	.	0.707777	.	0.530953	.	.	.	0.614978	.	.	.	.	.	.	.	.	.	.
CPLX2	.	.	.	.	3	0	1	2	20.6785	.	39.8842	13.1654	1.19483	.	1.84993	0.867276	4.93519e-18	.	2.75521e-22	6.60508e-16	.	.	.	.	.	.	.	.	.	.	1.08716	1.84993	.	0.647392	.	.	.	.	.	.	.	.	.	.	.	.	.	.	.
SYNDIG1	.	.	.	.	3	1	1	1	19.6994	21.8825	24.5107	12.6959	0.544661	0.544502	0.544363	0.545117	6.78815e-37	6.48496e-41	9.40936e-46	5.1261e-24	.	.	.	.	.	.	.	.	.	.	.	.	0.544502	0.545117	0.544363	.	.	.	.	.	.	.	.	.	.	.	.	.	.
RPLP0	.	.	.	.	3	0	2	1	19.1259	.	13.3468	26.4812	0.908685	.	0.999693	0.72667	8.95686e-22	.	4.45796e-14	3.61571e-37	.	0.72667	0.815884	.	.	.	.	.	.	.	.	1.1835	.	.	.	.	.	.	.	.	.	.	3.61571e-37	2.34226e-24	.	.	.	.	.
ZNF562	X	.	.	.	3	1	1	1	18.91	13.2328	6.69037	32.9423	1.2729	0.65679	1.51513	1.64678	1.39382e-15	7.11794e-21	3.83968e-05	9.90771e-21	.	.	.	.	.	.	.	.	.	0.65679	1.64678	1.51513	.	.	.	.	.	.	.	.	.	.	.	.	.	.	.	.	.
CPNE8	.	.	.	.	3	3	0	0	17.3478	17.3478	.	.	0.841256	0.841256	.	.	2.39155e-21	2.39155e-21	.	.	.	.	.	.	.	.	0.666597	.	.	.	.	.	.	.	.	0.847403	.	.	1.00977	.	.	.	.	.	.	.	.	2.23317e-12	.
GAPDH	.	X	.	.	3	0	2	1	16.5629	.	8.11574	23.8725	0.795374	.	0.927662	0.530797	1.49958e-21	.	1.78403e-09	1.05951e-45	.	0.530797	0.888561	.	.	.	.	.	.	.	.	0.966763	.	.	.	.	.	.	.	.	.	.	1.05951e-45	8.59849e-14	.	.	.	.	.
VIL1	.	.	.	.	3	3	0	0	16.4959	16.4959	.	.	0.672065	0.672065	.	.	2.84989e-25	2.84989e-25	.	.	.	.	.	0.640801	.	.	.	.	.	.	.	.	0.846832	.	.	.	.	.	0.528561	.	.	.	.	.	4.29571e-09	.	.	.	.
SYT5	.	.	.	.	3	1	1	1	15.5394	42.1616	1.61149	4.40352	0.869235	0.916805	0.950636	0.740265	1.32717e-18	1.02925e-46	0.0201757	1.12571e-06	.	.	.	.	.	.	.	.	.	0.916805	0.740265	0.950636	.	.	.	.	.	.	.	.	.	.	.	.	.	.	.	.	.
H2AFJ	.	.	.	.	3	2	1	0	15.4695	18.4234	10.2759	.	0.716314	0.800911	0.547118	.	2.53492e-22	9.92955e-24	1.65209e-19	.	.	.	.	0.681878	.	.	.	.	.	.	.	.	0.919945	.	0.547118	.	.	.	.	.	.	.	.	.	9.1513e-08	.	.	.	.
ZNF331	X	.	.	.	3	2	0	1	15.2937	19.8238	.	7.84032	0.995032	1.17714	.	0.630819	4.26527e-16	1.44319e-17	.	3.7256e-13	0.58023	0.630819	.	1.77405	.	.	.	.	.	.	.	.	.	.	.	.	.	.	.	.	.	1.10466e-28	3.7256e-13	.	1.88546e-06	.	.	.	.
TMBIM6	.	.	.	.	3	0	2	1	15.0086	.	16.2121	12.7035	0.76952	.	0.81593	0.676701	3.13409e-20	.	1.35048e-20	1.68795e-19	.	.	.	.	.	.	.	.	.	.	0.676701	1.01163	.	.	0.620233	.	.	.	.	.	.	.	.	.	.	.	.	.	.
SCGB2A1	.	.	.	.	3	0	0	3	14.9889	.	.	14.9889	0.920315	.	.	0.920315	5.16732e-17	.	.	5.16732e-17	.	.	.	.	.	.	.	.	.	.	0.893508	.	.	0.970246	.	.	.	.	.	0.897191	.	.	.	.	.	.	.	.	.
LMNA	.	X	.	.	3	1	1	1	14.9841	32.1097	1.60735	12.259	0.601644	0.60458	0.54283	0.657523	1.24368e-25	7.75024e-54	0.00109383	2.26912e-19	0.60458	0.657523	0.54283	.	.	.	.	.	.	.	.	.	.	.	.	.	.	.	.	.	.	7.75024e-54	2.26912e-19	0.00109383	.	.	.	.	.
TMEM178B	.	X	.	.	3	1	1	1	14.952	17.4553	3.14898	18.184	0.840546	0.537508	0.949416	1.03471	1.62785e-18	3.35392e-33	0.000482219	2.66716e-18	.	.	.	.	.	.	.	.	.	0.537508	1.03471	0.949416	.	.	.	.	.	.	.	.	.	.	.	.	.	.	.	.	.
PCBD1	.	.	.	.	3	0	2	1	14.9403	.	19.8857	7.07016	0.869661	.	0.973078	0.662826	6.61462e-18	.	3.66526e-21	2.1543e-11	.	.	.	.	.	.	.	.	.	.	0.662826	1.43403	.	.	0.512126	.	.	.	.	.	.	.	.	.	.	.	.	.	.
TBC1D30	.	.	.	.	3	1	1	1	14.787	31.8934	1.85263	8.87438	0.955031	0.90201	1.00316	0.959922	3.28635e-16	4.38351e-36	0.0142302	5.68994e-10	.	.	.	.	.	.	.	.	.	0.90201	0.959922	1.00316	.	.	.	.	.	.	.	.	.	.	.	.	.	.	.	.	.
GNAI1	.	.	.	.	3	2	0	1	14.7729	21.2665	.	1.9522	0.574121	0.576607	.	0.569149	1.85613e-26	1.31199e-37	.	0.000371509	.	.	.	.	.	.	.	.	.	0.6247	0.569149	.	0.528515	.	.	.	.	.	.	.	.	.	.	.	.	.	.	.	.
ARPC1B	.	.	.	.	3	2	1	0	14.5529	15.5554	4.02843	.	0.783443	0.595392	1.15955	.	2.65711e-19	7.47627e-27	0.000335628	.	0.553637	.	.	.	.	.	.	.	.	.	.	1.15955	0.637146	.	.	.	.	.	.	.	.	1.89981e-33	.	.	.	.	.	.	.
MBOAT4	.	.	.	.	3	3	0	0	14.2732	14.2732	.	.	0.70496	0.70496	.	.	5.665e-21	5.665e-21	.	.	.	.	.	0.576934	.	.	0.825842	.	.	.	.	.	.	.	.	0.712105	.	.	.	.	.	.	.	.	1.71431e-15	.	.	9.64585e-41	.
CD81	.	.	.	.	3	1	1	1	13.9165	28.4881	5.8459	7.7507	0.902801	0.958561	1.03845	0.711393	3.84811e-16	1.90678e-30	2.34718e-06	1.27319e-11	.	.	.	.	.	.	.	.	.	.	0.711393	1.03845	0.958561	.	.	.	.	.	.	.	.	.	.	.	.	.	.	.	.
TMEM56	.	.	.	.	3	1	1	1	13.648	28.0611	2.03409	10.3816	0.850887	0.823964	0.836057	0.892638	9.12476e-17	8.78686e-35	0.00369019	2.34305e-12	.	.	.	.	.	.	.	.	.	0.823964	0.892638	0.836057	.	.	.	.	.	.	.	.	.	.	.	.	.	.	.	.	.
ATP2B4	.	X	.	.	3	2	0	1	13.353	18.6883	.	3.77623	0.684059	0.711009	.	0.630159	3.01779e-20	5.19739e-27	.	1.01741e-06	.	.	.	0.788396	.	.	.	.	.	0.633622	0.630159	.	.	.	.	.	.	.	.	.	.	.	.	.	2.54288e-09	.	.	.	.
HINT1	.	.	.	.	3	0	2	1	13.2596	.	13.1395	12.2874	0.897197	.	1.01076	0.670062	1.66367e-15	.	1.00105e-13	4.59503e-19	.	0.670062	0.663631	.	.	.	.	.	.	.	.	1.3579	.	.	.	.	.	.	.	.	.	.	4.59503e-19	1.74382e-10	.	.	.	.	.
IDI1	.	.	.	.	3	0	2	1	13.226	.	11.3016	17.4547	0.865651	.	0.825973	0.945008	5.26469e-16	.	2.07618e-14	3.38523e-19	.	.	.	.	.	.	.	.	.	.	.	.	.	0.945008	0.853053	.	.	.	.	.	0.798892	.	.	.	.	.	.	.	.
SLC25A5	.	.	.	.	3	0	3	0	13.1891	.	13.1891	.	0.925356	.	0.925356	.	5.58463e-15	.	5.58463e-15	.	.	.	.	.	.	.	.	.	.	.	.	1.47876	.	.	0.744687	.	.	.	.	.	0.552618	.	.	.	.	.	.	.	.
NR4A1	X	.	.	.	3	3	0	0	13.1102	13.1102	.	.	0.805929	0.805929	.	.	5.4049e-17	5.4049e-17	.	.	.	.	.	1.25288	.	.	.	.	.	0.575514	.	.	.	.	.	.	.	.	0.58939	.	.	.	.	.	2.28029e-09	.	.	.	.
NUCB2	.	.	.	.	3	0	2	1	12.6173	.	11.2544	13.6763	0.958584	.	1.06545	0.744849	6.88001e-14	.	2.73495e-11	4.3538e-19	.	.	.	.	.	.	.	.	.	.	.	1.54166	.	0.744849	0.589249	.	.	.	.	.	.	.	.	.	.	.	.	.	.
OCRL	.	.	.	.	3	1	1	1	12.5639	18.5496	4.28001	7.20761	0.772294	0.524675	1.00977	0.782433	5.39175e-17	4.42148e-36	5.77313e-05	6.14057e-10	.	.	.	.	.	.	.	.	.	0.524675	0.782433	1.00977	.	.	.	.	.	.	.	.	.	.	.	.	.	.	.	.	.
PDLIM1	.	.	.	.	3	0	2	1	12.4569	.	15.1691	7.40939	0.825986	.	0.848444	0.78107	8.29423e-16	.	1.32211e-18	3.26432e-10	.	.	.	.	.	.	.	.	.	.	0.78107	1.14815	.	.	0.548734	.	.	.	.	.	.	.	.	.	.	.	.	.	.
KLF6	X	.	.	.	3	1	0	2	12.3388	21.8306	.	3.27748	0.751704	0.523881	.	0.865615	3.85034e-17	2.13351e-42	.	0.000163569	0.523881	.	.	.	.	.	.	.	.	.	0.872142	.	.	.	.	.	.	.	.	0.859088	.	2.13351e-42	.	.	.	.	.	.	.
PDIA3	.	.	.	.	3	0	2	1	12.3356	.	15.3936	7.20422	0.926509	.	1.05493	0.66966	4.85264e-14	.	2.55847e-15	1.74571e-11	.	.	.	.	.	.	.	.	.	.	.	1.27274	.	0.66966	0.837124	.	.	.	.	.	.	.	.	.	.	.	.	.	.
SSR2	.	X	.	.	3	0	3	0	12.1326	.	12.1326	.	0.992029	.	0.992029	.	5.88667e-13	.	5.88667e-13	.	.	.	0.721408	.	.	.	.	.	.	.	.	1.56363	.	.	0.691049	.	.	.	.	.	.	.	.	4.31016e-07	.	.	.	.	.
CHCHD2	.	.	.	.	3	0	3	0	11.8313	.	11.8313	.	0.761664	.	0.761664	.	2.92743e-16	.	2.92743e-16	.	.	.	0.566956	.	.	.	.	.	.	.	.	1.20778	.	.	0.510259	.	.	.	.	.	.	.	.	2.14656e-10	.	.	.	.	.
CD46	.	X	.	.	3	0	2	1	11.6229	.	9.06234	16.9592	0.963184	.	0.94894	0.991671	8.56653e-13	.	2.81863e-10	7.91299e-18	.	.	.	.	.	.	.	.	.	.	0.991671	1.29706	.	.	0.60082	.	.	.	.	.	.	.	.	.	.	.	.	.	.
FLNB	.	.	.	.	3	2	1	0	10.986	7.82635	17.051	.	0.923055	0.649138	1.47089	.	1.25379e-12	8.77983e-13	2.55685e-12	.	.	.	.	0.656991	.	.	.	.	.	.	.	1.47089	0.641286	.	.	.	.	.	.	.	.	.	.	.	0.0161257	.	.	.	.
SCD	.	.	.	.	3	0	2	1	10.971	.	8.81063	15.9717	0.800388	.	0.733584	0.933995	1.96312e-14	.	9.76389e-13	7.93585e-18	.	.	.	.	.	.	.	.	.	.	.	.	.	0.933995	0.755521	.	.	.	.	.	0.711648	.	.	.	.	.	.	.	.
ARHGAP1	.	.	.	.	3	1	1	1	10.7172	6.97401	24.7995	4.18711	0.941285	0.577317	1.52059	0.725953	4.11469e-12	8.31677e-13	4.9068e-17	1.7071e-06	.	.	.	.	.	.	.	.	.	.	0.725953	1.52059	0.577317	.	.	.	.	.	.	.	.	.	.	.	.	.	.	.	.
TMEM258	.	.	.	.	3	1	2	0	10.5516	12.1698	5.81919	.	0.923927	0.507466	1.13216	.	3.7982e-12	1.04366e-24	7.24583e-06	.	.	.	0.701338	.	.	.	.	.	.	.	.	1.56298	0.507466	.	.	.	.	.	.	.	.	.	.	0.000222574	.	.	.	.	.
PRDX5	.	.	.	.	3	0	2	1	10.0637	.	14.3491	3.32736	0.80937	.	0.893847	0.640417	3.68153e-13	.	8.84813e-17	6.37355e-06	.	.	.	.	.	.	.	.	.	.	0.640417	1.15092	.	.	0.63677	.	.	.	.	.	.	.	.	.	.	.	.	.	.
NME7	.	.	.	.	3	0	2	1	10.0186	.	7.88737	13.7016	0.902827	.	0.93867	0.83114	7.99978e-12	.	3.95633e-09	3.27077e-17	.	.	0.515613	.	.	.	.	.	.	.	0.83114	1.36173	.	.	.	.	.	.	.	.	.	.	.	2.03997e-05	.	.	.	.	.
QSOX1	.	X	.	.	3	1	1	1	10.0088	10.3765	18.3036	2.5078	0.696238	0.70505	0.748225	0.635438	4.21151e-15	1.91679e-15	3.44592e-25	0.000113092	.	.	.	.	.	.	.	.	.	.	.	.	0.70505	0.635438	0.748225	.	.	.	.	.	.	.	.	.	.	.	.	.	.
SSR4	.	.	.	.	3	1	2	0	9.97515	13.9658	7.80874	.	0.549915	0.523243	0.563251	.	7.25367e-19	2.03746e-27	1.36865e-14	.	.	.	0.622123	.	.	.	.	.	.	.	.	.	0.523243	.	0.504378	.	.	.	.	.	.	.	.	2.64754e-08	.	.	.	.	.
MZT2B	.	.	.	.	3	0	1	2	9.02914	.	7.3729	9.89092	0.628973	.	0.530425	0.678247	4.41188e-15	.	1.25893e-14	2.61177e-15	.	0.754604	.	.	.	.	.	.	.	.	.	.	.	0.60189	0.530425	.	.	.	.	.	.	.	2.51453e-23	.	.	.	.	.	.
PLOD3	.	X	.	.	3	1	1	1	8.95588	7.68529	9.84025	8.91293	0.636264	0.580232	0.572143	0.756416	8.39956e-15	5.68582e-14	6.32517e-18	1.6478e-12	.	.	.	.	.	.	.	.	.	.	.	.	0.580232	0.756416	0.572143	.	.	.	.	.	.	.	.	.	.	.	.	.	.
CAPNS1	.	X	.	.	3	1	0	2	8.66583	11.6814	.	7.24392	0.587468	0.614325	.	0.57404	1.77361e-15	9.65919e-20	.	2.40336e-13	.	0.629536	.	.	.	.	.	.	.	.	0.518544	.	0.614325	.	.	.	.	.	.	.	.	.	3.12985e-22	.	.	.	.	.	.
EDIL3	.	.	.	.	3	0	1	2	8.43465	.	3.70615	9.66544	0.890355	.	1.13392	0.768574	3.3624e-10	.	0.000538954	2.65582e-13	.	.	.	.	.	.	.	.	.	.	1.03215	1.13392	.	0.504997	.	.	.	.	.	.	.	.	.	.	.	.	.	.	.
CALR	.	X	.	.	3	1	1	1	7.90616	11.2085	6.15224	6.21786	0.596903	0.600671	0.524063	0.665974	5.68449e-14	2.18805e-19	1.82182e-12	4.60801e-10	.	.	.	.	.	.	.	.	.	.	.	.	0.600671	0.665974	0.524063	.	.	.	.	.	.	.	.	.	.	.	.	.	.
RPL27	.	.	.	.	3	0	2	1	7.60799	.	3.16053	11.8553	0.751686	.	0.870991	0.513076	7.56435e-11	.	0.000235147	7.82775e-24	.	0.513076	0.615504	.	.	.	.	.	.	.	.	1.12648	.	.	.	.	.	.	.	.	.	.	7.82775e-24	5.37084e-06	.	.	.	.	.
AK2	.	.	.	.	3	0	1	2	7.36984	.	2.99284	8.79431	0.787395	.	0.951338	0.705423	4.36731e-10	.	0.000714617	3.41416e-13	.	.	.	.	.	.	.	.	.	.	0.779959	0.951338	.	0.630886	.	.	.	.	.	.	.	.	.	.	.	.	.	.	.
RAB3B	.	.	.	.	3	0	1	2	7.36194	.	5.45371	7.60226	0.74648	.	0.970728	0.634356	1.3734e-10	.	2.40898e-06	1.037e-12	.	.	.	.	.	.	.	.	.	.	0.736057	0.970728	.	0.532655	.	.	.	.	.	.	.	.	.	.	.	.	.	.	.
ATRAID	.	X	.	.	3	0	1	2	6.16582	.	3.88382	6.49138	0.781015	.	1.04193	0.650559	1.27461e-08	.	0.000187272	1.05155e-10	.	.	.	.	.	.	.	.	.	.	0.600888	1.04193	.	0.700229	.	.	.	.	.	.	.	.	.	.	.	.	.	.	.
HS6ST3	.	.	.	.	3	0	1	2	5.87515	.	1.89747	7.98591	0.84312	.	0.807932	0.860713	1.07561e-07	.	0.00448176	5.26936e-10	.	.	.	.	.	.	.	.	.	.	1.05352	0.807932	.	.	.	.	.	.	.	0.667909	.	.	.	.	.	.	.	.	.
MAPRE1	.	.	.	.	3	0	1	2	5.84906	.	6.94023	5.11084	0.759725	.	1.02895	0.62511	2.00024e-08	.	1.79908e-07	6.66956e-09	.	.	.	.	.	.	.	.	.	.	0.587945	1.02895	.	0.662276	.	.	.	.	.	.	.	.	.	.	.	.	.	.	.
ESYT1	.	.	.	.	3	0	1	2	5.83601	.	2.83435	6.79738	0.856933	.	1.03373	0.768537	1.54759e-07	.	0.00181183	1.43029e-09	.	.	.	.	.	.	.	.	.	.	0.960931	1.03373	.	0.576142	.	.	.	.	.	.	.	.	.	.	.	.	.	.	.
COX17	.	.	.	.	3	0	2	1	5.74544	.	5.43736	5.78356	0.755075	.	0.839923	0.585379	2.45979e-08	.	3.36014e-07	1.31819e-10	.	.	0.527592	.	.	.	.	.	.	.	0.585379	1.15225	.	.	.	.	.	.	.	.	.	.	.	1.59972e-05	.	.	.	.	.
INHBA	.	.	.	.	3	1	0	2	5.29368	5.66681	.	4.89948	0.747488	0.97037	.	0.636047	8.28039e-08	1.44596e-06	.	1.98152e-08	.	0.549613	.	0.97037	.	.	.	.	.	.	0.722481	.	.	.	.	.	.	.	.	.	.	.	9.96199e-15	.	1.44596e-06	.	.	.	.
PHKG1	.	.	.	.	3	0	1	2	5.10872	.	5.02882	5.10002	0.548695	.	0.609716	0.518185	4.89036e-10	.	5.65197e-09	1.4385e-10	.	.	.	.	.	.	.	.	.	.	.	.	.	0.501302	.	.	.	.	.	0.535068	0.609716	.	.	.	.	.	.	.	.
SLC37A4	.	X	.	.	3	0	0	3	4.59572	.	.	4.59572	0.611387	.	.	0.611387	3.04176e-08	.	.	3.04176e-08	.	0.507775	.	.	.	.	.	.	.	.	0.68541	.	.	0.640975	.	.	.	.	.	.	.	.	3.38619e-06	.	.	.	.	.	.
ERGIC3	.	.	.	.	3	1	1	1	4.43165	5.56262	1.98455	3.42915	0.792568	0.543309	1.11291	0.721482	2.56146e-06	5.77554e-11	0.016474	1.76633e-05	.	.	.	.	.	.	.	.	.	.	0.721482	1.11291	0.543309	.	.	.	.	.	.	.	.	.	.	.	.	.	.	.	.
TPM4	.	.	.	.	3	3	0	0	3.894	3.894	.	.	0.745452	0.745452	.	.	5.97477e-06	5.97477e-06	.	.	.	.	.	1.15823	.	.	0.524426	.	.	.	.	.	0.553694	.	.	.	.	.	.	.	.	.	.	.	9.04055e-07	.	.	0.0143502	.
SLC38A10	.	.	.	.	3	1	0	2	2.89935	4.42055	.	2.08804	0.545695	0.524042	.	0.556521	4.86263e-06	3.66881e-09	.	0.000177029	.	.	.	.	.	.	.	.	.	.	0.517911	.	0.524042	0.595131	.	.	.	.	.	.	.	.	.	.	.	.	.	.	.
BACE1	.	X	.	.	3	1	1	1	2.37128	0.91005	1.20751	4.73107	0.690681	0.585575	0.838933	0.647535	0.000368769	0.0279182	0.036363	4.93986e-08	.	.	.	0.585575	.	.	.	.	.	.	0.647535	0.838933	.	.	.	.	.	.	.	.	.	.	.	.	0.0279182	.	.	.	.
FTL	.	.	.	.	2	0	1	1	124.349	.	13.5292	311.39	1.31012	.	0.82469	1.79556	1.21906e-95	.	3.93418e-17	3.77742e-174	.	1.79556	0.82469	.	.	.	.	.	.	.	.	.	.	.	.	.	.	.	.	.	.	.	3.77742e-174	3.93418e-17	.	.	.	.	.
PFN2	.	.	.	.	2	0	2	0	64.9656	.	64.9656	.	1.42424	.	1.42424	.	2.43179e-46	.	2.43179e-46	.	.	.	.	.	.	.	.	.	.	.	.	1.93182	.	.	0.916671	.	.	.	.	.	.	.	.	.	.	.	.	.	.
FTLP3	.	.	.	.	2	0	1	1	48.3636	.	15.5988	90.3917	1.01409	.	0.857039	1.17115	2.03514e-48	.	6.29805e-19	6.5763e-78	.	1.17115	0.857039	.	.	.	.	.	.	.	.	.	.	.	.	.	.	.	.	.	.	.	6.5763e-78	6.29805e-19	.	.	.	.	.
OAZ1	.	.	.	.	2	0	1	1	40.2422	.	11.4745	77.9085	0.918576	.	0.764041	1.07311	1.55099e-44	.	9.59039e-16	2.50831e-73	.	1.07311	0.764041	.	.	.	.	.	.	.	.	.	.	.	.	.	.	.	.	.	.	.	2.50831e-73	9.59039e-16	.	.	.	.	.
H1FX	.	.	.	.	2	1	0	1	37.6321	59.7015	.	16.4329	0.763083	0.779009	.	0.747156	4.83234e-50	2.30293e-77	.	1.01399e-22	0.779009	0.747156	.	.	.	.	.	.	.	.	.	.	.	.	.	.	.	.	.	.	.	2.30293e-77	1.01399e-22	.	.	.	.	.	.
GRN	.	X	.	.	2	1	0	1	34.9767	28.4842	.	39.5488	1.00584	0.741625	.	1.27006	1.68404e-35	3.90951e-39	.	7.25412e-32	0.741625	1.27006	.	.	.	.	.	.	.	.	.	.	.	.	.	.	.	.	.	.	.	3.90951e-39	7.25412e-32	.	.	.	.	.	.
RPL13A	.	.	.	.	2	0	1	1	30.9644	.	1.62361	53.1152	0.836048	.	0.937872	0.734223	9.19124e-38	.	0.0185712	4.54892e-73	.	0.734223	.	.	.	.	.	.	.	.	.	0.937872	.	.	.	.	.	.	.	.	.	.	4.54892e-73	.	.	.	.	.	.
FCGRT	.	X	.	.	2	1	1	0	29.622	46.0974	16.4757	.	0.798033	0.934172	0.661895	.	7.60763e-38	4.51116e-50	1.28295e-25	.	.	.	.	.	.	.	.	.	.	.	.	.	0.934172	.	0.661895	.	.	.	.	.	.	.	.	.	.	.	.	.	.
C17orf49	.	.	.	.	2	0	1	1	29.3495	.	15.2617	44.7394	0.697207	.	0.663085	0.731329	8.01932e-43	.	9.63365e-24	6.6755e-62	.	0.731329	0.663085	.	.	.	.	.	.	.	.	.	.	.	.	.	.	.	.	.	.	.	6.6755e-62	9.63365e-24	.	.	.	.	.
TP53I13	.	X	.	.	2	1	0	1	28.0374	13.8901	.	46.4308	0.805729	0.646089	.	0.965369	1.5938e-35	3.17183e-22	.	8.00861e-49	.	.	.	.	.	.	.	.	.	.	.	.	0.646089	0.965369	.	.	.	.	.	.	.	.	.	.	.	.	.	.	.
GSTA4	.	.	.	.	2	1	0	1	27.4458	45.5696	.	8.11486	0.769689	0.745956	.	0.793423	2.19648e-36	8.14902e-62	.	5.92036e-11	.	.	.	.	.	.	.	.	.	0.745956	0.793423	.	.	.	.	.	.	.	.	.	.	.	.	.	.	.	.	.	.
GPR119	.	X	.	.	2	1	0	1	26.3863	32.3224	.	20.278	0.55374	0.546262	.	0.561218	2.23283e-48	6.7592e-60	.	7.3759e-37	.	.	.	.	.	.	.	.	.	.	.	.	0.546262	0.561218	.	.	.	.	.	.	.	.	.	.	.	.	.	.	.
TGM2	.	.	.	.	2	0	1	1	24.7072	.	20.9454	27.647	1.25523	.	1.35301	1.15745	2.07299e-20	.	3.30675e-16	1.29955e-24	.	1.15745	1.35301	.	.	.	.	.	.	.	.	.	.	.	.	.	.	.	.	.	.	.	1.29955e-24	3.30675e-16	.	.	.	.	.
ACTG1	.	.	.	.	2	1	0	1	24.6081	41.5432	.	8.39919	0.560698	0.573412	.	0.547984	1.29343e-44	3.55565e-73	.	4.70508e-16	0.573412	0.547984	.	.	.	.	.	.	.	.	.	.	.	.	.	.	.	.	.	.	.	3.55565e-73	4.70508e-16	.	.	.	.	.	.
STC2	.	.	.	.	2	1	1	0	24.0813	27.4669	20.8532	.	0.517156	0.533008	0.501304	.	2.72332e-47	2.93859e-52	2.52382e-42	.	.	.	.	.	.	.	.	.	.	.	.	.	0.533008	.	0.501304	.	.	.	.	.	.	.	.	.	.	.	.	.	.
CPNE3	.	.	.	.	2	0	1	1	23.9431	.	19.1274	27.3166	1.33292	.	1.47681	1.18903	1.08934e-18	.	1.11721e-13	1.06217e-23	.	.	.	.	.	.	.	.	.	.	1.18903	1.47681	.	.	.	.	.	.	.	.	.	.	.	.	.	.	.	.	.
RPL7A	.	.	.	.	2	0	1	1	23.7771	.	10.8417	25.2312	0.827814	.	1.12817	0.527458	1.8936e-29	.	2.4547e-10	1.46076e-48	.	0.527458	.	.	.	.	.	.	.	.	.	1.12817	.	.	.	.	.	.	.	.	.	.	1.46076e-48	.	.	.	.	.	.
LRP11	.	X	.	.	2	0	1	1	23.4196	.	15.7995	29.1274	1.17945	.	1.30311	1.05578	1.3918e-20	.	7.50937e-13	2.57957e-28	.	.	.	.	.	.	.	.	.	.	1.05578	1.30311	.	.	.	.	.	.	.	.	.	.	.	.	.	.	.	.	.
VEGFA	.	.	.	.	2	0	1	1	23.3768	.	38.3318	11.8759	1.21139	.	1.64927	0.773518	5.04152e-20	.	5.73122e-24	4.43481e-16	.	.	.	.	.	.	.	.	.	.	0.773518	1.64927	.	.	.	.	.	.	.	.	.	.	.	.	.	.	.	.	.
PCBP1	.	.	.	.	2	0	1	1	22.7313	.	10.6403	33.377	0.74738	.	0.790025	0.704735	3.84857e-31	.	3.40197e-14	4.3538e-48	.	0.704735	0.790025	.	.	.	.	.	.	.	.	.	.	.	.	.	.	.	.	.	.	.	4.3538e-48	3.40197e-14	.	.	.	.	.
HS3ST3B1	.	.	.	.	2	2	0	0	22.0691	22.0691	.	.	1.07798	1.07798	.	.	3.36845e-21	3.36845e-21	.	.	.	.	.	.	.	.	1.25058	.	.	.	.	.	.	.	.	.	.	.	0.90539	.	.	.	.	.	.	.	.	7.24748e-15	.
KCNA5	.	.	.	.	2	1	0	1	20.5821	34.2076	.	7.46097	0.819112	0.835033	.	0.803192	7.45833e-26	1.08253e-41	.	5.13858e-10	.	.	.	.	.	.	.	.	.	0.835033	0.803192	.	.	.	.	.	.	.	.	.	.	.	.	.	.	.	.	.	.
RPL18A	.	.	.	.	2	0	1	1	19.1429	.	9.02561	29.4011	0.691338	.	0.686498	0.696179	2.04317e-28	.	7.12312e-14	5.86058e-43	.	0.696179	0.686498	.	.	.	.	.	.	.	.	.	.	.	.	.	.	.	.	.	.	.	5.86058e-43	7.12312e-14	.	.	.	.	.
FRRS1L	.	.	.	.	2	1	0	1	18.9608	38.9266	.	2.62261	0.663956	0.739208	.	0.588704	2.77105e-29	2.18864e-53	.	3.50844e-05	.	.	.	.	.	.	.	.	.	0.739208	0.588704	.	.	.	.	.	.	.	.	.	.	.	.	.	.	.	.	.	.
TNFRSF21	.	X	.	.	2	0	2	0	18.6498	.	18.6498	.	1.01938	.	1.01938	.	5.06587e-19	.	5.06587e-19	.	.	.	.	.	.	.	.	.	.	.	.	1.43428	.	.	0.604469	.	.	.	.	.	.	.	.	.	.	.	.	.	.
ANXA11	.	.	.	.	2	0	0	2	18.5932	.	.	18.5932	0.868257	.	.	0.868257	3.85105e-22	.	.	3.85105e-22	.	0.668526	.	.	.	.	.	.	.	.	1.06799	.	.	.	.	.	.	.	.	.	.	.	3.00811e-30	.	.	.	.	.	.
PPIB	.	X	.	.	2	1	1	0	17.3817	16.2556	18.5351	.	0.744211	0.732405	0.756018	.	4.40758e-24	6.38534e-23	3.0424e-25	.	.	.	.	.	.	.	.	.	.	.	.	.	0.732405	.	0.756018	.	.	.	.	.	.	.	.	.	.	.	.	.	.
RPS18	.	.	.	.	2	0	1	1	17.2352	.	9.6868	22.864	0.566173	.	0.62989	0.502457	3.61833e-31	.	4.18253e-16	3.13024e-46	.	0.502457	0.62989	.	.	.	.	.	.	.	.	.	.	.	.	.	.	.	.	.	.	.	3.13024e-46	4.18253e-16	.	.	.	.	.
GRSF1	.	.	.	.	2	0	1	1	16.4847	.	10.2265	21.0783	1.19526	.	1.33147	1.05906	1.61539e-14	.	2.08637e-08	1.25074e-20	.	.	.	.	.	.	.	.	.	.	1.05906	1.33147	.	.	.	.	.	.	.	.	.	.	.	.	.	.	.	.	.
HSP90AB1	.	X	.	.	2	0	1	1	15.6023	.	3.36171	24.6671	0.680808	.	0.766492	0.595124	1.20982e-23	.	4.11298e-05	3.55866e-42	.	0.595124	.	.	.	.	.	.	.	.	.	0.766492	.	.	.	.	.	.	.	.	.	.	3.55866e-42	.	.	.	.	.	.
APLP1	.	X	.	.	2	0	0	2	15.4177	.	.	15.4177	0.849112	.	.	0.849112	6.95972e-19	.	.	6.95972e-19	.	0.790087	.	.	.	.	.	.	.	.	0.908136	.	.	.	.	.	.	.	.	.	.	.	2.31394e-20	.	.	.	.	.	.
ANXA7	.	.	.	.	2	0	1	1	15.3748	.	13.0904	16.0428	1.07728	.	1.27791	0.876647	5.34707e-15	.	5.70654e-11	5.01024e-19	.	.	.	.	.	.	.	.	.	.	0.876647	1.27791	.	.	.	.	.	.	.	.	.	.	.	.	.	.	.	.	.
STMN2	.	.	.	.	2	0	0	2	15.2224	.	.	15.2224	0.958129	.	.	0.958129	1.29516e-16	.	.	1.29516e-16	.	0.503893	.	.	.	.	.	.	.	.	1.41237	.	.	.	.	.	.	.	.	.	.	.	2.08139e-15	.	.	.	.	.	.
PAM	.	X	.	.	2	0	0	2	15.0639	.	.	15.0639	0.623391	.	.	0.623391	6.84679e-25	.	.	6.84679e-25	.	0.685666	.	.	.	.	.	.	.	.	.	.	.	0.561116	.	.	.	.	.	.	.	.	8.16055e-40	.	.	.	.	.	.
KCNK17	.	X	.	.	2	0	2	0	14.7522	.	14.7522	.	0.713134	.	0.713134	.	2.05852e-21	.	2.05852e-21	.	.	.	.	.	.	.	.	.	.	.	.	0.861833	.	.	0.564434	.	.	.	.	.	.	.	.	.	.	.	.	.	.
MAOA	.	.	.	.	2	2	0	0	14.681	14.681	.	.	0.621404	0.621404	.	.	2.36819e-24	2.36819e-24	.	.	.	.	.	.	.	.	0.698873	.	.	.	.	.	.	.	.	.	.	.	0.543936	.	.	.	.	.	.	.	.	8.34933e-17	.
PDK3	.	.	.	.	2	1	0	1	14.6331	6.37758	.	25.7447	0.662846	0.515809	.	0.809883	8.39052e-23	4.32283e-13	.	1.62858e-32	.	.	.	.	.	.	.	.	.	.	.	.	0.515809	0.809883	.	.	.	.	.	.	.	.	.	.	.	.	.	.	.
SPCS1	.	.	.	.	2	0	1	1	14.5032	.	17.7084	11.2612	1.2126	.	1.48885	0.936341	1.09542e-12	.	1.2765e-12	9.40023e-13	.	.	.	.	.	.	.	.	.	.	0.936341	1.48885	.	.	.	.	.	.	.	.	.	.	.	.	.	.	.	.	.
MAOB	.	.	.	.	2	2	0	0	14.4956	14.4956	.	.	0.565459	0.565459	.	.	2.31721e-26	2.31721e-26	.	.	.	.	.	0.59597	.	.	.	.	.	.	.	.	0.534947	.	.	.	.	.	.	.	.	.	.	.	3.92726e-06	.	.	.	.
GRK3	.	.	.	.	2	0	1	1	14.4544	.	2.57651	28.5878	1.06895	.	0.965029	1.17288	3.00626e-14	.	0.00213857	4.22601e-25	.	.	.	.	.	.	.	.	.	.	1.17288	0.965029	.	.	.	.	.	.	.	.	.	.	.	.	.	.	.	.	.
TSPAN2	.	X	.	.	2	0	1	1	14.3992	.	2.60442	28.2188	1.15156	.	1.05058	1.25255	3.13309e-13	.	0.00331866	2.9579e-23	.	.	.	.	.	.	.	.	.	.	1.25255	1.05058	.	.	.	.	.	.	.	.	.	.	.	.	.	.	.	.	.
SAT1	.	.	.	.	2	2	0	0	13.9962	13.9962	.	.	0.857354	0.857354	.	.	4.7325e-17	4.7325e-17	.	.	0.540842	.	.	1.17387	.	.	.	.	.	.	.	.	.	.	.	.	.	.	.	.	.	2.74774e-29	.	.	8.15091e-05	.	.	.	.
WIPF3	.	.	.	.	2	2	0	0	13.6503	13.6503	.	.	0.642444	0.642444	.	.	5.65715e-22	5.65715e-22	.	.	.	.	.	.	.	.	0.503934	.	.	.	.	.	.	.	.	.	.	.	0.780954	.	.	.	.	.	.	.	.	1.07705e-10	.
RRBP1	.	.	.	.	2	1	0	1	13.4893	14.6964	.	12.1702	0.726949	0.703083	.	0.750816	2.77949e-19	1.25079e-21	.	6.17656e-17	.	.	.	.	.	.	.	.	.	.	.	.	0.703083	0.750816	.	.	.	.	.	.	.	.	.	.	.	.	.	.	.
CALM3	.	.	.	.	2	1	0	1	13.1959	19.9484	.	5.46164	0.74773	0.702119	.	0.793341	2.24901e-18	3.87563e-29	.	1.30509e-07	.	.	.	.	.	.	.	.	.	.	0.793341	.	0.702119	.	.	.	.	.	.	.	.	.	.	.	.	.	.	.	.
RPL36A	.	.	.	.	2	0	1	1	13.101	.	4.34209	22.2276	0.575789	.	0.563573	0.588004	1.76541e-23	.	1.97434e-08	1.57859e-38	.	0.588004	0.563573	.	.	.	.	.	.	.	.	.	.	.	.	.	.	.	.	.	.	.	1.57859e-38	1.97434e-08	.	.	.	.	.
COX7A2	.	.	.	.	2	0	1	1	13.0923	.	30.3417	2.94625	1.04009	.	1.53347	0.546713	2.58411e-13	.	1.63546e-20	4.08301e-06	.	.	.	.	.	.	.	.	.	.	0.546713	1.53347	.	.	.	.	.	.	.	.	.	.	.	.	.	.	.	.	.
UQCR11	.	.	.	.	2	1	0	1	12.546	14.2153	.	10.9071	0.543293	0.54869	.	0.537896	8.08194e-24	1.23701e-26	.	5.28029e-21	.	0.537896	.	.	.	.	.	.	.	.	.	.	0.54869	.	.	.	.	.	.	.	.	.	5.28029e-21	.	.	.	.	.	.
RPL30	.	.	.	.	2	0	1	1	12.2267	.	5.69971	18.735	0.615265	.	0.616148	0.614382	1.3418e-20	.	5.61629e-10	3.2057e-31	.	0.614382	0.616148	.	.	.	.	.	.	.	.	.	.	.	.	.	.	.	.	.	.	.	3.2057e-31	5.61629e-10	.	.	.	.	.
MZT2A	.	.	.	.	2	0	0	2	12.1995	.	.	12.1995	0.609827	.	.	0.609827	9.8892e-21	.	.	9.8892e-21	.	0.621461	.	.	.	.	.	.	.	.	.	.	.	0.598193	.	.	.	.	.	.	.	.	8.90652e-30	.	.	.	.	.	.
FAM46A	.	.	.	.	2	2	0	0	11.6632	11.6632	.	.	0.672406	0.672406	.	.	4.5128e-18	4.5128e-18	.	.	.	.	.	0.812099	.	.	.	.	.	0.532712	.	.	.	.	.	.	.	.	.	.	.	.	.	.	0.00690748	.	.	.	.
C4orf32	.	.	.	.	2	2	0	0	11.4857	11.4857	.	.	0.5799	0.5799	.	.	1.56171e-20	1.56171e-20	.	.	.	.	.	0.650954	.	.	.	.	.	.	.	.	0.508846	.	.	.	.	.	.	.	.	.	.	.	2.6912e-13	.	.	.	.
JUND	X	.	.	.	2	1	0	1	11.3645	1.53116	.	22.9257	0.666999	0.607491	.	0.726507	9.15597e-18	0.00301668	.	2.77894e-32	.	0.726507	.	0.607491	.	.	.	.	.	.	.	.	.	.	.	.	.	.	.	.	.	.	2.77894e-32	.	0.00301668	.	.	.	.
PLPPR4	.	.	.	.	2	1	0	1	11.3129	16.6027	.	5.47299	0.757953	0.72365	.	0.792256	1.18693e-15	1.14014e-23	.	1.23565e-07	.	.	.	.	.	.	.	.	.	0.72365	0.792256	.	.	.	.	.	.	.	.	.	.	.	.	.	.	.	.	.	.
IMPA2	.	.	.	.	2	1	0	1	11.2949	17.4614	.	4.44005	0.64885	0.617227	.	0.680474	3.91289e-18	5.12781e-29	.	2.98581e-07	.	.	.	.	.	.	.	.	.	0.617227	0.680474	.	.	.	.	.	.	.	.	.	.	.	.	.	.	.	.	.	.
COX6A1	.	.	.	.	2	0	2	0	11.2384	.	11.2384	.	0.887498	.	0.887498	.	2.17283e-13	.	2.17283e-13	.	.	.	0.620455	.	.	.	.	.	.	.	.	1.15454	.	.	.	.	.	.	.	.	.	.	.	3.19598e-12	.	.	.	.	.
DHCR7	.	.	.	.	2	0	1	1	10.9163	.	17.3067	4.44175	0.635361	.	0.631251	0.63947	6.58789e-18	.	3.83253e-28	1.13242e-07	.	.	.	.	.	.	.	.	.	.	.	.	.	0.63947	0.631251	.	.	.	.	.	.	.	.	.	.	.	.	.	.
MORC4	.	.	.	.	2	2	0	0	10.7403	10.7403	.	.	0.626644	0.626644	.	.	7.25577e-18	7.25577e-18	.	.	.	.	.	0.53989	.	.	.	.	.	.	.	.	0.713399	.	.	.	.	.	.	.	.	.	.	.	2.71733e-09	.	.	.	.
PTMS	.	.	.	.	2	1	0	1	10.5017	20.6769	.	1.62121	0.542548	0.582681	.	0.502414	4.40253e-20	3.26775e-36	.	0.000593139	0.582681	0.502414	.	.	.	.	.	.	.	.	.	.	.	.	.	.	.	.	.	.	.	3.26775e-36	0.000593139	.	.	.	.	.	.
NEDD9	.	.	.	.	2	2	0	0	10.3616	10.3616	.	.	0.714263	0.714263	.	.	3.11341e-15	3.11341e-15	.	.	.	.	.	0.885946	.	.	.	.	.	.	.	.	.	.	.	.	.	.	0.542579	.	.	.	.	.	3.14067e-10	.	.	.	.
TMEM260	.	.	.	.	2	1	0	1	10.3185	12.6366	.	5.86888	0.623944	0.501138	.	0.746749	2.9007e-17	6.08471e-26	.	1.38282e-08	.	.	.	.	.	.	.	.	.	0.501138	0.746749	.	.	.	.	.	.	.	.	.	.	.	.	.	.	.	.	.	.
VDR	X	.	.	.	2	1	0	1	10.3105	16.0163	.	4.72494	0.665103	0.672333	.	0.657874	3.14714e-16	1.50651e-24	.	6.57446e-08	.	.	.	.	.	.	.	.	.	0.672333	0.657874	.	.	.	.	.	.	.	.	.	.	.	.	.	.	.	.	.	.
PARVB	.	.	.	.	2	0	2	0	10.1406	.	10.1406	.	0.751791	.	0.751791	.	3.24662e-14	.	3.24662e-14	.	.	.	.	.	.	.	.	.	.	.	.	0.987678	.	.	0.515904	.	.	.	.	.	.	.	.	.	.	.	.	.	.
PHTF2	.	.	.	.	2	0	1	1	10.1388	.	10.0786	9.75161	1.06882	.	1.23645	0.901191	3.2659e-10	.	7.06011e-09	1.51075e-11	.	.	.	.	.	.	.	.	.	.	0.901191	1.23645	.	.	.	.	.	.	.	.	.	.	.	.	.	.	.	.	.
KCNJ3	.	X	.	.	2	2	0	0	10.0047	10.0047	.	.	0.562531	0.562531	.	.	1.64034e-18	1.64034e-18	.	.	.	.	.	.	.	.	0.520858	.	.	.	.	.	.	.	.	.	.	.	0.604205	.	.	.	.	.	.	.	.	1.52275e-13	.
REC8	.	.	.	.	2	1	0	1	9.96979	16.8845	.	1.09958	0.568753	0.506814	.	0.630692	2.95671e-18	4.84255e-34	.	0.0180528	.	.	.	.	.	.	.	.	.	0.506814	0.630692	.	.	.	.	.	.	.	.	.	.	.	.	.	.	.	.	.	.
ACLY	.	.	.	.	2	0	0	2	9.76036	.	.	9.76036	0.92932	.	.	0.92932	3.14271e-11	.	.	3.14271e-11	.	.	.	.	.	.	.	.	.	.	0.972741	.	.	.	.	.	.	.	.	0.885898	.	.	.	.	.	.	.	.	.
RAB3GAP2	.	.	.	.	2	0	1	1	9.70412	.	4.3655	14.1324	1.07525	.	1.16168	0.988833	9.44174e-10	.	0.00017461	5.10545e-15	.	.	.	.	.	.	.	.	.	.	0.988833	1.16168	.	.	.	.	.	.	.	.	.	.	.	.	.	.	.	.	.
AC140172.2	.	.	.	.	2	2	0	0	9.67412	9.67412	.	.	0.706182	0.706182	.	.	1.99901e-14	1.99901e-14	.	.	.	.	.	0.675094	.	.	.	.	.	.	.	.	0.73727	.	.	.	.	.	.	.	.	.	.	.	1.97923e-06	.	.	.	.
CALM1	.	.	.	.	2	0	1	1	9.49223	.	1.73763	14.9477	0.823622	.	0.942365	0.704879	2.98553e-12	.	0.0143251	6.22223e-22	.	.	.	.	.	.	.	.	.	.	0.704879	0.942365	.	.	.	.	.	.	.	.	.	.	.	.	.	.	.	.	.
INSIG1	.	.	.	.	2	0	1	1	9.47437	.	13.6409	5.10308	0.760227	.	0.742869	0.777585	3.44703e-13	.	4.3412e-19	2.73703e-07	.	.	.	.	.	.	.	.	.	.	.	.	.	0.777585	0.742869	.	.	.	.	.	.	.	.	.	.	.	.	.	.
SOD2	.	.	.	.	2	2	0	0	9.43503	9.43503	.	.	0.684208	0.684208	.	.	1.62288e-14	1.62288e-14	.	.	.	.	.	0.691469	.	.	.	.	.	.	.	.	0.676946	.	.	.	.	.	.	.	.	.	.	.	0.00186619	.	.	.	.
LAMP2	.	X	.	.	2	0	1	1	9.4281	.	22.7675	1.81975	0.997434	.	1.4838	0.511063	3.52894e-10	.	4.52908e-16	0.000274966	.	.	.	.	.	.	.	.	.	.	0.511063	1.4838	.	.	.	.	.	.	.	.	.	.	.	.	.	.	.	.	.
NEDD4	.	.	.	.	2	2	0	0	9.38732	9.38732	.	.	0.587205	0.587205	.	.	1.03173e-16	1.03173e-16	.	.	.	.	.	0.51983	.	.	.	.	.	.	.	.	0.654581	.	.	.	.	.	.	.	.	.	.	.	1.5211e-05	.	.	.	.
MLLT11	.	.	.	.	2	0	0	2	9.38616	.	.	9.38616	0.693098	.	.	0.693098	2.86863e-14	.	.	2.86863e-14	.	.	.	.	.	.	.	.	.	.	0.800883	.	.	0.585312	.	.	.	.	.	.	.	.	.	.	.	.	.	.	.
MSMO1	.	.	.	.	2	0	1	1	8.92255	.	11.2694	6.51773	0.787792	.	0.778583	0.797001	4.72044e-12	.	3.35567e-15	6.64026e-09	.	.	.	.	.	.	.	.	.	.	.	.	.	0.797001	0.778583	.	.	.	.	.	.	.	.	.	.	.	.	.	.
CERCAM	.	X	.	.	2	1	1	0	8.92027	15.3852	1.14666	.	0.691473	0.633919	0.749027	.	1.25781e-13	5.37143e-25	0.0294536	.	.	.	.	.	.	.	.	.	.	.	.	0.749027	0.633919	.	.	.	.	.	.	.	.	.	.	.	.	.	.	.	.
SQOR	.	.	.	.	2	2	0	0	8.81812	8.81812	.	.	0.530283	0.530283	.	.	2.34917e-17	2.34917e-17	.	.	.	.	.	0.501136	.	.	.	.	.	.	.	.	0.559429	.	.	.	.	.	.	.	.	.	.	.	1.40162e-06	.	.	.	.
YIPF2	.	.	.	.	2	0	1	1	8.79535	.	9.46341	7.71128	0.627273	.	0.557115	0.697431	9.51555e-15	.	1.03169e-17	8.77647e-12	.	.	.	.	.	.	.	.	.	.	.	.	.	0.697431	0.557115	.	.	.	.	.	.	.	.	.	.	.	.	.	.
ADGRG1	.	.	.	.	2	0	0	2	8.71434	.	.	8.71434	1.03801	.	.	1.03801	4.02498e-09	.	.	4.02498e-09	.	.	.	.	.	.	.	.	.	.	1.3174	.	.	0.758623	.	.	.	.	.	.	.	.	.	.	.	.	.	.	.
LDLRAP1	.	.	.	.	2	0	0	2	8.71201	.	.	8.71201	0.77421	.	.	0.77421	5.58756e-12	.	.	5.58756e-12	.	.	.	.	.	.	.	.	.	.	0.925548	.	.	0.622872	.	.	.	.	.	.	.	.	.	.	.	.	.	.	.
IFIH1	.	.	.	.	2	1	0	1	8.70489	13.3312	.	3.52344	0.623034	0.590738	.	0.655329	1.06711e-14	2.71025e-23	.	4.20156e-06	.	.	.	.	.	.	.	.	.	0.590738	0.655329	.	.	.	.	.	.	.	.	.	.	.	.	.	.	.	.	.	.
BNIP3	.	.	.	.	2	0	1	1	8.61629	.	14.0378	4.46621	0.918039	.	1.22611	0.609963	4.11583e-10	.	3.55636e-12	4.76331e-08	.	.	.	.	.	.	.	.	.	.	0.609963	1.22611	.	.	.	.	.	.	.	.	.	.	.	.	.	.	.	.	.
UQCRQ	.	.	.	.	2	0	1	1	8.58209	.	15.1483	3.83949	0.967026	.	1.33176	0.602295	1.33435e-09	.	4.21981e-12	4.21934e-07	.	.	.	.	.	.	.	.	.	.	0.602295	1.33176	.	.	.	.	.	.	.	.	.	.	.	.	.	.	.	.	.
EMC1	.	.	.	.	2	1	0	1	8.57152	8.74273	.	8.14053	0.605504	0.540847	.	0.670162	6.98229e-15	6.84091e-17	.	7.12659e-13	0.540847	0.670162	.	.	.	.	.	.	.	.	.	.	.	.	.	.	.	.	.	.	.	6.84091e-17	7.12659e-13	.	.	.	.	.	.
HIPK2	.	.	.	.	2	0	1	1	8.22168	.	13.1218	4.45389	0.949268	.	1.22287	0.675665	2.18235e-09	.	1.86084e-11	2.5594e-07	.	.	.	.	.	.	.	.	.	.	0.675665	1.22287	.	.	.	.	.	.	.	.	.	.	.	.	.	.	.	.	.
FUCA2	.	.	.	.	2	0	1	1	8.2146	.	7.20041	8.6213	1.00167	.	1.15578	0.847565	6.29676e-09	.	5.88954e-07	6.73215e-11	.	.	.	.	.	.	.	.	.	.	0.847565	1.15578	.	.	.	.	.	.	.	.	.	.	.	.	.	.	.	.	.
RHOA	.	.	.	.	2	0	1	1	8.13729	.	2.75278	12.1916	0.803602	.	0.897813	0.709392	7.48144e-11	.	0.000858837	6.51718e-18	.	.	.	.	.	.	.	.	.	.	0.709392	0.897813	.	.	.	.	.	.	.	.	.	.	.	.	.	.	.	.	.
NNMT	.	.	.	.	2	2	0	0	8.12147	8.12147	.	.	0.72156	0.72156	.	.	5.5534e-12	5.5534e-12	.	.	.	.	.	.	.	.	0.808833	.	.	.	.	.	0.634287	.	.	.	.	.	.	.	.	.	.	.	.	.	.	5.75942e-06	.
SMCO4	.	.	.	.	2	0	0	2	8.06348	.	.	8.06348	0.570098	.	.	0.570098	7.17751e-15	.	.	7.17751e-15	.	.	.	.	.	.	.	.	.	.	0.554248	.	.	0.585948	.	.	.	.	.	.	.	.	.	.	.	.	.	.	.
ERG28	.	.	.	.	2	1	0	1	8.0082	9.09018	.	6.57301	0.570479	0.51946	.	0.621499	9.16909e-15	3.16753e-18	.	2.65419e-11	.	.	.	.	.	.	.	.	.	.	.	.	0.51946	0.621499	.	.	.	.	.	.	.	.	.	.	.	.	.	.	.
GPX4	.	.	.	.	2	0	2	0	8.00275	.	8.00275	.	0.670961	.	0.670961	.	1.18223e-12	.	1.18223e-12	.	.	.	0.83787	.	.	.	.	.	.	.	.	.	.	.	0.504051	.	.	.	.	.	.	.	.	5.0059e-14	.	.	.	.	.
NDUFA7	.	.	.	.	2	0	1	1	7.62627	.	5.62651	8.56965	0.974956	.	1.15417	0.79574	1.50601e-08	.	1.33371e-05	1.70057e-11	.	.	.	.	.	.	.	.	.	.	0.79574	1.15417	.	.	.	.	.	.	.	.	.	.	.	.	.	.	.	.	.
ATP5D	.	.	.	.	2	0	1	1	7.3513	.	4.04775	10.3896	0.555668	.	0.577012	0.534324	5.89301e-14	.	9.65985e-08	3.59504e-20	.	0.534324	0.577012	.	.	.	.	.	.	.	.	.	.	.	.	.	.	.	.	.	.	.	3.59504e-20	9.65985e-08	.	.	.	.	.
SGPL1	.	.	.	.	2	0	1	1	7.26361	.	3.91863	10.1234	0.862949	.	0.921221	0.804676	3.82646e-09	.	5.57523e-05	2.62623e-13	.	.	.	.	.	.	.	.	.	.	0.804676	0.921221	.	.	.	.	.	.	.	.	.	.	.	.	.	.	.	.	.
DUSP5	.	.	.	.	2	0	1	1	7.0938	.	2.39252	11.6344	0.531279	.	0.540283	0.522274	4.44304e-14	.	3.73022e-05	5.29207e-23	.	0.522274	0.540283	.	.	.	.	.	.	.	.	.	.	.	.	.	.	.	.	.	.	.	5.29207e-23	3.73022e-05	.	.	.	.	.
MAN1A1	.	.	.	.	2	1	1	0	7.06498	9.59027	2.81107	.	0.753623	0.614777	0.892469	.	4.22001e-10	2.5142e-16	0.000708317	.	.	.	.	.	.	.	.	.	.	.	.	0.892469	0.614777	.	.	.	.	.	.	.	.	.	.	.	.	.	.	.	.
HEXA	.	X	.	.	2	0	1	1	7.05984	.	9.30894	4.67467	0.536985	.	0.522422	0.551548	7.12544e-14	.	1.51762e-18	3.34549e-09	.	.	.	.	.	.	.	.	.	.	.	.	.	0.551548	0.522422	.	.	.	.	.	.	.	.	.	.	.	.	.	.
TMED4	.	X	.	.	2	0	0	2	7.01707	.	.	7.01707	0.626015	.	.	0.626015	6.17844e-12	.	.	6.17844e-12	.	.	.	.	.	.	.	.	.	.	0.626957	.	.	0.625072	.	.	.	.	.	.	.	.	.	.	.	.	.	.	.
FDFT1	.	.	.	.	2	0	1	1	6.87333	.	8.3521	5.21284	0.66526	.	0.633421	0.697098	4.65797e-11	.	6.52085e-14	3.32728e-08	.	.	.	.	.	.	.	.	.	.	.	.	.	0.697098	0.633421	.	.	.	.	.	.	.	.	.	.	.	.	.	.
SNRPG	.	.	.	.	2	0	2	0	6.7623	.	6.7623	.	1.00949	.	1.00949	.	2.00113e-07	.	2.00113e-07	.	.	.	0.945276	.	.	.	.	.	.	.	.	1.07371	.	.	.	.	.	.	.	.	.	.	.	1.14743e-12	.	.	.	.	.
CBX6	.	.	.	.	2	0	1	1	6.71133	.	9.41013	4.11593	0.817124	.	1.12258	0.511671	6.11849e-09	.	4.14362e-09	9.03459e-09	.	.	.	.	.	.	.	.	.	.	0.511671	1.12258	.	.	.	.	.	.	.	.	.	.	.	.	.	.	.	.	.
NFKBIA	.	.	.	.	2	1	0	1	6.63867	6.40455	.	6.47647	0.689307	0.568332	.	0.810282	2.33913e-10	5.38234e-12	.	1.01657e-08	0.568332	0.810282	.	.	.	.	.	.	.	.	.	.	.	.	.	.	.	.	.	.	.	5.38234e-12	1.01657e-08	.	.	.	.	.	.
RAB29	.	.	.	.	2	0	1	1	6.62779	.	7.57028	5.53785	0.923448	.	1.11465	0.732246	6.64932e-08	.	1.61577e-07	2.73636e-08	.	.	.	.	.	.	.	.	.	.	0.732246	1.11465	.	.	.	.	.	.	.	.	.	.	.	.	.	.	.	.	.
EI24	.	.	.	.	2	0	1	1	6.61611	.	7.94763	4.98212	0.881546	.	1.14623	0.616866	3.12523e-08	.	1.16486e-07	8.3848e-09	.	.	.	.	.	.	.	.	.	.	0.616866	1.14623	.	.	.	.	.	.	.	.	.	.	.	.	.	.	.	.	.
MBOAT7	.	.	.	.	2	1	1	0	6.54184	4.41325	8.64467	.	0.504054	0.507067	0.501041	.	1.05085e-13	1.97929e-09	5.57925e-18	.	.	.	.	.	.	.	.	.	.	.	.	.	0.507067	.	0.501041	.	.	.	.	.	.	.	.	.	.	.	.	.	.
SCARB1	.	X	.	.	2	1	0	1	6.5073	9.9923	.	3.02171	0.50086	0.500817	.	0.500902	1.01797e-13	1.11689e-20	.	9.27819e-07	.	.	.	.	.	.	.	.	.	.	.	.	0.500817	0.500902	.	.	.	.	.	.	.	.	.	.	.	.	.	.	.
LCLAT1	.	.	.	.	2	0	1	1	6.46193	.	4.31118	8.00853	0.858604	.	0.958376	0.758833	2.97789e-08	.	3.17374e-05	2.79413e-11	.	.	.	.	.	.	.	.	.	.	0.758833	.	.	.	.	.	.	.	.	.	0.958376	.	.	.	.	.	.	.	.
OR6J1	.	X	.	.	2	1	0	1	6.35005	6.32086	.	5.55566	0.844359	0.653277	.	1.03544	3.0161e-08	2.11051e-10	.	4.31025e-06	.	.	.	.	.	.	.	.	.	0.653277	1.03544	.	.	.	.	.	.	.	.	.	.	.	.	.	.	.	.	.	.
PTMA	.	.	.	.	2	0	1	1	6.29977	.	2.41781	10.1917	0.597647	.	0.596883	0.598411	2.87767e-11	.	8.89756e-05	9.30706e-18	.	0.598411	0.596883	.	.	.	.	.	.	.	.	.	.	.	.	.	.	.	.	.	.	.	9.30706e-18	8.89756e-05	.	.	.	.	.
SLC9A3R1	.	.	.	.	2	0	0	2	6.28635	.	.	6.28635	0.6542	.	.	0.6542	2.45915e-10	.	.	2.45915e-10	.	.	.	.	.	.	.	.	.	.	0.697556	.	.	0.610845	.	.	.	.	.	.	.	.	.	.	.	.	.	.	.
FAM210B	.	.	.	.	2	0	1	1	5.93805	.	4.40712	6.68724	0.862764	.	1.01628	0.709245	1.31043e-07	.	4.60783e-05	3.72674e-10	.	.	.	.	.	.	.	.	.	.	0.709245	1.01628	.	.	.	.	.	.	.	.	.	.	.	.	.	.	.	.	.
FADS1	.	.	.	.	2	0	0	2	5.92508	.	.	5.92508	0.74907	.	.	0.74907	1.23052e-08	.	.	1.23052e-08	.	.	.	.	.	.	.	.	.	.	0.873577	.	.	0.624563	.	.	.	.	.	.	.	.	.	.	.	.	.	.	.
ATP6AP1	.	X	.	.	2	0	0	2	5.83148	.	.	5.83148	0.608125	.	.	0.608125	2.57461e-10	.	.	2.57461e-10	.	0.591454	.	.	.	.	.	.	.	.	0.624795	.	.	.	.	.	.	.	.	.	.	.	1.76173e-15	.	.	.	.	.	.
NBDY	.	.	.	.	2	0	1	1	5.77598	.	3.35789	7.40037	0.923192	.	1.05261	0.793776	5.53947e-07	.	0.000645554	4.75339e-10	.	.	.	.	.	.	.	.	.	.	0.793776	1.05261	.	.	.	.	.	.	.	.	.	.	.	.	.	.	.	.	.
PDIA6	.	.	.	.	2	0	2	0	5.76661	.	5.76661	.	0.806515	.	0.806515	.	7.07884e-08	.	7.07884e-08	.	.	.	.	.	.	.	.	.	.	.	.	1.05585	.	.	0.557176	.	.	.	.	.	.	.	.	.	.	.	.	.	.
VPS37A	.	.	.	.	2	0	1	1	5.71963	.	3.69956	6.98319	0.881349	.	1.01441	0.748286	3.23874e-07	.	0.000225426	4.65316e-10	.	.	.	.	.	.	.	.	.	.	0.748286	1.01441	.	.	.	.	.	.	.	.	.	.	.	.	.	.	.	.	.
SSTR2	.	X	.	.	2	1	1	0	5.70149	2.36148	10.3863	.	0.925457	0.670786	1.18013	.	6.90662e-07	0.000301667	1.58126e-09	.	.	.	.	0.670786	.	.	.	.	.	.	.	1.18013	.	.	.	.	.	.	.	.	.	.	.	.	0.000301667	.	.	.	.
RIMBP2	.	.	.	.	2	0	1	1	5.63875	.	6.90738	4.34371	0.871015	.	1.07762	0.66441	3.35915e-07	.	3.89182e-07	2.89938e-07	.	.	.	.	.	.	.	.	.	.	0.66441	1.07762	.	.	.	.	.	.	.	.	.	.	.	.	.	.	.	.	.
SEPT9	.	.	.	.	2	1	0	1	5.59888	7.91589	.	2.93027	0.540368	0.506913	.	0.573823	4.35279e-11	2.42168e-16	.	7.82382e-06	.	.	.	.	.	.	.	.	.	0.506913	0.573823	.	.	.	.	.	.	.	.	.	.	.	.	.	.	.	.	.	.
NDUFB9	.	.	.	.	2	0	1	1	5.52091	.	6.64643	4.23357	0.900225	.	1.14539	0.655063	7.36524e-07	.	1.57476e-06	3.44476e-07	.	.	.	.	.	.	.	.	.	.	0.655063	1.14539	.	.	.	.	.	.	.	.	.	.	.	.	.	.	.	.	.
PLIN2	.	.	.	.	2	1	0	1	5.49192	7.70089	.	3.41544	0.581438	0.601121	.	0.561755	3.58582e-10	1.54567e-13	.	8.31879e-07	.	.	.	.	.	.	.	.	.	.	.	.	0.601121	0.561755	.	.	.	.	.	.	.	.	.	.	.	.	.	.	.
REEP4	.	.	.	.	2	0	1	1	5.47922	.	4.23057	6.34548	0.912504	.	1.0163	0.808704	9.89479e-07	.	6.87536e-05	1.42403e-08	.	.	.	.	.	.	.	.	.	.	0.808704	1.0163	.	.	.	.	.	.	.	.	.	.	.	.	.	.	.	.	.
NDUFA1	.	.	.	.	2	0	1	1	5.42027	.	10.6437	1.93809	0.83086	.	1.14405	0.517674	2.9944e-07	.	4.9712e-10	0.000180368	.	.	.	.	.	.	.	.	.	.	0.517674	1.14405	.	.	.	.	.	.	.	.	.	.	.	.	.	.	.	.	.
ANK2	.	.	.	.	2	1	1	0	5.38915	3.70467	6.67291	.	0.801762	0.881331	0.722194	.	1.89833e-07	6.25905e-05	5.75749e-10	.	.	.	.	.	.	.	.	.	.	.	.	.	.	.	.	0.881331	.	.	.	.	0.722194	.	.	.	.	.	.	.	.
RPL38	.	.	.	.	2	0	2	0	5.37937	.	5.37937	.	0.798013	.	0.798013	.	1.8157e-07	.	1.8157e-07	.	.	.	0.605977	.	.	.	.	.	.	.	.	0.990049	.	.	.	.	.	.	.	.	.	.	.	4.23521e-09	.	.	.	.	.
KCNC4	.	.	.	.	2	2	0	0	5.3532	5.3532	.	.	0.529662	0.529662	.	.	7.81971e-11	7.81971e-11	.	.	.	.	.	0.537588	.	.	.	.	.	.	.	.	.	.	.	.	.	.	0.521737	.	.	.	.	.	4.93729e-05	.	.	.	.
TRNP1	.	.	.	.	2	0	1	1	5.18269	.	7.14303	3.51994	1.00084	.	1.21863	0.783057	6.63244e-06	.	1.37552e-06	3.19801e-05	.	.	.	.	.	.	.	.	.	.	0.783057	1.21863	.	.	.	.	.	.	.	.	.	.	.	.	.	.	.	.	.
TPPP3	.	.	.	.	2	0	2	0	5.18212	.	5.18212	.	1.04456	.	1.04456	.	1.09388e-05	.	1.09388e-05	.	.	.	0.75758	.	.	.	.	.	.	.	.	1.33155	.	.	.	.	.	.	.	.	.	.	.	2.52504e-06	.	.	.	.	.
BACE2	.	X	.	.	2	0	1	1	5.1437	.	1.84547	8.20035	1.1991	.	1.24217	1.15602	5.13274e-05	.	0.0326833	8.06071e-08	.	.	.	.	.	.	.	.	.	.	1.15602	1.24217	.	.	.	.	.	.	.	.	.	.	.	.	.	.	.	.	.
VDAC3	.	.	.	.	2	0	1	1	5.06024	.	8.83321	2.32643	0.982925	.	1.27362	0.69223	7.1098e-06	.	1.16009e-07	0.000435734	.	.	.	.	.	.	.	.	.	.	0.69223	1.27362	.	.	.	.	.	.	.	.	.	.	.	.	.	.	.	.	.
ATXN2	.	.	.	.	2	0	1	1	5.03663	.	3.60101	5.81984	0.909234	.	1.06123	0.757239	2.88787e-06	.	0.000404349	2.06252e-08	.	.	.	.	.	.	.	.	.	.	0.757239	1.06123	.	.	.	.	.	.	.	.	.	.	.	.	.	.	.	.	.
TUBB4B	.	.	.	.	2	0	2	0	5.01037	.	5.01037	.	0.570706	.	0.570706	.	1.66247e-09	.	1.66247e-09	.	.	.	0.628637	.	.	.	.	.	.	.	.	.	.	.	0.512775	.	.	.	.	.	.	.	.	6.81117e-11	.	.	.	.	.
RBM47	.	.	.	.	2	1	0	1	4.94719	1.04814	.	10.8576	0.726933	0.516354	.	0.937512	1.56469e-07	0.00933486	.	2.6227e-12	.	.	.	0.516354	.	.	.	.	.	.	0.937512	.	.	.	.	.	.	.	.	.	.	.	.	.	0.00933486	.	.	.	.
ENO1	.	X	.	.	2	0	2	0	4.86294	.	4.86294	.	0.732528	.	0.732528	.	2.29842e-07	.	2.29842e-07	.	.	.	0.568315	.	.	.	.	.	.	.	.	0.896741	.	.	.	.	.	.	.	.	.	.	.	4.82383e-11	.	.	.	.	.
NPC2	.	.	.	.	2	1	0	1	4.85734	5.91673	.	3.90224	0.64792	0.717611	.	0.578229	3.18554e-08	5.68817e-09	.	1.784e-07	.	0.578229	.	0.717611	.	.	.	.	.	.	.	.	.	.	.	.	.	.	.	.	.	.	1.784e-07	.	5.68817e-09	.	.	.	.
TMEM60	.	.	.	.	2	0	1	1	4.81624	.	5.22354	4.26811	0.986284	.	1.16409	0.808475	1.30853e-05	.	3.2567e-05	5.25765e-06	.	.	.	.	.	.	.	.	.	.	0.808475	1.16409	.	.	.	.	.	.	.	.	.	.	.	.	.	.	.	.	.
EIF5A	.	.	.	.	2	0	1	1	4.76889	.	0.841933	8.83478	0.537135	.	0.527597	0.546673	1.32316e-09	.	0.0253636	6.90259e-17	.	0.546673	0.527597	.	.	.	.	.	.	.	.	.	.	.	.	.	.	.	.	.	.	.	6.90259e-17	0.0253636	.	.	.	.	.
MYDGF	.	.	.	.	2	0	2	0	4.54082	.	4.54082	.	0.825782	.	0.825782	.	3.17095e-06	.	3.17095e-06	.	.	.	.	.	.	.	.	.	.	.	.	1.13365	.	.	0.517919	.	.	.	.	.	.	.	.	.	.	.	.	.	.
ITGB8	.	X	.	.	2	2	0	0	4.4626	4.4626	.	.	0.634552	0.634552	.	.	9.27502e-08	9.27502e-08	.	.	.	.	.	0.574193	.	.	.	.	.	.	.	.	.	.	.	.	.	.	0.694911	.	.	.	.	.	0.000136041	.	.	.	.
COX6C	.	.	.	.	2	0	1	1	4.28168	.	6.23764	2.53119	0.812039	.	1.1105	0.513579	5.33643e-06	.	2.41563e-06	1.17889e-05	.	.	.	.	.	.	.	.	.	.	0.513579	1.1105	.	.	.	.	.	.	.	.	.	.	.	.	.	.	.	.	.
ROMO1	.	.	.	.	2	0	1	1	4.19735	.	2.80088	4.77666	0.888634	.	1.08038	0.696892	1.89072e-05	.	0.00255561	1.39882e-07	.	.	.	.	.	.	.	.	.	.	0.696892	1.08038	.	.	.	.	.	.	.	.	.	.	.	.	.	.	.	.	.
NDUFC1	.	.	.	.	2	0	1	1	4.10503	.	3.94143	3.77253	0.907953	.	1.14068	0.675229	3.01169e-05	.	0.000350475	2.58801e-06	.	.	.	.	.	.	.	.	.	.	0.675229	1.14068	.	.	.	.	.	.	.	.	.	.	.	.	.	.	.	.	.
ENPP1	.	X	.	.	2	1	0	1	4.01086	1.85648	.	6.49455	0.716151	0.656797	.	0.775506	2.50852e-06	0.00149088	.	4.2208e-09	.	.	.	.	.	.	0.656797	.	.	.	0.775506	.	.	.	.	.	.	.	.	.	.	.	.	.	.	.	.	0.00149088	.
SEM1	.	.	.	.	2	0	1	1	3.96853	.	8.33489	1.14079	0.921602	.	1.24029	0.602912	4.94172e-05	.	1.90498e-07	0.0128194	.	.	.	.	.	.	.	.	.	.	0.602912	1.24029	.	.	.	.	.	.	.	.	.	.	.	.	.	.	.	.	.
ZNF618	X	.	.	.	2	0	1	1	3.77634	.	1.21784	6.00819	0.81249	.	0.862952	0.762029	2.2498e-05	.	0.0387925	1.30479e-08	.	.	.	.	.	.	.	.	.	.	0.762029	0.862952	.	.	.	.	.	.	.	.	.	.	.	.	.	.	.	.	.
ELOVL5	.	.	.	.	2	0	0	2	3.6997	.	.	3.6997	0.558841	.	.	0.558841	2.39718e-07	.	.	2.39718e-07	.	.	.	.	.	.	.	.	.	.	0.594281	.	.	0.523401	.	.	.	.	.	.	.	.	.	.	.	.	.	.	.
OS9	.	.	.	.	2	0	0	2	3.65434	.	.	3.65434	0.631826	.	.	0.631826	1.64526e-06	.	.	1.64526e-06	.	.	.	.	.	.	.	.	.	.	0.698618	.	.	0.565035	.	.	.	.	.	.	.	.	.	.	.	.	.	.	.
PTGER3	.	X	.	.	2	1	0	1	3.41838	5.2205	.	1.54861	0.576356	0.566079	.	0.586632	1.17212e-06	5.99493e-10	.	0.00229172	.	.	.	.	.	.	.	.	.	0.566079	0.586632	.	.	.	.	.	.	.	.	.	.	.	.	.	.	.	.	.	.
SLC25A39	.	.	.	.	2	0	0	2	3.38944	.	.	3.38944	0.628688	.	.	0.628688	4.06168e-06	.	.	4.06168e-06	.	0.589777	.	.	.	.	.	.	.	.	0.667599	.	.	.	.	.	.	.	.	.	.	.	2.12862e-05	.	.	.	.	.	.
NOMO2	.	.	.	.	2	1	0	1	3.3508	5.62204	.	1.26476	0.527756	0.551884	.	0.503629	4.47566e-07	6.50128e-11	.	0.00308116	.	.	.	.	.	.	.	.	.	.	.	.	0.551884	0.503629	.	.	.	.	.	.	.	.	.	.	.	.	.	.	.
NT5DC3	.	.	.	.	2	1	0	1	3.29286	4.15668	.	1.2758	0.705616	0.526774	.	0.884458	2.15451e-05	1.28578e-08	.	0.036102	.	.	.	.	.	.	.	.	.	.	.	.	.	.	.	.	.	.	0.526774	0.884458	.	.	.	.	.	.	.	.	.
VDAC1	.	X	.	.	2	0	1	1	3.23623	.	3.87799	2.50357	0.834406	.	1.05576	0.613048	0.000132285	.	0.000212246	8.24483e-05	.	.	.	.	.	.	.	.	.	.	0.613048	1.05576	.	.	.	.	.	.	.	.	.	.	.	.	.	.	.	.	.
SLC29A1	.	X	.	.	2	0	0	2	3.23222	.	.	3.23222	0.634172	.	.	0.634172	8.00271e-06	.	.	8.00271e-06	.	.	.	.	.	.	.	.	.	.	0.687968	.	.	0.580376	.	.	.	.	.	.	.	.	.	.	.	.	.	.	.
ACADVL	.	.	.	.	2	1	0	1	3.21601	4.78609	.	1.59565	0.525984	0.517942	.	0.534026	7.68646e-07	5.74662e-10	.	0.00102811	.	.	.	.	.	.	.	.	.	.	0.534026	.	0.517942	.	.	.	.	.	.	.	.	.	.	.	.	.	.	.	.
MDH2	.	.	.	.	2	0	1	1	3.19292	.	4.31141	2.14571	0.836069	.	1.08874	0.583403	0.000151715	.	0.000109644	0.000209927	.	.	.	.	.	.	.	.	.	.	0.583403	1.08874	.	.	.	.	.	.	.	.	.	.	.	.	.	.	.	.	.
NDUFB8	.	.	.	.	2	0	1	1	3.18368	.	1.24419	4.37167	0.800304	.	0.941727	0.658881	0.000105175	.	0.0477332	2.3174e-07	.	.	.	.	.	.	.	.	.	.	0.658881	0.941727	.	.	.	.	.	.	.	.	.	.	.	.	.	.	.	.	.
DNPH1	.	.	.	.	2	0	1	1	3.14275	.	1.7011	4.16519	0.742289	.	0.837452	0.647127	5.83635e-05	.	0.00930519	3.66065e-07	.	.	.	.	.	.	.	.	.	.	0.647127	0.837452	.	.	.	.	.	.	.	.	.	.	.	.	.	.	.	.	.
WFS1	.	.	.	.	2	0	0	2	3.08778	.	.	3.08778	0.688724	.	.	0.688724	3.28598e-05	.	.	3.28598e-05	.	.	.	.	.	.	.	.	.	.	0.647567	.	.	0.729881	.	.	.	.	.	.	.	.	.	.	.	.	.	.	.
SIPA1L3	.	.	.	.	2	0	1	1	3.02978	.	1.89986	3.75049	0.722172	.	0.829567	0.614777	6.37711e-05	.	0.00512648	7.93284e-07	.	.	.	.	.	.	.	.	.	.	0.614777	0.829567	.	.	.	.	.	.	.	.	.	.	.	.	.	.	.	.	.
ARPC3	.	.	.	.	2	0	1	1	2.9547	.	4.03808	1.9176	0.821641	.	1.09729	0.545995	0.000253459	.	0.000208899	0.000307524	.	.	.	.	.	.	.	.	.	.	0.545995	1.09729	.	.	.	.	.	.	.	.	.	.	.	.	.	.	.	.	.
SH3GL2	.	.	.	.	2	0	1	1	2.91599	.	6.0963	0.803165	0.825257	.	1.07489	0.575626	0.0002928	.	2.13026e-06	0.0402448	.	.	.	.	.	.	.	.	.	.	0.575626	1.07489	.	.	.	.	.	.	.	.	.	.	.	.	.	.	.	.	.
NDUFB2	.	.	.	.	2	0	1	1	2.90213	.	3.31577	2.33046	0.842489	.	1.07033	0.614652	0.000359159	.	0.000798159	0.000161616	.	.	.	.	.	.	.	.	.	.	0.614652	1.07033	.	.	.	.	.	.	.	.	.	.	.	.	.	.	.	.	.
GGA2	.	.	.	.	2	0	1	1	2.70738	.	2.60609	2.5693	0.795987	.	0.966071	0.625903	0.000396934	.	0.00200624	7.85333e-05	.	.	.	.	.	.	.	.	.	.	0.625903	0.966071	.	.	.	.	.	.	.	.	.	.	.	.	.	.	.	.	.
NRP1	.	X	.	.	2	2	0	0	2.68017	2.68017	.	.	0.579601	0.579601	.	.	2.37597e-05	2.37597e-05	.	.	.	.	.	0.523549	.	.	0.635653	.	.	.	.	.	.	.	.	.	.	.	.	.	.	.	.	.	0.0497251	.	.	1.13529e-08	.
VPS41	.	.	.	.	2	0	1	1	2.67178	.	2.82543	2.37916	0.790236	.	0.954875	0.625596	0.00041592	.	0.00109913	0.000157387	.	.	.	.	.	.	.	.	.	.	0.625596	0.954875	.	.	.	.	.	.	.	.	.	.	.	.	.	.	.	.	.
PDCD4	.	.	.	.	2	0	2	0	2.64238	.	2.64238	.	0.871267	.	0.871267	.	0.000927262	.	0.000927262	.	.	.	.	.	.	.	.	.	.	.	.	1.00266	.	.	.	.	.	.	.	.	0.739875	.	.	.	.	.	.	.	.
IL6R	.	X	.	.	2	0	1	1	2.58896	.	1.41182	3.27375	0.698574	.	0.822331	0.574816	0.000196756	.	0.0191934	2.017e-06	.	.	.	.	.	.	.	.	.	.	0.574816	0.822331	.	.	.	.	.	.	.	.	.	.	.	.	.	.	.	.	.
TRAK1	.	.	.	.	2	0	1	1	2.55895	.	1.56701	3.1466	0.766112	.	0.89353	0.638695	0.000456905	.	0.0176307	1.18408e-05	.	.	.	.	.	.	.	.	.	.	0.638695	0.89353	.	.	.	.	.	.	.	.	.	.	.	.	.	.	.	.	.
PLEKHB2	.	.	.	.	2	0	1	1	2.49395	.	1.39899	3.21841	0.724513	.	0.829969	0.619057	0.000361208	.	0.0206259	6.3256e-06	.	.	.	.	.	.	.	.	.	.	0.619057	0.829969	.	.	.	.	.	.	.	.	.	.	.	.	.	.	.	.	.
NDUFB11	.	.	.	.	2	0	1	1	2.48952	.	2.00565	2.51523	0.838623	.	1.05369	0.623553	0.00107504	.	0.0124896	9.25331e-05	.	.	.	.	.	.	.	.	.	.	0.623553	1.05369	.	.	.	.	.	.	.	.	.	.	.	.	.	.	.	.	.
PABPC1	.	.	.	.	2	1	1	0	2.31722	1.13526	3.91568	.	0.901939	0.621872	1.182	.	0.0026968	0.0149432	0.000486695	.	.	.	.	0.621872	.	.	.	.	.	.	.	1.182	.	.	.	.	.	.	.	.	.	.	.	.	0.0149432	.	.	.	.
TMEM256	.	.	.	.	2	0	1	1	2.22877	.	2.23995	2.08994	0.800183	.	0.949725	0.65064	0.00163936	.	0.00437999	0.000613583	.	.	.	.	.	.	.	.	.	.	0.65064	0.949725	.	.	.	.	.	.	.	.	.	.	.	.	.	.	.	.	.
CNIH3	.	.	.	.	2	1	0	1	2.16615	3.16393	.	1.28	0.53951	0.577695	.	0.501325	9.65996e-05	3.33559e-06	.	0.00279755	.	.	.	.	.	.	.	.	.	0.577695	0.501325	.	.	.	.	.	.	.	.	.	.	.	.	.	.	.	.	.	.
USMG5	.	.	.	.	2	0	1	1	2.06266	.	1.69948	2.08431	0.813702	.	1.01293	0.614472	0.00291805	.	0.0209998	0.000405481	.	.	.	.	.	.	.	.	.	.	0.614472	1.01293	.	.	.	.	.	.	.	.	.	.	.	.	.	.	.	.	.
CDH1	.	X	.	.	2	1	1	0	1.97684	1.92184	1.95031	.	0.816931	0.696633	0.937229	.	0.00380327	0.00174279	0.00829985	.	.	.	.	0.696633	.	.	.	.	.	.	.	0.937229	.	.	.	.	.	.	.	.	.	.	.	.	0.00174279	.	.	.	.
AMACR	.	.	.	.	2	0	1	1	1.74014	.	1.81844	1.59175	0.716828	.	0.844551	0.589105	0.00373631	.	0.00702846	0.00198621	.	.	.	.	.	.	.	.	.	.	0.589105	0.844551	.	.	.	.	.	.	.	.	.	.	.	.	.	.	.	.	.
NPTN	.	X	.	.	2	0	1	1	1.55033	.	2.00436	1.09257	0.782644	.	1.01596	0.549327	0.0104497	.	0.0106447	0.0102584	.	.	.	.	.	.	.	.	.	.	0.549327	1.01596	.	.	.	.	.	.	.	.	.	.	.	.	.	.	.	.	.
ATP5J	.	.	.	.	2	0	1	1	1.38281	.	1.64765	1.0455	0.730743	.	0.952843	0.508642	0.0128135	.	0.0186553	0.00880105	.	.	.	.	.	.	.	.	.	.	0.508642	0.952843	.	.	.	.	.	.	.	.	.	.	.	.	.	.	.	.	.
PEG10	.	.	.	.	1	1	0	0	98.574	98.574	.	.	1.49643	1.49643	.	.	1.34037e-66	1.34037e-66	.	.	.	.	.	.	.	.	.	.	.	1.49643	.	.	.	.	.	.	.	.	.	.	.	.	.	.	.	.	.	.	.
PLD3	.	X	.	.	1	1	0	0	91.9112	91.9112	.	.	0.77631	0.77631	.	.	4.02789e-119	4.02789e-119	.	.	0.77631	.	.	.	.	.	.	.	.	.	.	.	.	.	.	.	.	.	.	.	.	4.02789e-119	.	.	.	.	.	.	.
JUN	X	.	.	.	1	1	0	0	78.6697	78.6697	.	.	1.01648	1.01648	.	.	4.03447e-78	4.03447e-78	.	.	1.01648	.	.	.	.	.	.	.	.	.	.	.	.	.	.	.	.	.	.	.	.	4.03447e-78	.	.	.	.	.	.	.
RPL41P2	.	.	.	.	1	0	0	1	62.1905	.	.	62.1905	0.593469	.	.	0.593469	1.61628e-105	.	.	1.61628e-105	.	0.593469	.	.	.	.	.	.	.	.	.	.	.	.	.	.	.	.	.	.	.	.	1.61628e-105	.	.	.	.	.	.
MAGED1	.	.	.	.	1	1	0	0	51.9975	51.9975	.	.	0.604585	0.604585	.	.	9.88038e-87	9.88038e-87	.	.	.	.	.	.	.	.	.	.	.	0.604585	.	.	.	.	.	.	.	.	.	.	.	.	.	.	.	.	.	.	.
RPL41	.	.	.	.	1	0	0	1	51.5137	.	.	51.5137	0.566778	.	.	0.566778	1.29229e-91	.	.	1.29229e-91	.	0.566778	.	.	.	.	.	.	.	.	.	.	.	.	.	.	.	.	.	.	.	.	1.29229e-91	.	.	.	.	.	.
HPN	.	.	.	.	1	0	1	0	43.1252	.	43.1252	.	1.02794	.	1.02794	.	1.11376e-42	.	1.11376e-42	.	.	.	.	.	.	.	.	.	.	.	.	.	.	.	1.02794	.	.	.	.	.	.	.	.	.	.	.	.	.	.
FOS	X	.	.	.	1	1	0	0	38.3589	38.3589	.	.	0.872533	0.872533	.	.	1.08962e-44	1.08962e-44	.	.	0.872533	.	.	.	.	.	.	.	.	.	.	.	.	.	.	.	.	.	.	.	.	1.08962e-44	.	.	.	.	.	.	.
TMED8	.	.	.	.	1	1	0	0	32.9932	32.9932	.	.	0.569084	0.569084	.	.	1.05661e-58	1.05661e-58	.	.	.	.	.	.	.	.	.	.	.	0.569084	.	.	.	.	.	.	.	.	.	.	.	.	.	.	.	.	.	.	.
ANG	.	.	.	.	1	1	0	0	26.5733	26.5733	.	.	0.526086	0.526086	.	.	3.08038e-51	3.08038e-51	.	.	.	.	.	.	.	.	.	.	.	.	.	.	0.526086	.	.	.	.	.	.	.	.	.	.	.	.	.	.	.	.
CMTM6	.	.	.	.	1	0	0	1	25.8714	.	.	25.8714	1.10621	.	.	1.10621	4.09844e-24	.	.	4.09844e-24	.	.	.	.	.	.	.	.	.	.	1.10621	.	.	.	.	.	.	.	.	.	.	.	.	.	.	.	.	.	.
RAB27A	.	.	.	.	1	1	0	0	24.8842	24.8842	.	.	0.516236	0.516236	.	.	6.26434e-49	6.26434e-49	.	.	.	.	.	.	.	.	.	.	.	0.516236	.	.	.	.	.	.	.	.	.	.	.	.	.	.	.	.	.	.	.
RPS19	.	.	.	.	1	0	1	0	24.7418	.	24.7418	.	0.836047	.	0.836047	.	2.54803e-30	.	2.54803e-30	.	.	.	0.836047	.	.	.	.	.	.	.	.	.	.	.	.	.	.	.	.	.	.	.	.	2.54803e-30	.	.	.	.	.
FADS2	.	.	.	.	1	0	0	1	23.7422	.	.	23.7422	0.929224	.	.	0.929224	2.81489e-26	.	.	2.81489e-26	.	.	.	.	.	.	.	.	.	.	.	.	.	0.929224	.	.	.	.	.	.	.	.	.	.	.	.	.	.	.
PTPRN	.	X	.	.	1	0	1	0	23.6327	.	23.6327	.	1.415	.	1.415	.	1.98813e-17	.	1.98813e-17	.	.	.	.	.	.	.	.	.	.	.	.	1.415	.	.	.	.	.	.	.	.	.	.	.	.	.	.	.	.	.
MAMLD1	.	.	.	.	1	1	0	0	23.0227	23.0227	.	.	1.1123	1.1123	.	.	2.00344e-21	2.00344e-21	.	.	.	.	.	1.1123	.	.	.	.	.	.	.	.	.	.	.	.	.	.	.	.	.	.	.	.	2.00344e-21	.	.	.	.
RPS15	.	.	.	.	1	0	0	1	22.6852	.	.	22.6852	0.525522	.	.	0.525522	6.80786e-44	.	.	6.80786e-44	.	0.525522	.	.	.	.	.	.	.	.	.	.	.	.	.	.	.	.	.	.	.	.	6.80786e-44	.	.	.	.	.	.
RPS27AP19	.	.	.	.	1	0	0	1	22.3379	.	.	22.3379	0.514749	.	.	0.514749	4.02056e-44	.	.	4.02056e-44	.	0.514749	.	.	.	.	.	.	.	.	.	.	.	.	.	.	.	.	.	.	.	.	4.02056e-44	.	.	.	.	.	.
ATP5G3	.	.	.	.	1	0	1	0	22.047	.	22.047	.	1.49407	.	1.49407	.	1.75238e-15	.	1.75238e-15	.	.	.	.	.	.	.	.	.	.	.	.	1.49407	.	.	.	.	.	.	.	.	.	.	.	.	.	.	.	.	.
RPLP1	.	.	.	.	1	0	0	1	21.108	.	.	21.108	0.519448	.	.	0.519448	2.31462e-41	.	.	2.31462e-41	.	0.519448	.	.	.	.	.	.	.	.	.	.	.	.	.	.	.	.	.	.	.	.	2.31462e-41	.	.	.	.	.	.
SERPINA10	.	.	.	.	1	1	0	0	19.4715	19.4715	.	.	0.521225	0.521225	.	.	4.3946e-38	4.3946e-38	.	.	.	.	.	.	.	.	.	.	.	.	.	.	0.521225	.	.	.	.	.	.	.	.	.	.	.	.	.	.	.	.
RPL18AP3	.	.	.	.	1	0	0	1	19.3883	.	.	19.3883	0.500467	.	.	0.500467	1.81818e-39	.	.	1.81818e-39	.	0.500467	.	.	.	.	.	.	.	.	.	.	.	.	.	.	.	.	.	.	.	.	1.81818e-39	.	.	.	.	.	.
FFAR1	.	X	.	.	1	0	0	1	18.4621	.	.	18.4621	0.75888	.	.	0.75888	4.69794e-25	.	.	4.69794e-25	.	.	.	.	.	.	.	.	.	.	.	.	.	0.75888	.	.	.	.	.	.	.	.	.	.	.	.	.	.	.
MCOLN3	.	.	.	.	1	0	1	0	18.1863	.	18.1863	.	0.534882	.	0.534882	.	9.98494e-35	.	9.98494e-35	.	.	.	.	.	.	.	.	.	.	.	.	.	.	.	0.534882	.	.	.	.	.	.	.	.	.	.	.	.	.	.
ELP4	.	.	.	.	1	0	0	1	17.9577	.	.	17.9577	0.980321	.	.	0.980321	4.80624e-19	.	.	4.80624e-19	.	.	.	.	.	.	.	.	.	.	0.980321	.	.	.	.	.	.	.	.	.	.	.	.	.	.	.	.	.	.
FAM3B	.	.	.	.	1	0	1	0	17.1689	.	17.1689	.	0.539373	.	0.539373	.	1.47531e-32	.	1.47531e-32	.	.	.	.	.	.	.	.	.	.	.	.	.	.	.	0.539373	.	.	.	.	.	.	.	.	.	.	.	.	.	.
GNG5	.	.	.	.	1	1	0	0	17.0524	17.0524	.	.	0.557903	0.557903	.	.	2.72127e-31	2.72127e-31	.	.	.	.	.	.	.	.	.	.	.	.	.	.	0.557903	.	.	.	.	.	.	.	.	.	.	.	.	.	.	.	.
TMEM14A	.	.	.	.	1	0	0	1	15.522	.	.	15.522	0.909841	.	.	0.909841	8.70725e-18	.	.	8.70725e-18	.	.	.	.	.	.	.	.	.	.	0.909841	.	.	.	.	.	.	.	.	.	.	.	.	.	.	.	.	.	.
NPC1L1	.	X	.	.	1	0	1	0	15.3205	.	15.3205	.	0.526744	.	0.526744	.	8.21808e-30	.	8.21808e-30	.	.	.	.	.	.	.	.	.	.	.	.	.	.	.	0.526744	.	.	.	.	.	.	.	.	.	.	.	.	.	.
FNIP2	.	.	.	.	1	0	0	1	15.121	.	.	15.121	0.944033	.	.	0.944033	9.60704e-17	.	.	9.60704e-17	.	.	.	.	.	.	.	.	.	.	0.944033	.	.	.	.	.	.	.	.	.	.	.	.	.	.	.	.	.	.
HMGN2	.	.	.	.	1	1	0	0	14.9311	14.9311	.	.	0.860378	0.860378	.	.	4.4249e-18	4.4249e-18	.	.	.	.	.	0.860378	.	.	.	.	.	.	.	.	.	.	.	.	.	.	.	.	.	.	.	.	4.4249e-18	.	.	.	.
SENP7	.	.	.	.	1	0	0	1	14.7408	.	.	14.7408	1.04272	.	.	1.04272	7.29672e-15	.	.	7.29672e-15	.	.	.	.	.	.	.	.	.	.	1.04272	.	.	.	.	.	.	.	.	.	.	.	.	.	.	.	.	.	.
ASS1	.	.	.	.	1	1	0	0	14.7035	14.7035	.	.	0.600965	0.600965	.	.	3.41624e-25	3.41624e-25	.	.	.	.	.	.	.	.	.	.	.	.	.	.	0.600965	.	.	.	.	.	.	.	.	.	.	.	.	.	.	.	.
SCGN	.	.	.	.	1	0	1	0	14.5436	.	14.5436	.	1.27527	.	1.27527	.	3.94141e-12	.	3.94141e-12	.	.	.	.	.	.	.	.	.	.	.	.	1.27527	.	.	.	.	.	.	.	.	.	.	.	.	.	.	.	.	.
AP1S2	.	.	.	.	1	1	0	0	14.4717	14.4717	.	.	0.599915	0.599915	.	.	7.53466e-25	7.53466e-25	.	.	.	.	.	.	.	.	.	.	.	0.599915	.	.	.	.	.	.	.	.	.	.	.	.	.	.	.	.	.	.	.
FAM110B	.	.	.	.	1	1	0	0	14.4617	14.4617	.	.	0.500354	0.500354	.	.	1.2506e-29	1.2506e-29	.	.	.	.	.	.	.	.	.	.	.	.	.	.	.	.	.	.	.	.	0.500354	.	.	.	.	.	.	.	.	.	.
GSTA1	.	.	.	.	1	1	0	0	14.0666	14.0666	.	.	0.615013	0.615013	.	.	1.34247e-23	1.34247e-23	.	.	.	.	.	.	.	.	.	.	.	.	.	.	.	.	.	.	.	.	0.615013	.	.	.	.	.	.	.	.	.	.
WDR83OS	.	.	.	.	1	0	0	1	13.8788	.	.	13.8788	0.623492	.	.	0.623492	5.49843e-23	.	.	5.49843e-23	.	0.623492	.	.	.	.	.	.	.	.	.	.	.	.	.	.	.	.	.	.	.	.	5.49843e-23	.	.	.	.	.	.
TUBA1C	.	.	.	.	1	0	0	1	13.6813	.	.	13.6813	0.510441	.	.	0.510441	1.57454e-27	.	.	1.57454e-27	.	0.510441	.	.	.	.	.	.	.	.	.	.	.	.	.	.	.	.	.	.	.	.	1.57454e-27	.	.	.	.	.	.
COX7C	.	.	.	.	1	0	1	0	13.649	.	13.649	.	1.41845	.	1.41845	.	2.38519e-10	.	2.38519e-10	.	.	.	.	.	.	.	.	.	.	.	.	1.41845	.	.	.	.	.	.	.	.	.	.	.	.	.	.	.	.	.
DUSP1	.	.	.	.	1	1	0	0	13.5982	13.5982	.	.	0.508503	0.508503	.	.	1.81263e-27	1.81263e-27	.	.	0.508503	.	.	.	.	.	.	.	.	.	.	.	.	.	.	.	.	.	.	.	.	1.81263e-27	.	.	.	.	.	.	.
AC221035.1	.	.	.	.	1	1	0	0	12.8872	12.8872	.	.	0.574974	0.574974	.	.	3.85805e-23	3.85805e-23	.	.	.	.	.	.	.	.	.	.	.	.	.	.	0.574974	.	.	.	.	.	.	.	.	.	.	.	.	.	.	.	.
SLC25A1	.	.	.	.	1	0	1	0	12.8635	.	12.8635	.	0.586411	.	0.586411	.	1.15866e-22	.	1.15866e-22	.	.	.	.	.	.	.	.	.	.	.	.	.	.	.	0.586411	.	.	.	.	.	.	.	.	.	.	.	.	.	.
LRRC75A	.	.	.	.	1	0	0	1	12.858	.	.	12.858	0.521654	.	.	0.521654	2.24628e-25	.	.	2.24628e-25	.	0.521654	.	.	.	.	.	.	.	.	.	.	.	.	.	.	.	.	.	.	.	.	2.24628e-25	.	.	.	.	.	.
VWA5B2	.	.	.	.	1	1	0	0	12.8435	12.8435	.	.	0.619548	0.619548	.	.	1.85985e-21	1.85985e-21	.	.	.	.	.	.	.	.	.	.	.	.	.	.	0.619548	.	.	.	.	.	.	.	.	.	.	.	.	.	.	.	.
EIF4EBP1	.	.	.	.	1	0	1	0	12.8131	.	12.8131	.	0.596504	.	0.596504	.	3.30935e-22	.	3.30935e-22	.	.	.	.	.	.	.	.	.	.	.	.	.	.	.	0.596504	.	.	.	.	.	.	.	.	.	.	.	.	.	.
CDH10	.	X	.	.	1	1	0	0	12.6897	12.6897	.	.	0.500768	0.500768	.	.	4.56528e-26	4.56528e-26	.	.	.	.	.	.	.	.	.	.	.	.	.	.	.	.	.	.	.	.	0.500768	.	.	.	.	.	.	.	.	.	.
TMEM8A	.	X	.	.	1	1	0	0	12.1415	12.1415	.	.	0.679377	0.679377	.	.	1.34418e-18	1.34418e-18	.	.	.	.	.	.	.	.	.	.	.	.	.	.	0.679377	.	.	.	.	.	.	.	.	.	.	.	.	.	.	.	.
TUBA4A	.	X	.	.	1	0	1	0	12.128	.	12.128	.	0.658878	.	0.658878	.	3.91708e-19	.	3.91708e-19	.	.	.	.	.	.	.	.	.	.	.	.	.	.	.	0.658878	.	.	.	.	.	.	.	.	.	.	.	.	.	.
BLOC1S6	.	.	.	.	1	1	0	0	12.0937	12.0937	.	.	0.654551	0.654551	.	.	3.33966e-19	3.33966e-19	.	.	.	.	.	.	.	.	.	.	.	.	.	.	0.654551	.	.	.	.	.	.	.	.	.	.	.	.	.	.	.	.
RAB11A	.	.	.	.	1	0	1	0	11.9856	.	11.9856	.	1.22275	.	1.22275	.	1.57709e-10	.	1.57709e-10	.	.	.	.	.	.	.	.	.	.	.	.	1.22275	.	.	.	.	.	.	.	.	.	.	.	.	.	.	.	.	.
FAM213A	.	.	.	.	1	0	1	0	11.9183	.	11.9183	.	1.22395	.	1.22395	.	1.83016e-10	.	1.83016e-10	.	.	.	.	.	.	.	.	.	.	.	.	1.22395	.	.	.	.	.	.	.	.	.	.	.	.	.	.	.	.	.
TPM3	.	.	.	.	1	0	0	1	11.6855	.	.	11.6855	0.823162	.	.	0.823162	6.36955e-15	.	.	6.36955e-15	.	.	.	.	.	.	.	.	.	.	0.823162	.	.	.	.	.	.	.	.	.	.	.	.	.	.	.	.	.	.
EPCAM	.	X	.	.	1	0	1	0	11.6413	.	11.6413	.	1.2813	.	1.2813	.	8.212e-10	.	8.212e-10	.	.	.	.	.	.	.	.	.	.	.	.	1.2813	.	.	.	.	.	.	.	.	.	.	.	.	.	.	.	.	.
PHACTR2	.	.	.	.	1	0	1	0	11.5891	.	11.5891	.	1.22798	.	1.22798	.	3.65162e-10	.	3.65162e-10	.	.	.	.	.	.	.	.	.	.	.	.	.	.	.	.	.	.	.	.	.	1.22798	.	.	.	.	.	.	.	.
SNX22	.	.	.	.	1	1	0	0	11.5622	11.5622	.	.	0.53022	0.53022	.	.	1.56175e-22	1.56175e-22	.	.	.	.	.	.	.	.	.	.	.	.	.	.	0.53022	.	.	.	.	.	.	.	.	.	.	.	.	.	.	.	.
HSP90B1	.	X	.	.	1	0	1	0	11.4516	.	11.4516	.	1.49428	.	1.49428	.	2.1695e-08	.	2.1695e-08	.	.	.	.	.	.	.	.	.	.	.	.	1.49428	.	.	.	.	.	.	.	.	.	.	.	.	.	.	.	.	.
ACTN1	.	X	.	.	1	1	0	0	11.4262	11.4262	.	.	0.60079	0.60079	.	.	9.58033e-20	9.58033e-20	.	.	.	.	.	.	.	.	.	.	.	.	.	.	0.60079	.	.	.	.	.	.	.	.	.	.	.	.	.	.	.	.
PRSS3	.	.	.	.	1	0	0	1	11.3589	.	.	11.3589	0.670342	.	.	0.670342	1.13517e-17	.	.	1.13517e-17	.	0.670342	.	.	.	.	.	.	.	.	.	.	.	.	.	.	.	.	.	.	.	.	1.13517e-17	.	.	.	.	.	.
KIAA1328	.	.	.	.	1	1	0	0	11.1208	11.1208	.	.	0.530122	0.530122	.	.	1.05219e-21	1.05219e-21	.	.	.	.	.	.	.	.	.	.	.	.	.	.	0.530122	.	.	.	.	.	.	.	.	.	.	.	.	.	.	.	.
PPP1R15A	.	.	.	.	1	0	0	1	11.0862	.	.	11.0862	0.619781	.	.	0.619781	1.29612e-18	.	.	1.29612e-18	.	0.619781	.	.	.	.	.	.	.	.	.	.	.	.	.	.	.	.	.	.	.	.	1.29612e-18	.	.	.	.	.	.
LAMP1	.	X	.	.	1	0	0	1	10.7501	.	.	10.7501	0.626681	.	.	0.626681	7.01554e-18	.	.	7.01554e-18	.	0.626681	.	.	.	.	.	.	.	.	.	.	.	.	.	.	.	.	.	.	.	.	7.01554e-18	.	.	.	.	.	.
SNRPN	.	.	.	.	1	0	0	1	10.1611	.	.	10.1611	0.76445	.	.	0.76445	5.10443e-14	.	.	5.10443e-14	.	.	.	.	.	.	.	.	.	.	0.76445	.	.	.	.	.	.	.	.	.	.	.	.	.	.	.	.	.	.
EEF1B2	.	.	.	.	1	0	1	0	10.1476	.	10.1476	.	1.56345	.	1.56345	.	3.23207e-07	.	3.23207e-07	.	.	.	.	.	.	.	.	.	.	.	.	1.56345	.	.	.	.	.	.	.	.	.	.	.	.	.	.	.	.	.
BEX1	.	.	.	.	1	0	1	0	9.85629	.	9.85629	.	0.96646	.	0.96646	.	6.33375e-11	.	6.33375e-11	.	.	.	.	.	.	.	.	.	.	.	.	0.96646	.	.	.	.	.	.	.	.	.	.	.	.	.	.	.	.	.
FAM222A	.	.	.	.	1	0	0	1	9.82993	.	.	9.82993	0.852424	.	.	0.852424	2.93941e-12	.	.	2.93941e-12	.	.	.	.	.	.	.	.	.	.	0.852424	.	.	.	.	.	.	.	.	.	.	.	.	.	.	.	.	.	.
TMEM59	.	.	.	.	1	0	1	0	9.7312	.	9.7312	.	1.15202	.	1.15202	.	3.57228e-09	.	3.57228e-09	.	.	.	.	.	.	.	.	.	.	.	.	1.15202	.	.	.	.	.	.	.	.	.	.	.	.	.	.	.	.	.
MRFAP1	.	.	.	.	1	0	1	0	9.63805	.	9.63805	.	1.07619	.	1.07619	.	1.10744e-09	.	1.10744e-09	.	.	.	.	.	.	.	.	.	.	.	.	1.07619	.	.	.	.	.	.	.	.	.	.	.	.	.	.	.	.	.
ACVR1C	.	X	.	.	1	0	0	1	9.40829	.	.	9.40829	0.949333	.	.	0.949333	1.2291e-10	.	.	1.2291e-10	.	.	.	.	.	.	.	.	.	.	0.949333	.	.	.	.	.	.	.	.	.	.	.	.	.	.	.	.	.	.
SIL1	.	X	.	.	1	0	0	1	9.21353	.	.	9.21353	0.776695	.	.	0.776695	1.37251e-12	.	.	1.37251e-12	.	.	.	.	.	.	.	.	.	.	.	.	.	0.776695	.	.	.	.	.	.	.	.	.	.	.	.	.	.	.
CD74	.	X	.	.	1	1	0	0	8.97771	8.97771	.	.	0.605774	0.605774	.	.	1.51278e-15	1.51278e-15	.	.	.	.	.	.	.	.	.	.	.	.	.	.	0.605774	.	.	.	.	.	.	.	.	.	.	.	.	.	.	.	.
PSAP	.	X	.	.	1	0	0	1	8.75529	.	.	8.75529	0.595304	.	.	0.595304	1.9622e-15	.	.	1.9622e-15	.	0.595304	.	.	.	.	.	.	.	.	.	.	.	.	.	.	.	.	.	.	.	.	1.9622e-15	.	.	.	.	.	.
ITPK1	.	.	.	.	1	0	0	1	8.61171	.	.	8.61171	0.840091	.	.	0.840091	5.61144e-11	.	.	5.61144e-11	.	.	.	.	.	.	.	.	.	.	0.840091	.	.	.	.	.	.	.	.	.	.	.	.	.	.	.	.	.	.
NME2	X	.	.	.	1	0	1	0	8.55806	.	8.55806	.	1.29464	.	1.29464	.	2.45262e-07	.	2.45262e-07	.	.	.	.	.	.	.	.	.	.	.	.	1.29464	.	.	.	.	.	.	.	.	.	.	.	.	.	.	.	.	.
HSPA1A	.	.	.	.	1	0	1	0	8.53235	.	8.53235	.	0.986553	.	0.986553	.	2.24567e-09	.	2.24567e-09	.	.	.	0.986553	.	.	.	.	.	.	.	.	.	.	.	.	.	.	.	.	.	.	.	.	2.24567e-09	.	.	.	.	.
FGFR1	.	X	.	.	1	1	0	0	8.53085	8.53085	.	.	0.617254	0.617254	.	.	1.51134e-14	1.51134e-14	.	.	.	.	.	.	.	.	.	.	.	.	.	.	0.617254	.	.	.	.	.	.	.	.	.	.	.	.	.	.	.	.
HSPA8	.	X	.	.	1	0	1	0	8.5189	.	8.5189	.	1.17398	.	1.17398	.	5.54117e-08	.	5.54117e-08	.	.	.	.	.	.	.	.	.	.	.	.	1.17398	.	.	.	.	.	.	.	.	.	.	.	.	.	.	.	.	.
SLC39A1	.	.	.	.	1	0	1	0	8.4976	.	8.4976	.	0.560004	.	0.560004	.	6.69617e-16	.	6.69617e-16	.	.	.	.	.	.	.	.	.	.	.	.	.	.	.	0.560004	.	.	.	.	.	.	.	.	.	.	.	.	.	.
RPL3	.	X	.	.	1	0	1	0	8.44891	.	8.44891	.	1.19764	.	1.19764	.	8.81734e-08	.	8.81734e-08	.	.	.	.	.	.	.	.	.	.	.	.	1.19764	.	.	.	.	.	.	.	.	.	.	.	.	.	.	.	.	.
SH3BGRL3	.	.	.	.	1	1	0	0	8.27464	8.27464	.	.	0.54979	0.54979	.	.	8.90119e-16	8.90119e-16	.	.	.	.	.	.	.	.	.	.	.	.	.	.	0.54979	.	.	.	.	.	.	.	.	.	.	.	.	.	.	.	.
C1orf43	.	.	.	.	1	0	1	0	8.21986	.	8.21986	.	1.09345	.	1.09345	.	3.03833e-08	.	3.03833e-08	.	.	.	.	.	.	.	.	.	.	.	.	1.09345	.	.	.	.	.	.	.	.	.	.	.	.	.	.	.	.	.
PGAM1	.	.	.	.	1	0	1	0	8.21562	.	8.21562	.	1.05175	.	1.05175	.	1.54391e-08	.	1.54391e-08	.	.	.	.	.	.	.	.	.	.	.	.	1.05175	.	.	.	.	.	.	.	.	.	.	.	.	.	.	.	.	.
ATP5EP2	.	.	.	.	1	0	1	0	8.19862	.	8.19862	.	0.503856	.	0.503856	.	5.34866e-17	.	5.34866e-17	.	.	.	0.503856	.	.	.	.	.	.	.	.	.	.	.	.	.	.	.	.	.	.	.	.	5.34866e-17	.	.	.	.	.
SSR1	.	X	.	.	1	0	1	0	8.18055	.	8.18055	.	1.17901	.	1.17901	.	1.15217e-07	.	1.15217e-07	.	.	.	.	.	.	.	.	.	.	.	.	1.17901	.	.	.	.	.	.	.	.	.	.	.	.	.	.	.	.	.
DAPK2	.	.	.	.	1	0	0	1	7.97743	.	.	7.97743	0.534155	.	.	0.534155	1.1623e-15	.	.	1.1623e-15	.	.	.	.	.	.	.	.	.	.	.	.	.	0.534155	.	.	.	.	.	.	.	.	.	.	.	.	.	.	.
UCP2	.	.	.	.	1	1	0	0	7.88271	7.88271	.	.	0.710212	0.710212	.	.	7.95986e-12	7.95986e-12	.	.	.	.	.	.	.	.	.	.	.	.	.	.	0.710212	.	.	.	.	.	.	.	.	.	.	.	.	.	.	.	.
ZMPSTE24	.	.	.	.	1	0	0	1	7.64509	.	.	7.64509	0.78251	.	.	0.78251	1.6984e-10	.	.	1.6984e-10	.	.	.	.	.	.	.	.	.	.	0.78251	.	.	.	.	.	.	.	.	.	.	.	.	.	.	.	.	.	.
CUTA	.	.	.	.	1	0	1	0	7.64432	.	7.64432	.	1.27258	.	1.27258	.	9.84084e-07	.	9.84084e-07	.	.	.	.	.	.	.	.	.	.	.	.	1.27258	.	.	.	.	.	.	.	.	.	.	.	.	.	.	.	.	.
RPL8	.	.	.	.	1	0	1	0	7.45672	.	7.45672	.	0.524171	.	0.524171	.	5.94626e-15	.	5.94626e-15	.	.	.	0.524171	.	.	.	.	.	.	.	.	.	.	.	.	.	.	.	.	.	.	.	.	5.94626e-15	.	.	.	.	.
GLUL	.	.	.	.	1	1	0	0	7.32685	7.32685	.	.	0.654854	0.654854	.	.	6.47855e-12	6.47855e-12	.	.	.	.	.	.	.	.	.	.	.	.	.	.	0.654854	.	.	.	.	.	.	.	.	.	.	.	.	.	.	.	.
TIMP1	.	X	.	.	1	1	0	0	7.29975	7.29975	.	.	0.519112	0.519112	.	.	8.67005e-15	8.67005e-15	.	.	.	.	.	.	.	.	.	.	.	.	.	.	0.519112	.	.	.	.	.	.	.	.	.	.	.	.	.	.	.	.
RCAN2	.	.	.	.	1	0	0	1	7.29157	.	.	7.29157	0.854983	.	.	0.854983	2.96262e-09	.	.	2.96262e-09	.	.	.	.	.	.	.	.	.	.	0.854983	.	.	.	.	.	.	.	.	.	.	.	.	.	.	.	.	.	.
LTBP3	.	X	.	.	1	1	0	0	7.25404	7.25404	.	.	0.545869	0.545869	.	.	5.14069e-14	5.14069e-14	.	.	.	.	.	.	.	.	.	.	.	.	.	.	0.545869	.	.	.	.	.	.	.	.	.	.	.	.	.	.	.	.
RACK1	.	.	.	.	1	0	0	1	7.23051	.	.	7.23051	0.554133	.	.	0.554133	8.94689e-14	.	.	8.94689e-14	.	0.554133	.	.	.	.	.	.	.	.	.	.	.	.	.	.	.	.	.	.	.	.	8.94689e-14	.	.	.	.	.	.
PCP4	.	.	.	.	1	0	1	0	7.17218	.	7.17218	.	1.44496	.	1.44496	.	1.08749e-05	.	1.08749e-05	.	.	.	.	.	.	.	.	.	.	.	.	1.44496	.	.	.	.	.	.	.	.	.	.	.	.	.	.	.	.	.
H3F3B	.	.	.	.	1	1	0	0	7.06442	7.06442	.	.	0.818704	0.818704	.	.	2.3508e-09	2.3508e-09	.	.	.	.	.	0.818704	.	.	.	.	.	.	.	.	.	.	.	.	.	.	.	.	.	.	.	.	2.3508e-09	.	.	.	.
CERK	.	.	.	.	1	0	1	0	6.91655	.	6.91655	.	1.17542	.	1.17542	.	1.30517e-06	.	1.30517e-06	.	.	.	.	.	.	.	.	.	.	.	.	1.17542	.	.	.	.	.	.	.	.	.	.	.	.	.	.	.	.	.
RAP1GAP2	.	.	.	.	1	0	0	1	6.91076	.	.	6.91076	0.614473	.	.	0.614473	5.66718e-12	.	.	5.66718e-12	.	.	.	.	.	.	.	.	.	.	0.614473	.	.	.	.	.	.	.	.	.	.	.	.	.	.	.	.	.	.
MIF	.	.	.	.	1	0	1	0	6.85747	.	6.85747	.	0.533123	.	0.533123	.	1.37142e-13	.	1.37142e-13	.	.	.	0.533123	.	.	.	.	.	.	.	.	.	.	.	.	.	.	.	.	.	.	.	.	1.37142e-13	.	.	.	.	.
MAN2A1	.	X	.	.	1	0	1	0	6.82589	.	6.82589	.	1.22558	.	1.22558	.	2.69466e-06	.	2.69466e-06	.	.	.	.	.	.	.	.	.	.	.	.	1.22558	.	.	.	.	.	.	.	.	.	.	.	.	.	.	.	.	.
CTSA	.	X	.	.	1	0	0	1	6.81825	.	.	6.81825	0.749676	.	.	0.749676	8.03667e-10	.	.	8.03667e-10	.	.	.	.	.	.	.	.	.	.	.	.	.	0.749676	.	.	.	.	.	.	.	.	.	.	.	.	.	.	.
MLIP	.	.	.	.	1	1	0	0	6.76743	6.76743	.	.	0.518322	0.518322	.	.	8.7815e-14	8.7815e-14	.	.	.	.	.	.	.	.	0.518322	.	.	.	.	.	.	.	.	.	.	.	.	.	.	.	.	.	.	.	.	8.7815e-14	.
PRSS2	.	.	.	.	1	0	0	1	6.73188	.	.	6.73188	1.10432	.	.	1.10432	8.01732e-07	.	.	8.01732e-07	.	1.10432	.	.	.	.	.	.	.	.	.	.	.	.	.	.	.	.	.	.	.	.	8.01732e-07	.	.	.	.	.	.
P2RX4	.	X	.	.	1	1	0	0	6.72556	6.72556	.	.	0.502483	0.502483	.	.	4.1244e-14	4.1244e-14	.	.	.	.	.	.	.	.	.	.	.	.	.	.	0.502483	.	.	.	.	.	.	.	.	.	.	.	.	.	.	.	.
GAA	.	X	.	.	1	0	0	1	6.69339	.	.	6.69339	0.823819	.	.	0.823819	7.50203e-09	.	.	7.50203e-09	.	.	.	.	.	.	.	.	.	.	.	.	.	0.823819	.	.	.	.	.	.	.	.	.	.	.	.	.	.	.
RAB11FIP1	.	.	.	.	1	0	1	0	6.68011	.	6.68011	.	1.18761	.	1.18761	.	2.37218e-06	.	2.37218e-06	.	.	.	.	.	.	.	.	.	.	.	.	1.18761	.	.	.	.	.	.	.	.	.	.	.	.	.	.	.	.	.
SLC50A1	.	.	.	.	1	0	0	1	6.53673	.	.	6.53673	0.574179	.	.	0.574179	4.12602e-12	.	.	4.12602e-12	.	.	.	.	.	.	.	.	.	.	.	.	.	0.574179	.	.	.	.	.	.	.	.	.	.	.	.	.	.	.
KCNIP1	.	.	.	.	1	1	0	0	6.29511	6.29511	.	.	0.5084	0.5084	.	.	4.14785e-13	4.14785e-13	.	.	.	.	.	0.5084	.	.	.	.	.	.	.	.	.	.	.	.	.	.	.	.	.	.	.	.	4.14785e-13	.	.	.	.
CACNB2	.	.	.	.	1	1	0	0	6.28095	6.28095	.	.	0.536695	0.536695	.	.	1.98146e-12	1.98146e-12	.	.	.	.	.	.	.	.	.	.	.	.	.	.	.	.	.	.	.	.	0.536695	.	.	.	.	.	.	.	.	.	.
NUPR2	.	.	.	.	1	0	0	1	6.24963	.	.	6.24963	0.836021	.	.	0.836021	3.34624e-08	.	.	3.34624e-08	.	.	.	.	.	.	.	.	.	.	0.836021	.	.	.	.	.	.	.	.	.	.	.	.	.	.	.	.	.	.
SLC5A1	.	X	.	.	1	0	0	1	6.22989	.	.	6.22989	0.502986	.	.	0.502986	4.11328e-13	.	.	4.11328e-13	.	.	.	.	.	.	.	.	.	.	.	.	.	0.502986	.	.	.	.	.	.	.	.	.	.	.	.	.	.	.
ZDHHC14	.	.	.	.	1	0	0	1	6.21483	.	.	6.21483	0.73431	.	.	0.73431	3.43952e-09	.	.	3.43952e-09	.	.	.	.	.	.	.	.	.	.	0.73431	.	.	.	.	.	.	.	.	.	.	.	.	.	.	.	.	.	.
EGR1	X	.	.	.	1	1	0	0	6.15456	6.15456	.	.	0.604253	0.604253	.	.	6.52526e-11	6.52526e-11	.	.	0.604253	.	.	.	.	.	.	.	.	.	.	.	.	.	.	.	.	.	.	.	.	6.52526e-11	.	.	.	.	.	.	.
GRAMD4	.	.	.	.	1	1	0	0	6.10522	6.10522	.	.	0.61454	0.61454	.	.	1.16246e-10	1.16246e-10	.	.	.	.	.	.	.	.	.	.	.	0.61454	.	.	.	.	.	.	.	.	.	.	.	.	.	.	.	.	.	.	.
ATP1B3	.	X	.	.	1	0	0	1	6.00258	.	.	6.00258	0.881069	.	.	0.881069	1.53874e-07	.	.	1.53874e-07	.	.	.	.	.	.	.	.	.	.	0.881069	.	.	.	.	.	.	.	.	.	.	.	.	.	.	.	.	.	.
EMC7	.	.	.	.	1	0	1	0	5.9784	.	5.9784	.	1.16018	.	1.16018	.	7.03095e-06	.	7.03095e-06	.	.	.	.	.	.	.	.	.	.	.	.	1.16018	.	.	.	.	.	.	.	.	.	.	.	.	.	.	.	.	.
CNR2	.	X	.	.	1	0	1	0	5.93095	.	5.93095	.	1.28807	.	1.28807	.	2.48583e-05	.	2.48583e-05	.	.	.	.	.	.	.	.	.	.	.	.	1.28807	.	.	.	.	.	.	.	.	.	.	.	.	.	.	.	.	.
CDC42	.	.	.	.	1	0	0	1	5.90217	.	.	5.90217	0.531081	.	.	0.531081	7.70003e-12	.	.	7.70003e-12	.	.	.	.	.	.	.	.	.	.	0.531081	.	.	.	.	.	.	.	.	.	.	.	.	.	.	.	.	.	.
TPD52	.	.	.	.	1	0	1	0	5.89542	.	5.89542	.	0.990657	.	0.990657	.	1.1194e-06	.	1.1194e-06	.	.	.	.	.	.	.	.	.	.	.	.	0.990657	.	.	.	.	.	.	.	.	.	.	.	.	.	.	.	.	.
CPE	.	.	.	.	1	0	1	0	5.88932	.	5.88932	.	1.10356	.	1.10356	.	4.60628e-06	.	4.60628e-06	.	.	.	.	.	.	.	.	.	.	.	.	1.10356	.	.	.	.	.	.	.	.	.	.	.	.	.	.	.	.	.
CIB1	.	.	.	.	1	0	1	0	5.83493	.	5.83493	.	0.671069	.	0.671069	.	2.01851e-09	.	2.01851e-09	.	.	.	0.671069	.	.	.	.	.	.	.	.	.	.	.	.	.	.	.	.	.	.	.	.	2.01851e-09	.	.	.	.	.
KRTCAP2	.	.	.	.	1	0	1	0	5.7835	.	5.7835	.	1.37377	.	1.37377	.	6.16661e-05	.	6.16661e-05	.	.	.	.	.	.	.	.	.	.	.	.	1.37377	.	.	.	.	.	.	.	.	.	.	.	.	.	.	.	.	.
PPP2R1A	.	.	.	.	1	0	0	1	5.68592	.	.	5.68592	0.581083	.	.	0.581083	1.64043e-10	.	.	1.64043e-10	.	0.581083	.	.	.	.	.	.	.	.	.	.	.	.	.	.	.	.	.	.	.	.	1.64043e-10	.	.	.	.	.	.
NPM1	.	.	.	.	1	0	1	0	5.65589	.	5.65589	.	1.10258	.	1.10258	.	7.41843e-06	.	7.41843e-06	.	.	.	.	.	.	.	.	.	.	.	.	1.10258	.	.	.	.	.	.	.	.	.	.	.	.	.	.	.	.	.
KCNMB2	.	X	.	.	1	0	0	1	5.6247	.	.	5.6247	0.736677	.	.	0.736677	2.31613e-08	.	.	2.31613e-08	.	.	.	.	.	.	.	.	.	.	0.736677	.	.	.	.	.	.	.	.	.	.	.	.	.	.	.	.	.	.
JTB	.	.	.	.	1	0	1	0	5.54356	.	5.54356	.	1.27317	.	1.27317	.	4.42456e-05	.	4.42456e-05	.	.	.	.	.	.	.	.	.	.	.	.	1.27317	.	.	.	.	.	.	.	.	.	.	.	.	.	.	.	.	.
CDC42EP3	.	.	.	.	1	0	1	0	5.50425	.	5.50425	.	1.1736	.	1.1736	.	2.04156e-05	.	2.04156e-05	.	.	.	.	.	.	.	.	.	.	.	.	1.1736	.	.	.	.	.	.	.	.	.	.	.	.	.	.	.	.	.
AAED1	.	.	.	.	1	0	0	1	5.41546	.	.	5.41546	0.686376	.	.	0.686376	1.28844e-08	.	.	1.28844e-08	.	.	.	.	.	.	.	.	.	.	0.686376	.	.	.	.	.	.	.	.	.	.	.	.	.	.	.	.	.	.
ACAT2	.	.	.	.	1	0	1	0	5.3965	.	5.3965	.	0.523881	.	0.523881	.	5.00023e-11	.	5.00023e-11	.	.	.	.	.	.	.	.	.	.	.	.	.	.	.	0.523881	.	.	.	.	.	.	.	.	.	.	.	.	.	.
EIF4A2	.	.	.	.	1	0	1	0	5.33059	.	5.33059	.	1.07025	.	1.07025	.	1.04546e-05	.	1.04546e-05	.	.	.	.	.	.	.	.	.	.	.	.	1.07025	.	.	.	.	.	.	.	.	.	.	.	.	.	.	.	.	.
TRMT112	.	.	.	.	1	0	1	0	5.30397	.	5.30397	.	0.961976	.	0.961976	.	3.06468e-06	.	3.06468e-06	.	.	.	.	.	.	.	.	.	.	.	.	0.961976	.	.	.	.	.	.	.	.	.	.	.	.	.	.	.	.	.
ATP6V0E2	.	.	.	.	1	0	0	1	5.2702	.	.	5.2702	0.747593	.	.	0.747593	8.92159e-08	.	.	8.92159e-08	.	.	.	.	.	.	.	.	.	.	0.747593	.	.	.	.	.	.	.	.	.	.	.	.	.	.	.	.	.	.
STXBP1	.	.	.	.	1	0	1	0	5.22361	.	5.22361	.	1.00589	.	1.00589	.	6.41175e-06	.	6.41175e-06	.	.	.	.	.	.	.	.	.	.	.	.	1.00589	.	.	.	.	.	.	.	.	.	.	.	.	.	.	.	.	.
RPS24	.	.	.	.	1	0	1	0	5.16966	.	5.16966	.	0.567621	.	0.567621	.	7.8057e-10	.	7.8057e-10	.	.	.	0.567621	.	.	.	.	.	.	.	.	.	.	.	.	.	.	.	.	.	.	.	.	7.8057e-10	.	.	.	.	.
HLA-DQA1	.	X	.	.	1	1	0	0	5.16929	5.16929	.	.	0.552135	0.552135	.	.	4.34153e-10	4.34153e-10	.	.	.	.	.	0.552135	.	.	.	.	.	.	.	.	.	.	.	.	.	.	.	.	.	.	.	.	4.34153e-10	.	.	.	.
TBC1D9	.	.	.	.	1	0	0	1	5.0959	.	.	5.0959	0.674894	.	.	0.674894	2.81399e-08	.	.	2.81399e-08	.	.	.	.	.	.	.	.	.	.	0.674894	.	.	.	.	.	.	.	.	.	.	.	.	.	.	.	.	.	.
MAGED2	.	.	.	.	1	0	0	1	5.03449	.	.	5.03449	0.688256	.	.	0.688256	4.84342e-08	.	.	4.84342e-08	.	.	.	.	.	.	.	.	.	.	0.688256	.	.	.	.	.	.	.	.	.	.	.	.	.	.	.	.	.	.
PPP2CB	.	.	.	.	1	0	1	0	4.97797	.	4.97797	.	1.07038	.	1.07038	.	2.23541e-05	.	2.23541e-05	.	.	.	.	.	.	.	.	.	.	.	.	1.07038	.	.	.	.	.	.	.	.	.	.	.	.	.	.	.	.	.
CACNA1A	.	.	.	.	1	0	0	1	4.93611	.	.	4.93611	0.622959	.	.	0.622959	1.1922e-08	.	.	1.1922e-08	.	.	.	.	.	.	.	.	.	.	0.622959	.	.	.	.	.	.	.	.	.	.	.	.	.	.	.	.	.	.
BCAT2	.	.	.	.	1	0	0	1	4.85215	.	.	4.85215	0.676319	.	.	0.676319	6.69342e-08	.	.	6.69342e-08	.	.	.	.	.	.	.	.	.	.	0.676319	.	.	.	.	.	.	.	.	.	.	.	.	.	.	.	.	.	.
IL1R1	.	X	.	.	1	1	0	0	4.82404	4.82404	.	.	0.764871	0.764871	.	.	4.93182e-07	4.93182e-07	.	.	.	.	.	0.764871	.	.	.	.	.	.	.	.	.	.	.	.	.	.	.	.	.	.	.	.	4.93182e-07	.	.	.	.
MARCKS	.	X	.	.	1	0	0	1	4.81327	.	.	4.81327	0.616344	.	.	0.616344	1.55101e-08	.	.	1.55101e-08	.	.	.	.	.	.	.	.	.	.	0.616344	.	.	.	.	.	.	.	.	.	.	.	.	.	.	.	.	.	.
COA3	.	.	.	.	1	0	0	1	4.80694	.	.	4.80694	0.699006	.	.	0.699006	1.32797e-07	.	.	1.32797e-07	.	.	.	.	.	.	.	.	.	.	0.699006	.	.	.	.	.	.	.	.	.	.	.	.	.	.	.	.	.	.
TMEM54	.	.	.	.	1	0	0	1	4.79431	.	.	4.79431	0.579039	.	.	0.579039	5.25073e-09	.	.	5.25073e-09	.	.	.	.	.	.	.	.	.	.	.	.	.	0.579039	.	.	.	.	.	.	.	.	.	.	.	.	.	.	.
PCBP2	.	X	.	.	1	0	0	1	4.786	.	.	4.786	0.71465	.	.	0.71465	2.00918e-07	.	.	2.00918e-07	.	.	.	.	.	.	.	.	.	.	0.71465	.	.	.	.	.	.	.	.	.	.	.	.	.	.	.	.	.	.
RABAC1	.	.	.	.	1	0	0	1	4.76212	.	.	4.76212	0.673713	.	.	0.673713	8.54159e-08	.	.	8.54159e-08	.	.	.	.	.	.	.	.	.	.	.	.	.	0.673713	.	.	.	.	.	.	.	.	.	.	.	.	.	.	.
ENSA	.	.	.	.	1	0	1	0	4.74043	.	4.74043	.	1.0271	.	1.0271	.	2.42474e-05	.	2.42474e-05	.	.	.	.	.	.	.	.	.	.	.	.	1.0271	.	.	.	.	.	.	.	.	.	.	.	.	.	.	.	.	.
RPS17	.	.	.	.	1	0	1	0	4.73299	.	4.73299	.	0.500806	.	0.500806	.	3.54216e-10	.	3.54216e-10	.	.	.	0.500806	.	.	.	.	.	.	.	.	.	.	.	.	.	.	.	.	.	.	.	.	3.54216e-10	.	.	.	.	.
EEF2	.	.	.	.	1	0	0	1	4.68207	.	.	4.68207	0.561582	.	.	0.561582	4.59951e-09	.	.	4.59951e-09	.	0.561582	.	.	.	.	.	.	.	.	.	.	.	.	.	.	.	.	.	.	.	.	4.59951e-09	.	.	.	.	.	.
TMEM106C	.	X	.	.	1	1	0	0	4.67973	4.67973	.	.	0.525369	0.525369	.	.	1.23732e-09	1.23732e-09	.	.	.	.	.	.	.	.	.	.	.	.	.	.	0.525369	.	.	.	.	.	.	.	.	.	.	.	.	.	.	.	.
SORBS1	.	.	.	.	1	1	0	0	4.62363	4.62363	.	.	0.567349	0.567349	.	.	7.08721e-09	7.08721e-09	.	.	.	.	.	0.567349	.	.	.	.	.	.	.	.	.	.	.	.	.	.	.	.	.	.	.	.	7.08721e-09	.	.	.	.
ATP5L	.	.	.	.	1	0	1	0	4.57422	.	4.57422	.	0.991193	.	0.991193	.	2.42738e-05	.	2.42738e-05	.	.	.	.	.	.	.	.	.	.	.	.	0.991193	.	.	.	.	.	.	.	.	.	.	.	.	.	.	.	.	.
PDXDC1	.	.	.	.	1	0	0	1	4.55806	.	.	4.55806	0.689923	.	.	0.689923	2.47393e-07	.	.	2.47393e-07	.	.	.	.	.	.	.	.	.	.	0.689923	.	.	.	.	.	.	.	.	.	.	.	.	.	.	.	.	.	.
NUDC	.	.	.	.	1	0	1	0	4.55037	.	4.55037	.	0.508993	.	0.508993	.	1.14827e-09	.	1.14827e-09	.	.	.	0.508993	.	.	.	.	.	.	.	.	.	.	.	.	.	.	.	.	.	.	.	.	1.14827e-09	.	.	.	.	.
PRDX3	.	.	.	.	1	0	1	0	4.4375	.	4.4375	.	1.01461	.	1.01461	.	4.23046e-05	.	4.23046e-05	.	.	.	.	.	.	.	.	.	.	.	.	1.01461	.	.	.	.	.	.	.	.	.	.	.	.	.	.	.	.	.
RPS7	.	.	.	.	1	0	1	0	4.40669	.	4.40669	.	0.557715	.	0.557715	.	1.25509e-08	.	1.25509e-08	.	.	.	0.557715	.	.	.	.	.	.	.	.	.	.	.	.	.	.	.	.	.	.	.	.	1.25509e-08	.	.	.	.	.
RAN	.	.	.	.	1	0	1	0	4.3473	.	4.3473	.	1.08799	.	1.08799	.	0.000100989	.	0.000100989	.	.	.	.	.	.	.	.	.	.	.	.	1.08799	.	.	.	.	.	.	.	.	.	.	.	.	.	.	.	.	.
C12orf65	.	.	.	.	1	0	0	1	4.27943	.	.	4.27943	0.711878	.	.	0.711878	9.73949e-07	.	.	9.73949e-07	.	.	.	.	.	.	.	.	.	.	0.711878	.	.	.	.	.	.	.	.	.	.	.	.	.	.	.	.	.	.
LDLR	.	X	.	.	1	0	0	1	4.17676	.	.	4.17676	0.636614	.	.	0.636614	2.74852e-07	.	.	2.74852e-07	.	.	.	.	.	.	.	.	.	.	.	.	.	0.636614	.	.	.	.	.	.	.	.	.	.	.	.	.	.	.
CMTM7	.	.	.	.	1	0	0	1	4.17053	.	.	4.17053	0.582828	.	.	0.582828	6.98737e-08	.	.	6.98737e-08	.	.	.	.	.	.	.	.	.	.	0.582828	.	.	.	.	.	.	.	.	.	.	.	.	.	.	.	.	.	.
SCAMP1	.	.	.	.	1	0	0	1	4.11846	.	.	4.11846	0.743261	.	.	0.743261	2.87695e-06	.	.	2.87695e-06	.	.	.	.	.	.	.	.	.	.	0.743261	.	.	.	.	.	.	.	.	.	.	.	.	.	.	.	.	.	.
ATP5J2	.	.	.	.	1	0	0	1	4.07088	.	.	4.07088	0.63334	.	.	0.63334	3.73565e-07	.	.	3.73565e-07	.	.	.	.	.	.	.	.	.	.	0.63334	.	.	.	.	.	.	.	.	.	.	.	.	.	.	.	.	.	.
PLPP5	.	.	.	.	1	0	1	0	4.04801	.	4.04801	.	1.2211	.	1.2211	.	0.000484105	.	0.000484105	.	.	.	.	.	.	.	.	.	.	.	.	1.2211	.	.	.	.	.	.	.	.	.	.	.	.	.	.	.	.	.
GDA	.	.	.	.	1	0	0	1	4.03743	.	.	4.03743	0.815352	.	.	0.815352	1.11747e-05	.	.	1.11747e-05	.	.	.	.	.	.	.	.	.	.	0.815352	.	.	.	.	.	.	.	.	.	.	.	.	.	.	.	.	.	.
TECR	.	.	.	.	1	0	0	1	4.02526	.	.	4.02526	0.600653	.	.	0.600653	1.98848e-07	.	.	1.98848e-07	.	0.600653	.	.	.	.	.	.	.	.	.	.	.	.	.	.	.	.	.	.	.	.	1.98848e-07	.	.	.	.	.	.
C19orf53	.	.	.	.	1	0	1	0	3.9039	.	3.9039	.	0.58463	.	0.58463	.	2.10109e-07	.	2.10109e-07	.	.	.	0.58463	.	.	.	.	.	.	.	.	.	.	.	.	.	.	.	.	.	.	.	.	2.10109e-07	.	.	.	.	.
RAB1A	.	.	.	.	1	0	1	0	3.89692	.	3.89692	.	0.996268	.	0.996268	.	0.000122598	.	0.000122598	.	.	.	.	.	.	.	.	.	.	.	.	0.996268	.	.	.	.	.	.	.	.	.	.	.	.	.	.	.	.	.
RPSA	.	.	.	.	1	0	1	0	3.82325	.	3.82325	.	0.501838	.	0.501838	.	2.40718e-08	.	2.40718e-08	.	.	.	0.501838	.	.	.	.	.	.	.	.	.	.	.	.	.	.	.	.	.	.	.	.	2.40718e-08	.	.	.	.	.
ATP13A3	.	X	.	.	1	0	1	0	3.79411	.	3.79411	.	1.09164	.	1.09164	.	0.00033451	.	0.00033451	.	.	.	.	.	.	.	.	.	.	.	.	1.09164	.	.	.	.	.	.	.	.	.	.	.	.	.	.	.	.	.
LSS	.	.	.	.	1	0	0	1	3.78919	.	.	3.78919	0.644007	.	.	0.644007	1.30684e-06	.	.	1.30684e-06	.	.	.	.	.	.	.	.	.	.	.	.	.	0.644007	.	.	.	.	.	.	.	.	.	.	.	.	.	.	.
SNU13	.	.	.	.	1	0	1	0	3.78811	.	3.78811	.	1.14571	.	1.14571	.	0.000493939	.	0.000493939	.	.	.	.	.	.	.	.	.	.	.	.	1.14571	.	.	.	.	.	.	.	.	.	.	.	.	.	.	.	.	.
PTGDR2	.	X	.	.	1	0	0	1	3.77655	.	.	3.77655	0.631919	.	.	0.631919	1.05606e-06	.	.	1.05606e-06	.	.	.	.	.	.	.	.	.	.	0.631919	.	.	.	.	.	.	.	.	.	.	.	.	.	.	.	.	.	.
CAPZA1	.	.	.	.	1	0	1	0	3.75584	.	3.75584	.	0.632252	.	0.632252	.	1.14706e-06	.	1.14706e-06	.	.	.	.	.	.	.	.	.	.	.	.	.	.	.	.	.	.	.	.	.	0.632252	.	.	.	.	.	.	.	.
P4HTM	.	.	.	.	1	0	0	1	3.73827	.	.	3.73827	0.646801	.	.	0.646801	1.661e-06	.	.	1.661e-06	.	.	.	.	.	.	.	.	.	.	0.646801	.	.	.	.	.	.	.	.	.	.	.	.	.	.	.	.	.	.
RPS16	.	.	.	.	1	0	1	0	3.72125	.	3.72125	.	0.534327	.	0.534327	.	1.0855e-07	.	1.0855e-07	.	.	.	0.534327	.	.	.	.	.	.	.	.	.	.	.	.	.	.	.	.	.	.	.	.	1.0855e-07	.	.	.	.	.
JUNB	X	.	.	.	1	1	0	0	3.68803	3.68803	.	.	0.92348	0.92348	.	.	0.00010148	0.00010148	.	.	.	.	.	0.92348	.	.	.	.	.	.	.	.	.	.	.	.	.	.	.	.	.	.	.	.	0.00010148	.	.	.	.
KANK1	.	.	.	.	1	1	0	0	3.65731	3.65731	.	.	0.518933	0.518933	.	.	8.95862e-08	8.95862e-08	.	.	.	.	.	.	.	.	0.518933	.	.	.	.	.	.	.	.	.	.	.	.	.	.	.	.	.	.	.	.	8.95862e-08	.
C12orf45	.	.	.	.	1	1	0	0	3.65237	3.65237	.	.	0.566156	0.566156	.	.	3.53851e-07	3.53851e-07	.	.	.	.	.	0.566156	.	.	.	.	.	.	.	.	.	.	.	.	.	.	.	.	.	.	.	.	3.53851e-07	.	.	.	.
TPP1	.	X	.	.	1	0	1	0	3.64202	.	3.64202	.	0.968181	.	0.968181	.	0.000173096	.	0.000173096	.	.	.	.	.	.	.	.	.	.	.	.	0.968181	.	.	.	.	.	.	.	.	.	.	.	.	.	.	.	.	.
AL365205.1	.	.	.	.	1	0	1	0	3.61025	.	3.61025	.	0.845641	.	0.845641	.	5.37963e-05	.	5.37963e-05	.	.	.	.	.	.	.	.	.	.	.	.	0.845641	.	.	.	.	.	.	.	.	.	.	.	.	.	.	.	.	.
GNG2	.	.	.	.	1	0	1	0	3.59361	.	3.59361	.	1.01695	.	1.01695	.	0.000292608	.	0.000292608	.	.	.	.	.	.	.	.	.	.	.	.	1.01695	.	.	.	.	.	.	.	.	.	.	.	.	.	.	.	.	.
CYB5R3	.	.	.	.	1	0	0	1	3.58525	.	.	3.58525	0.599911	.	.	0.599911	1.05609e-06	.	.	1.05609e-06	.	.	.	.	.	.	.	.	.	.	0.599911	.	.	.	.	.	.	.	.	.	.	.	.	.	.	.	.	.	.
LIMCH1	.	.	.	.	1	0	0	1	3.52755	.	.	3.52755	0.69912	.	.	0.69912	9.00121e-06	.	.	9.00121e-06	.	.	.	.	.	.	.	.	.	.	0.69912	.	.	.	.	.	.	.	.	.	.	.	.	.	.	.	.	.	.
PEBP1	.	.	.	.	1	0	1	0	3.49518	.	3.49518	.	0.907776	.	0.907776	.	0.000141166	.	0.000141166	.	.	.	.	.	.	.	.	.	.	.	.	0.907776	.	.	.	.	.	.	.	.	.	.	.	.	.	.	.	.	.
CLIC1	.	.	.	.	1	0	1	0	3.43767	.	3.43767	.	0.558194	.	0.558194	.	6.94129e-07	.	6.94129e-07	.	.	.	0.558194	.	.	.	.	.	.	.	.	.	.	.	.	.	.	.	.	.	.	.	.	6.94129e-07	.	.	.	.	.
HSD17B14	.	.	.	.	1	0	0	1	3.43681	.	.	3.43681	0.718201	.	.	0.718201	1.63943e-05	.	.	1.63943e-05	.	.	.	.	.	.	.	.	.	.	0.718201	.	.	.	.	.	.	.	.	.	.	.	.	.	.	.	.	.	.
NEURL1	.	.	.	.	1	0	0	1	3.41251	.	.	3.41251	0.603895	.	.	0.603895	2.23444e-06	.	.	2.23444e-06	.	.	.	.	.	.	.	.	.	.	0.603895	.	.	.	.	.	.	.	.	.	.	.	.	.	.	.	.	.	.
SELENOF	.	.	.	.	1	0	1	0	3.40929	.	3.40929	.	0.989963	.	0.989963	.	0.000359868	.	0.000359868	.	.	.	.	.	.	.	.	.	.	.	.	0.989963	.	.	.	.	.	.	.	.	.	.	.	.	.	.	.	.	.
FAU	.	.	.	.	1	0	1	0	3.36414	.	3.36414	.	0.608583	.	0.608583	.	2.96606e-06	.	2.96606e-06	.	.	.	0.608583	.	.	.	.	.	.	.	.	.	.	.	.	.	.	.	.	.	.	.	.	2.96606e-06	.	.	.	.	.
WBP11	.	.	.	.	1	0	1	0	3.35818	.	3.35818	.	1.00904	.	1.00904	.	0.000469797	.	0.000469797	.	.	.	.	.	.	.	.	.	.	.	.	1.00904	.	.	.	.	.	.	.	.	.	.	.	.	.	.	.	.	.
LIMA1	.	.	.	.	1	0	0	1	3.34548	.	.	3.34548	0.630744	.	.	0.630744	4.96566e-06	.	.	4.96566e-06	.	.	.	.	.	.	.	.	.	.	0.630744	.	.	.	.	.	.	.	.	.	.	.	.	.	.	.	.	.	.
TOX3	.	.	.	.	1	1	0	0	3.3352	3.3352	.	.	0.522166	0.522166	.	.	4.09981e-07	4.09981e-07	.	.	.	.	.	.	.	.	0.522166	.	.	.	.	.	.	.	.	.	.	.	.	.	.	.	.	.	.	.	.	4.09981e-07	.
NHSL1	.	.	.	.	1	0	0	1	3.31726	.	.	3.31726	1.04497	.	.	1.04497	0.000669118	.	.	0.000669118	.	.	.	.	.	.	.	.	.	.	.	.	.	.	.	.	.	.	.	1.04497	.	.	.	.	.	.	.	.	.
SGCB	.	X	.	.	1	0	0	1	3.31382	.	.	3.31382	0.639015	.	.	0.639015	6.51888e-06	.	.	6.51888e-06	.	.	.	.	.	.	.	.	.	.	0.639015	.	.	.	.	.	.	.	.	.	.	.	.	.	.	.	.	.	.
FNDC3A	.	.	.	.	1	0	1	0	3.31319	.	3.31319	.	1.21931	.	1.21931	.	0.00191751	.	0.00191751	.	.	.	.	.	.	.	.	.	.	.	.	1.21931	.	.	.	.	.	.	.	.	.	.	.	.	.	.	.	.	.
MTMR7	.	.	.	.	1	0	0	1	3.27953	.	.	3.27953	0.5876	.	.	0.5876	2.62289e-06	.	.	2.62289e-06	.	.	.	.	.	.	.	.	.	.	0.5876	.	.	.	.	.	.	.	.	.	.	.	.	.	.	.	.	.	.
ABCB1	.	X	.	.	1	1	0	0	3.27707	3.27707	.	.	0.712871	0.712871	.	.	2.52927e-05	2.52927e-05	.	.	.	.	.	0.712871	.	.	.	.	.	.	.	.	.	.	.	.	.	.	.	.	.	.	.	.	2.52927e-05	.	.	.	.
SLC4A10	.	X	.	.	1	0	0	1	3.2691	.	.	3.2691	0.521605	.	.	0.521605	5.40278e-07	.	.	5.40278e-07	.	.	.	.	.	.	.	.	.	.	.	.	.	.	.	.	.	.	.	0.521605	.	.	.	.	.	.	.	.	.
YWHAQ	.	X	.	.	1	0	1	0	3.24718	.	3.24718	.	0.84168	.	0.84168	.	0.000138683	.	0.000138683	.	.	.	.	.	.	.	.	.	.	.	.	0.84168	.	.	.	.	.	.	.	.	.	.	.	.	.	.	.	.	.
KCNJ2	.	.	.	.	1	1	0	0	3.24682	3.24682	.	.	0.543919	0.543919	.	.	1.07323e-06	1.07323e-06	.	.	.	.	.	.	.	.	0.543919	.	.	.	.	.	.	.	.	.	.	.	.	.	.	.	.	.	.	.	.	1.07323e-06	.
DPP6	.	X	.	.	1	0	0	1	3.21829	.	.	3.21829	0.630188	.	.	0.630188	7.81855e-06	.	.	7.81855e-06	.	.	.	.	.	.	.	.	.	.	0.630188	.	.	.	.	.	.	.	.	.	.	.	.	.	.	.	.	.	.
HSPD1	.	X	.	.	1	0	1	0	3.20975	.	3.20975	.	1.06751	.	1.06751	.	0.000984549	.	0.000984549	.	.	.	.	.	.	.	.	.	.	.	.	1.06751	.	.	.	.	.	.	.	.	.	.	.	.	.	.	.	.	.
ATPIF1	.	.	.	.	1	0	1	0	3.18897	.	3.18897	.	1.13099	.	1.13099	.	0.00151487	.	0.00151487	.	.	.	.	.	.	.	.	.	.	.	.	1.13099	.	.	.	.	.	.	.	.	.	.	.	.	.	.	.	.	.
PSMB4	.	.	.	.	1	0	1	0	3.17227	.	3.17227	.	1.27364	.	1.27364	.	0.0032306	.	0.0032306	.	.	.	.	.	.	.	.	.	.	.	.	1.27364	.	.	.	.	.	.	.	.	.	.	.	.	.	.	.	.	.
BUD23	.	.	.	.	1	0	0	1	3.14017	.	.	3.14017	0.645071	.	.	0.645071	1.35535e-05	.	.	1.35535e-05	.	.	.	.	.	.	.	.	.	.	0.645071	.	.	.	.	.	.	.	.	.	.	.	.	.	.	.	.	.	.
CKMT1B	.	.	.	.	1	0	0	1	3.13672	.	.	3.13672	0.733121	.	.	0.733121	5.26524e-05	.	.	5.26524e-05	.	.	.	.	.	.	.	.	.	.	0.733121	.	.	.	.	.	.	.	.	.	.	.	.	.	.	.	.	.	.
YWHAB	.	.	.	.	1	0	1	0	3.111	.	3.111	.	0.92965	.	0.92965	.	0.000450377	.	0.000450377	.	.	.	.	.	.	.	.	.	.	.	.	0.92965	.	.	.	.	.	.	.	.	.	.	.	.	.	.	.	.	.
MANF	.	.	.	.	1	0	1	0	3.03673	.	3.03673	.	1.27924	.	1.27924	.	0.00422814	.	0.00422814	.	.	.	.	.	.	.	.	.	.	.	.	1.27924	.	.	.	.	.	.	.	.	.	.	.	.	.	.	.	.	.
CHMP2A	.	.	.	.	1	0	1	0	3.01959	.	3.01959	.	1.0667	.	1.0667	.	0.00147646	.	0.00147646	.	.	.	.	.	.	.	.	.	.	.	.	1.0667	.	.	.	.	.	.	.	.	.	.	.	.	.	.	.	.	.
STAT4	X	.	.	.	1	1	0	0	2.81374	2.81374	.	.	0.707286	0.707286	.	.	0.000105144	0.000105144	.	.	.	.	.	0.707286	.	.	.	.	.	.	.	.	.	.	.	.	.	.	.	.	.	.	.	.	0.000105144	.	.	.	.
NOL4	.	.	.	.	1	0	1	0	2.75948	.	2.75948	.	1.11059	.	1.11059	.	0.00327569	.	0.00327569	.	.	.	.	.	.	.	.	.	.	.	.	1.11059	.	.	.	.	.	.	.	.	.	.	.	.	.	.	.	.	.
ATP1A1	.	X	.	.	1	0	1	0	2.72357	.	2.72357	.	0.9995	.	0.9995	.	0.00188392	.	0.00188392	.	.	.	.	.	.	.	.	.	.	.	.	0.9995	.	.	.	.	.	.	.	.	.	.	.	.	.	.	.	.	.
GNS	.	X	.	.	1	0	1	0	2.72344	.	2.72344	.	0.919184	.	0.919184	.	0.0010892	.	0.0010892	.	.	.	.	.	.	.	.	.	.	.	.	0.919184	.	.	.	.	.	.	.	.	.	.	.	.	.	.	.	.	.
EIF4H	.	.	.	.	1	0	1	0	2.70134	.	2.70134	.	0.877234	.	0.877234	.	0.000832944	.	0.000832944	.	.	.	.	.	.	.	.	.	.	.	.	0.877234	.	.	.	.	.	.	.	.	.	.	.	.	.	.	.	.	.
ARSA	.	.	.	.	1	1	0	0	2.68376	2.68376	.	.	0.51471	0.51471	.	.	6.10783e-06	6.10783e-06	.	.	.	.	.	.	.	.	.	.	.	.	.	.	0.51471	.	.	.	.	.	.	.	.	.	.	.	.	.	.	.	.
CNNM1	.	.	.	.	1	0	0	1	2.65836	.	.	2.65836	0.571739	.	.	0.571739	2.24082e-05	.	.	2.24082e-05	.	.	.	.	.	.	.	.	.	.	0.571739	.	.	.	.	.	.	.	.	.	.	.	.	.	.	.	.	.	.
ATP2B1	.	.	.	.	1	0	0	1	2.6313	.	.	2.6313	0.605819	.	.	0.605819	4.53552e-05	.	.	4.53552e-05	.	.	.	.	.	.	.	.	.	.	0.605819	.	.	.	.	.	.	.	.	.	.	.	.	.	.	.	.	.	.
DIP2C	.	.	.	.	1	0	0	1	2.62913	.	.	2.62913	0.561154	.	.	0.561154	2.06438e-05	.	.	2.06438e-05	.	.	.	.	.	.	.	.	.	.	0.561154	.	.	.	.	.	.	.	.	.	.	.	.	.	.	.	.	.	.
MTND4P12	.	.	.	.	1	0	1	0	2.62352	.	2.62352	.	0.516476	.	0.516476	.	8.32441e-06	.	8.32441e-06	.	.	.	0.516476	.	.	.	.	.	.	.	.	.	.	.	.	.	.	.	.	.	.	.	.	8.32441e-06	.	.	.	.	.
YIPF6	.	.	.	.	1	0	1	0	2.58046	.	2.58046	.	0.894272	.	0.894272	.	0.00130153	.	0.00130153	.	.	.	.	.	.	.	.	.	.	.	.	0.894272	.	.	.	.	.	.	.	.	.	.	.	.	.	.	.	.	.
NFKBIZ	.	.	.	.	1	1	0	0	2.57917	2.57917	.	.	0.652781	0.652781	.	.	0.00011193	0.00011193	.	.	.	.	.	0.652781	.	.	.	.	.	.	.	.	.	.	.	.	.	.	.	.	.	.	.	.	0.00011193	.	.	.	.
HSD17B12	.	.	.	.	1	0	1	0	2.57525	.	2.57525	.	0.523298	.	0.523298	.	1.199e-05	.	1.199e-05	.	.	.	0.523298	.	.	.	.	.	.	.	.	.	.	.	.	.	.	.	.	.	.	.	.	1.199e-05	.	.	.	.	.
RPL12	.	.	.	.	1	0	1	0	2.5293	.	2.5293	.	1.06921	.	1.06921	.	0.00430943	.	0.00430943	.	.	.	.	.	.	.	.	.	.	.	.	1.06921	.	.	.	.	.	.	.	.	.	.	.	.	.	.	.	.	.
KLHL42	.	.	.	.	1	0	0	1	2.5036	.	.	2.5036	0.559937	.	.	0.559937	3.37901e-05	.	.	3.37901e-05	.	.	.	.	.	.	.	.	.	.	0.559937	.	.	.	.	.	.	.	.	.	.	.	.	.	.	.	.	.	.
IFIT1	.	.	.	.	1	0	0	1	2.4977	.	.	2.4977	0.623094	.	.	0.623094	9.8052e-05	.	.	9.8052e-05	.	.	.	.	.	.	.	.	.	.	0.623094	.	.	.	.	.	.	.	.	.	.	.	.	.	.	.	.	.	.
ARF3	.	.	.	.	1	0	1	0	2.49151	.	2.49151	.	0.878953	.	0.878953	.	0.0014634	.	0.0014634	.	.	.	.	.	.	.	.	.	.	.	.	0.878953	.	.	.	.	.	.	.	.	.	.	.	.	.	.	.	.	.
ATP5B	.	.	.	.	1	0	1	0	2.47479	.	2.47479	.	1.06071	.	1.06071	.	0.00464367	.	0.00464367	.	.	.	.	.	.	.	.	.	.	.	.	1.06071	.	.	.	.	.	.	.	.	.	.	.	.	.	.	.	.	.
VWA1	.	.	.	.	1	1	0	0	2.4711	2.4711	.	.	0.534865	0.534865	.	.	2.39852e-05	2.39852e-05	.	.	.	.	.	.	.	.	.	.	.	.	.	.	0.534865	.	.	.	.	.	.	.	.	.	.	.	.	.	.	.	.
TMED10	.	.	.	.	1	0	1	0	2.40388	.	2.40388	.	1.25624	.	1.25624	.	0.0122026	.	0.0122026	.	.	.	.	.	.	.	.	.	.	.	.	1.25624	.	.	.	.	.	.	.	.	.	.	.	.	.	.	.	.	.
CRIP2	.	.	.	.	1	0	0	1	2.4012	.	.	2.4012	0.666398	.	.	0.666398	0.000249319	.	.	0.000249319	.	.	.	.	.	.	.	.	.	.	.	.	.	0.666398	.	.	.	.	.	.	.	.	.	.	.	.	.	.	.
ASAH1	.	X	.	.	1	0	1	0	2.39444	.	2.39444	.	1.2238	.	1.2238	.	0.0110517	.	0.0110517	.	.	.	.	.	.	.	.	.	.	.	.	1.2238	.	.	.	.	.	.	.	.	.	.	.	.	.	.	.	.	.
SLC25A53	.	.	.	.	1	0	1	0	2.38082	.	2.38082	.	0.850881	.	0.850881	.	0.00159197	.	0.00159197	.	.	.	.	.	.	.	.	.	.	.	.	0.850881	.	.	.	.	.	.	.	.	.	.	.	.	.	.	.	.	.
NR4A3	X	.	.	.	1	1	0	0	2.34909	2.34909	.	.	0.509506	0.509506	.	.	2.45174e-05	2.45174e-05	.	.	.	.	.	0.509506	.	.	.	.	.	.	.	.	.	.	.	.	.	.	.	.	.	.	.	.	2.45174e-05	.	.	.	.
NME1-NME2	.	.	.	.	1	0	1	0	2.34627	.	2.34627	.	0.844957	.	0.844957	.	0.00167188	.	0.00167188	.	.	.	.	.	.	.	.	.	.	.	.	0.844957	.	.	.	.	.	.	.	.	.	.	.	.	.	.	.	.	.
PFKP	.	.	.	.	1	1	0	0	2.30999	2.30999	.	.	0.616932	0.616932	.	.	0.000180169	0.000180169	.	.	.	.	.	0.616932	.	.	.	.	.	.	.	.	.	.	.	.	.	.	.	.	.	.	.	.	0.000180169	.	.	.	.
GNPTG	.	X	.	.	1	0	1	0	2.27974	.	2.27974	.	0.892432	.	0.892432	.	0.00278916	.	0.00278916	.	.	.	.	.	.	.	.	.	.	.	.	0.892432	.	.	.	.	.	.	.	.	.	.	.	.	.	.	.	.	.
FBXW11	.	.	.	.	1	0	1	0	2.25039	.	2.25039	.	0.876164	.	0.876164	.	0.0027011	.	0.0027011	.	.	.	.	.	.	.	.	.	.	.	.	0.876164	.	.	.	.	.	.	.	.	.	.	.	.	.	.	.	.	.
IMMP1L	.	.	.	.	1	0	0	1	2.22694	.	.	2.22694	0.647138	.	.	0.647138	0.000362073	.	.	0.000362073	.	.	.	.	.	.	.	.	.	.	0.647138	.	.	.	.	.	.	.	.	.	.	.	.	.	.	.	.	.	.
TMBIM1	.	.	.	.	1	0	1	0	2.19499	.	2.19499	.	0.889599	.	0.889599	.	0.00340889	.	0.00340889	.	.	.	.	.	.	.	.	.	.	.	.	0.889599	.	.	.	.	.	.	.	.	.	.	.	.	.	.	.	.	.
BTBD11	.	.	.	.	1	0	0	1	2.18608	.	.	2.18608	0.515182	.	.	0.515182	5.71067e-05	.	.	5.71067e-05	.	.	.	.	.	.	.	.	.	.	0.515182	.	.	.	.	.	.	.	.	.	.	.	.	.	.	.	.	.	.
HIGD2A	.	.	.	.	1	0	1	0	2.17434	.	2.17434	.	0.902537	.	0.902537	.	0.00389816	.	0.00389816	.	.	.	.	.	.	.	.	.	.	.	.	0.902537	.	.	.	.	.	.	.	.	.	.	.	.	.	.	.	.	.
TMEM179B	.	X	.	.	1	0	0	1	2.13226	.	.	2.13226	0.581793	.	.	0.581793	0.00021628	.	.	0.00021628	.	.	.	.	.	.	.	.	.	.	0.581793	.	.	.	.	.	.	.	.	.	.	.	.	.	.	.	.	.	.
ATP2A2	.	.	.	.	1	0	1	0	2.12119	.	2.12119	.	0.912816	.	0.912816	.	0.00474481	.	0.00474481	.	.	.	.	.	.	.	.	.	.	.	.	0.912816	.	.	.	.	.	.	.	.	.	.	.	.	.	.	.	.	.
AGFG1	.	.	.	.	1	0	0	1	2.11081	.	.	2.11081	0.581989	.	.	0.581989	0.000236107	.	.	0.000236107	.	.	.	.	.	.	.	.	.	.	0.581989	.	.	.	.	.	.	.	.	.	.	.	.	.	.	.	.	.	.
REG1A	.	.	.	.	1	0	0	1	2.09922	.	.	2.09922	0.840229	.	.	0.840229	0.00317403	.	.	0.00317403	.	0.840229	.	.	.	.	.	.	.	.	.	.	.	.	.	.	.	.	.	.	.	.	0.00317403	.	.	.	.	.	.
RAD54L2	.	.	.	.	1	0	0	1	2.09133	.	.	2.09133	0.779347	.	.	0.779347	0.00207284	.	.	0.00207284	.	.	.	.	.	.	.	.	.	.	0.779347	.	.	.	.	.	.	.	.	.	.	.	.	.	.	.	.	.	.
TTC8	.	.	.	.	1	0	1	0	2.04136	.	2.04136	.	0.932126	.	0.932126	.	0.00645645	.	0.00645645	.	.	.	.	.	.	.	.	.	.	.	.	0.932126	.	.	.	.	.	.	.	.	.	.	.	.	.	.	.	.	.
ARL3	.	.	.	.	1	0	0	1	2.04112	.	.	2.04112	0.512262	.	.	0.512262	0.000103626	.	.	0.000103626	.	.	.	.	.	.	.	.	.	.	0.512262	.	.	.	.	.	.	.	.	.	.	.	.	.	.	.	.	.	.
FAM107B	.	.	.	.	1	1	0	0	2.03431	2.03431	.	.	0.713096	0.713096	.	.	0.00140352	0.00140352	.	.	.	.	.	0.713096	.	.	.	.	.	.	.	.	.	.	.	.	.	.	.	.	.	.	.	.	0.00140352	.	.	.	.
MBOAT2	.	.	.	.	1	0	0	1	2.01891	.	.	2.01891	0.629286	.	.	0.629286	0.000619073	.	.	0.000619073	.	.	.	.	.	.	.	.	.	.	0.629286	.	.	.	.	.	.	.	.	.	.	.	.	.	.	.	.	.	.
NAA38	.	.	.	.	1	0	0	1	1.99443	.	.	1.99443	0.579525	.	.	0.579525	0.000361835	.	.	0.000361835	.	.	.	.	.	.	.	.	.	.	0.579525	.	.	.	.	.	.	.	.	.	.	.	.	.	.	.	.	.	.
ADA2	.	.	.	.	1	0	1	0	1.99319	.	1.99319	.	1.09024	.	1.09024	.	0.0148521	.	0.0148521	.	.	.	.	.	.	.	.	.	.	.	.	1.09024	.	.	.	.	.	.	.	.	.	.	.	.	.	.	.	.	.
COX6B1	.	.	.	.	1	0	1	0	1.97496	.	1.97496	.	0.570607	.	0.570607	.	0.000345811	.	0.000345811	.	.	.	0.570607	.	.	.	.	.	.	.	.	.	.	.	.	.	.	.	.	.	.	.	.	0.000345811	.	.	.	.	.
CKMT1A	.	.	.	.	1	0	0	1	1.97396	.	.	1.97396	0.606291	.	.	0.606291	0.000554891	.	.	0.000554891	.	.	.	.	.	.	.	.	.	.	0.606291	.	.	.	.	.	.	.	.	.	.	.	.	.	.	.	.	.	.
AHCYL1	.	.	.	.	1	0	1	0	1.96474	.	1.96474	.	0.975165	.	0.975165	.	0.00966548	.	0.00966548	.	.	.	.	.	.	.	.	.	.	.	.	0.975165	.	.	.	.	.	.	.	.	.	.	.	.	.	.	.	.	.
SEMA5A	.	X	.	.	1	0	0	1	1.96253	.	.	1.96253	0.663884	.	.	0.663884	0.00110628	.	.	0.00110628	.	.	.	.	.	.	.	.	.	.	0.663884	.	.	.	.	.	.	.	.	.	.	.	.	.	.	.	.	.	.
GHITM	.	.	.	.	1	0	1	0	1.962	.	1.962	.	0.892769	.	0.892769	.	0.00634368	.	0.00634368	.	.	.	.	.	.	.	.	.	.	.	.	0.892769	.	.	.	.	.	.	.	.	.	.	.	.	.	.	.	.	.
HDLBP	.	.	.	.	1	0	1	0	1.93568	.	1.93568	.	1.01914	.	1.01914	.	0.0126084	.	0.0126084	.	.	.	.	.	.	.	.	.	.	.	.	1.01914	.	.	.	.	.	.	.	.	.	.	.	.	.	.	.	.	.
STT3B	.	X	.	.	1	0	1	0	1.92457	.	1.92457	.	0.906469	.	0.906469	.	0.00753094	.	0.00753094	.	.	.	.	.	.	.	.	.	.	.	.	0.906469	.	.	.	.	.	.	.	.	.	.	.	.	.	.	.	.	.
NDUFC2	.	.	.	.	1	0	1	0	1.92195	.	1.92195	.	1.13091	.	1.13091	.	0.0199771	.	0.0199771	.	.	.	.	.	.	.	.	.	.	.	.	1.13091	.	.	.	.	.	.	.	.	.	.	.	.	.	.	.	.	.
ATP5G1	.	.	.	.	1	0	1	0	1.91581	.	1.91581	.	0.958676	.	0.958676	.	0.010037	.	0.010037	.	.	.	.	.	.	.	.	.	.	.	.	0.958676	.	.	.	.	.	.	.	.	.	.	.	.	.	.	.	.	.
KIF13A	.	.	.	.	1	0	0	1	1.9109	.	.	1.9109	0.533241	.	.	0.533241	0.000260884	.	.	0.000260884	.	.	.	.	.	.	.	.	.	.	0.533241	.	.	.	.	.	.	.	.	.	.	.	.	.	.	.	.	.	.
FZD3	.	X	.	.	1	1	0	0	1.89126	1.89126	.	.	0.746985	0.746985	.	.	0.00293858	0.00293858	.	.	.	.	.	0.746985	.	.	.	.	.	.	.	.	.	.	.	.	.	.	.	.	.	.	.	.	0.00293858	.	.	.	.
TSPAN7	.	X	.	.	1	0	0	1	1.88814	.	.	1.88814	0.512482	.	.	0.512482	0.000206873	.	.	0.000206873	.	.	.	.	.	.	.	.	.	.	.	.	.	0.512482	.	.	.	.	.	.	.	.	.	.	.	.	.	.	.
PPT1	.	X	.	.	1	0	1	0	1.88477	.	1.88477	.	1.1041	.	1.1041	.	0.0196307	.	0.0196307	.	.	.	.	.	.	.	.	.	.	.	.	1.1041	.	.	.	.	.	.	.	.	.	.	.	.	.	.	.	.	.
UQCRB	.	.	.	.	1	0	1	0	1.84525	.	1.84525	.	1.07112	.	1.07112	.	0.0189351	.	0.0189351	.	.	.	.	.	.	.	.	.	.	.	.	1.07112	.	.	.	.	.	.	.	.	.	.	.	.	.	.	.	.	.
ALPK3	.	.	.	.	1	0	1	0	1.83966	.	1.83966	.	1.00119	.	1.00119	.	0.014539	.	0.014539	.	.	.	.	.	.	.	.	.	.	.	.	1.00119	.	.	.	.	.	.	.	.	.	.	.	.	.	.	.	.	.
SDF2L1	.	.	.	.	1	0	1	0	1.83321	.	1.83321	.	0.953737	.	0.953737	.	0.0119636	.	0.0119636	.	.	.	.	.	.	.	.	.	.	.	.	0.953737	.	.	.	.	.	.	.	.	.	.	.	.	.	.	.	.	.
FAM96B	.	.	.	.	1	0	0	1	1.78442	.	.	1.78442	0.589682	.	.	0.589682	0.000941742	.	.	0.000941742	.	.	.	.	.	.	.	.	.	.	0.589682	.	.	.	.	.	.	.	.	.	.	.	.	.	.	.	.	.	.
NAXE	.	.	.	.	1	0	0	1	1.73306	.	.	1.73306	0.571989	.	.	0.571989	0.000933492	.	.	0.000933492	.	.	.	.	.	.	.	.	.	.	0.571989	.	.	.	.	.	.	.	.	.	.	.	.	.	.	.	.	.	.
INSR	.	X	.	.	1	0	0	1	1.73231	.	.	1.73231	0.543168	.	.	0.543168	0.000646739	.	.	0.000646739	.	.	.	.	.	.	.	.	.	.	0.543168	.	.	.	.	.	.	.	.	.	.	.	.	.	.	.	.	.	.
NUCKS1	.	.	.	.	1	0	1	0	1.72022	.	1.72022	.	0.744115	.	0.744115	.	0.00487796	.	0.00487796	.	.	.	.	.	.	.	.	.	.	.	.	0.744115	.	.	.	.	.	.	.	.	.	.	.	.	.	.	.	.	.
SQLE	.	.	.	.	1	0	0	1	1.7186	.	.	1.7186	0.502125	.	.	0.502125	0.000377864	.	.	0.000377864	.	.	.	.	.	.	.	.	.	.	.	.	.	0.502125	.	.	.	.	.	.	.	.	.	.	.	.	.	.	.
CP	.	X	.	.	1	1	0	0	1.69847	1.69847	.	.	0.808406	0.808406	.	.	0.00792475	0.00792475	.	.	.	.	.	.	.	.	0.808406	.	.	.	.	.	.	.	.	.	.	.	.	.	.	.	.	.	.	.	.	0.00792475	.
SRPRA	.	.	.	.	1	0	1	0	1.69673	.	1.69673	.	0.966105	.	0.966105	.	0.0175283	.	0.0175283	.	.	.	.	.	.	.	.	.	.	.	.	0.966105	.	.	.	.	.	.	.	.	.	.	.	.	.	.	.	.	.
DDX21	.	.	.	.	1	0	1	0	1.68506	.	1.68506	.	0.987071	.	0.987071	.	0.0196278	.	0.0196278	.	.	.	.	.	.	.	.	.	.	.	.	0.987071	.	.	.	.	.	.	.	.	.	.	.	.	.	.	.	.	.
CCT4	.	X	.	.	1	0	1	0	1.66858	.	1.66858	.	1.05619	.	1.05619	.	0.0263139	.	0.0263139	.	.	.	.	.	.	.	.	.	.	.	.	1.05619	.	.	.	.	.	.	.	.	.	.	.	.	.	.	.	.	.
PSMB1	.	.	.	.	1	0	1	0	1.66064	.	1.66064	.	0.894601	.	0.894601	.	0.0139222	.	0.0139222	.	.	.	.	.	.	.	.	.	.	.	.	0.894601	.	.	.	.	.	.	.	.	.	.	.	.	.	.	.	.	.
WNT4	.	.	.	.	1	0	0	1	1.65334	.	.	1.65334	0.511121	.	.	0.511121	0.000582456	.	.	0.000582456	.	.	.	.	.	.	.	.	.	.	.	.	.	0.511121	.	.	.	.	.	.	.	.	.	.	.	.	.	.	.
ARCN1	.	.	.	.	1	0	1	0	1.65281	.	1.65281	.	0.933874	.	0.933874	.	0.0169885	.	0.0169885	.	.	.	.	.	.	.	.	.	.	.	.	0.933874	.	.	.	.	.	.	.	.	.	.	.	.	.	.	.	.	.
ATP5G2	.	.	.	.	1	0	1	0	1.64944	.	1.64944	.	0.950077	.	0.950077	.	0.0183606	.	0.0183606	.	.	.	.	.	.	.	.	.	.	.	.	0.950077	.	.	.	.	.	.	.	.	.	.	.	.	.	.	.	.	.
CTSD	.	X	.	.	1	0	0	1	1.63671	.	.	1.63671	0.617757	.	.	0.617757	0.00224163	.	.	0.00224163	.	0.617757	.	.	.	.	.	.	.	.	.	.	.	.	.	.	.	.	.	.	.	.	0.00224163	.	.	.	.	.	.
NISCH	.	.	.	.	1	0	1	0	1.63431	.	1.63431	.	1.05983	.	1.05983	.	0.0287043	.	0.0287043	.	.	.	.	.	.	1.05983	.	.	.	.	.	.	.	.	.	.	.	.	.	.	.	.	.	.	.	.	0.0287043	.	.
KIAA1217	.	.	.	.	1	0	1	0	1.62503	.	1.62503	.	0.576729	.	0.576729	.	0.0015217	.	0.0015217	.	.	.	.	.	.	.	.	.	.	.	.	.	.	.	.	.	.	.	.	.	0.576729	.	.	.	.	.	.	.	.
SAMD5	.	.	.	.	1	1	0	0	1.60967	1.60967	.	.	0.84985	0.84985	.	.	0.0127626	0.0127626	.	.	.	.	.	.	.	.	.	.	.	.	.	.	.	.	.	0.84985	.	.	.	.	.	.	.	.	.	.	.	.	.
KCNMA1	.	.	.	.	1	0	0	1	1.58549	.	.	1.58549	0.564441	.	.	0.564441	0.00155254	.	.	0.00155254	.	.	.	.	.	.	.	.	.	.	0.564441	.	.	.	.	.	.	.	.	.	.	.	.	.	.	.	.	.	.
C4orf48	.	.	.	.	1	0	0	1	1.55213	.	.	1.55213	0.578212	.	.	0.578212	0.00206842	.	.	0.00206842	.	.	.	.	.	.	.	.	.	.	.	.	.	0.578212	.	.	.	.	.	.	.	.	.	.	.	.	.	.	.
IGF1R	.	X	.	.	1	0	0	1	1.48829	.	.	1.48829	0.56366	.	.	0.56366	0.00228872	.	.	0.00228872	.	.	.	.	.	.	.	.	.	.	0.56366	.	.	.	.	.	.	.	.	.	.	.	.	.	.	.	.	.	.
PPM1K	.	.	.	.	1	0	0	1	1.48228	.	.	1.48228	0.514354	.	.	0.514354	0.0013127	.	.	0.0013127	.	.	.	.	.	.	.	.	.	.	0.514354	.	.	.	.	.	.	.	.	.	.	.	.	.	.	.	.	.	.
PGRMC2	.	.	.	.	1	0	1	0	1.47807	.	1.47807	.	0.976257	.	0.976257	.	0.0306184	.	0.0306184	.	.	.	.	.	.	.	.	.	.	.	.	0.976257	.	.	.	.	.	.	.	.	.	.	.	.	.	.	.	.	.
PTK2	.	.	.	.	1	1	0	0	1.44187	1.44187	.	.	0.589159	0.589159	.	.	0.00356996	0.00356996	.	.	.	.	.	0.589159	.	.	.	.	.	.	.	.	.	.	.	.	.	.	.	.	.	.	.	.	0.00356996	.	.	.	.
CSDE1	.	.	.	.	1	0	1	0	1.42622	.	1.42622	.	0.847354	.	0.847354	.	0.0207422	.	0.0207422	.	.	.	.	.	.	.	.	.	.	.	.	0.847354	.	.	.	.	.	.	.	.	.	.	.	.	.	.	.	.	.
PSME1	.	.	.	.	1	0	1	0	1.42076	.	1.42076	.	0.530783	.	0.530783	.	0.00210514	.	0.00210514	.	.	.	0.530783	.	.	.	.	.	.	.	.	.	.	.	.	.	.	.	.	.	.	.	.	0.00210514	.	.	.	.	.
CRELD2	.	X	.	.	1	0	1	0	1.40943	.	1.40943	.	0.843484	.	0.843484	.	0.0213321	.	0.0213321	.	.	.	.	.	.	.	.	.	.	.	.	0.843484	.	.	.	.	.	.	.	.	.	.	.	.	.	.	.	.	.
ITFG1	.	X	.	.	1	0	0	1	1.3849	.	.	1.3849	0.651477	.	.	0.651477	0.00748546	.	.	0.00748546	.	.	.	.	.	.	.	.	.	.	0.651477	.	.	.	.	.	.	.	.	.	.	.	.	.	.	.	.	.	.
DZIP3	.	.	.	.	1	0	0	1	1.37689	.	.	1.37689	0.644461	.	.	0.644461	0.00730309	.	.	0.00730309	.	.	.	.	.	.	.	.	.	.	0.644461	.	.	.	.	.	.	.	.	.	.	.	.	.	.	.	.	.	.
EEF1A2	.	.	.	.	1	0	1	0	1.37056	.	1.37056	.	0.555407	.	0.555407	.	0.00340663	.	0.00340663	.	.	.	0.555407	.	.	.	.	.	.	.	.	.	.	.	.	.	.	.	.	.	.	.	.	0.00340663	.	.	.	.	.
NDUFB4	.	.	.	.	1	0	1	0	1.35145	.	1.35145	.	0.676803	.	0.676803	.	0.0100737	.	0.0100737	.	.	.	0.676803	.	.	.	.	.	.	.	.	.	.	.	.	.	.	.	.	.	.	.	.	0.0100737	.	.	.	.	.
CTAGE5	.	.	.	.	1	0	0	1	1.34648	.	.	1.34648	0.581586	.	.	0.581586	0.00483957	.	.	0.00483957	.	.	.	.	.	.	.	.	.	.	0.581586	.	.	.	.	.	.	.	.	.	.	.	.	.	.	.	.	.	.
LAMA5	.	X	.	.	1	0	0	1	1.3462	.	.	1.3462	0.542358	.	.	0.542358	0.00329522	.	.	0.00329522	.	.	.	.	.	.	.	.	.	.	0.542358	.	.	.	.	.	.	.	.	.	.	.	.	.	.	.	.	.	.
ANAPC11	.	.	.	.	1	0	1	0	1.33878	.	1.33878	.	0.522304	.	0.522304	.	0.00273393	.	0.00273393	.	.	.	0.522304	.	.	.	.	.	.	.	.	.	.	.	.	.	.	.	.	.	.	.	.	0.00273393	.	.	.	.	.
BCAP31	.	.	.	.	1	0	0	1	1.30632	.	.	1.30632	0.537637	.	.	0.537637	0.00371753	.	.	0.00371753	.	.	.	.	.	.	.	.	.	.	0.537637	.	.	.	.	.	.	.	.	.	.	.	.	.	.	.	.	.	.
WSB1	.	.	.	.	1	0	0	1	1.30269	.	.	1.30269	0.569274	.	.	0.569274	0.00514834	.	.	0.00514834	.	.	.	.	.	.	.	.	.	.	0.569274	.	.	.	.	.	.	.	.	.	.	.	.	.	.	.	.	.	.
DPM3	.	.	.	.	1	0	0	1	1.30083	.	.	1.30083	0.537297	.	.	0.537297	0.00379254	.	.	0.00379254	.	.	.	.	.	.	.	.	.	.	0.537297	.	.	.	.	.	.	.	.	.	.	.	.	.	.	.	.	.	.
BTBD3	.	.	.	.	1	0	1	0	1.29935	.	1.29935	.	0.884691	.	0.884691	.	0.0339855	.	0.0339855	.	.	.	.	.	.	.	.	.	.	.	.	0.884691	.	.	.	.	.	.	.	.	.	.	.	.	.	.	.	.	.
HOOK1	.	.	.	.	1	0	1	0	1.29586	.	1.29586	.	0.89775	.	0.89775	.	0.0360205	.	0.0360205	.	.	.	.	.	.	.	.	.	.	.	.	0.89775	.	.	.	.	.	.	.	.	.	.	.	.	.	.	.	.	.
PDHA1	.	.	.	.	1	0	1	0	1.29579	.	1.29579	.	0.784936	.	0.784936	.	0.0223451	.	0.0223451	.	.	.	.	.	.	.	.	.	.	.	.	0.784936	.	.	.	.	.	.	.	.	.	.	.	.	.	.	.	.	.
HGD	.	.	.	.	1	1	0	0	1.29439	1.29439	.	.	0.517014	0.517014	.	.	0.00313624	0.00313624	.	.	.	.	.	.	.	.	.	.	.	.	.	.	.	.	.	0.517014	.	.	.	.	.	.	.	.	.	.	.	.	.
RPL11	.	.	.	.	1	0	1	0	1.26573	.	1.26573	.	0.909982	.	0.909982	.	0.0406501	.	0.0406501	.	.	.	.	.	.	.	.	.	.	.	.	0.909982	.	.	.	.	.	.	.	.	.	.	.	.	.	.	.	.	.
HTATSF1	.	.	.	.	1	0	1	0	1.25071	.	1.25071	.	0.926441	.	0.926441	.	0.044667	.	0.044667	.	.	.	.	.	.	.	.	.	.	.	.	0.926441	.	.	.	.	.	.	.	.	.	.	.	.	.	.	.	.	.
ACP1	.	.	.	.	1	0	1	0	1.21426	.	1.21426	.	0.926766	.	0.926766	.	0.0489543	.	0.0489543	.	.	.	.	.	.	.	.	.	.	.	.	0.926766	.	.	.	.	.	.	.	.	.	.	.	.	.	.	.	.	.
KIF5B	.	.	.	.	1	0	1	0	1.20846	.	1.20846	.	0.822852	.	0.822852	.	0.0339924	.	0.0339924	.	.	.	.	.	.	.	.	.	.	.	.	0.822852	.	.	.	.	.	.	.	.	.	.	.	.	.	.	.	.	.
CITED2	.	.	.	.	1	0	0	1	1.19252	.	.	1.19252	0.604856	.	.	0.604856	0.0106764	.	.	0.0106764	.	.	.	.	.	.	.	.	.	.	0.604856	.	.	.	.	.	.	.	.	.	.	.	.	.	.	.	.	.	.
PRPS1	.	.	.	.	1	0	1	0	1.18935	.	1.18935	.	0.76228	.	0.76228	.	0.0275258	.	0.0275258	.	.	.	.	.	.	.	.	.	.	.	.	0.76228	.	.	.	.	.	.	.	.	.	.	.	.	.	.	.	.	.
UBL5	.	.	.	.	1	0	0	1	1.18378	.	.	1.18378	0.604204	.	.	0.604204	0.0109839	.	.	0.0109839	.	.	.	.	.	.	.	.	.	.	0.604204	.	.	.	.	.	.	.	.	.	.	.	.	.	.	.	.	.	.
PRDX2	.	.	.	.	1	0	1	0	1.18204	.	1.18204	.	0.846611	.	0.846611	.	0.0401602	.	0.0401602	.	.	.	.	.	.	.	.	.	.	.	.	0.846611	.	.	.	.	.	.	.	.	.	.	.	.	.	.	.	.	.
MBD4	X	.	.	.	1	0	0	1	1.14889	.	.	1.14889	0.524723	.	.	0.524723	0.00646365	.	.	0.00646365	.	.	.	.	.	.	.	.	.	.	0.524723	.	.	.	.	.	.	.	.	.	.	.	.	.	.	.	.	.	.
SEC22B	.	X	.	.	1	0	1	0	1.13722	.	1.13722	.	0.591345	.	0.591345	.	0.0119367	.	0.0119367	.	.	.	.	.	.	.	.	.	.	.	.	.	.	.	.	.	.	.	.	.	0.591345	.	.	.	.	.	.	.	.
PLPPR1	.	.	.	.	1	1	0	0	1.13688	1.13688	.	.	0.550254	0.550254	.	.	0.00858803	0.00858803	.	.	.	.	.	.	.	.	.	.	.	.	.	.	.	.	.	0.550254	.	.	.	.	.	.	.	.	.	.	.	.	.
RBX1	.	.	.	.	1	0	0	1	1.12807	.	.	1.12807	0.525497	.	.	0.525497	0.00713401	.	.	0.00713401	.	.	.	.	.	.	.	.	.	.	0.525497	.	.	.	.	.	.	.	.	.	.	.	.	.	.	.	.	.	.
TOMM6	.	.	.	.	1	0	1	0	1.10485	.	1.10485	.	0.698807	.	0.698807	.	0.0262392	.	0.0262392	.	.	.	.	.	.	.	.	.	.	.	.	0.698807	.	.	.	.	.	.	.	.	.	.	.	.	.	.	.	.	.
NOMO3	.	X	.	.	1	0	0	1	1.07389	.	.	1.07389	0.503286	.	.	0.503286	0.00734921	.	.	0.00734921	.	.	.	.	.	.	.	.	.	.	0.503286	.	.	.	.	.	.	.	.	.	.	.	.	.	.	.	.	.	.
NDUFAF3	.	.	.	.	1	0	0	1	1.05601	.	.	1.05601	0.611788	.	.	0.611788	0.0187885	.	.	0.0187885	.	.	.	.	.	.	.	.	.	.	0.611788	.	.	.	.	.	.	.	.	.	.	.	.	.	.	.	.	.	.
PSME2	.	.	.	.	1	1	0	0	1.0455	1.0455	.	.	0.530412	0.530412	.	.	0.0106878	0.0106878	.	.	.	.	.	.	.	.	.	.	.	.	.	.	.	.	.	0.530412	.	.	.	.	.	.	.	.	.	.	.	.	.
CTNNA1	.	.	.	.	1	0	0	1	1.04091	.	.	1.04091	0.515839	.	.	0.515839	0.00959642	.	.	0.00959642	.	.	.	.	.	.	.	.	.	.	0.515839	.	.	.	.	.	.	.	.	.	.	.	.	.	.	.	.	.	.
PLCXD3	.	.	.	.	1	0	0	1	1.00896	.	.	1.00896	0.682845	.	.	0.682845	0.0332981	.	.	0.0332981	.	.	.	.	.	.	.	.	.	.	0.682845	.	.	.	.	.	.	.	.	.	.	.	.	.	.	.	.	.	.
CAMK2N1	.	.	.	.	1	0	0	1	1.00614	.	.	1.00614	0.506813	.	.	0.506813	0.0103462	.	.	0.0103462	.	.	.	.	.	.	.	.	.	.	0.506813	.	.	.	.	.	.	.	.	.	.	.	.	.	.	.	.	.	.
TUBA1A	.	.	.	.	1	0	1	0	0.993737	.	0.993737	.	0.593285	.	0.593285	.	0.0211362	.	0.0211362	.	.	.	.	.	.	.	.	.	.	.	.	.	.	.	0.593285	.	.	.	.	.	.	.	.	.	.	.	.	.	.
ARHGEF12	.	.	.	.	1	1	0	0	0.986716	0.986716	.	.	0.582903	0.582903	.	.	0.020288	0.020288	.	.	.	.	.	0.582903	.	.	.	.	.	.	.	.	.	.	.	.	.	.	.	.	.	.	.	.	0.020288	.	.	.	.
SCP2	.	.	.	.	1	0	0	1	0.986385	.	.	0.986385	0.583098	.	.	0.583098	0.020341	.	.	0.020341	.	.	.	.	.	.	.	.	.	.	0.583098	.	.	.	.	.	.	.	.	.	.	.	.	.	.	.	.	.	.
C6orf62	.	.	.	.	1	0	0	1	0.976955	.	.	0.976955	0.5631	.	.	0.5631	0.0184095	.	.	0.0184095	.	.	.	.	.	.	.	.	.	.	0.5631	.	.	.	.	.	.	.	.	.	.	.	.	.	.	.	.	.	.
ETV5	X	.	.	.	1	0	1	0	0.95523	.	0.95523	.	0.503126	.	0.503126	.	0.0126302	.	0.0126302	.	.	.	.	.	.	.	.	.	0.503126	.	.	.	.	.	.	.	.	.	.	.	.	.	.	.	.	.	.	.	.
OGT	.	.	.	.	1	0	0	1	0.946475	.	.	0.946475	0.519749	.	.	0.519749	0.0151	.	.	0.0151	.	.	.	.	.	.	.	.	.	.	0.519749	.	.	.	.	.	.	.	.	.	.	.	.	.	.	.	.	.	.
PSMB6	.	.	.	.	1	0	0	1	0.92364	.	.	0.92364	0.511965	.	.	0.511965	0.0156997	.	.	0.0156997	.	.	.	.	.	.	.	.	.	.	0.511965	.	.	.	.	.	.	.	.	.	.	.	.	.	.	.	.	.	.
SACS	.	.	.	.	1	0	0	1	0.92315	.	.	0.92315	0.501711	.	.	0.501711	0.0144543	.	.	0.0144543	.	.	.	.	.	.	.	.	.	.	0.501711	.	.	.	.	.	.	.	.	.	.	.	.	.	.	.	.	.	.
AC139494.1	.	.	.	.	1	0	0	1	0.91659	.	.	0.91659	0.54783	.	.	0.54783	0.0212261	.	.	0.0212261	.	.	.	.	.	.	.	.	.	.	0.54783	.	.	.	.	.	.	.	.	.	.	.	.	.	.	.	.	.	.
ABHD12	.	.	.	.	1	0	0	1	0.909687	.	.	0.909687	0.550781	.	.	0.550781	0.0223033	.	.	0.0223033	.	.	.	.	.	.	.	.	.	.	0.550781	.	.	.	.	.	.	.	.	.	.	.	.	.	.	.	.	.	.
CD151	.	X	.	.	1	0	0	1	0.86217	.	.	0.86217	0.511362	.	.	0.511362	0.020605	.	.	0.020605	.	.	.	.	.	.	.	.	.	.	0.511362	.	.	.	.	.	.	.	.	.	.	.	.	.	.	.	.	.	.
ID4	.	.	.	.	1	0	0	1	0.836537	.	.	0.836537	0.507104	.	.	0.507104	0.022406	.	.	0.022406	.	.	.	.	.	.	.	.	.	.	0.507104	.	.	.	.	.	.	.	.	.	.	.	.	.	.	.	.	.	.
LASP1	.	.	.	.	1	0	0	1	0.811575	.	.	0.811575	0.518055	.	.	0.518055	0.0271282	.	.	0.0271282	.	.	.	.	.	.	.	.	.	.	0.518055	.	.	.	.	.	.	.	.	.	.	.	.	.	.	.	.	.	.
ATP6V0B	.	.	.	.	1	0	0	1	0.806466	.	.	0.806466	0.534196	.	.	0.534196	0.0309257	.	.	0.0309257	.	.	.	.	.	.	.	.	.	.	0.534196	.	.	.	.	.	.	.	.	.	.	.	.	.	.	.	.	.	.
ROBO2	.	X	.	.	1	0	1	0	0.766766	.	0.766766	.	0.523976	.	0.523976	.	0.0344064	.	0.0344064	.	.	.	.	.	.	.	.	.	.	.	.	.	.	.	.	.	.	.	.	.	0.523976	.	.	.	.	.	.	.	.
APH1B	.	.	.	.	1	0	0	1	0.713861	.	.	0.713861	0.513225	.	.	0.513225	0.0406507	.	.	0.0406507	.	.	.	.	.	.	.	.	.	.	0.513225	.	.	.	.	.	.	.	.	.	.	.	.	.	.	.	.	.	.
[truncated: 13 more columns]
