# Supplementary material for: Generation of human islet cell type-specific identity genesets
Source: Nat Commun. 2022 Apr 19;13:2020. doi: 10.1038/s41467-022-29588-8 (PMC9019032; doi:10.1038/s41467-022-29588-8)
Supplement: Supplementary file 6 — Supplemental data 2 [file 41467_2022_29588_MOESM6_ESM.xlsx]

## Sheet: sheet1
			Geneset		Count				Rank				logFC				Padj				Baron logFC			Enge logFC			Lawlor logFC			Muraro logFC			Segerstolpe logFC			Wang logFC			Xin logFC			Baron Padj			Enge Padj			Lawlor Padj
gene	TF	CS	incl.	other	tot	vsA	vsG	vsD	tot	vsA	vsG	vsD	tot	vsA	vsG	vsD	tot	vsA	vsG	vsD	BvsA	BvsD	BvsG	BvsA	BvsD	BvsG	BvsA	BvsD	BvsG	BvsA	BvsD	BvsG	BvsA	BvsD	BvsG	BvsA	BvsD	BvsG	BvsA	BvsD	BvsG	BvsA	BvsD	BvsG	BvsA	BvsD	BvsG	BvsA	BvsD
INS	.	.	X	.	21	7	7	7	1648.48	2279.39	1494.1	1210.21	7.80604	8.09939	8.01299	7.30573	6.61132e-212	3.73465e-282	3.47173e-187	2.22879e-166	8.31257	7.51983	7.87105	8.64894	7.09445	9.5027	7.88865	6.26171	7.28786	7.15401	6.89526	6.78156	9.19001	8.73663	9.25295	7.50505	7.20923	7.38066	7.99649	7.42297	8.01416	1e-300	1e-300	1e-300	1e-300	2.6316e-63	1.87043e-65	1e-300	2.8982e-81
IAPP	.	.	X	.	21	7	7	7	812.247	1437.24	505.064	513.761	6.47378	6.62258	6.58509	6.21367	3.41037e-126	9.52293e-218	2.00419e-77	2.07824e-83	6.61046	6.03525	6.10277	6.75717	6.03017	7.11774	6.59895	5.61509	6.50681	6.25966	5.99451	6.04247	6.30598	6.05957	6.29544	7.04173	7.10148	7.17312	6.78411	6.65964	6.85731	1e-300	1e-300	7.57021e-286	2.24385e-143	1.48624e-12	7.9196e-06	1.15501e-120	7.70174e-06
G6PC2	.	.	X	.	21	7	7	7	98.788	88.275	43.9611	164.185	2.90692	1.95599	2.73595	4.02882	1.03826e-34	7.4047e-46	8.55178e-17	1.76749e-41	0.856502	1.71742	1.39618	2.64188	4.03684	3.84727	2.36362	3.83069	2.3295	1.24673	5.0001	3.34352	1.68946	4.19379	2.23187	2.78557	5.18616	4.05077	2.10821	4.23675	1.95256	2.15733e-41	3.78845e-37	4.18705e-20	8.80106e-49	4.85648e-12	0.00207697	1.02487e-44	7.4249e-06
ADCYAP1	.	.	X	.	18	7	5	6	119.03	251.499	49.6545	37.923	2.06184	2.204	2.07243	1.88716	1.86236e-58	7.76359e-115	1.0977e-24	8.03001e-21	2.55923	2.56536	2.27588	0.898992	0.919164	.	2.4182	2.40535	2.15613	3.06686	.	2.96223	1.20835	1.2079	0.870271	2.6759	2.6722	.	2.60049	1.55297	2.09766	1.31129e-102	4.82715e-10	4.83048e-25	1.67102e-77	3.79386e-13	.	4.90472e-96	6.20754e-07
ERO1B	.	.	X	.	18	7	5	6	50.6929	80.338	21.276	37.8833	1.42498	1.36552	1.4729	1.45441	2.66391e-36	1.46838e-59	3.58951e-15	8.96847e-27	0.970174	1.18801	1.17101	1.29515	0.939541	1.79814	1.4585	1.66928	.	2.08502	2.56292	2.50392	1.12993	1.10603	0.952089	1.12243	.	.	1.49746	1.26065	0.939352	9.41916e-63	6.09452e-47	3.63133e-16	3.47909e-33	0.00433549	4.66356e-05	7.30308e-39	0.0161157
DLK1	.	X	X	.	17	7	5	5	174.802	299.438	66.342	103.664	3.1147	3.05185	3.03897	3.27842	7.55539e-57	7.64317e-99	1.47764e-22	2.3984e-32	3.22832	3.18137	3.21036	3.42902	3.385	3.46425	2.1452	.	2.14396	3.50741	3.52584	.	3.71977	3.68435	3.70017	2.66959	.	.	2.66366	2.61552	2.67612	8.13633e-205	5.21964e-106	6.84105e-37	3.98492e-75	2.09308e-08	0.000240942	7.80905e-43	.
NPTX2	.	X	X	δ	17	7	5	5	158.332	272.402	92.4075	55.1215	2.18445	2.10178	2.67074	1.81392	3.30205e-73	2.47861e-130	2.51232e-35	4.09163e-31	0.883471	0.79895	.	1.1079	.	.	1.7697	1.72037	1.81971	4.65535	3.60159	4.78896	2.73784	1.75155	2.95036	1.76362	.	1.8802	1.79455	1.19711	1.9145	1.2258e-70	3.61697e-24	.	6.11062e-31	.	.	2.84532e-93	9.59876e-05
GSN	.	.	X	.	17	7	5	5	112.677	228.9	21.3015	56.9558	1.94351	2.04358	1.6918	2.05512	1.05709e-58	9.79085e-113	2.56422e-13	1.93139e-28	1.58085	1.56756	1.33341	2.87157	2.25521	2.7863	1.55663	.	.	2.88764	2.59461	2.08486	2.71095	2.75525	1.64926	1.20373	.	.	1.49369	1.10295	0.605153	2.55364e-120	3.2477e-41	1.33128e-22	1.24239e-95	0.000134299	0.0101861	7.23833e-48	.
INS-IGF2	.	.	X	.	16	6	5	5	525.905	621.187	466.807	453.677	3.77103	3.5349	3.84148	3.98395	3.47289e-140	1.8625e-176	3.03655e-122	1.32958e-114	6.78358	6.56975	6.74335	0.776471	0.777795	0.778734	.	.	.	1.95611	1.89136	.	7.14085	7.01082	7.14815	0.83337	.	0.823328	3.71901	3.67	3.71382	1e-300	1e-300	1e-300	6.71947e-106	1.74106e-18	1.39545e-08	.	.
HADH	.	.	X	δ	16	7	7	2	333.698	702.716	129.539	27.981	2.96967	3.37675	3.02462	1.35253	4.27579e-113	7.86484e-209	1.48513e-43	2.05135e-21	2.121	1.31052	2.05106	3.29257	.	3.2505	3.24257	.	2.39927	5.23389	1.39454	4.73358	3.20662	.	2.78699	3.56496	.	3.43496	2.97564	.	2.516	1.36722e-165	1.39775e-39	1.22146e-38	6.30706e-175	.	4.77846e-07	1.47445e-139	.
IGF2	.	.	X	.	16	6	5	5	77.9657	133.387	39.7494	45.4451	1.52082	1.46858	1.60096	1.50336	5.42408e-52	1.4886e-91	1.48402e-25	5.90299e-31	1.59053	1.54022	1.553	0.565943	0.567076	.	0.529208	.	0.535338	4.35567	3.68435	4.13127	1.07999	1.03298	1.08409	.	.	.	0.690138	0.692184	0.70109	2.84896e-80	3.20308e-59	1.18454e-18	1.17231e-52	0.00856033	.	2.48016e-57	.
SURF4	.	.	X	.	16	6	5	5	37.052	15.865	49.0616	57.9385	1.43963	0.837624	1.85734	1.74434	1.83197e-26	1.14686e-19	3.84547e-27	6.09499e-34	0.552511	1.22205	1.2999	.	1.76497	2.30002	0.730366	.	.	1.21006	2.4802	3.01448	1.18187	2.02659	1.77616	0.702298	.	.	0.648647	1.22791	0.896122	2.06315e-09	2.55836e-51	3.40935e-32	.	1.00241e-06	0.00163807	2.84494e-10	.
TSPAN1	.	X	X	.	16	7	4	5	31.7695	46.4399	26.3594	13.5101	1.11511	1.04958	1.23745	1.10897	3.23607e-29	5.67617e-45	4.9961e-22	6.56863e-13	0.841544	0.865716	0.877855	0.776329	0.887431	.	1.02432	.	1.13887	0.972236	1.14675	.	1.551	1.59081	1.77529	1.08193	.	.	1.09973	1.05415	1.15779	1.97885e-83	6.2358e-26	7.56812e-14	3.10807e-19	0.00281909	.	2.74832e-31	.
PEBP1	.	.	X	.	16	7	4	5	27.527	29.5773	25.324	23.4865	1.03666	0.875131	1.22375	1.11314	2.79626e-27	1.59369e-34	2.02402e-21	7.95626e-22	0.693918	0.949662	0.899349	0.927824	1.2342	.	0.819292	.	.	1.25742	1.63604	2.1652	0.832441	1.0615	0.991747	0.720328	.	.	0.874695	0.684318	0.838708	6.37476e-37	7.98514e-30	3.0341e-19	3.59606e-21	1.05146e-05	.	2.38866e-20	.
PFKFB2	.	.	X	.	15	6	5	4	215.422	391.379	86.1161	93.1596	2.91956	2.80685	3.1742	2.77035	1.6384e-74	3.6533e-140	7.41214e-28	2.35842e-34	.	.	.	1.50355	.	.	3.47169	3.11088	3.26261	3.31572	3.05054	3.51215	2.0747	1.70188	2.06375	2.8593	.	3.22893	3.61613	3.2181	3.80354	.	.	.	9.50683e-43	.	.	5.17476e-100	4.22144e-06
SLC30A8	.	.	X	.	15	3	7	5	35.8918	10.8737	49.2373	37.1202	1.85947	0.84964	2.35608	1.77013	4.98755e-20	1.59201e-13	1.26488e-21	1.0706e-21	.	1.41363	1.4642	.	.	2.13977	0.805174	1.44321	2.5209	.	2.43899	2.39354	.	1.4952	2.16714	0.926646	.	3.79753	0.817099	2.05961	2.00949	.	2.53407e-40	2.02962e-37	.	.	0.0440155	4.50307e-15	3.17796e-05
TSPAN13	.	X	X	.	15	7	3	5	33.2487	54.4706	8.4733	17.321	1.1106	1.08349	1.03916	1.19141	1.15424e-30	5.33121e-51	7.01456e-09	2.89553e-15	0.85356	0.609341	0.728666	2.06996	1.70474	.	0.539068	.	.	1.69129	1.80117	1.82305	1.03196	1.15145	0.565759	0.706374	.	.	0.692238	0.690333	.	3.18139e-92	8.79513e-11	2.65459e-11	6.09734e-76	2.07137e-06	.	2.70228e-15	.
ABCC8	.	.	X	.	14	7	3	4	70.934	139.782	8.47493	25.3295	1.61158	1.85401	1.16993	1.51855	9.65539e-45	4.03218e-76	5.70251e-08	2.08906e-17	1.66366	1.32429	1.2218	1.50266	1.56901	.	1.99263	.	1.67092	2.68005	2.0905	.	1.3726	1.09039	0.617078	2.02625	.	.	1.74024	.	.	1.46336e-118	3.34749e-24	4.04646e-11	2.32226e-30	7.29127e-07	.	1.30921e-63	.
SCGN	.	.	X	.	14	7	6	1	30.3519	32.2298	23.1121	35.3388	1.28175	1.03374	1.50998	1.6485	2.08938e-24	6.63871e-32	4.94059e-16	3.65587e-22	0.599036	.	0.821059	1.02895	.	1.63469	0.972475	.	.	1.53552	1.6485	2.81079	0.712504	.	0.929178	1.35123	.	1.5871	1.03644	.	1.27706	1.06982e-22	.	9.45729e-09	9.50289e-20	.	0.0232156	2.99404e-24	.
FAM105A	.	.	X	.	14	6	5	3	26.2661	37.3498	19.8116	9.18985	1.18575	1.04147	1.46317	1.01194	7.05554e-23	1.37223e-36	2.88269e-14	8.2913e-10	.	.	.	1.07097	.	1.83502	0.633081	.	0.927576	2.15334	1.80582	2.52318	0.914731	0.679659	1.26712	0.848557	.	.	0.628147	0.550355	0.762935	.	.	.	2.52897e-16	.	0.00061487	1.27313e-14	.
SLC6A6	.	X	X	.	14	7	3	4	23.2304	35.5759	12.3605	9.63996	0.802371	0.804326	0.739532	0.84608	1.11627e-29	5.87971e-45	1.93196e-17	4.03947e-12	0.624587	0.638659	0.629451	0.578571	.	.	0.914112	.	.	1.14562	1.28008	.	0.584799	0.604795	0.560716	0.880807	.	.	0.90179	0.860784	1.02843	5.39688e-95	2.03979e-15	2.33398e-12	1.30406e-23	.	.	2.88904e-30	.
CDKN1C	.	.	X	.	13	5	4	4	93.2641	156.997	44.1267	62.1947	2.23403	2.23501	2.29661	2.17023	1.79082e-42	5.6944e-71	6.11191e-20	2.1975e-29	3.08778	3.03215	3.58047	.	.	.	2.02123	.	1.34891	2.8967	3.17114	2.65019	.	0.620197	.	1.13569	.	.	2.03365	1.85745	1.60687	4.04717e-170	6.4217e-71	2.42373e-65	.	.	.	2.25634e-33	.
ENO1	.	X	X	.	13	6	4	3	83.1141	95.5488	87.7485	47.1485	1.4808	1.33402	1.83595	1.30082	7.44812e-57	2.37158e-72	1.60481e-48	5.68719e-37	0.869799	1.05757	1.43811	.	.	.	0.988181	.	.	2.03169	1.80921	2.92843	1.33174	1.03569	1.61003	1.37916	.	.	1.40353	.	1.36723	1.76169e-37	2.22959e-39	1.09321e-58	.	.	.	3.00195e-14	.
PCSK1	.	.	X	δ	12	7	5	0	201.811	386.314	24.4784	.	2.20679	2.65066	1.58537	.	3.55082e-92	1.81053e-146	3.62962e-16	.	2.01129	.	1.60032	2.53918	.	.	2.62371	.	1.56389	3.95063	.	2.45707	2.36151	.	1.18572	2.50719	.	.	2.56114	.	1.11987	4.89762e-251	.	6.20044e-35	1.0982e-85	.	.	1.33305e-91	.
TIMP2	.	.	X	δ	12	6	3	3	147.085	301.838	45.4684	11.0301	1.70598	1.95232	1.71652	1.20278	6.06343e-87	2.48348e-155	3.24584e-27	6.75186e-10	1.65019	0.82016	1.24793	.	.	.	1.64511	.	.	3.89366	1.87838	2.87477	0.883024	.	.	1.68934	.	.	1.95257	0.909791	1.02687	4.92641e-232	7.60513e-08	5.15398e-47	.	.	.	4.38559e-78	.
SORL1	.	X	X	δ	12	7	3	2	125.806	237.681	14.1861	3.66873	1.70563	1.9605	1.38063	1.30109	1.74173e-74	5.82415e-122	5.30739e-11	0.00151444	0.86181	.	0.602863	1.1516	.	.	2.42354	.	.	3.59908	1.33557	2.55623	1.44652	.	.	2.08731	.	.	2.15366	1.2666	0.982795	8.04668e-109	.	4.92822e-07	6.74292e-31	.	.	2.42703e-89	.
RPL3	.	X	X	.	12	5	4	3	51.3436	65.8221	45.8579	30.0968	1.09702	1.00221	1.32039	0.957195	1.57405e-47	2.10307e-66	1.86018e-35	3.60781e-32	0.909457	0.952436	1.14145	.	.	.	1.03965	.	.	1.17476	1.3035	2.3724	.	.	0.751705	0.964094	.	.	0.923071	0.615652	1.01602	5.32888e-170	4.17099e-81	6.5393e-62	.	.	.	3.64935e-49	.
EIF4A2	.	.	X	.	12	6	4	2	43.2207	58.3142	28.7484	21.7085	1.15861	1.10025	1.28098	1.08899	4.96853e-38	9.97579e-54	3.61015e-23	1.16272e-20	0.918649	0.782688	0.894259	.	.	.	1.36056	.	.	1.39255	1.39529	2.4628	0.918474	.	0.638697	0.827397	.	.	1.18385	.	1.12816	2.02539e-91	6.74473e-17	1.27022e-24	.	.	.	2.2155e-49	.
FAM159B	.	.	X	.	12	7	1	4	41.5187	69.1068	1.08998	11.9601	1.30626	1.40971	0.508666	1.32462	1.6426e-32	9.50428e-50	0.00719757	9.35284e-10	0.614576	0.542872	.	2.03602	.	.	1.26143	.	.	2.28994	2.09441	.	1.72427	1.55271	0.508666	0.78742	.	.	1.15429	1.10849	.	8.00957e-36	0.000553876	.	1.78498e-45	.	.	1.566e-30	.
PLCXD3	.	.	X	.	12	6	1	5	29.2396	35.2836	13.8586	18.7442	1.24725	1.02974	1.96569	1.36457	3.60321e-24	5.43656e-35	8.90721e-08	1.83534e-14	0.508461	0.528119	.	.	.	.	1.35388	2.21811	.	1.45732	2.14016	1.96569	0.762361	0.792329	.	0.885653	.	.	1.21075	1.14416	.	5.75826e-52	3.19525e-18	.	.	.	.	1.48422e-29	0.000285895
CYYR1	.	.	X	.	12	6	3	3	28.2672	37.5908	20.6124	14.4219	0.844091	0.802221	0.823485	0.948438	3.24835e-34	1.38548e-47	9.31862e-26	6.22448e-16	.	.	.	0.607178	.	.	0.641314	.	0.692025	1.15253	1.15317	.	0.941582	0.9589	0.969646	0.683799	.	.	0.786927	0.733248	0.808785	.	.	.	5.71828e-18	.	.	2.5855e-39	.
SLC39A14	.	X	X	.	12	6	3	3	19.6598	19.1996	9.93541	28.0658	0.930903	0.757394	1.0579	1.15093	7.60204e-22	4.47074e-26	4.05843e-10	4.1172e-25	0.804004	0.864461	0.561187	0.538093	.	.	0.56391	.	.	1.31431	1.68631	1.88001	0.741344	0.902011	0.7325	.	.	.	0.5827	.	.	1.85326e-59	5.04472e-30	0.0360948	3.57894e-07	.	.	7.86087e-05	.
SCG3	.	.	X	.	12	6	0	6	14.4172	19.8591	.	6.51644	0.915523	0.78625	.	1.0448	1.78846e-16	5.52077e-26	.	5.79376e-07	0.518791	0.571209	.	0.813138	0.928078	.	0.963611	1.46034	.	.	1.38478	.	0.631009	1.09397	.	0.880262	.	.	0.910686	0.830398	.	1.80662e-18	0.0198287	.	1.798e-11	0.0207738	.	9.47783e-25	0.00329357
RBP4	.	.	X	δ	11	7	4	0	249.465	318.001	102.91	.	3.37623	3.16755	3.74142	.	1.29236e-74	4.04355e-101	3.12227e-28	.	1.99778	.	1.99605	2.63026	.	.	2.74807	.	.	5.23907	.	5.36863	5.20422	.	5.21481	1.96445	.	.	2.389	.	2.38618	1.35874e-70	.	6.91334e-10	2.70233e-47	.	.	8.6528e-49	.
SYT13	.	.	X	.	11	6	3	2	144.377	224.669	79.6118	32.5943	1.76253	1.86416	1.8767	1.28638	1.21718e-82	3.01855e-121	3.7906e-43	4.592e-26	.	.	.	0.95667	.	.	1.65513	.	.	3.40951	1.84854	3.27192	1.65707	0.724226	1.28154	1.8274	.	.	1.67919	.	1.07663	.	.	.	5.04006e-21	.	.	5.64358e-62	.
PDX1	X	.	X	.	11	6	3	2	103.089	139.771	57.3056	29.5405	1.51216	1.3609	1.82497	1.49674	6.71036e-69	1.97237e-103	3.97331e-32	1.83402e-20	0.660599	.	0.574077	0.529405	.	.	0.521374	.	.	3.85533	1.92602	3.48563	2.07498	1.06745	1.4152	.	.	.	0.523718	.	.	1.54389e-10	.	5.64804e-15	6.79671e-53	.	.	7.83952e-67	.
VEGFA	.	.	X	.	11	5	3	3	64.7975	48.3858	74.9609	76.7352	1.38364	0.972284	1.89113	1.56175	1.47527e-47	1.71763e-50	2.3003e-40	7.3429e-50	1.03914	1.19591	1.32019	.	.	.	0.651286	.	.	1.8745	2.64802	3.52377	.	.	.	0.683172	.	.	0.613315	0.841319	0.829415	1.92744e-89	4.9094e-48	2.21284e-35	.	.	.	4.43094e-22	.
SAMD11	.	.	X	.	11	5	2	4	62.1528	121.603	8.21775	23.8456	0.95074	1.01337	0.70283	0.996405	4.23545e-66	1.00329e-120	2.03068e-12	1.17049e-24	1.23422	1.04311	0.741637	.	.	.	0.676749	.	.	1.27876	1.20426	.	1.2074	1.17633	0.664024	.	.	.	0.669727	0.56191	.	1.5251e-188	6.16733e-48	8.06613e-13	.	.	.	6.33403e-67	.
ENTPD3	.	X	X	.	11	6	3	2	54.5007	95.4127	18.9537	7.59662	1.42859	1.57759	1.29457	1.18263	7.08129e-39	3.31228e-61	2.28649e-15	3.77125e-07	.	.	.	1.82723	.	.	1.67812	.	1.7192	2.21226	1.69186	.	1.18948	0.673396	1.11047	1.44982	.	.	1.10864	.	1.05406	.	.	.	5.86856e-59	.	.	2.5949e-42	.
SCD	.	.	X	.	11	4	3	4	49.8782	68.1344	36.7479	37.6911	1.50036	1.3777	1.74265	1.44129	5.69821e-34	3.50504e-50	8.17898e-22	7.0642e-27	.	0.595057	.	.	.	.	1.02885	.	.	2.19315	2.39193	2.44091	.	1.21666	1.03819	1.25156	.	.	1.03722	1.56152	1.74886	.	1.39681e-08	.	.	.	.	2.6737e-15	.
C1orf127	.	.	X	.	11	6	1	4	41.8834	65.7615	22.0351	11.7834	1.05001	1.06451	0.937895	1.0563	1.29289e-40	1.67426e-62	3.20469e-24	6.99219e-12	.	.	.	1.1938	0.906605	.	0.791895	.	.	1.44919	1.41029	.	1.55975	1.22406	0.937895	0.516351	.	.	0.8761	0.684236	.	.	.	.	5.83367e-65	0.00108031	.	3.23095e-22	.
ELMO1	.	.	X	.	11	7	0	4	38.1086	56.4746	.	10.371	1.15979	1.22983	.	1.03722	1.38591e-33	1.19996e-46	.	1.00283e-10	0.523577	0.529449	.	0.99589	.	.	1.58978	.	.	1.2915	1.29238	.	1.31703	1.09621	.	1.48531	.	.	1.4057	1.23085	.	2.27845e-59	2.76133e-14	.	1.93484e-21	.	.	5.11296e-33	.
DNAJB9	.	.	X	.	11	7	4	0	32.3212	41.2035	12.5256	.	1.29762	1.20305	1.46313	.	1.23596e-25	5.63346e-35	2.74889e-09	.	0.641936	.	0.623655	1.69197	.	2.00754	1.0223	.	.	2.11567	.	2.36311	0.886179	.	0.858213	0.986993	.	.	1.0763	.	.	7.06043e-35	.	7.47722e-06	1.63353e-39	.	0.0198348	1.43079e-16	.
RGS16	.	.	X	.	11	6	3	2	30.8571	52.7888	8.50188	11.1777	1.00645	1.12525	0.89054	0.823947	2.19192e-31	1.22174e-47	2.83867e-10	2.71599e-14	0.959774	0.84786	0.954031	1.58176	.	.	1.12497	.	.	.	.	.	0.924733	0.800033	0.750981	0.982545	.	.	1.17772	.	0.966608	3.15801e-74	1.12802e-22	1.00864e-11	9.14028e-40	.	.	3.8069e-24	.
RPS3	.	.	X	.	11	6	3	2	30.7308	40.8624	11.4869	23.3523	0.980183	0.917122	1.07543	1.0265	4.44527e-32	2.78571e-45	2.08325e-11	1.78042e-23	0.597117	0.873681	0.680995	.	.	.	1.06576	.	.	1.45966	1.17932	1.97538	0.588333	.	.	0.856539	.	.	0.935324	.	0.5699	1.36715e-14	5.3226e-41	1.30441e-14	.	.	.	3.00041e-60	.
RPS23	.	X	X	.	11	6	3	2	29.6912	33.6308	25.5303	18.053	0.98065	0.866305	1.19124	1.00781	5.28418e-31	1.51019e-39	3.70057e-22	1.22145e-18	0.69477	0.75431	0.861404	.	.	.	0.797053	.	.	1.34953	1.26131	2.20497	0.609628	.	0.507337	0.912651	.	.	0.834194	.	.	1.32861e-29	1.49774e-27	5.28513e-22	.	.	.	2.28856e-35	.
RPS6	.	.	X	.	11	6	2	3	23.9317	28.393	23.7937	11.9291	0.847085	0.754306	1.25124	0.763207	5.59982e-29	2.28445e-38	9.63638e-20	2.34315e-16	0.811244	0.840355	0.780389	.	.	.	0.845742	.	.	0.912292	0.928433	1.72209	0.513042	.	.	0.531479	.	.	0.912037	0.520831	.	7.41174e-49	6.27037e-39	4.78273e-13	.	.	.	3.66934e-34	.
LDHB	.	.	X	.	11	5	3	3	21.5421	26.6786	21.4829	11.8696	1.02622	0.948322	1.17126	1.01101	1.01932e-21	7.37147e-29	4.55229e-19	1.81827e-12	.	.	.	.	.	.	1.11799	.	1.32988	0.648243	0.851559	.	0.880851	1.03895	1.04482	1.17324	.	.	0.92129	1.14252	1.13907	.	.	.	.	.	.	4.82725e-32	.
ARL6IP5	.	.	X	.	11	6	3	2	13.2599	21.1181	3.67063	2.85548	0.900124	0.879788	0.971204	0.854512	1.85688e-15	9.91711e-25	0.000166165	0.00045535	.	.	.	0.502774	.	.	0.941311	.	.	1.31813	1.14028	1.75411	0.653269	0.568743	0.502974	0.859261	.	.	1.00398	.	0.656529	.	.	.	0.000610713	.	.	9.59288e-24	.
ALDOA	.	.	X	.	11	6	3	2	9.93812	12.0574	8.5812	4.29874	0.832819	0.77886	0.890308	0.90846	1.16651e-12	3.3049e-16	2.29899e-10	1.85398e-05	0.705312	0.766107	0.888892	0.678926	.	.	0.69076	.	.	1.06758	1.05081	.	0.747932	.	1.01856	.	.	.	0.782653	.	0.763471	2.99056e-09	1.00094e-07	3.05329e-06	0.00159152	.	.	5.66707e-07	.
UCHL1	.	.	X	.	10	7	3	0	88.6911	139.458	6.40784	.	1.53571	1.74592	1.04521	.	1.76809e-58	1.33002e-80	7.40189e-07	.	1.5069	.	0.767161	1.63436	.	.	1.38299	.	.	3.26945	.	1.86131	1.68548	.	0.507164	1.38507	.	.	1.3572	.	.	7.84856e-62	.	0.0243076	1.43243e-57	.	.	2.30373e-52	.
DHRS7	.	.	X	.	10	6	3	1	74.6339	97.7775	33.8153	17.4887	1.55351	1.42389	1.72665	1.81183	9.076e-49	2.1417e-69	2.60392e-20	2.22591e-10	.	.	.	1.10802	.	.	1.16248	.	.	2.75241	1.81183	3.01818	1.2898	.	1.03721	0.821502	.	.	1.40914	.	1.12455	.	.	.	3.35294e-31	.	.	3.78595e-35	.
CADM1	.	X	X	δ	10	7	3	0	72.4492	105.471	14.0889	.	1.3794	1.52306	1.04418	.	3.00396e-53	5.63285e-70	3.21572e-14	.	0.850114	.	0.640991	1.19373	.	.	1.7792	.	.	1.85646	.	.	1.38387	.	1.23195	1.83882	.	.	1.75924	.	1.25961	4.6568e-93	.	1.30207e-11	1.31703e-31	.	.	5.0466e-46	.
RPL4	.	.	X	.	10	6	2	2	44.3914	50.4652	33.5102	25.8483	1.09105	0.96452	1.46936	1.09235	2.05713e-41	4.76943e-53	1.56289e-23	2.1726e-24	1.02087	0.974062	0.761889	.	.	.	0.915713	.	.	1.32769	1.21064	2.17682	0.703514	.	.	0.847039	.	.	0.972291	.	.	2.83763e-134	1.83e-40	9.67259e-22	.	.	.	2.35416e-30	.
TMEM37	.	X	X	.	10	6	2	2	37.4368	49.301	36.5443	5.04494	1.04642	1.04512	1.13852	0.958216	1.67486e-36	6.72436e-48	7.97747e-33	5.43336e-06	.	.	.	1.09637	.	.	0.905534	.	.	1.53559	1.165	.	1.44219	0.75143	1.5391	0.611961	.	.	0.679098	.	0.73793	.	.	.	9.49406e-25	.	.	5.48771e-42	.
GLIS3	X	.	X	.	10	5	1	4	35.7357	54.6388	10.8598	12.965	1.20004	1.1012	1.70852	1.19646	1.66435e-30	2.41349e-50	4.40293e-07	1.45837e-11	.	.	.	0.534428	0.627017	.	1.05368	1.20629	.	2.17417	2.14308	1.70852	.	.	.	0.887557	.	.	0.856181	0.809467	.	.	.	.	6.43546e-25	0.00165552	.	1.2923e-37	6.81516e-06
G3BP1	.	.	X	.	10	4	3	3	33.6151	70.0953	7.88141	12.2935	1.26324	1.28991	1.26102	1.22991	2.45378e-27	4.55754e-55	5.62291e-07	1.01046e-10	.	.	.	.	.	.	0.97721	.	.	2.25071	2.02598	2.27768	0.799196	0.715379	0.622938	.	.	.	1.13252	0.948375	0.88243	.	.	.	.	.	.	1.2866e-20	.
CDKN1A	.	.	X	.	10	7	0	3	30.9522	30.9222	.	28.3995	1.28097	1.15348	.	1.57846	6.86931e-25	1.55644e-27	.	1.01875e-18	1.03544	1.24442	.	0.785475	.	.	0.757048	.	.	2.56936	2.19781	.	1.31741	1.29313	.	0.665072	.	.	0.944514	.	.	1.69396e-47	1.64446e-34	.	7.15488e-14	.	.	1.95204e-12	.
PPP1R1A	.	.	X	.	10	2	6	2	26.8565	9.83278	41.3508	10.9848	1.70808	0.832791	2.10602	1.38955	1.89143e-16	1.55949e-12	2.31959e-20	1.24375e-08	0.503306	1.10651	3.30658	1.16228	.	1.95782	.	.	0.842187	.	1.6726	4.27065	.	.	1.49252	.	.	.	.	.	0.76636	6.40576e-06	4.89472e-15	4.992e-37	3.79659e-19	.	8.04407e-07	.	.
SUSD4	.	X	X	.	10	6	2	2	23.8663	23.6799	33.3181	11.0194	0.901704	0.836615	0.888453	1.11022	3.40396e-27	4.96089e-29	3.15287e-38	1.18724e-10	.	.	.	0.76045	.	.	0.587872	.	.	1.76321	1.48793	.	0.729106	0.73251	1.00173	0.588625	.	.	0.590435	.	0.775177	.	.	.	1.95725e-13	.	.	9.19487e-16	.
STX1A	.	.	X	.	10	5	2	3	23.8156	34.6181	3.98084	21.1817	0.949757	0.944	0.673837	1.1433	8.40557e-26	2.12966e-37	1.23676e-06	2.97292e-19	0.934074	0.921006	0.792563	0.788212	.	.	0.507101	.	.	1.55372	1.55661	.	0.936892	0.95228	0.555111	.	.	.	.	.	.	3.63958e-69	3.06411e-31	0.000878115	3.34278e-13	.	.	4.51335e-10	.
RPL7	.	.	X	.	10	6	2	2	22.6707	32.2249	4.11901	6.84716	0.984901	0.925103	1.18784	0.961356	9.58756e-24	1.4662e-35	0.000340686	7.54408e-08	0.916779	0.74079	0.713783	.	.	.	1.03921	.	.	1.38746	1.18192	1.6619	0.64357	.	.	0.717678	.	.	0.845924	.	.	9.04406e-35	2.85942e-10	7.84072e-05	.	.	.	2.42106e-54	.
DHRS2	.	.	X	δ	10	6	4	0	18.4739	22.9276	10.0435	.	1.03684	0.95993	1.15221	.	1.52233e-18	1.3043e-24	1.91957e-09	.	0.527914	.	0.566702	0.615028	.	.	0.672758	.	.	2.10142	.	2.24723	0.916836	.	1.28351	0.925628	.	.	.	.	0.511386	2.18784e-42	.	0.000194498	4.22352e-16	.	.	2.97072e-15	.
PHACTR2	.	.	X	.	10	4	5	1	18.2063	21.0934	14.9158	11.2515	1.42399	1.12298	1.67517	1.3722	1.63922e-13	1.64673e-19	1.24711e-09	6.31471e-09	.	.	.	.	.	.	0.927689	.	1.77521	1.18683	1.3722	1.71163	.	.	0.539441	1.14531	.	1.88947	1.2321	.	2.46008	.	.	.	.	.	.	2.9323e-12	.
HSPA8	.	X	X	.	10	4	3	3	14.7843	27.5452	11.1125	1.67389	1.04089	0.989923	1.37441	0.775313	6.25868e-15	1.49407e-28	8.21791e-09	0.00693455	.	0.576966	.	.	.	.	0.937039	.	1.2614	1.00784	1.19723	2.18183	0.815383	0.551741	0.680018	.	.	.	1.19943	.	.	.	0.00184703	.	.	.	.	3.26574e-20	.
PSAP	.	X	X	.	10	5	2	3	10.0528	10.9016	15.0601	5.24491	0.836525	0.731614	1.17287	0.78715	9.60774e-13	1.25691e-15	1.44411e-13	2.17186e-07	.	0.608692	.	.	.	.	0.56698	.	.	0.878564	0.994616	1.50228	0.687001	0.758141	0.843447	0.82306	.	.	0.702465	.	.	.	0.000359404	.	.	.	.	0.00260239	.
SCD5	.	.	X	δ	9	6	2	1	206.398	279.225	70.7158	37.3252	1.89854	1.88995	2.00987	1.72738	1.93065e-109	1.81131e-148	6.54146e-36	2.46624e-22	.	.	.	1.44735	.	.	1.39103	.	.	3.82917	1.72738	3.08045	1.56768	.	0.939288	1.5154	.	.	1.58909	.	.	.	.	.	1.64812e-113	.	.	8.6448e-49	.
NKX6-1	X	.	X	.	9	3	3	3	111.073	216.357	45.0264	67.2024	1.55393	1.50727	1.54472	1.60981	3.31961e-72	2.86716e-144	7.10295e-30	1.79626e-42	0.627104	0.675472	0.650542	.	.	.	.	.	.	2.92997	3.16113	3.0732	0.964726	0.992821	0.910421	.	.	.	.	.	.	3.14354e-71	2.63831e-23	1.11236e-12	.	.	.	.	.
TGFBR3	.	X	X	.	9	6	2	1	84.4935	102.401	32.213	87.2098	1.51274	1.50748	1.11176	2.34627	1.39747e-56	1.17814e-68	1.0598e-29	6.76801e-38	.	.	.	1.34081	.	.	0.966962	.	.	2.88376	2.34627	.	0.964656	.	0.958389	1.62435	.	.	1.26433	.	1.26513	.	.	.	1.42655e-69	.	.	3.27589e-37	.
MT-ND4	.	.	X	.	9	6	1	2	81.4712	38.1857	186.065	111.168	0.869677	0.957154	0.620218	0.731976	2.09002e-94	1.27344e-40	1e-300	1.33578e-152	0.861482	0.638567	0.620218	.	.	.	0.979809	.	.	0.912898	0.825384	.	0.894857	.	.	1.20988	.	.	0.884004	.	.	1.64055e-13	1e-300	1e-300	.	.	.	2.34782e-34	.
C1QL1	.	.	X	.	9	3	3	3	72.2472	159.483	55.5785	13.956	1.41898	1.50134	1.62782	1.12778	1.21639e-51	5.92855e-107	7.19449e-35	4.21955e-13	1.30909	0.960157	1.54348	.	.	.	.	.	.	2.01961	1.56023	1.94043	1.17531	0.862953	1.39955	.	.	.	.	.	.	5.71945e-157	5.47743e-18	1.88048e-43	.	.	.	.	.
MT-ND1	.	.	X	.	9	6	2	1	70.8756	27.1359	123.276	146.796	0.867142	0.944619	0.76214	0.612287	1.84216e-82	1.87561e-29	1.77888e-162	1.77333e-240	1.02676	0.612287	0.938986	.	.	.	0.761861	.	.	0.763683	.	.	1.15005	.	0.585294	1.13804	.	.	0.827327	.	.	4.30956e-06	1.77333e-240	1e-300	.	.	.	1.03405e-21	.
MT-CO1	.	.	X	.	9	7	2	0	69.475	50.8908	132.219	.	0.842181	0.848667	0.819482	.	3.20545e-83	1.08265e-60	4.52684e-162	.	0.702422	.	0.751181	0.553471	.	.	1.00906	.	.	0.847668	.	.	0.917286	.	0.887782	1.11766	.	.	0.793103	.	.	1e-300	.	1e-300	3.78313e-06	.	.	9.88381e-18	.
GAD2	.	.	X	.	9	7	1	1	54.5217	56.5994	24.8184	52.9152	1.44625	1.35436	1.99313	1.54261	2.0011e-38	1.61953e-42	3.53228e-13	4.98454e-35	2.01421	1.54261	1.99313	0.81545	.	.	1.05193	.	.	2.04044	.	.	1.42269	.	.	1.26676	.	.	0.86901	.	.	1.18227e-64	4.98454e-35	3.53228e-13	1.1006e-14	.	.	2.18973e-27	.
MT-ND2	.	.	X	.	9	6	1	2	53.8972	24.0203	156.186	52.7783	0.79141	0.857409	0.52062	0.728808	7.89436e-69	9.66171e-29	1e-300	3.82618e-73	0.848946	0.558393	0.52062	.	.	.	0.744497	.	.	0.928196	0.899223	.	0.934578	.	.	0.915984	.	.	0.772255	.	.	5.83081e-08	4.82556e-144	1e-300	.	.	.	4.64245e-21	.
PAPSS2	.	.	X	.	9	1	4	4	44.9467	21.5371	23.0128	79.9608	1.43204	0.745256	1.2692	1.76657	4.10643e-32	1.26187e-29	7.38483e-19	5.45382e-46	0.745256	1.73252	1.48282	.	.	.	.	.	.	.	2.62043	2.19275	.	1.22161	0.515299	.	.	.	.	1.49171	0.885939	1.26187e-29	3.84683e-89	6.8989e-45	.	.	.	.	.
PRUNE2	.	.	X	.	9	6	1	2	40.7225	49.5288	9.44672	15.4048	1.45838	1.3073	2.13074	1.57546	1.19385e-28	1.29921e-38	3.68515e-05	1.66729e-10	.	.	.	0.628908	.	.	1.6031	.	.	2.23794	2.08516	2.13074	0.52856	.	.	1.40455	.	.	1.44075	1.06576	.	.	.	.	2.91844e-11	.	.	1.09285e-34	.
ITPR3	.	X	X	.	9	5	3	1	36.6308	53.7741	13.5062	12.6792	1.09223	1.05623	1.07411	1.32663	2.90065e-34	1.22633e-51	2.6646e-13	2.7703e-10	.	.	.	.	.	.	0.84035	.	.	2.18223	1.32663	2.01804	0.716396	.	0.624888	0.780337	.	.	0.761833	.	0.579402	.	.	.	.	.	.	1.60865e-28	.
WSCD2	.	.	X	.	9	4	3	2	36.5483	59.5682	19.4862	16.126	0.914978	0.915261	0.914493	0.91514	1.13631e-40	8.25505e-66	4.91772e-22	2.39138e-18	.	.	.	.	.	.	0.880724	.	0.889012	.	.	.	1.08559	1.05955	1.07149	0.906583	.	.	0.788142	0.770731	0.782975	.	.	.	.	.	.	6.13303e-36	.
RPS4X	.	.	X	.	9	6	2	1	33.3517	30.9798	7.24187	91.2717	0.965882	0.861461	1.2126	1.09896	2.95239e-35	1.09165e-36	1.06619e-06	8.85906e-84	0.914393	1.09896	0.623106	0.572687	.	.	0.848213	.	.	1.14961	.	1.8021	.	.	.	0.871646	.	.	0.81222	.	.	7.41492e-117	8.85906e-84	3.59459e-07	0.00235286	.	.	3.66652e-29	.
SELENOW	.	.	X	.	9	7	2	0	31.2684	37.6705	3.42148	.	1.01639	0.972966	1.16838	.	1.72139e-31	1.91786e-39	0.00117921	.	0.734319	.	0.576973	0.934215	.	.	0.866085	.	.	2.05085	.	1.75978	0.654597	.	.	0.792444	.	.	0.778254	.	.	5.87084e-23	.	0.0281899	1.77489e-24	.	.	3.52427e-31	.
AC099548.2	.	.	X	.	9	5	2	2	30.0727	42.1967	12.4419	14.2186	1.04284	1.00056	1.09757	1.09381	1.45426e-29	6.71054e-43	4.61461e-12	1.00198e-13	.	.	.	1.47409	.	.	.	.	.	1.59522	1.53809	1.56251	0.685625	0.649529	0.632625	0.641729	.	.	0.606117	.	.	.	.	.	1.35036e-62	.	.	.	.
MTRNR2L12	.	.	X	.	9	6	2	1	29.1203	35.682	7.7226	27.0641	0.975531	0.926513	0.998415	1.22387	1.41027e-30	3.07496e-39	1.84136e-08	7.6985e-23	1.35941	1.22387	.	.	.	1.37466	0.955036	.	.	0.590625	.	.	1.04289	.	0.622166	0.81835	.	.	0.792771	.	.	1.75269e-78	7.6985e-23	.	.	.	0.000394767	9.94655e-39	.
ROBO2	.	X	X	.	9	4	2	3	26.668	27.8405	35.2695	17.5035	1.17219	1.07812	1.14657	1.31469	1.77574e-23	1.50281e-26	1.73409e-31	4.85534e-14	.	.	.	.	.	.	0.977097	.	.	1.51203	1.71874	.	.	0.798588	0.877935	0.932138	.	.	0.891229	1.42673	1.4152	.	.	.	.	.	.	4.82706e-14	.
MXRA7	.	.	X	.	9	5	1	3	25.9627	30.5602	6.66308	24.51	0.89654	0.841304	0.664015	1.06611	1.09961e-29	4.7338e-37	9.23556e-11	1.02301e-23	0.727555	0.935498	0.664015	.	.	.	0.755513	.	.	1.36465	1.59242	.	0.505254	0.670411	.	.	.	.	0.853545	.	.	2.96591e-63	3.21639e-34	9.23556e-11	.	.	.	2.07549e-12	.
HSP90AB1	.	X	X	.	9	4	2	3	25.2656	32.3125	22.3754	15.6591	0.895245	0.813877	1.14463	0.837479	5.99801e-29	1.98618e-40	2.83032e-20	2.00496e-19	.	0.85302	0.585835	.	.	.	0.794322	.	.	0.936932	1.08725	1.70342	0.632864	0.572167	.	.	.	.	0.891392	.	.	.	1.78025e-33	4.38274e-12	.	.	.	1.81202e-30	.
RPL5	.	.	X	.	9	5	2	2	24.7995	26.3726	17.5885	20.9028	0.907648	0.755374	1.20281	0.993174	4.75534e-28	1.22083e-35	2.38315e-15	8.98525e-22	0.561111	0.874201	0.593288	.	.	.	0.868389	.	.	1.03999	1.11215	1.81233	0.500027	.	.	.	.	.	0.807351	.	.	4.85512e-18	1.14486e-29	0.00129181	.	.	.	1.90493e-36	.
RPL17	.	X	X	.	9	5	2	2	24.219	17.242	37.7719	29.445	0.975917	0.729984	1.48098	1.08569	1.52508e-25	2.40014e-24	3.1282e-26	7.56715e-28	0.753174	0.896327	0.893941	.	.	.	0.687755	.	.	1.11364	1.27505	2.06802	.	.	.	0.555905	.	.	0.539449	.	.	1.06741e-51	4.41883e-45	7.10295e-34	.	.	.	1.31623e-20	.
CNP	.	.	X	.	9	7	2	0	23.0768	29.6632	3.13486	.	0.988041	1.02307	0.865458	.	4.40428e-24	1.013e-29	0.000238669	.	0.734451	.	0.583741	0.830741	.	.	1.15692	.	.	0.997182	.	.	0.864604	.	.	1.14341	.	.	1.43415	.	1.14717	6.72945e-72	.	2.25977e-05	0.000102291	.	.	7.27669e-14	.
SERINC1	.	X	X	.	9	6	2	1	22.6939	26.7417	8.50122	19.1263	1.07366	0.997776	1.22129	1.23373	7.29593e-22	1.58019e-27	1.09436e-07	3.14164e-16	.	.	.	0.523625	.	.	0.995946	.	.	1.21211	1.23373	1.67791	0.929032	.	.	1.31394	.	.	1.01201	.	0.764676	.	.	.	0.00178561	.	.	1.23886e-20	.
PFN2	.	.	X	.	9	4	5	0	19.5343	9.57467	29.2086	.	1.16554	0.665334	1.5657	.	1.73808e-17	4.06658e-15	2.21178e-19	.	.	.	0.721771	0.500755	.	1.89335	0.61896	.	.	.	.	2.5544	0.569811	.	1.48648	.	.	.	0.97181	.	1.17251	.	.	9.92286e-11	0.000216561	.	0.00936648	0.000572729	.
GNAS	.	.	X	.	9	5	2	2	19.0925	17.2514	29.3053	14.1985	0.72758	0.644808	0.899397	0.762692	5.73902e-27	1.76091e-27	2.61024e-33	2.41964e-19	0.764313	0.729045	0.820423	.	.	.	0.689972	.	.	.	.	.	0.617694	0.796338	0.978371	0.552487	.	.	0.599572	.	.	8.20175e-55	2.64087e-25	3.57381e-37	.	.	.	1.89823e-17	.
ALCAM	.	X	X	.	9	6	2	1	16.7712	20.4382	11.3251	1.63416	0.925789	0.858227	1.33771	0.507318	7.66367e-19	1.53292e-24	3.41968e-09	0.000600944	0.507872	.	.	0.517404	.	.	0.678799	.	.	1.71071	.	2.0826	0.826878	0.507318	0.592823	.	.	.	0.907697	.	.	1.64261e-20	.	.	0.000194723	.	.	1.82843e-12	.
TNS1	.	.	X	.	9	6	1	2	16.7198	24.1495	3.94574	4.16687	0.660354	0.701321	0.605671	0.564795	4.79169e-26	3.67903e-35	3.05731e-07	4.19111e-08	.	.	.	0.577687	.	.	0.615928	.	.	1.2941	.	.	0.514044	0.517171	.	0.590559	.	.	0.615607	0.612419	0.605671	.	.	.	2.90742e-35	.	.	6.04649e-14	.
MTRNR2L1	.	.	X	.	9	6	1	2	16.384	21.6621	5.8446	5.45608	0.820327	0.818218	0.657785	0.907928	1.06535e-20	3.35153e-27	1.30235e-09	9.7864e-07	0.99351	1.04493	.	.	.	.	0.853458	.	.	0.683979	0.770929	.	0.922558	.	0.657785	0.773742	.	.	0.68206	.	.	6.74559e-34	1.74006e-10	.	.	.	.	2.03809e-37	.
YWHAQ	.	X	X	.	9	4	3	2	6.39369	6.10527	7.52093	4.46576	0.686982	0.551184	0.941937	0.576142	4.9325e-10	8.38241e-12	1.03627e-08	1.7736e-08	0.562062	0.599868	0.667591	0.546885	.	.	0.534374	.	.	.	.	1.57673	0.561417	0.552416	0.581488	.	.	.	.	.	.	1.47627e-21	1.07048e-12	2.67921e-14	4.69986e-06	.	.	2.55476e-06	.
CASR	.	X	X	δ	8	6	2	0	181.697	252.009	15.8123	.	1.88569	2.01703	1.49167	.	4.41057e-97	1.14675e-125	2.50942e-11	.	.	.	.	1.54885	.	.	1.87802	.	.	3.2688	.	2.40208	1.70143	.	0.58126	1.90819	.	.	1.7969	.	.	.	.	.	1.9116e-96	.	.	2.14918e-66	.
MAFA	X	.	X	.	8	3	3	2	120.5	178.631	70.8421	102.217	2.08366	1.98874	1.97144	2.39436	1.4758e-58	1.50901e-90	1.16343e-36	2.03919e-43	1.15554	.	1.13951	.	.	.	.	.	.	4.12131	4.09938	4.09031	0.689378	0.689341	0.684486	.	.	.	.	.	.	3.72079e-31	.	1.09964e-13	.	.	.	.	.
FXYD2	.	.	X	γ	8	6	0	2	119.353	132.407	.	73.2019	2.01751	1.95071	.	2.21791	6.94459e-60	1.32985e-68	.	9.88954e-34	1.02378	1.02569	.	1.39905	.	.	1.81438	.	.	3.86876	3.41014	.	1.89673	.	.	.	.	.	1.70153	.	.	6.80811e-46	2.18166e-06	.	1.49056e-30	.	.	1.47328e-33	.
RRAGD	.	.	X	.	8	4	2	2	79.5796	85.1782	55.8173	76.5555	1.7129	1.44009	2.10568	1.86573	3.47523e-47	7.11465e-60	3.10456e-27	9.28168e-42	.	.	.	.	.	.	1.18602	.	.	2.14741	2.40689	2.84448	.	.	.	1.0846	.	.	1.34233	1.32457	1.36688	.	.	.	.	.	.	2.00507e-21	.
MT-CO3	.	.	X	.	8	6	2	0	67.0805	40.6066	133.772	.	0.915425	0.95016	0.81122	.	5.27226e-74	1.83416e-43	1.2522e-165	.	1.06127	.	0.86322	0.837532	.	.	1.00043	.	.	.	.	.	1.12165	.	0.759221	0.843821	.	.	0.836257	.	.	3.39171e-18	.	1e-300	4.25955e-31	.	.	2.43278e-33	.
PEMT	.	.	X	α	8	0	3	5	59.084	.	56.3547	60.7344	1.67775	.	1.66846	1.68332	6.07874e-36	.	1.67308e-34	8.31747e-37	.	2.09888	2.22645	.	.	.	.	2.2899	.	.	1.39362	.	.	1.31831	1.20488	.	.	.	.	1.3159	1.57405	.	4.26249e-148	6.52884e-69	.	.	.	.	0.000178695
MT-ND3	.	.	X	.	8	6	1	1	55.6579	24.474	244.576	53.7416	0.773739	0.797786	0.815252	0.587947	1.16488e-72	2.1019e-31	1e-300	3.93161e-92	0.981657	0.587947	0.815252	0.704508	.	.	0.656668	.	.	1.08183	.	.	0.841156	.	.	0.520896	.	.	.	.	.	0.00437698	3.93161e-92	1e-300	3.16415e-15	.	.	1.81677e-32	.
ATP2A3	.	.	X	.	8	4	2	2	54.2823	95.8699	12.4016	14.8237	1.29893	1.31363	1.28291	1.28557	1.62204e-42	1.04454e-73	2.15395e-10	2.94554e-12	.	.	.	.	.	.	1.05922	.	.	2.21716	1.70019	1.7937	1.27312	0.870945	0.772119	.	.	.	0.705004	.	.	.	.	.	.	.	.	2.29584e-39	.
MAP1B	.	.	X	.	8	7	1	0	48.4409	58.101	2.8324	.	1.15933	1.23293	0.644157	.	1.64633e-42	7.50929e-48	4.00808e-05	.	0.548347	.	.	0.809776	.	.	1.41606	.	.	1.77322	.	.	0.764526	.	.	1.39768	.	.	1.92089	.	0.644157	6.24677e-18	.	.	4.21716e-15	.	.	4.89969e-38	.
MAFB	X	.	X	.	8	0	5	3	47.7817	.	65.8491	24.016	1.85444	.	2.13881	1.38049	1.71364e-26	.	1.63037e-31	4.01151e-18	.	0.707113	1.10496	.	.	.	.	.	1.43755	.	2.07526	4.48015	.	1.3591	2.44172	.	.	.	.	.	1.22968	.	2.21918e-11	5.99987e-17	.	.	.	.	.
TPM3	.	.	X	.	8	4	2	2	43.287	33.871	28.8555	75.0347	1.31978	0.954975	1.5848	1.78437	1.58992e-33	3.40465e-36	6.20011e-19	8.89119e-43	.	.	.	.	.	.	0.557548	.	.	1.66681	2.48997	2.37935	0.778992	1.07878	0.790261	.	.	.	0.816551	.	.	.	.	.	.	.	.	0.00281935	.
MT-CYB	.	.	X	.	8	7	0	1	41.7272	33.0785	.	68.7889	0.959589	1.01454	.	0.574946	3.27737e-44	2.48578e-33	.	2.2697e-120	0.920672	0.574946	.	0.767168	.	.	1.09649	.	.	1.00104	.	.	1.02643	.	.	1.26378	.	.	1.02618	.	.	9.31992e-07	2.2697e-120	.	1.92252e-23	.	.	2.62157e-35	.
RPL24	.	.	X	.	8	4	2	2	37.45	41.2412	27.3778	29.589	1.08399	0.88797	1.42741	1.1326	2.82866e-35	3.59455e-47	6.60653e-20	7.50002e-27	0.907176	0.958643	0.977027	.	.	.	0.656326	.	.	1.35914	1.30655	1.87779	.	.	.	.	.	.	0.629239	.	.	6.32656e-78	9.10049e-47	2.39638e-32	.	.	.	2.32247e-27	.
NECTIN3	.	.	X	.	8	4	4	0	32.9404	56.5889	7.80978	.	1.17947	1.145	1.21395	.	1.18014e-28	3.77762e-50	3.68676e-07	.	.	.	.	.	.	.	0.895714	.	1.01327	1.5803	.	1.66781	.	.	.	1.20294	.	1.25237	0.90103	.	0.922359	.	.	.	.	.	.	3.89457e-43	.
TMEM150C	.	.	X	.	8	6	1	1	32.8595	36.9368	7.4904	4.31582	1.05331	0.917135	1.66051	1.26315	6.36014e-32	5.31978e-41	3.0838e-05	0.000383074	.	.	.	0.522981	.	.	0.919994	.	.	1.86147	1.26315	1.66051	0.507464	.	.	0.724736	.	.	0.966164	.	.	.	.	.	2.33127e-22	.	.	3.61083e-20	.
CYP2U1	.	.	X	.	8	5	2	1	28.3512	39.9433	4.19246	2.84539	0.942754	0.868619	1.02478	1.14937	8.45761e-31	1.03549e-46	8.10814e-05	0.00334502	.	.	.	.	.	.	0.789219	.	.	1.5062	1.14937	1.41621	0.556355	.	.	0.79132	.	.	0.7	.	0.633351	.	.	.	.	.	.	1.34518e-33	.
P2RY1	.	X	X	.	8	6	2	0	27.7613	33.1258	14.3598	.	0.78253	0.837662	0.617131	.	3.33952e-36	2.84732e-40	5.38796e-24	.	.	.	.	0.794394	.	.	0.632199	.	.	1.5571	.	.	0.549095	.	0.550335	0.812272	.	.	0.680912	.	0.683927	.	.	.	4.77581e-38	.	.	4.54934e-27	.
PTEN	.	.	X	.	8	4	2	2	26.2257	32.3047	18.2556	17.0331	1.2666	1.11672	1.51067	1.32229	1.96967e-21	1.17964e-29	8.23377e-13	1.31364e-13	.	.	.	.	.	.	1.07895	.	.	1.16342	1.40713	1.63721	.	.	.	0.971106	.	.	1.25339	1.23744	1.38413	.	.	.	.	.	.	4.55459e-29	.
RPL23	.	.	X	.	8	4	2	2	25.4578	39.4878	16.1969	3.16793	0.979087	0.900353	1.31138	0.804256	9.96476e-27	1.38641e-44	4.45699e-13	0.000115091	.	0.554989	0.679551	.	.	.	0.928844	.	.	1.09326	1.05352	1.94322	.	.	.	0.611142	.	.	0.968162	.	.	.	0.00314573	9.90819e-05	.	.	.	4.39731e-45	.
KCNK16	.	.	X	.	8	2	6	0	22.3549	11.6503	26.5176	.	1.28378	0.793299	1.44727	.	3.86053e-18	2.06095e-15	4.75889e-19	.	.	.	.	.	.	1.33898	1.04963	.	1.62277	.	.	1.91374	.	.	1.61271	.	.	1.0801	0.536967	.	1.11531	.	.	.	.	.	0.00182336	1.95879e-14	.
MTRNR2L8	.	.	X	.	8	6	1	1	22.1573	25.1544	4.29453	23.2534	0.891012	0.875874	0.766876	1.10598	1.35658e-25	1.90904e-29	2.51171e-06	9.43446e-22	1.24531	1.10598	.	.	.	.	0.802814	.	.	0.768004	.	.	0.964162	.	0.766876	0.839765	.	.	0.63519	.	.	4.68461e-76	9.43446e-22	.	.	.	.	3.82968e-30	.
PRDX1	.	.	X	.	8	4	2	2	21.8037	40.2855	1.86766	4.91577	0.924106	0.930195	1.00241	0.833624	2.54498e-24	4.91349e-44	0.0137035	1.26802e-06	.	.	.	.	.	.	0.746702	.	.	1.35522	1.15306	1.3534	0.755166	0.514191	.	.	.	.	0.863695	.	0.651427	.	.	.	.	.	.	2.90255e-15	.
HERPUD1	.	.	X	.	8	5	2	1	20.4209	25.5401	11.4651	7.13531	1.11138	1.05709	1.46389	0.67781	4.22361e-19	6.90668e-25	1.47253e-08	2.97162e-11	0.619373	0.67781	0.777126	0.989519	.	.	.	.	.	1.77832	.	2.15066	0.907397	.	.	.	.	.	0.990855	.	.	6.95851e-25	2.97162e-11	4.45653e-06	2.50512e-11	.	.	.	.
PERP	.	.	X	.	8	5	2	1	20.374	17.8937	17.7221	32.8036	1.00171	0.791852	1.29037	1.47367	4.5785e-21	2.52787e-23	1.84464e-14	5.49788e-23	.	.	.	0.737769	.	.	0.612832	.	.	1.40942	1.47367	2.01588	0.668206	.	0.564863	.	.	.	0.531036	.	.	.	.	.	2.96912e-12	.	.	7.26593e-11	.
RPL7A	.	.	X	.	8	3	3	2	17.6875	7.04177	23.2053	30.642	0.915589	0.652432	1.08421	1.05739	4.80596e-20	1.61025e-11	3.95461e-22	1.04984e-29	.	0.908407	0.815131	.	.	.	0.640149	.	.	0.798051	1.20637	1.92622	.	.	0.51128	.	.	.	0.519095	.	.	.	8.13088e-43	7.46454e-25	.	.	.	1.98788e-13	.
DBI	.	.	X	.	8	2	3	3	16.8081	7.53735	17.8875	21.3305	1.21246	0.516752	1.48585	1.40288	1.37171e-14	2.59416e-15	9.151e-13	6.2407e-16	.	.	.	.	.	.	0.517494	.	.	.	2.44183	2.64866	.	0.887379	0.897406	.	.	.	0.51601	0.87944	0.911495	.	.	.	.	.	.	9.25476e-10	.
MTRNR2L6	.	.	X	.	8	6	1	1	15.8846	19.8724	1.41634	8.86162	0.7647	0.786557	0.691651	0.706607	1.68902e-21	5.4324e-26	0.00895835	2.8768e-13	0.872299	0.706607	.	.	.	.	0.663496	.	.	1.06486	.	.	0.917604	.	0.691651	0.654409	.	.	0.546674	.	.	7.62784e-62	2.8768e-13	.	.	.	.	1.73506e-27	.
ARG2	.	.	X	.	8	4	2	2	15.3874	23.1313	9.36386	4.04003	0.943	0.88304	1.13975	0.866174	4.81376e-17	6.38186e-27	6.08514e-09	2.16658e-05	.	.	.	0.957441	.	.	.	.	.	1.28076	1.13483	1.56935	0.781269	0.597523	0.710145	.	.	.	0.512689	.	.	.	.	.	2.64684e-17	.	.	.	.
MTUS2	.	.	X	.	8	3	2	3	15.2768	21.0026	12.6185	10.5703	0.749242	0.741846	0.624154	0.840031	4.07704e-21	4.8833e-29	6.06853e-21	2.61106e-13	.	.	.	.	.	.	0.590046	.	.	0.996383	1.087	.	.	0.644664	0.515528	.	.	.	0.639107	0.788434	0.732779	.	.	.	.	.	.	8.96717e-14	.
MTRNR2L10	.	.	X	.	8	5	1	2	14.014	20.2192	0.863114	5.6896	0.743187	0.746572	0.581974	0.815333	1.39118e-19	8.26667e-28	0.0328791	1.05134e-07	0.712677	0.587574	.	.	.	.	0.597959	.	.	1.01712	1.04309	.	0.890046	.	0.581974	0.515051	.	.	.	.	.	3.18377e-74	2.92584e-12	.	.	.	.	3.98109e-27	.
WARS	.	.	X	.	8	4	1	3	9.63606	12.4062	9.80234	5.90269	0.752314	0.756186	0.736587	0.752392	1.55393e-13	3.924e-17	4.92286e-14	1.42814e-08	0.538345	0.726682	.	.	.	.	.	.	.	0.878385	0.890842	.	0.794493	0.639653	0.736587	.	.	.	0.813521	.	.	0.00234675	4.51851e-17	.	.	.	.	.	.
PRSS23	.	X	.	.	7	7	0	0	143.025	143.025	.	.	1.55656	1.55656	.	.	1.30131e-92	1.30131e-92	.	.	0.831077	.	.	1.14263	.	.	1.54726	.	.	2.89644	.	.	2.00678	.	.	1.18343	.	.	1.28828	.	.	1.7951e-99	.	.	1.09132e-33	.	.	7.73905e-49	.
BMP5	.	.	.	.	7	6	1	0	126.675	146.353	5.14163	.	1.84789	1.84037	1.89302	.	2.8114e-69	2.9952e-80	0.00192267	.	.	.	.	1.15234	.	.	2.04079	.	.	2.27437	.	1.89302	1.21564	.	.	2.34906	.	.	2.01003	.	.	.	.	.	1.82303e-42	.	.	1.73648e-83	.
FTH1	.	.	.	.	7	4	1	2	91.9607	114.448	35.1817	55.4388	1.57537	1.41029	2.08231	1.65207	4.22783e-59	7.04999e-82	1.27196e-17	2.77202e-34	.	.	.	.	.	.	0.999059	.	.	2.2422	2.22715	2.08231	1.2711	1.07699	.	.	.	.	1.12881	.	.	.	.	.	.	.	.	4.58234e-11	.
CSDE1	.	.	.	.	7	4	2	1	47.1786	43.5925	41.2342	60.3988	1.2016	0.962303	1.49961	1.56275	5.45362e-40	5.00969e-46	3.18675e-28	2.24314e-39	.	.	.	.	.	.	0.717529	.	.	1.59729	1.56275	2.44464	0.710323	.	0.554573	.	.	.	0.824071	.	.	.	.	.	.	.	.	2.5904e-07	.
EDARADD	.	.	.	.	7	3	2	2	42.6693	62.7913	17.9755	28.691	1.22315	1.07956	1.28982	1.37189	1.30436e-35	6.85337e-59	1.1576e-14	1.22034e-21	.	.	.	.	.	.	.	.	.	1.86043	1.91977	1.93978	0.77374	0.824005	0.639866	.	.	.	0.60449	.	.	.	.	.	.	.	.	.	.
CCNI	.	.	.	.	7	4	1	2	34.8219	31.7581	76.6397	20.6102	1.0695	0.844	2.05444	1.02804	2.76061e-33	2.35461e-38	4.96074e-38	8.95171e-21	0.547776	0.615902	.	.	.	.	0.760527	.	.	1.31714	1.44017	2.05444	.	.	.	.	.	.	0.750559	.	.	7.60425e-22	2.23947e-07	.	.	.	.	6.94519e-13	.
NR3C1	X	.	.	.	7	4	2	1	34.7697	47.9787	15.0844	5.44009	1.32692	1.19723	1.58535	1.32883	6.26281e-27	8.41877e-41	3.05598e-10	8.05548e-05	.	.	.	.	.	.	0.905107	.	.	1.95743	1.32883	2.14407	.	.	.	0.90986	.	.	1.01653	.	1.02664	.	.	.	.	.	.	2.60458e-19	.
WLS	.	.	.	.	7	4	1	2	34.5253	48.1172	1.94089	15.8833	1.05848	0.971807	1.31588	1.10314	2.41157e-33	3.06827e-50	0.0334983	3.99717e-15	.	.	.	0.754902	.	.	.	.	.	1.57426	1.41897	1.31588	0.990999	0.787304	.	0.567063	.	.	.	.	.	.	.	.	3.50723e-34	.	.	.	.
SIPA1L2	.	.	.	.	7	4	2	1	33.5015	46.8272	7.02837	12.5705	1.23589	1.09405	1.39535	1.48436	7.8152e-28	1.57869e-43	9.18353e-06	3.39922e-09	.	.	.	.	.	.	0.820127	.	.	2.00475	1.48436	2.14605	.	.	.	0.917922	.	.	0.633405	.	0.644656	.	.	.	.	.	.	1.92618e-26	.
ENO2	.	.	.	.	7	4	2	1	33.1316	37.2791	25.8712	16.3011	1.20894	1.02721	1.47781	1.39812	3.9308e-28	5.1095e-37	3.1159e-18	2.19121e-12	.	.	.	.	.	.	0.739799	.	.	1.74794	1.39812	2.3204	0.873428	.	0.635216	.	.	.	0.747672	.	.	.	.	.	.	.	.	3.15563e-07	.
RPS25	.	.	.	.	7	4	2	1	31.6387	45.3893	13.1362	2.77696	0.986141	0.906331	1.31732	0.643025	8.25378e-33	8.31281e-51	1.0668e-10	4.80187e-05	0.953449	0.643025	0.729883	.	.	.	0.742391	.	.	1.16849	.	1.90475	.	.	.	.	.	.	0.760997	.	.	2.04916e-55	4.80187e-05	1.34669e-11	.	.	.	4.05344e-41	.
PKIB	.	.	.	.	7	6	1	0	30.6582	34.375	1.61557	.	0.910981	0.881046	1.0906	.	2.21819e-34	9.63591e-40	0.0330095	.	.	.	.	0.908685	.	.	0.660468	.	.	1.30768	.	1.0906	0.75772	.	.	0.946672	.	.	0.705048	.	.	.	.	.	1.62588e-37	.	.	1.62201e-21	.
IGF1R	.	X	.	.	7	3	2	2	29.1277	29.089	21.394	31.9815	1.36639	1.08175	1.66936	1.49038	4.81662e-22	1.28616e-27	1.52887e-13	3.47766e-22	.	.	.	.	.	.	0.983073	.	.	1.37216	1.93582	1.95289	.	.	.	.	.	.	0.890018	1.04493	1.38584	.	.	.	.	.	.	7.46977e-15	.
ROBO1	.	X	.	.	7	5	0	2	28.6655	35.2431	.	5.69574	0.913197	0.841952	.	1.09131	4.07079e-32	1.38428e-42	.	6.03689e-06	.	.	.	.	.	.	0.741072	.	.	1.21436	1.17577	.	0.515309	.	.	0.765478	.	.	0.973546	1.00684	.	.	.	.	.	.	.	3.29688e-23	.
HSPA5	.	.	.	.	7	3	3	1	28.1851	44.1787	10.0438	24.2353	1.32914	1.23195	1.47352	1.18756	6.23008e-22	1.37793e-36	1.52688e-07	3.91166e-21	1.60691	1.18756	1.41915	0.953902	.	.	.	.	.	1.13504	.	2.25678	.	.	0.744645	.	.	.	.	.	.	3.03441e-95	3.91166e-21	4.70138e-10	8.55776e-09	.	.	.	.
SQSTM1	.	.	.	.	7	4	1	2	27.8872	41.1125	8.44625	4.21542	1.19475	1.08927	1.87586	1.06515	4.55541e-24	1.80658e-38	3.14333e-05	0.000110265	.	0.872524	.	.	.	.	0.612689	.	.	2.55792	1.25778	1.87586	0.674815	.	.	.	.	.	0.511663	.	.	.	0.000309621	.	.	.	.	0.00055383	.
SYT7	.	.	.	.	7	2	2	3	27.3907	60.4604	13.2927	13.5508	1.10003	1.06853	1.2556	1.01732	1.259e-25	2.61272e-57	2.58974e-11	4.78442e-14	0.629466	0.744697	0.591223	.	.	.	.	.	.	1.50759	1.76496	1.91998	.	.	.	.	.	.	.	0.542297	.	1.8672e-68	4.77318e-16	8.87287e-17	.	.	.	.	.
RNF130	.	X	.	.	7	3	2	2	26.8601	49.5636	10.3317	8.90315	1.15639	1.14798	1.23966	1.08575	5.92256e-24	6.68941e-44	4.63099e-09	6.30996e-09	.	.	.	0.784671	.	.	.	.	.	1.72454	1.49465	1.93742	0.934728	0.676859	0.541895	.	.	.	.	.	.	.	.	.	1.66421e-18	.	.	.	.
ANXA2	.	.	.	.	7	0	4	3	25.9142	.	12.3331	47.0163	1.47242	.	1.35958	1.62287	2.51335e-18	.	8.48673e-10	1.06889e-29	.	1.48486	1.37396	.	.	.	.	.	.	.	1.9821	2.06498	.	1.40165	0.872814	.	.	.	.	.	1.12656	.	5.67514e-63	4.32237e-26	.	.	.	.	.
NTPCR	.	.	.	.	7	5	2	0	25.8692	32.5163	3.53212	.	1.11706	1.03725	1.31657	.	6.9446e-24	4.48163e-32	0.00207575	.	.	.	.	.	.	.	0.895335	.	.	1.66354	.	1.70363	0.5913	.	.	0.986	.	.	1.05008	.	0.929509	.	.	.	.	.	.	2.59026e-10	.
MT-CO2	.	.	.	.	7	6	0	1	24.1435	15.5691	.	60.4257	0.70224	0.729905	.	0.536246	4.1625e-35	4.67406e-22	.	2.0764e-113	.	0.536246	.	0.541397	.	.	0.895917	.	.	0.865046	.	.	0.63031	.	.	0.693292	.	.	0.753471	.	.	.	2.0764e-113	.	0.000888932	.	.	3.21983e-32	.
MPP1	.	.	.	.	7	4	2	1	23.5536	32.1498	8.64745	7.98782	0.926564	0.83862	0.96161	1.20824	3.79875e-26	4.60771e-39	1.01699e-09	2.44855e-07	.	.	.	.	.	.	0.66724	.	.	1.37345	1.20824	1.39211	0.669191	.	0.531113	.	.	.	0.644601	.	.	.	.	.	.	.	.	4.11291e-17	.
FBXO7	.	.	.	.	7	4	2	1	22.6767	22.6098	17.7323	22.7701	1.08259	0.867499	1.31537	1.47739	1.1306e-21	8.64591e-27	3.30498e-14	3.86884e-16	.	.	.	.	.	.	0.623389	.	.	1.56149	1.47739	2.02443	0.674736	.	0.606308	.	.	.	0.610387	.	.	.	.	.	.	.	.	0.0101973	.
CAPN13	.	.	.	.	7	4	1	2	22.3964	29.5561	22.0089	6.81629	0.789124	0.785708	0.685132	0.84795	4.15626e-29	2.41486e-38	7.52413e-33	9.15055e-09	.	.	.	1.0367	1.03117	.	0.623241	.	.	.	.	.	0.682557	0.66473	0.685132	0.800334	.	.	.	.	.	.	.	.	8.51836e-41	0.0110721	.	6.08777e-28	.
RPS18	.	.	.	.	7	4	2	1	21.4884	13.0206	19.7148	70.314	0.809852	0.70791	0.906769	1.02379	2.92602e-27	4.04581e-19	1.81197e-22	2.08743e-69	.	1.02379	1.15122	.	.	.	0.688629	.	.	0.908262	.	.	.	.	.	0.550981	.	.	0.683767	.	0.662319	.	2.08743e-69	1.70003e-40	.	.	.	3.8263e-23	.
CFC1	.	X	.	.	7	0	3	4	21.0249	.	26.0313	16.9867	1.19403	.	1.15094	1.22635	2.46443e-18	.	2.41282e-23	1.40803e-14	.	1.08647	1.46991	.	1.29708	.	.	.	.	.	1.40919	.	.	1.11267	1.21342	.	.	.	.	.	0.769486	.	1.70576e-34	1.37986e-43	.	1.67701e-06	.	.	.
NACA	.	.	.	.	7	3	2	2	19.6846	19.1694	14.2416	22.284	1.22176	0.958567	1.53752	1.30079	7.73296e-17	1.00467e-20	5.46128e-10	7.39397e-18	0.842365	1.09176	1.02347	.	.	.	.	.	.	1.5057	1.50982	2.05158	.	.	.	.	.	.	0.527638	.	.	7.31714e-17	1.14423e-30	2.08209e-14	.	.	.	.	.
KIAA0408	.	.	.	.	7	4	1	2	19.4573	27.8352	4.25957	9.13848	0.762519	0.737505	0.673674	0.85697	3.0397e-26	1.80938e-38	4.75449e-07	2.16919e-11	0.684196	0.68563	0.673674	.	.	.	0.546992	.	.	1.19342	1.02831	.	.	.	.	.	.	.	0.525407	.	.	1.17176e-64	3.32044e-14	4.75449e-07	.	.	.	1.53525e-07	.
MT-ND5	.	.	.	.	7	5	0	2	18.9389	22.453	.	9.41259	0.793752	0.776947	.	0.835766	1.38051e-24	1.26168e-29	.	5.46719e-12	.	.	.	.	.	.	0.795461	.	.	1.10962	1.10496	.	0.643034	0.566569	.	0.75667	.	.	0.579951	.	.	.	.	.	.	.	.	6.82112e-22	.
RNF6	.	.	.	.	7	4	2	1	18.6562	23.3998	12.8723	6.65648	1.02189	0.947125	1.11346	1.1378	5.53872e-19	1.96709e-25	2.75067e-12	1.41155e-06	.	.	.	.	.	.	0.962247	.	.	1.22891	1.1378	1.49451	0.720738	.	0.732418	.	.	.	0.876604	.	.	.	.	.	.	.	.	6.48808e-13	.
DNAJC3	.	.	.	.	7	5	2	0	18.132	18.9874	11.8312	.	1.08475	0.944411	1.43558	.	1.92567e-17	7.85175e-21	5.73613e-09	.	.	.	.	0.633636	.	.	0.745953	.	.	1.45237	.	1.84579	.	.	.	0.868265	.	.	1.02183	.	1.02538	.	.	.	1.36957e-06	.	.	4.9906e-11	.
RPL31	.	.	.	.	7	3	2	2	17.2243	21.2726	12.9057	9.86436	0.948778	0.748161	1.29635	0.902135	7.01118e-19	3.68801e-29	1.10801e-10	1.16289e-11	.	0.748976	0.801469	.	.	.	0.688287	.	.	0.935912	1.05529	1.79122	.	.	.	.	.	.	0.620283	.	.	.	4.04583e-17	1.10945e-05	.	.	.	7.9134e-32	.
RPL26	.	.	.	.	7	3	2	2	16.0496	11.7619	17.1307	20.7956	1.03269	0.773884	1.35822	1.09538	2.87408e-16	6.3313e-16	2.4403e-13	1.03529e-19	0.549841	0.868096	0.588121	.	.	.	0.522853	.	.	1.24896	1.32266	2.12832	.	.	.	.	.	.	.	.	.	7.8554e-10	7.93477e-31	3.13828e-10	.	.	.	1.37599e-15	.
SARS	.	.	.	.	7	4	2	1	11.8204	14.691	7.58469	2.21867	0.989768	0.8487	1.23671	1.06015	1.1412e-12	4.8984e-18	7.363e-07	0.00807635	.	.	.	.	.	.	0.59068	.	.	1.1858	1.06015	1.69881	0.812903	.	0.774617	.	.	.	0.805419	.	.	.	.	.	.	.	.	0.000353573	.
MLXIPL	X	.	.	.	7	4	1	2	11.7436	15.1378	3.10439	9.26776	0.934021	0.905567	0.628262	1.14381	2.67226e-13	1.92141e-17	1.14489e-05	7.89683e-09	.	.	.	.	.	.	0.840401	.	.	1.29977	1.7609	.	.	0.526716	.	0.742367	.	.	0.739731	.	0.628262	.	.	.	.	.	.	3.54274e-11	.
RPL13	.	.	.	.	7	3	2	2	11.4296	11.3513	6.54247	14.1473	0.851565	0.708421	1.07988	0.837968	3.78577e-14	9.47641e-17	8.73918e-07	1.30949e-17	.	0.753124	0.651579	.	.	.	0.638286	.	.	0.972674	0.922812	1.50818	.	.	.	.	.	.	0.514303	.	.	.	6.88373e-33	1.23814e-06	.	.	.	9.39529e-11	.
LNPK	.	.	.	.	7	4	2	1	11.2565	15.5834	5.81129	1.26044	1.13484	1.04071	1.41551	0.95003	1.20514e-10	1.06226e-15	7.84419e-05	0.0471261	.	.	.	.	.	.	0.850313	.	.	1.13248	0.95003	1.42416	.	.	.	1.12563	.	.	1.05443	.	1.40685	.	.	.	.	.	.	2.97514e-08	.
NDRG4	.	.	.	.	7	6	1	0	10.457	9.82614	14.653	.	0.682605	0.662808	0.80139	.	4.79477e-16	1.49615e-15	5.1942e-19	.	.	.	.	0.597102	.	.	0.501582	.	.	0.845222	.	.	0.864243	.	0.80139	0.625629	.	.	0.543069	.	.	.	.	.	8.32813e-11	.	.	2.43885e-05	.
TFF3	.	.	.	.	7	3	1	3	9.54999	11.5425	8.58425	7.14323	0.640631	0.565802	0.676854	0.703386	1.23834e-15	3.97792e-21	2.0769e-13	6.99033e-11	.	.	.	.	0.612798	.	.	.	.	.	.	.	0.658333	0.851719	0.676854	0.52802	.	.	0.511052	0.645639	.	.	.	.	.	0.00185549	.	.	.
SRGAP2C	.	.	.	.	7	3	3	1	9.10184	9.17832	7.96969	7.27265	1.19904	0.882387	1.53226	1.14935	2.56494e-08	3.96564e-11	6.2913e-06	4.70307e-07	.	.	.	.	.	.	0.821622	.	1.70474	0.964771	1.14935	1.34501	.	.	.	.	.	.	0.860768	.	1.54703	.	.	.	.	.	.	0.00901176	.
ATP6V1G1	.	.	.	.	7	4	2	1	8.52529	8.40507	10.9878	2.90839	0.782932	0.642068	1.16663	0.578992	1.29141e-11	8.11687e-14	3.81539e-10	9.48008e-06	0.600771	0.578992	0.856046	.	.	.	0.55083	.	.	0.913286	.	1.47721	.	.	.	.	.	.	0.503387	.	.	4.54771e-12	9.48008e-06	4.49408e-18	.	.	.	8.92164e-14	.
RPL37	.	.	.	.	7	3	2	2	7.69255	8.27761	2.88538	9.49822	0.846506	0.659708	1.04391	0.929295	8.17668e-10	2.83541e-13	0.00172183	6.01319e-11	.	0.786592	0.559667	.	.	.	0.616284	.	.	0.85685	1.072	1.52816	.	.	.	.	.	.	0.505989	.	.	.	8.55846e-17	0.0282164	.	.	.	2.33797e-11	.
ACAT1	.	.	.	.	7	5	0	2	5.43713	6.39462	.	2.20701	0.773024	0.720961	.	0.903182	9.25587e-08	1.35027e-09	.	0.00360086	.	.	.	0.596038	.	.	0.679136	.	.	1.0369	1.17556	.	0.583536	0.6308	.	.	.	.	0.709194	.	.	.	.	.	0.000720209	.	.	4.38856e-05	.
SYNE2	.	.	.	.	6	6	0	0	300.35	300.35	.	.	2.16995	2.16995	.	.	3.8596e-139	3.8596e-139	.	.	.	.	.	1.18032	.	.	2.40662	.	.	3.25302	.	.	1.31786	.	.	2.52855	.	.	2.33333	.	.	.	.	.	7.71191e-58	.	.	7.57715e-93	.
SPP1	.	.	.	.	6	4	1	1	98.0923	114.489	90.2641	25.6982	2.83583	2.63482	3.67644	2.79927	2.5686e-35	3.52893e-44	2.80501e-25	6.60195e-10	3.78045	2.79927	3.67644	.	.	.	3.49862	.	.	.	.	.	0.937522	.	.	.	.	.	2.3227	.	.	5.02498e-134	6.60195e-10	2.80501e-25	.	.	.	1.81468e-10	.
FXYD6-FXYD2	.	.	.	.	6	4	0	2	81.9941	93.8618	.	46.0463	1.35025	1.22315	.	1.60447	1.88383e-61	1.82787e-77	.	2.00095e-29	0.626559	0.622896	.	.	.	.	.	.	.	2.8151	2.58604	.	0.91347	.	.	.	.	.	0.53745	.	.	2.61103e-46	2.59074e-06	.	.	.	.	.	.
SRXN1	.	.	.	.	6	2	2	2	48.6348	108.637	23.2386	18.2236	1.33218	1.39755	1.37592	1.22307	3.10667e-37	1.84612e-78	1.28971e-17	1.25931e-15	.	.	.	.	.	.	.	.	.	2.2096	1.93949	2.19358	0.585504	0.506646	0.55825	.	.	.	.	.	.	.	.	.	.	.	.	.	.
CD99	.	.	.	.	6	0	1	5	41.4812	.	1.23919	54.5993	1.47614	.	0.671613	1.63705	7.92313e-29	.	0.0142858	4.44319e-34	.	1.31643	.	.	1.84791	.	.	.	.	.	2.21495	.	.	1.44252	0.671613	.	.	.	.	1.36343	.	.	1.11957e-52	.	.	1.06831e-18	.	.	.
RNF187	.	.	.	.	6	2	2	2	40.173	78.2965	21.6569	20.4489	1.44219	1.43927	1.48576	1.40152	1.3945e-28	3.98096e-55	2.65306e-15	2.56757e-15	.	.	.	.	.	.	.	.	.	1.71915	1.71975	1.83043	1.1594	1.0833	1.1411	.	.	.	.	.	.	.	.	.	.	.	.	.	.
TSPYL1	.	.	.	.	6	4	2	0	37.9016	49.506	13.0955	.	1.14523	1.12116	1.19337	.	8.03194e-34	6.98261e-45	1.06274e-11	.	.	.	.	.	.	.	1.32426	.	.	.	.	.	0.752531	.	.	1.02462	.	1.20493	1.38323	.	1.1818	.	.	.	.	.	.	8.21014e-53	.
RPL3P4	.	.	.	.	6	2	2	2	36.1229	45.5982	30.3154	24.1628	0.969856	0.757457	1.29071	0.861401	5.67957e-38	6.32335e-61	3.25537e-24	8.9002e-29	0.656603	0.78508	0.915439	.	.	.	.	.	.	0.858311	0.937722	1.66598	.	.	.	.	.	.	.	.	.	8.06541e-113	1.77754e-54	6.1269e-36	.	.	.	.	.
C14orf132	.	X	.	.	6	4	2	0	35.8846	38.2374	25.8272	.	1.21299	1.06888	1.50121	.	2.60883e-30	1.68574e-36	6.2482e-18	.	.	.	.	.	.	.	0.721397	.	.	1.86953	.	2.29203	0.767317	.	0.710397	.	.	.	0.917293	.	.	.	.	.	.	.	.	1.70997e-08	.
ASB9	.	.	.	.	6	4	2	0	34.5097	52.317	9.78584	.	1.00347	1.20285	0.604698	.	4.07023e-35	3.20578e-44	6.56131e-17	.	.	.	.	2.2859	.	.	.	.	.	.	.	.	0.587447	.	0.596456	1.33056	.	.	0.607503	.	0.61294	.	.	.	1.25316e-64	.	.	.	.
SUSD6	.	.	.	.	6	3	2	1	33.6251	57.8113	11.9449	2.36435	1.31374	1.28294	1.47404	1.08554	2.54143e-26	8.67944e-46	7.87976e-09	0.00663689	.	.	.	.	.	.	1.09285	.	.	1.52877	1.08554	1.61788	.	.	.	.	.	.	1.22722	.	1.33021	.	.	.	.	.	.	2.9907e-16	.
SEC11C	.	.	.	.	6	6	0	0	33.3048	33.3048	.	.	1.08254	1.08254	.	.	1.71592e-31	1.71592e-31	.	.	0.798542	.	.	1.31179	.	.	0.898876	.	.	1.42053	.	.	.	.	.	1.17414	.	.	0.891351	.	.	5.18787e-47	.	.	6.96817e-37	.	.	5.14269e-27	.
ELAVL4	.	.	.	.	6	6	0	0	32.2917	32.2917	.	.	1.01084	1.01084	.	.	1.13392e-32	1.13392e-32	.	.	.	.	.	0.552973	.	.	1.17226	.	.	2.03133	.	.	0.508352	.	.	0.870027	.	.	0.9301	.	.	.	.	.	0.00105168	.	.	2.7077e-29	.
PLEKHA6	.	.	.	.	6	4	0	2	32.0454	39.2675	.	12.908	1.2433	1.14989	.	1.43011	1.68054e-26	7.09782e-35	.	9.42094e-10	.	.	.	.	.	.	0.868982	.	.	2.01746	1.99017	.	.	.	.	0.883117	.	.	0.830007	0.87005	.	.	.	.	.	.	.	3.28226e-20	.
HSP90AA1	.	X	.	.	6	3	2	1	31.7608	42.8786	21.2791	8.90041	1.21073	1.07346	1.399	1.24599	5.85091e-27	1.13676e-40	6.16294e-16	7.19047e-08	.	.	0.569331	.	.	.	0.744125	.	.	1.45026	1.24599	2.22867	.	.	.	.	.	.	1.02599	.	.	.	.	2.70214e-10	.	.	.	1.83939e-14	.
PLCB4	.	.	.	.	6	4	1	1	29.8328	39.0343	3.7996	10.9246	1.25529	1.18549	1.47542	1.31435	1.7153e-24	1.18378e-33	0.00265911	4.87766e-09	.	.	.	.	.	.	1.07112	.	.	1.63205	1.31435	1.47542	.	.	.	1.04821	.	.	0.990575	.	.	.	.	.	.	.	.	9.24921e-20	.
RASD1	.	.	.	.	6	3	1	2	28.8868	38.8122	3.27064	33.0303	1.20262	1.25994	0.545286	1.44531	9.55161e-25	1.56707e-31	1.00458e-06	1.40154e-23	0.923601	1.09634	.	.	.	.	.	.	.	1.39096	.	.	1.46525	1.79429	0.545286	.	.	.	.	.	.	2.78956e-35	1.7721e-18	.	.	.	.	.	.
BTG3	.	.	.	.	6	5	1	0	28.6492	27.6583	18.3519	.	1.04313	0.895114	1.78323	.	3.43094e-28	1.26117e-31	5.11221e-11	.	.	.	.	0.788714	.	.	.	.	.	1.5967	.	1.78323	0.782848	.	.	0.776942	.	.	0.530367	.	.	.	.	.	3.7028e-13	.	.	.	.
EIF3E	.	.	.	.	6	4	1	1	25.9795	28.7978	11.0786	7.37259	1.23059	0.993807	1.98377	1.42452	7.73579e-22	1.05387e-29	2.60239e-06	6.67594e-06	.	.	.	.	.	.	0.948548	.	.	1.58549	1.42452	1.98377	0.527594	.	.	.	.	.	0.913596	.	.	.	.	.	.	.	.	4.2057e-20	.
RPS23P8	.	.	.	.	6	2	2	2	25.77	34.6627	27.0354	13.5896	0.97845	0.839004	1.25697	0.839373	4.59676e-27	4.8517e-42	3.10214e-22	6.45357e-17	0.532586	0.611204	0.686281	.	.	.	.	.	.	1.14542	1.06754	1.82767	.	.	.	.	.	.	.	.	.	2.60561e-35	2.04126e-25	1.53409e-24	.	.	.	.	.
MTATP6P1	.	.	.	.	6	6	0	0	25.7311	25.7311	.	.	0.913339	0.913339	.	.	6.72151e-29	6.72151e-29	.	.	1.01343	.	.	.	.	.	0.833309	.	.	0.816569	.	.	0.953189	.	.	1.09473	.	.	0.7688	.	.	7.91553e-08	.	.	.	.	.	6.15476e-24	.
PIR	.	.	.	.	6	3	2	1	25.6647	40.747	4.78042	12.2007	0.954178	0.86584	0.979399	1.16875	1.26722e-27	8.69713e-48	1.31532e-05	3.63845e-11	.	.	.	.	.	.	.	.	.	1.4075	1.16875	1.41005	0.640108	.	0.548751	.	.	.	0.549914	.	.	.	.	.	.	.	.	.	.
ERICH5	.	.	.	.	6	6	0	0	25.0169	25.0169	.	.	0.636709	0.636709	.	.	5.11669e-40	5.11669e-40	.	.	.	.	.	0.673148	.	.	0.713093	.	.	0.533557	.	.	0.580776	.	.	0.699728	.	.	0.619953	.	.	.	.	.	1.64815e-38	.	.	3.66977e-36	.
CD24	.	X	.	.	6	4	2	0	24.6528	24.9394	21.4987	.	1.35298	1.19285	1.67325	.	6.01052e-19	1.23766e-21	1.41753e-13	.	.	.	.	0.954546	.	.	1.16054	.	.	1.69262	.	2.55244	.	.	0.794059	.	.	.	0.963698	.	.	.	.	.	1.48337e-11	.	.	1.95296e-20	.
RPL10	.	.	.	.	6	3	2	1	24.4544	18.0545	17.8762	48.9387	1.06668	0.82993	1.43951	1.03127	1.18659e-23	1.76102e-22	3.81738e-13	3.50745e-48	.	1.03127	0.767871	.	.	.	0.586323	.	.	1.35343	.	2.11116	.	.	.	.	.	.	0.550033	.	.	.	3.50745e-48	5.97479e-13	.	.	.	1.82764e-12	.
ZNF395	X	.	.	.	6	2	2	2	24.2165	31.4922	16.0959	22.4845	1.19691	1.06379	1.3588	1.16814	5.85432e-21	2.49036e-30	1.42668e-12	5.64732e-20	0.920811	1.09806	1.03103	.	.	.	.	.	.	1.20677	1.23822	1.68657	.	.	.	.	.	.	.	.	.	3.34751e-38	1.48574e-32	2.3351e-17	.	.	.	.	.
MT-ATP6	.	.	.	.	6	6	0	0	23.489	23.489	.	.	0.935005	0.935005	.	.	7.55519e-26	7.55519e-26	.	.	1.0045	.	.	.	.	.	0.917161	.	.	0.780311	.	.	0.97841	.	.	1.16168	.	.	0.767972	.	.	1.87903e-06	.	.	.	.	.	1.47797e-24	.
SMAD9	X	.	.	.	6	3	1	2	23.4591	34.4089	6.59949	9.98683	1.18104	1.04862	1.49164	1.22438	1.37082e-20	1.53639e-33	3.76417e-05	6.97193e-09	.	.	.	.	.	.	0.566183	.	.	1.68513	1.86785	1.49164	.	0.580915	.	.	.	.	0.894551	.	.	.	.	.	.	.	.	6.24868e-06	.
ID1	.	.	.	.	6	3	0	3	21.9871	43.8706	.	4.02961	1.43242	1.59358	.	1.27125	4.47032e-16	2.95443e-28	.	0.000676401	1.18617	0.89456	.	.	.	.	.	.	.	2.48495	1.96328	.	1.10963	0.955919	.	.	.	.	.	.	.	2.42209e-36	0.0025078	.	.	.	.	.	.
RAPH1	.	.	.	.	6	4	1	1	21.7008	26.7099	4.84105	12.7258	1.0307	0.962969	1.21571	1.11661	8.8208e-22	1.8323e-28	0.000104209	4.01013e-12	.	.	.	.	.	.	0.919318	.	.	1.12129	1.11661	1.21571	.	.	.	0.802165	.	.	1.00911	.	.	.	.	.	.	.	.	4.96081e-17	.
IGFBP5	.	.	.	.	6	4	2	0	20.9801	27.1613	7.05856	.	1.05922	1.02098	1.13569	.	1.55897e-20	2.49378e-27	6.09256e-07	.	1.22408	.	1.21323	0.704392	.	.	1.02095	.	.	.	.	.	.	.	.	.	.	.	1.1345	.	1.05815	7.56522e-62	.	6.27843e-11	0.0225063	.	.	6.90602e-16	.
RPL21	.	X	.	.	6	4	2	0	20.7457	22.2655	7.96016	.	0.815168	0.640624	1.16426	.	3.55115e-26	1.75435e-35	1.45504e-07	.	0.597088	.	0.505474	.	.	.	0.691197	.	.	.	.	1.82304	.	.	.	0.598823	.	.	0.675388	.	.	5.06865e-35	.	8.31469e-08	.	.	.	1.51798e-37	.
MYH14	.	.	.	.	6	2	2	2	20.5891	23.1865	10.6982	25.905	1.22871	0.98099	1.29536	1.40978	1.75125e-17	2.31272e-24	5.51021e-09	4.21454e-19	.	.	.	.	.	.	.	.	.	1.45484	1.91123	1.95673	0.507138	0.908329	0.633999	.	.	.	.	.	.	.	.	.	.	.	.	.	.
ID3	.	.	.	.	6	3	0	3	20.0493	30.1021	.	9.33348	1.06599	1.03383	.	1.09814	1.55535e-19	7.63798e-30	.	3.1672e-09	.	0.624488	.	.	.	.	.	.	.	1.69791	1.71874	.	0.877807	0.951207	.	.	.	.	0.52578	.	.	.	1.65589e-16	.	.	.	.	.	.
EIF4B	.	.	.	.	6	3	1	2	19.7593	26.5255	20.5258	7.7042	1.11296	1.01707	1.8024	0.912076	1.76265e-18	8.30982e-27	4.09259e-12	3.57367e-09	.	0.534786	.	.	.	.	0.828518	.	.	1.35189	1.28937	1.8024	.	.	.	.	.	.	0.870794	.	.	.	2.70583e-05	.	.	.	.	2.05313e-10	.
PPM1E	.	.	.	.	6	3	2	1	19.6529	30.8015	3.1975	13.1944	0.995899	0.908119	0.969113	1.31281	1.84562e-20	1.20801e-34	0.00050187	8.90135e-11	.	.	.	.	.	.	.	.	.	1.31706	1.31281	1.34189	.	.	.	0.811607	.	.	0.595696	.	0.596339	.	.	.	.	.	.	.	.
ABRACL	.	.	.	.	6	4	0	2	19.581	26.7815	.	3.82525	0.755193	0.733825	.	0.797928	1.17896e-26	3.19329e-37	.	1.60702e-05	.	.	.	.	.	.	0.528677	.	.	1.03256	0.966586	.	.	.	.	0.640921	.	.	0.733139	0.62927	.	.	.	.	.	.	.	1.18195e-28	.
MTND2P28	.	.	.	.	6	6	0	0	19.3544	19.3544	.	.	0.731934	0.731934	.	.	3.60689e-27	3.60689e-27	.	.	0.811884	.	.	.	.	.	0.563707	.	.	0.935101	.	.	0.806835	.	.	0.658444	.	.	0.615633	.	.	8.9166e-30	.	.	.	.	.	4.16339e-22	.
PCDH7	.	X	.	.	6	4	1	1	19.3017	24.7138	4.25663	8.59754	1.17292	1.11764	0.775846	1.79114	3.49908e-17	7.71882e-23	3.26263e-06	1.58472e-05	.	.	.	.	.	.	0.673272	.	.	2.35867	1.79114	.	.	.	.	0.69564	.	.	0.742979	.	0.775846	.	.	.	.	.	.	3.75218e-22	.
FAM171B	.	X	.	.	6	5	1	0	19.2737	22.5371	3.70332	.	1.06172	1.07029	1.01887	.	7.02597e-19	8.76992e-22	0.000231879	.	.	.	.	.	.	.	1.18079	.	.	1.04606	.	.	0.571047	.	.	1.14041	.	.	1.41314	.	1.01887	.	.	.	.	.	.	7.18348e-23	.
DIP2C	.	.	.	.	6	1	2	3	19.1251	48.9899	10.5983	15.3854	1.27976	1.43858	1.41687	1.13541	1.13664e-15	8.82312e-35	3.31041e-08	2.81482e-14	.	.	.	.	.	.	.	.	.	1.43858	1.99973	1.95406	.	0.573951	.	.	.	.	.	0.832534	0.879678	.	.	.	.	.	.	.	.
CALD1	.	.	.	.	6	5	1	0	18.6877	21.7827	2.49505	.	0.752731	0.747203	0.780372	.	1.49101e-25	7.04093e-30	0.000634952	.	.	.	.	0.553061	.	.	0.619518	.	.	1.26557	.	.	.	.	.	0.513778	.	.	0.784089	.	0.780372	.	.	.	3.79487e-29	.	.	2.60614e-24	.
RPL34	.	.	.	.	6	4	1	1	18.3979	20.6976	2.92472	11.9663	0.832315	0.723963	1.35536	0.742685	7.86129e-23	2.57488e-29	0.00695181	7.72396e-17	0.677768	0.742685	.	.	.	.	0.693506	.	.	0.956376	.	1.35536	.	.	.	.	.	.	0.568201	.	.	6.21468e-16	7.72396e-17	.	.	.	.	2.10331e-38	.
TMEM109	.	.	.	.	6	2	3	1	18.1356	31.1813	12.3689	6.64114	1.04341	1.00796	1.00112	1.24121	4.159e-18	1.16115e-31	4.41468e-13	4.46128e-06	.	.	0.513318	.	.	.	.	.	.	1.32356	1.24121	1.71486	0.692357	.	0.775179	.	.	.	.	.	.	.	.	9.83951e-05	.	.	.	.	.
SLC25A34	.	.	.	.	6	4	1	1	17.9948	26.1622	2.12151	3.79332	1.06237	1.11432	1.29269	0.624237	1.15245e-17	3.32587e-24	0.022848	8.38045e-07	.	.	.	.	.	.	2.01294	.	.	0.782151	.	.	0.500232	0.624237	.	.	.	.	1.16197	.	1.29269	.	.	.	.	.	.	2.47948e-28	.
MTND4P12	.	.	.	.	6	5	0	1	17.7581	18.2262	.	5.6306	0.844516	0.747393	.	1.33013	9.38562e-22	4.10754e-25	.	5.84618e-05	0.649384	.	.	.	.	.	0.540091	.	.	1.43361	1.33013	.	0.518725	.	.	.	.	.	0.595157	.	.	4.54102e-21	.	.	.	.	.	0.00584809	.
RPL15	.	.	.	.	6	2	2	2	16.9755	28.9824	8.12555	8.34031	0.852283	0.696522	1.06932	0.791004	1.20883e-20	2.45379e-42	2.51893e-08	2.85786e-11	.	0.686045	0.554	.	.	.	0.691	.	.	.	0.895962	1.58465	.	.	.	.	.	.	0.702044	.	.	.	2.13106e-20	8.03404e-05	.	.	.	1.21421e-28	.
PEPD	.	.	.	.	6	3	2	1	16.7166	21.7161	16.6993	3.09829	1.00659	0.947045	1.32174	0.554946	2.47087e-17	1.17394e-23	2.32062e-13	2.61189e-06	.	.	.	0.644638	.	.	.	.	.	1.48996	.	1.87394	0.706536	0.554946	0.769529	.	.	.	.	.	.	.	.	.	4.36551e-05	.	.	.	.
MTRNR2L4	.	.	.	.	6	4	1	1	16.2515	23.803	6.31546	1.04358	0.797841	0.840408	0.921873	0.503541	4.27248e-21	4.75131e-29	1.4103e-07	0.00846283	0.75087	0.503541	.	.	.	.	0.555486	.	.	1.12063	.	.	0.934647	.	0.921873	.	.	.	.	.	.	6.42171e-45	0.00846283	.	.	.	.	4.86076e-25	.
RPS3A	.	.	.	.	6	3	2	1	15.9641	21.9433	3.51489	6.29247	0.801652	0.638176	1.13779	0.619809	1.21895e-20	4.12624e-35	0.000814261	7.04251e-11	0.671694	0.619809	0.621208	.	.	.	0.601529	.	.	.	.	1.65436	.	.	.	.	.	.	0.641305	.	.	3.66946e-37	7.04251e-11	8.1904e-05	.	.	.	2.81734e-21	.
RASGRF1	.	.	.	.	6	1	2	3	15.9349	25.7747	20.2054	10.3714	0.80204	1.0799	0.760755	0.736944	1.35544e-20	1.35625e-24	2.75627e-27	8.443e-15	.	.	.	.	0.614626	.	.	.	.	1.0799	.	.	.	0.887541	0.821969	.	.	.	.	0.708664	0.699541	.	.	.	.	3.28876e-06	.	.	.
CANX	.	X	.	.	6	4	2	0	15.5877	12.9978	20.2059	.	0.911093	0.736612	1.26006	.	7.7835e-18	2.26263e-18	9.21081e-17	.	0.537071	.	0.574408	.	.	.	0.685366	.	.	1.11643	.	1.94571	.	.	.	.	.	.	0.607581	.	.	1.25551e-18	.	2.15909e-09	.	.	.	5.4134e-08	.
RPL14	.	.	.	.	6	3	1	2	15.5619	19.3115	23.4636	3.94164	0.946341	0.766205	1.76945	0.80499	3.59512e-17	6.25019e-26	5.49049e-14	1.26909e-05	.	0.586667	.	.	.	.	0.65688	.	.	0.990286	1.02331	1.76945	.	.	.	.	.	.	0.651449	.	.	.	8.39228e-07	.	.	.	.	1.37304e-19	.
ZNF385D	X	.	.	.	6	4	1	1	15.5316	22.0269	8.10201	0.943978	0.676272	0.717413	0.606268	0.581711	1.08004e-23	1.98055e-31	4.32761e-14	0.0238364	.	.	.	.	.	.	0.613165	.	.	0.615141	.	.	.	.	.	1.04539	.	.	0.595957	0.581711	0.606268	.	.	.	.	.	.	1.78418e-27	.
AACS	.	.	.	.	6	2	2	2	15.2978	24.5123	8.61486	10.6903	1.08481	0.964407	1.16089	1.12913	7.90908e-15	3.82894e-26	3.7937e-08	3.40593e-10	.	.	.	.	.	.	.	.	.	1.38011	1.62464	1.69118	0.548701	0.633615	0.630595	.	.	.	.	.	.	.	.	.	.	.	.	.	.
ST13	.	.	.	.	6	5	1	0	15.0283	14.6517	8.0323	.	0.967123	0.828781	1.65884	.	2.88934e-16	2.09597e-18	1.43837e-05	.	.	.	.	.	.	.	0.654981	.	.	1.13313	.	1.65884	0.50561	.	.	0.940674	.	.	0.909513	.	.	.	.	.	.	.	.	8.17402e-08	.
HSPA1B	.	.	.	.	6	2	3	1	14.5504	31.7677	6.3848	5.36921	1.09549	1.11754	1.03805	1.22369	5.22197e-14	3.74559e-29	7.06692e-07	4.09519e-05	.	.	0.557725	.	.	.	.	.	.	1.53408	1.22369	1.85328	0.700996	.	0.703143	.	.	.	.	.	.	.	.	3.93862e-06	.	.	.	.	.
TMOD1	.	.	.	.	6	6	0	0	14.4729	14.4729	.	.	0.815498	0.815498	.	.	1.78914e-18	1.78914e-18	.	.	0.676762	.	.	0.513548	.	.	.	.	.	1.55376	.	.	0.693244	.	.	0.907638	.	.	0.548037	.	.	5.3695e-56	.	.	0.00414078	.	.	.	.
MT-ND4L	.	.	.	.	6	4	0	2	14.1043	19.5738	.	2.96628	0.829943	0.825019	.	0.839793	1.01335e-17	1.88243e-24	.	0.000293659	0.745789	0.662932	.	.	.	.	0.842259	.	.	1.15166	1.01665	.	.	.	.	0.560365	.	.	.	.	.	6.03616e-13	0.00158488	.	.	.	.	7.24562e-35	.
PAFAH1B2	.	.	.	.	6	4	1	1	13.8707	17.0852	11.4421	2.85789	1.01955	0.990269	1.18152	0.97469	2.48431e-14	5.58346e-18	2.06885e-10	0.00116923	.	.	.	.	.	.	0.792118	.	.	0.993382	0.97469	.	.	.	.	1.10733	.	.	1.06824	.	1.18152	.	.	.	.	.	.	1.11278e-08	.
PIM3	.	.	.	.	6	2	2	2	12.5131	25.8223	10.9212	1.89333	0.889057	0.889029	1.02368	0.754464	8.42301e-15	9.00469e-30	2.14504e-11	0.00309385	.	.	.	.	.	.	.	.	.	1.18892	0.967581	1.37853	0.589137	0.541347	0.668824	.	.	.	.	.	.	.	.	.	.	.	.	.	.
EEF1G	.	.	.	.	6	2	2	2	11.308	9.84131	6.21535	16.1445	0.808146	0.5874	0.982819	0.854219	1.01723e-14	1.76188e-17	4.74242e-07	1.25976e-19	.	0.673547	0.512693	.	.	.	0.557915	.	.	.	1.03489	1.45295	.	.	.	.	.	.	0.616885	.	.	.	9.45823e-34	3.54564e-09	.	.	.	1.33525e-10	.
THAP5	X	.	.	.	6	5	1	0	11.305	11.3046	9.22836	.	0.871966	0.806306	1.20026	.	1.08407e-13	9.54544e-15	2.04821e-08	.	.	.	.	.	.	.	0.655981	.	.	0.869458	.	.	0.535134	.	.	0.892503	.	.	1.07846	.	1.20026	.	.	.	.	.	.	5.99086e-12	.
P4HB	.	.	.	.	6	4	0	2	11.2594	13.0111	.	8.10407	0.839339	0.883636	.	0.750745	3.84972e-14	1.8858e-15	.	1.60435e-11	0.754098	0.768806	.	1.17759	.	.	0.50347	.	.	1.09939	.	.	.	0.732684	.	.	.	.	.	.	.	2.40028e-29	6.67766e-12	.	4.36262e-22	.	.	0.000992116	.
CFL2	.	.	.	.	6	4	0	2	11.2143	14.4978	.	4.0036	0.805131	0.781876	.	0.851641	1.17883e-14	2.86875e-19	.	1.9905e-05	.	.	.	.	.	.	0.606155	.	.	1.18057	1.11336	.	0.550334	0.589918	.	.	.	.	0.790443	.	.	.	.	.	.	.	.	0.00688981	.
TPT1	.	.	.	.	6	3	1	2	11.0642	6.19069	20.4976	14.4967	0.935631	0.660649	1.78118	0.925332	1.49473e-12	4.2598e-10	3.10528e-12	2.15555e-16	0.513442	0.727145	.	.	.	.	0.558392	.	.	0.910112	1.12352	1.78118	.	.	.	.	.	.	.	.	.	6.01185e-14	2.68014e-26	.	.	.	.	1.88718e-11	.
SPCS2	.	.	.	.	6	4	2	0	10.9069	13.0633	3.45649	.	0.884078	0.770707	1.11082	.	4.60209e-13	1.12269e-17	0.00077329	.	.	.	.	.	.	.	0.545218	.	.	1.23165	.	1.69456	0.50451	.	0.527079	.	.	.	0.801449	.	.	.	.	.	.	.	.	7.15416e-08	.
RPL35A	.	X	.	.	6	2	2	2	9.50793	12.1475	6.11496	8.00215	0.9561	0.772227	1.21301	0.883062	1.13632e-10	1.85979e-16	9.0962e-06	8.67321e-10	.	0.754671	0.705456	.	.	.	0.519784	.	.	1.02467	1.01145	1.72057	.	.	.	.	.	.	.	.	.	.	9.20479e-17	0.00493125	.	.	.	6.78666e-18	.
SLC4A10	.	X	.	.	6	3	0	3	9.44988	4.36896	.	16.0009	0.849193	0.698308	.	1.00008	7.44609e-12	5.54007e-07	.	1.00079e-16	.	.	.	.	.	.	0.752839	1.25827	.	0.693252	.	.	.	0.571525	.	.	.	.	0.648834	1.17044	.	.	.	.	.	.	.	1.2581e-06	0.0330607
ACLY	.	.	.	.	6	2	0	4	9.29007	3.69936	.	13.033	1.04382	0.648967	.	1.24125	1.25875e-09	1.99346e-06	.	3.16303e-11	.	0.664177	.	.	.	.	0.778548	.	.	.	1.98497	.	.	0.91056	.	.	.	.	0.519386	1.40528	.	.	1.81126e-08	.	.	.	.	6.04399e-06	.
RACK1	.	.	.	.	6	4	1	1	8.73433	6.73036	12.8941	9.2181	0.943131	0.724217	1.98766	0.774256	5.48279e-10	5.08987e-10	3.25791e-07	1.24235e-12	.	0.774256	.	.	.	.	0.596057	.	.	0.982764	.	1.98766	.	.	.	0.655393	.	.	0.662654	.	.	.	1.24235e-12	.	.	.	.	9.06172e-10	.
ARL4C	.	.	.	.	6	3	1	2	8.19385	13.219	1.61348	3.33001	0.82296	0.78837	0.727663	0.922496	1.10522e-10	1.7082e-17	0.00606249	0.000245595	.	.	.	.	.	.	.	.	.	1.02114	1.0484	.	.	.	.	0.646511	.	.	0.697463	0.796593	0.727663	.	.	.	.	.	.	.	.
HACD3	.	.	.	.	6	3	2	1	4.6846	5.05477	3.87338	3.16327	0.93915	0.750421	1.09688	1.18987	1.02772e-05	1.8369e-07	0.000294264	0.00219538	.	.	.	.	.	.	0.650957	.	.	0.953915	1.18987	1.67838	.	.	0.515388	.	.	.	0.64639	.	.	.	.	.	.	.	.	1.10772e-05	.
FTL	.	.	.	.	5	1	2	2	83.488	124.636	7.3118	168.947	1.68342	1.86308	1.2859	1.9911	2.54439e-50	1.26462e-67	2.06001e-06	1.40965e-85	.	1.8245	0.853632	.	.	.	.	.	.	1.86308	2.1577	1.71817	.	.	.	.	.	.	.	.	.	.	1.25239e-127	1.29317e-06	.	.	.	.	.
MEIS2	X	.	.	.	5	4	0	1	63.7097	76.4093	.	3.39422	1.42535	1.38065	.	1.60415	2.00611e-45	4.53855e-56	.	0.0076578	.	.	.	.	.	.	1.08922	.	.	2.61691	1.60415	.	0.576787	.	.	.	.	.	1.23967	.	.	.	.	.	.	.	.	4.40969e-26	.
TXNRD1	.	.	.	.	5	3	1	1	60.1775	78.1994	28.2528	13.8309	1.46935	1.29466	2.05099	1.41175	1.10844e-41	3.96811e-61	1.67809e-14	1.59588e-10	.	.	.	.	.	.	.	.	.	2.12946	1.41175	2.05099	0.912332	.	.	.	.	.	0.842191	.	.	.	.	.	.	.	.	.	.
TBC1D24	.	.	.	.	5	4	1	0	57.8717	78.5995	1.2739	.	1.33917	1.46541	0.834202	.	6.09996e-44	2.30904e-54	0.0297106	.	.	.	.	.	.	.	1.63543	.	.	0.98011	.	.	.	.	.	1.27042	.	.	1.97568	.	0.834202	.	.	.	.	.	.	2.07106e-46	.
CDCP1	.	X	.	.	5	5	0	0	51.7171	51.7171	.	.	1.37814	1.37814	.	.	2.97403e-38	2.97403e-38	.	.	.	.	.	.	.	.	1.29819	.	.	1.81392	.	.	0.573909	.	.	1.65201	.	.	1.55269	.	.	.	.	.	.	.	.	2.22423e-15	.
ARMC10	.	.	.	.	5	2	1	2	47.1181	77.7257	6.18853	26.9356	1.27423	1.11982	1.57478	1.27837	1.05282e-37	3.9002e-70	0.000117554	8.50512e-22	0.64274	0.994394	.	.	.	.	.	.	.	1.59691	1.56234	1.57478	.	.	.	.	.	.	.	.	.	7.72612e-83	6.72668e-30	.	.	.	.	.	.
ASAP1	.	.	.	.	5	3	1	1	45.0917	50.1032	9.1776	38.4088	1.48183	1.17786	1.93504	1.94056	3.71825e-31	2.89985e-43	1.80783e-05	1.61217e-20	.	.	.	.	.	.	0.656939	.	.	1.96981	1.94056	1.93504	.	.	.	.	.	.	0.906821	.	.	.	.	.	.	.	.	8.64019e-15	.
ANO5	.	X	.	.	5	4	1	0	44.5872	53.9191	6.85986	.	1.52997	1.52673	1.54291	.	7.20267e-30	4.8237e-36	3.58051e-05	.	.	.	.	.	.	.	1.68097	.	.	0.835606	.	.	.	.	.	1.62462	.	.	1.96574	.	1.54291	.	.	.	.	.	.	1.85466e-31	.
FFAR4	.	X	.	.	5	3	2	0	39.4831	53.9646	11.7158	.	1.1147	1.02197	1.25379	.	3.79817e-36	1.56854e-53	4.52577e-10	.	.	.	.	0.514697	.	.	.	.	.	1.847	.	1.83762	0.704217	.	0.669965	.	.	.	.	.	.	.	.	.	5.91871e-19	.	.	.	.
GNG4	.	.	.	.	5	0	0	5	38.7215	.	.	38.7215	1.55446	.	.	1.55446	1.23042e-25	.	.	1.23042e-25	.	1.11681	.	.	1.38981	.	.	.	.	.	2.44341	.	.	1.4707	.	.	.	.	.	1.35158	.	.	6.23794e-47	.	.	2.56822e-08	.	.	.
FAT1	.	X	.	.	5	4	1	0	33.7118	43.1163	2.68837	.	1.04046	1.08551	0.860264	.	3.97278e-33	1.90604e-40	0.000749807	.	.	.	.	.	.	.	1.08065	.	.	1.21855	.	.	.	.	.	1.09129	.	.	0.951542	.	0.860264	.	.	.	.	.	.	2.79395e-33	.
PIPOX	.	.	.	.	5	5	0	0	33.6101	33.6101	.	.	0.928462	0.928462	.	.	6.31261e-37	6.31261e-37	.	.	.	.	.	.	.	.	0.664337	.	.	0.81159	.	.	0.701143	.	.	1.57115	.	.	0.894092	.	.	.	.	.	.	.	.	6.22695e-15	.
MGAT4A	.	.	.	.	5	4	0	1	31.9772	38.2447	.	2.21535	1.13948	1.10385	.	1.28199	8.64915e-29	2.25543e-35	.	0.0187047	.	.	.	0.534638	.	.	0.926831	.	.	1.95107	1.28199	.	.	.	.	.	.	.	1.00285	.	.	.	.	.	1.63251e-06	.	.	1.38824e-16	.
CPD	.	X	.	.	5	3	1	1	31.6855	38.7143	23.8518	5.17239	1.34277	1.13601	2.05243	1.25338	2.52818e-24	8.33074e-35	2.39191e-12	7.46866e-05	.	.	.	.	.	.	0.780094	.	.	1.70988	1.25338	2.05243	.	.	.	.	.	.	0.918041	.	.	.	.	.	.	.	.	5.45682e-07	.
DSP	.	.	.	.	5	3	1	1	31.0698	25.0548	38.0438	35.7455	1.32843	0.98373	2.0908	1.60014	4.08846e-24	3.39499e-26	6.37051e-19	4.58256e-23	.	.	.	.	.	.	0.797031	.	.	1.48475	1.60014	2.0908	.	.	.	.	.	.	0.669413	.	.	.	.	.	.	.	.	3.38441e-10	.
FFAR1	.	X	.	.	5	2	1	2	29.7444	50.1143	3.13068	30.0963	1.05208	1.20268	0.558236	1.1484	5.34444e-29	2.14296e-42	2.46505e-06	6.20624e-27	.	.	.	.	.	.	.	.	.	1.38085	.	.	1.0245	1.78338	0.558236	.	.	.	.	0.513419	.	.	.	.	.	.	.	.	.
TRIM2	.	.	.	.	5	4	0	1	29.5625	34.9032	.	4.68735	1.13895	1.10738	.	1.26524	1.10696e-26	3.02933e-32	.	0.000197368	.	.	.	.	.	.	1.0418	.	.	1.52088	1.26524	.	.	.	.	0.839533	.	.	1.02731	.	.	.	.	.	.	.	.	4.9258e-25	.
GEM	.	.	.	.	5	2	1	2	27.2317	67.369	6.26084	7.4673	1.06036	1.29399	0.628821	1.04249	2.08136e-26	8.65038e-53	1.10542e-10	6.87179e-08	.	.	.	.	.	.	.	.	.	1.82127	1.36459	.	0.766714	0.720396	0.628821	.	.	.	.	.	.	.	.	.	.	.	.	.	.
EIF2S3	.	.	.	.	5	4	1	0	25.1866	28.6702	9.96112	.	0.961462	0.945783	1.02418	.	6.36598e-27	4.85651e-31	1.87944e-10	.	.	.	.	.	.	.	0.951318	.	.	0.878791	.	.	.	.	.	0.794726	.	.	1.1583	.	1.02418	.	.	.	.	.	.	4.74667e-28	.
STXBP1	.	.	.	.	5	3	1	1	24.2824	15.2955	51.2472	28.2442	1.30922	0.858208	2.37437	1.59712	2.83678e-19	1.50429e-18	2.60921e-22	2.06836e-18	.	.	.	.	.	.	0.548351	.	.	1.36848	1.59712	2.37437	.	.	.	.	.	.	0.657794	.	.	.	.	.	.	.	.	0.0119074	.
ARHGEF3	.	.	.	.	5	5	0	0	23.4595	23.4595	.	.	0.95959	0.95959	.	.	3.56905e-25	3.56905e-25	.	.	.	.	.	.	.	.	0.637177	.	.	1.46267	.	.	0.625688	.	.	1.28745	.	.	0.784967	.	.	.	.	.	.	.	.	3.07557e-10	.
PPP1CB	.	.	.	.	5	3	1	1	22.7336	28.0439	26.4043	4.3376	0.893273	0.84876	1.19034	0.729738	3.54939e-26	9.09846e-34	6.57539e-23	1.13749e-06	.	.	.	.	.	.	0.724672	.	.	0.873714	.	.	.	.	.	.	.	.	0.947894	0.729738	1.19034	.	.	.	.	.	.	1.54437e-23	.
C22orf42	.	.	.	.	5	4	1	0	22.4751	27.3553	7.54131	.	0.742415	0.802621	0.501592	.	5.33452e-31	8.27094e-35	9.23115e-16	.	.	.	.	1.34453	.	.	0.710477	.	.	.	.	.	0.584316	.	0.501592	.	.	.	0.571157	.	.	.	.	.	9.83477e-30	.	.	2.18988e-17	.
PPDPF	.	.	.	.	5	2	2	1	22.2807	39.8101	9.02676	7.9235	0.864449	0.806112	1.04684	0.616337	1.68099e-26	4.11772e-50	2.38313e-09	1.39383e-13	0.814209	0.616337	0.534126	.	.	.	.	.	.	0.798015	.	1.55956	.	.	.	.	.	.	.	.	.	1.48602e-97	1.39383e-13	1.34644e-11	.	.	.	.	.
TBL1XR1	.	.	.	.	5	4	1	0	21.5582	22.8558	13.9501	.	1.17241	1.11509	1.40167	.	4.09268e-19	3.18516e-21	1.11562e-10	.	.	.	.	.	.	.	1.10064	.	.	1.14626	.	.	.	.	.	1.13038	.	.	1.08307	.	1.40167	.	.	.	.	.	.	6.37297e-22	.
RPS27	.	.	.	.	5	3	1	1	21.4868	26.1947	10.6786	4.14335	0.877028	0.720399	1.61467	0.609271	3.16506e-25	4.35139e-37	2.43519e-07	1.58305e-07	.	0.609271	.	.	.	.	0.652003	.	.	0.873248	.	1.61467	.	.	.	.	.	.	0.635944	.	.	.	1.58305e-07	.	.	.	.	7.89379e-39	.
RPL13A	.	.	.	.	5	2	1	2	20.3652	18.9307	14.1308	17.5121	0.914272	0.59275	1.56502	0.91042	5.31212e-23	1.15604e-32	9.35144e-10	5.81779e-20	.	0.876851	.	.	.	.	0.574322	.	.	.	0.943989	1.56502	.	.	.	.	.	.	0.611178	.	.	.	1.82909e-36	.	.	.	.	3.00742e-22	.
TOB1	.	.	.	.	5	4	1	0	20.0071	24.6797	3.33827	.	1.01495	1.04013	0.914256	.	1.93952e-20	1.87264e-24	0.000223177	.	.	.	.	.	.	.	1.01874	.	.	.	.	.	0.537934	.	.	1.15756	.	.	1.44627	.	0.914256	.	.	.	.	.	.	2.53195e-18	.
UNC5D	.	X	.	.	5	4	1	0	19.9626	24.6476	3.61459	.	0.894577	0.921571	0.786601	.	4.83992e-23	1.79824e-27	2.53981e-05	.	.	.	.	.	.	.	1.24402	.	.	0.612238	.	.	.	.	.	1.04347	.	.	0.786557	.	0.786601	.	.	.	.	.	.	6.38981e-32	.
RIN2	.	.	.	.	5	0	1	4	19.6827	.	12.8978	21.5556	1.66302	.	1.22211	1.77325	1.46048e-12	.	2.79401e-11	6.98333e-13	.	.	.	.	.	.	.	2.36333	.	.	1.76043	.	.	0.832095	.	.	.	.	.	2.13716	1.22211	.	.	.	.	.	.	.	4.53305e-07
PARVB	.	.	.	.	5	2	3	0	19.5512	15.3358	22.5135	.	1.32658	1.08156	1.48993	.	1.8281e-15	6.6166e-15	7.75489e-16	.	.	.	.	.	.	.	.	.	.	1.41085	.	2.39853	.	.	0.677461	.	.	.	0.752266	.	1.3938	.	.	.	.	.	.	.	.
PGK1	.	.	.	.	5	2	2	1	19.2469	20.5145	21.0847	8.14577	1.1329	0.867606	1.36769	1.19392	1.02551e-17	2.26472e-24	3.83436e-16	1.5041e-07	0.621499	.	0.694843	.	.	.	.	.	.	1.11371	1.19392	2.04053	.	.	.	.	.	.	.	.	.	1.39224e-30	.	2.5002e-16	.	.	.	.	.
MT1X	.	.	.	.	5	3	1	1	18.8818	25.5851	6.35516	7.05046	1.33822	1.26624	1.03623	1.85616	7.7698e-15	6.22983e-21	7.36252e-07	0.000159072	.	.	.	.	.	.	0.649487	.	.	2.02299	1.85616	.	1.12625	.	1.03623	.	.	.	.	.	.	.	.	.	.	.	.	2.05197e-09	.
TRPM3	.	.	.	.	5	4	1	0	18.4348	23.2702	1.67042	.	0.972476	1.0028	0.851168	.	1.10509e-19	6.23555e-24	0.0109018	.	.	.	.	.	.	.	0.842648	.	.	1.49927	.	.	.	.	.	0.784243	.	.	0.885052	.	0.851168	.	.	.	.	.	.	8.43374e-17	.
RGL1	.	.	.	.	5	5	0	0	18.294	18.294	.	.	0.706461	0.706461	.	.	1.27277e-26	1.27277e-26	.	.	.	.	.	0.548273	.	.	0.591465	.	.	1.07305	.	.	.	.	.	0.79517	.	.	0.524345	.	.	.	.	.	4.27626e-20	.	.	5.5579e-19	.
RPL12	.	.	.	.	5	2	2	1	18.1021	19.9206	13.5323	11.225	0.931558	0.651743	1.31318	0.727939	3.69733e-20	2.7216e-31	4.95471e-11	3.79978e-16	.	0.727939	0.690049	.	.	.	0.71327	.	.	.	.	1.93631	.	.	.	.	.	.	0.590216	.	.	.	3.79978e-16	4.58016e-09	.	.	.	3.65207e-25	.
SRD5A1	.	.	.	.	5	3	1	1	18.0623	24.0063	10.9019	3.98161	0.880068	0.884031	0.618441	1.12981	2.99414e-21	6.9907e-28	2.35478e-18	0.000299121	.	.	.	0.92266	.	.	.	.	.	1.10128	1.12981	.	0.628149	.	0.618441	.	.	.	.	.	.	.	.	.	3.34583e-28	.	.	.	.
CLCN3	.	.	.	.	5	3	1	1	17.9354	21.8468	7.47955	5.98072	1.17406	0.975712	1.6997	1.24346	5.29137e-16	4.06784e-23	3.97627e-05	1.54979e-05	.	.	.	.	.	.	0.786073	.	.	1.38147	1.24346	1.6997	.	.	.	.	.	.	0.759596	.	.	.	.	.	.	.	.	1.10265e-10	.
SOGA3	.	.	.	.	5	2	1	2	17.8269	38.7105	4.11581	5.77905	0.749881	0.796834	0.671504	0.742117	1.68688e-24	2.62772e-49	7.42597e-07	1.63212e-08	0.682022	0.683745	0.671504	.	.	.	.	.	.	0.911646	0.800489	.	.	.	.	.	.	.	.	.	.	3.00419e-62	3.61862e-13	7.42597e-07	.	.	.	.	.
GPSM1	.	.	.	.	5	3	1	1	17.2125	25.2845	5.50338	7.94336	0.790899	0.84369	0.579439	0.843986	1.72493e-22	1.07427e-30	3.17863e-10	3.87511e-10	.	.	.	0.733015	.	.	.	.	.	0.848336	.	.	0.949719	0.843986	0.579439	.	.	.	.	.	.	.	.	.	2.40807e-10	.	.	.	.
BHLHE40	X	.	.	.	5	2	2	1	16.9371	36.837	7.25818	3.43389	0.942401	1.05937	1.00224	0.588799	1.06592e-18	1.68771e-35	5.72823e-08	1.47226e-06	.	.	.	.	.	.	.	.	.	1.4038	.	1.32707	0.714937	0.588799	0.677405	.	.	.	.	.	.	.	.	.	.	.	.	.	.
SYT14	.	.	.	.	5	3	1	1	16.285	23.4432	5.00139	2.97345	1.05476	1.00403	1.07873	1.18299	3.63515e-16	4.47532e-24	2.3102e-05	0.00306542	.	.	.	.	.	.	0.96287	.	.	0.792339	.	.	.	.	.	.	.	.	1.25688	1.18299	1.07873	.	.	.	.	.	.	1.19183e-18	.
APLP2	.	X	.	.	5	4	1	0	16.2426	19.8057	5.29141	.	0.841914	0.906474	0.583675	.	5.09982e-20	1.41535e-22	8.5965e-10	.	0.606325	.	0.583675	.	.	.	0.6165	.	.	1.78252	.	.	.	.	.	.	.	.	0.620552	.	.	1.10055e-20	.	8.5965e-10	.	.	.	3.42927e-10	.
RPS27A	.	.	.	.	5	3	1	1	16.0989	20.2699	2.90452	6.40537	0.823339	0.712976	1.35814	0.619619	2.79739e-20	3.71523e-29	0.00726789	4.59618e-11	.	0.619619	.	.	.	.	0.674067	.	.	0.822695	.	1.35814	.	.	.	.	.	.	0.642167	.	.	.	4.59618e-11	.	.	.	.	1.82948e-32	.
NDRG1	.	.	.	.	5	1	2	2	15.9179	16.6364	11.0329	20.709	1.44394	1.30929	1.40338	1.55184	9.46446e-12	1.96599e-13	1.37491e-08	4.52037e-14	.	0.90005	0.71302	.	.	.	.	.	.	1.30929	2.20363	2.09373	.	.	.	.	.	.	.	.	.	.	4.49776e-20	2.41664e-08	.	.	.	.	.
ATG10	.	.	.	.	5	1	2	2	15.6163	24.9257	15.2933	11.5975	0.997638	1.07086	1.12269	0.835976	2.22181e-16	5.29076e-24	2.38762e-14	1.33982e-14	.	0.61887	0.679863	.	.	.	.	.	.	1.07086	1.05308	1.56552	.	.	.	.	.	.	.	.	.	.	1.45493e-24	2.86133e-21	.	.	.	.	.
RPS14	.	.	.	.	5	3	1	1	15.3754	22.7141	2.39702	10.7494	0.710777	0.777096	0.558031	0.664568	2.33453e-22	5.89512e-30	5.06401e-05	6.68381e-17	.	0.664568	0.558031	.	.	.	0.663937	.	.	0.980199	.	.	.	.	.	.	.	.	0.687151	.	.	.	6.68381e-17	5.06401e-05	.	.	.	7.89048e-29	.
ADGRG1	.	.	.	.	5	2	0	3	15.1931	5.35604	.	24.4805	0.943284	0.519478	.	1.22582	7.82356e-17	4.89309e-11	.	1.06976e-20	0.522393	0.857524	.	.	.	.	.	.	.	.	1.7825	.	.	1.03744	.	.	.	.	0.516564	.	.	0.0188039	3.35257e-29	.	.	.	.	.	.
IGSF1	.	X	.	.	5	3	1	1	14.9906	19.0972	18.6032	1.76224	0.746271	0.742955	0.915444	0.587046	8.17924e-21	1.97537e-26	4.7697e-21	0.000995701	.	.	.	.	.	.	.	.	.	0.661191	.	.	0.897395	0.587046	0.915444	0.670278	.	.	.	.	.	.	.	.	.	.	.	.	.
TNKS2	.	.	.	.	5	3	1	1	14.6674	17.9318	3.36287	6.45706	1.0347	0.852548	1.42368	1.19217	6.67487e-15	9.26499e-22	0.00434412	3.83512e-06	.	.	.	.	.	.	0.644044	.	.	1.37281	1.19217	1.42368	.	.	.	.	.	.	0.540785	.	.	.	.	.	.	.	.	1.24515e-08	.
EIF3H	.	.	.	.	5	3	1	1	14.5199	16.4811	10.7348	4.43766	1.0421	0.839441	1.61628	1.0759	1.16597e-14	2.32584e-20	2.28196e-07	7.50562e-05	.	.	.	.	.	.	0.592306	.	.	1.24978	1.0759	1.61628	.	.	.	.	.	.	0.676237	.	.	.	.	.	.	.	.	2.03646e-07	.
TRAM1	.	.	.	.	5	4	1	0	14.1493	14.6962	2.61669	.	0.942342	0.801576	1.50541	.	9.66091e-16	4.63255e-19	0.018273	.	.	.	.	0.785374	.	.	.	.	.	1.28009	.	1.50541	0.509272	.	.	.	.	.	0.631569	.	.	.	.	.	1.41318e-12	.	.	.	.
THBD	.	X	.	.	5	4	1	0	14.0647	15.1032	10.2684	.	0.624349	0.64279	0.550588	.	2.97185e-23	3.18962e-24	2.23965e-19	.	.	.	.	0.544802	.	.	0.523738	.	.	.	.	.	0.56805	.	0.550588	0.934569	.	.	.	.	.	.	.	.	2.79118e-17	.	.	1.42869e-15	.
PAX6	X	.	.	.	5	1	0	4	13.9001	3.3552	.	17.6363	1.08854	0.594736	.	1.212	1.70028e-13	2.28303e-06	.	2.80881e-15	.	1.09016	.	.	.	.	0.594736	.	.	.	1.72711	.	.	1.05804	.	.	.	.	.	0.972669	.	.	2.92043e-27	.	.	.	.	2.28303e-06	.
LARP1	.	.	.	.	5	3	1	1	13.7272	10.5327	25.1286	11.4476	1.01673	0.734419	1.74328	1.13714	3.15339e-14	4.55515e-15	3.84939e-15	8.57016e-11	.	.	.	.	.	.	0.548611	.	.	1.03969	1.13714	1.74328	.	.	.	.	.	.	0.61496	.	.	.	.	.	.	.	.	0.000347838	.
SLC7A8	.	.	.	.	5	0	5	0	13.6882	.	13.6882	.	1.3361	.	1.3361	.	5.69024e-11	.	5.69024e-11	.	.	.	0.606921	.	.	.	.	.	1.66509	.	.	2.01619	.	.	1.28725	.	.	.	.	.	1.10506	.	.	3.78713e-13	.	.	.	.	.
EIF3A	.	.	.	.	5	3	1	1	13.352	10.0823	22.3025	12.9813	1.14016	0.810762	1.92356	1.34493	1.94691e-12	3.66747e-13	2.54442e-12	2.22862e-10	.	.	.	.	.	.	0.698905	.	.	1.2183	1.34493	1.92356	.	.	.	.	.	.	0.515082	.	.	.	.	.	.	.	.	8.69846e-08	.
PJA2	.	.	.	.	5	3	2	0	13.1604	18.0244	3.38305	.	1.01413	0.915519	1.16204	.	1.05417e-13	2.05295e-20	0.00122663	.	.	.	.	.	.	.	0.877926	.	.	1.02723	.	1.40874	.	.	.	.	.	.	0.841407	.	0.915353	.	.	.	.	.	.	1.62674e-14	.
MARCH6	.	.	.	.	5	3	1	1	12.8993	17.2336	9.62116	1.81214	0.920596	0.866887	1.16558	0.836737	9.72843e-15	1.3186e-20	5.56679e-09	0.00682767	.	.	.	.	.	.	0.612145	.	.	.	.	.	.	.	.	0.892928	.	.	1.09559	0.836737	1.16558	.	.	.	.	.	.	1.55e-06	.
MYCBP2	.	.	.	.	5	4	1	0	12.4016	12.7198	5.33254	.	1.1931	1.03763	1.81497	.	4.03239e-11	5.5141e-13	0.00115323	.	.	.	.	.	.	.	0.903812	.	.	1.45846	.	1.81497	.	.	.	1.17546	.	.	0.612781	.	.	.	.	.	.	.	.	4.5521e-09	.
EIF1	.	.	.	.	5	2	2	1	12.3804	15.5291	12.0823	2.96297	0.968148	0.74981	1.33241	0.676297	1.63031e-13	1.94662e-21	8.55021e-10	4.15748e-05	.	0.676297	0.913155	.	.	.	.	.	.	0.898149	.	1.75167	.	.	.	.	.	.	0.601471	.	.	.	4.15748e-05	2.67554e-09	.	.	.	.	.
RMND5A	.	.	.	.	5	3	1	1	12.2577	15.2096	6.21348	4.9351	0.988255	0.870534	1.32548	1.00419	3.95014e-13	3.37618e-18	2.05253e-05	1.21758e-05	.	.	.	.	.	.	0.581115	.	.	1.11873	1.00419	1.32548	.	.	.	.	.	.	0.911762	.	.	.	.	.	.	.	.	0.0152885	.
KDELR1	.	.	.	.	5	0	2	3	11.9711	.	6.17983	16.8701	0.822096	.	0.567005	0.992157	2.74351e-15	.	1.2616e-11	9.92116e-18	.	0.802729	0.632248	.	.	.	.	.	.	.	1.51019	.	.	0.663554	0.501762	.	.	.	.	.	.	.	1.67884e-29	4.02108e-08	.	.	.	.	.
MCUB	.	.	.	.	5	2	1	2	11.6893	13.2049	24.7765	3.78168	0.734602	0.713783	0.766218	0.739614	1.22345e-16	3.16274e-19	4.61201e-33	7.7082e-06	.	.	.	.	.	.	.	.	.	0.885866	0.908611	.	0.541699	0.570617	0.766218	.	.	.	.	.	.	.	.	.	.	.	.	.	.
YWHAZ	.	.	.	.	5	3	2	0	11.6208	12.7587	7.16317	.	0.984773	0.80426	1.25554	.	1.58326e-12	1.36798e-16	1.97134e-06	.	.	.	.	.	.	.	0.582009	.	.	1.02621	.	1.87372	.	.	.	.	.	.	0.804558	.	0.637367	.	.	.	.	.	.	1.96111e-08	.
TAGLN3	.	.	.	.	5	5	0	0	11.5936	11.5936	.	.	0.777549	0.777549	.	.	1.22921e-15	1.22921e-15	.	.	.	.	.	0.512568	.	.	0.531357	.	.	1.55688	.	.	0.558411	.	.	0.72853	.	.	.	.	.	.	.	.	4.03545e-06	.	.	2.28525e-13	.
LRRC75A	.	.	.	.	5	1	3	1	11.0695	15.4263	4.66663	17.6	0.797161	0.510666	0.912756	0.736871	1.29957e-14	6.19236e-31	7.71475e-06	1.30369e-24	.	0.736871	0.636299	.	.	.	.	.	.	.	.	1.57258	.	.	.	.	.	.	0.510666	.	0.529387	.	1.30369e-24	3.35757e-10	.	.	.	.	.
ESYT1	.	.	.	.	5	0	2	3	11.0166	.	7.89873	12.7069	1.0344	.	1.12989	0.970732	2.23722e-11	.	1.02169e-07	8.12774e-14	.	0.588517	.	.	.	.	.	.	.	.	1.57316	1.64595	.	0.750522	0.613837	.	.	.	.	.	.	.	6.96066e-18	.	.	.	.	.	.
CHL1	.	X	.	.	5	3	1	1	10.8979	15.4745	3.94059	2.18077	0.769406	0.732207	0.825179	0.82523	6.85444e-15	7.34473e-22	1.67709e-05	0.00227706	.	.	.	.	.	.	0.677104	.	.	0.852722	.	.	.	.	.	.	.	.	0.666794	0.82523	0.825179	.	.	.	.	.	.	3.46167e-18	.
NCOA3	X	.	.	.	5	3	1	1	10.7302	11.1096	3.57693	10.8456	1.00121	0.78523	1.38247	1.2679	1.91789e-11	7.109e-15	0.00258615	2.79283e-09	.	.	.	.	.	.	0.609837	.	.	1.13207	1.2679	1.38247	.	.	.	.	.	.	0.613787	.	.	.	.	.	.	.	.	1.08595e-05	.
MT-ND6	.	.	.	.	5	4	0	1	10.5069	9.33787	.	15.2272	0.851559	0.758255	.	1.22477	4.58685e-13	4.8424e-13	.	3.69258e-13	0.599587	.	.	.	.	.	0.71274	.	.	1.03045	1.22477	.	.	.	.	0.690241	.	.	.	.	.	2.03006e-09	.	.	.	.	.	4.23842e-17	.
DPP6	.	X	.	.	5	3	0	2	10.3762	5.54789	.	20.1084	0.889312	0.723152	.	1.13855	2.14964e-12	2.12901e-08	.	2.18095e-18	.	.	.	.	.	.	0.659092	.	.	0.894965	1.52515	.	.	0.751952	.	.	.	.	0.615399	.	.	.	.	.	.	.	.	0.000250793	.
FICD	.	X	.	.	5	4	1	0	10.0515	11.0899	4.53046	.	0.996097	0.952163	1.17183	.	8.11142e-11	2.25374e-12	0.000136103	.	.	.	.	.	.	.	0.618679	.	.	1.03553	.	.	.	.	.	1.22481	.	.	0.929637	.	1.17183	.	.	.	.	.	.	0.000546927	.
AP3B1	.	.	.	.	5	4	1	0	9.94274	12.1577	2.51996	.	0.803544	0.836919	0.670047	.	4.2306e-13	2.97317e-15	0.000173433	.	.	.	.	.	.	.	0.746471	.	.	1.04174	.	.	0.838072	.	0.670047	.	.	.	0.721388	.	.	.	.	.	.	.	.	3.16138e-07	.
NAPA	.	.	.	.	5	3	1	1	9.56795	14.5164	4.37988	2.57708	0.650593	0.713574	0.557325	0.554918	1.96559e-15	4.53698e-21	1.38433e-08	2.26949e-05	.	.	.	.	.	.	.	.	.	0.969057	.	.	0.654854	0.554918	0.557325	.	.	.	0.516811	.	.	.	.	.	.	.	.	.	.
SIX3	X	.	.	.	5	3	1	1	8.94901	12.2419	5.85847	3.43269	0.686442	0.734218	0.607217	0.622339	9.18759e-14	2.1214e-17	2.24872e-10	3.04935e-06	.	.	.	.	.	.	.	.	.	1.0199	.	.	0.621006	0.622339	0.607217	0.561746	.	.	.	.	.	.	.	.	.	.	.	.	.
EPRS	.	.	.	.	5	4	1	0	8.85214	8.53517	4.03447	.	0.900743	0.733098	1.57132	.	1.48729e-10	2.27712e-12	0.00270668	.	.	.	.	.	.	.	0.502042	.	.	1.16495	.	1.57132	0.508602	.	.	.	.	.	0.756794	.	.	.	.	.	.	.	.	0.0101286	.
RASGEF1B	.	.	.	.	5	3	1	1	8.80386	14.3409	1.30389	1.26573	0.813711	0.848181	0.751505	0.772508	1.51569e-11	1.23647e-17	0.0184062	0.0229898	.	.	.	.	.	.	0.575778	.	.	1.11745	.	.	.	.	.	.	.	.	0.851318	0.772508	0.751505	.	.	.	.	.	.	1.0901e-09	.
RPS13	.	.	.	.	5	2	2	1	8.74182	11.2082	5.71578	5.99502	0.906744	0.760808	1.17272	0.666664	2.28616e-10	1.85353e-15	1.33676e-05	1.01725e-09	.	0.666664	0.704176	.	.	.	0.534882	.	.	0.986733	.	1.64126	.	.	.	.	.	.	.	.	.	.	1.01725e-09	0.000683239	.	.	.	3.65999e-17	.
ASNS	.	.	.	.	5	3	2	0	8.62054	9.05522	7.06639	.	0.93775	0.813578	1.12401	.	6.41526e-10	7.411e-12	5.16678e-07	.	.	.	.	.	.	.	.	.	.	1.13069	.	1.49749	0.673438	.	0.750528	.	.	.	0.636605	.	.	.	.	.	.	.	.	.	.
RTCB	.	.	.	.	5	3	2	0	7.85796	9.32152	4.78798	.	0.805997	0.729145	0.921276	.	1.78091e-10	1.64368e-13	6.35154e-06	.	.	.	.	.	.	.	.	.	.	0.916282	.	1.28149	0.501018	.	0.561063	.	.	.	0.770134	.	.	.	.	.	.	.	.	.	.
PSD3	.	.	.	.	5	3	1	1	7.50665	7.64981	3.20181	9.49146	1.00236	0.856316	1.27623	1.16662	3.24368e-08	1.16575e-09	0.00309886	7.31423e-09	.	.	.	.	.	.	0.577214	.	.	1.04049	1.16662	1.27623	.	.	.	0.951247	.	.	.	.	.	.	.	.	.	.	.	1.52672e-06	.
ALDOC	.	.	.	.	5	1	2	2	7.39518	11.2034	10.2609	2.88968	0.676076	0.70793	0.68391	0.652314	1.15243e-11	1.49421e-16	9.92466e-16	3.71632e-05	.	.	.	.	.	.	.	.	.	0.70793	0.729508	.	.	0.575121	0.760918	.	.	.	.	.	0.606903	.	.	.	.	.	.	.	.
AHCYL1	.	.	.	.	5	4	1	0	7.35681	4.72759	23.5039	.	1.08624	0.839326	2.0739	.	1.68765e-07	2.33021e-06	4.64335e-12	.	.	.	.	.	.	.	0.614886	.	.	1.09874	.	2.0739	.	.	.	1.05776	.	.	0.585914	.	.	.	.	.	.	.	.	0.000337991	.
SOCS2	.	.	.	.	5	3	2	0	7.27606	8.22055	5.96358	.	0.728603	0.765638	0.673051	.	1.03201e-10	1.83294e-11	1.37874e-09	.	.	.	.	.	.	.	0.627113	.	.	0.999032	.	.	.	.	0.505584	.	.	.	0.670771	.	0.840517	.	.	.	.	.	.	0.00183852	.
RPS20	.	.	.	.	5	2	2	1	7.15692	8.35201	6.44642	4.23517	0.903338	0.754422	1.1808	0.64624	1.19467e-08	8.4968e-12	3.47253e-06	2.79539e-07	.	0.64624	0.544749	.	.	.	0.54924	.	.	0.959603	.	1.81686	.	.	.	.	.	.	.	.	.	.	2.79539e-07	0.000295473	.	.	.	4.48092e-20	.
HOPX	.	.	.	.	5	1	1	3	7.14577	11.0193	4.50926	6.202	0.951127	0.795812	0.665769	1.09802	3.06941e-08	1.42348e-14	1.68653e-07	2.2472e-06	.	.	.	0.795812	1.06505	.	.	.	.	.	1.51328	.	.	0.715736	0.665769	.	.	.	.	.	.	.	.	.	1.42348e-14	0.0271468	.	.	.
PGAM1	.	.	.	.	5	0	3	2	6.80937	.	8.85393	4.12945	0.856541	.	0.917064	0.765756	1.12242e-08	.	2.21492e-10	4.04901e-06	.	.	0.513967	.	.	.	.	.	.	.	0.916101	1.73506	.	0.61541	0.50217	.	.	.	.	.	.	.	.	7.32123e-06	.	.	.	.	.
PSMD1	.	.	.	.	5	3	1	1	6.41917	9.62037	4.87277	0.80731	0.70712	0.799261	0.634933	0.502882	8.35777e-10	9.19238e-13	2.11609e-08	0.0248104	.	.	.	.	.	.	.	.	.	1.16071	.	.	0.632871	0.502882	0.634933	.	.	.	0.604201	.	.	.	.	.	.	.	.	.	.
MTRNR2L11	.	.	.	.	5	3	1	1	5.98053	8.96169	1.21817	2.28374	0.737924	0.753108	0.537879	0.892419	7.86079e-09	1.26002e-12	0.00543556	0.00276026	0.579734	.	.	.	.	.	.	.	.	0.852583	0.892419	.	0.827006	.	0.537879	.	.	.	.	.	.	3.35072e-09	.	.	.	.	.	.	.
USP22	.	.	.	.	5	3	2	0	5.70797	7.09187	2.04978	.	0.861314	0.726629	1.06334	.	2.36022e-07	1.73796e-10	0.011812	.	.	.	.	.	.	.	0.599801	.	.	0.826956	.	1.43954	.	.	.	.	.	.	0.753131	.	0.687144	.	.	.	.	.	.	8.32493e-06	.
GCNT4	.	.	.	.	5	2	1	2	5.35741	6.71966	6.02902	2.75852	1.05772	0.843326	1.33046	1.13575	8.60887e-06	1.07633e-08	2.94085e-05	0.00372548	.	.	.	.	.	.	.	.	.	0.916388	0.984223	.	.	.	.	.	.	.	0.770264	1.28727	1.33046	.	.	.	.	.	.	.	.
PTBP3	.	.	.	.	5	3	1	1	4.19	3.07064	8.67851	3.38342	1.03223	0.736398	1.72837	1.22361	8.72661e-05	6.76371e-05	9.52318e-06	0.00171748	.	.	.	.	.	.	0.637776	.	.	1.01843	1.22361	1.72837	.	.	.	.	.	.	0.552986	.	.	.	.	.	.	.	.	0.00433529	.
TSC22D1	X	.	.	.	4	2	1	1	107.281	98.3012	59.8571	164.062	1.47069	1.16806	1.67794	1.86869	1.1324e-73	6.9509e-85	2.12331e-36	1.60292e-88	1.69042	1.86869	1.67794	.	.	.	0.645688	.	.	.	.	.	.	.	.	.	.	.	.	.	.	3.12998e-167	1.60292e-88	2.12331e-36	.	.	.	0.0154362	.
MTND1P23	.	.	.	.	4	2	1	1	98.1547	15.461	272.571	72.3891	0.868708	0.98274	0.908571	0.600781	1.02514e-113	1.85104e-16	1e-300	3.2233e-121	1.06059	0.600781	0.908571	.	.	.	.	.	.	0.904887	.	.	.	.	.	.	.	.	.	.	.	2.03691e-18	3.2233e-121	1e-300	.	.	.	.	.
ZBTB20	X	.	.	.	4	4	0	0	68.8118	68.8118	.	.	1.35783	1.35783	.	.	2.10084e-51	2.10084e-51	.	.	.	.	.	.	.	.	1.41427	.	.	1.30496	.	.	.	.	.	1.20381	.	.	1.5083	.	.	.	.	.	.	.	.	5.12518e-39	.
GAPDH	.	X	.	.	4	1	2	1	62.4683	28.0412	45.9	149.634	1.3105	1.08627	1.26933	1.61707	2.15023e-48	1.53409e-26	6.90546e-37	2.92217e-93	1.08627	1.61707	1.97483	.	.	.	.	.	.	.	.	.	.	.	0.563826	.	.	.	.	.	.	1.53409e-26	2.92217e-93	2.09834e-59	.	.	.	.	.
MAPT	.	.	.	.	4	2	1	1	53.7917	81.5624	8.15491	18.939	1.40139	1.19546	1.6579	1.55676	4.12653e-39	5.93502e-69	1.20552e-05	6.82844e-13	.	.	.	.	.	.	.	.	.	1.82114	1.55676	1.6579	.	.	.	.	.	.	0.569788	.	.	.	.	.	.	.	.	.	.
MRNIP	.	.	.	.	4	1	1	2	49.0745	276.108	8.19042	3.45273	1.49866	2.31869	1.79302	0.941464	1.79653e-33	8.32686e-120	2.70433e-05	0.00021508	.	0.713506	.	.	.	.	.	.	.	2.31869	1.16942	1.79302	.	.	.	.	.	.	.	.	.	.	8.45853e-05	.	.	.	.	.	.
PTPN3	.	.	.	.	4	2	1	1	45.9868	61.9927	20.3491	19.2459	1.47395	1.22031	1.94191	1.51327	6.31385e-32	1.58152e-51	3.31977e-11	1.91391e-13	.	.	.	.	.	.	.	.	.	1.91887	1.51327	1.94191	.	.	.	.	.	.	0.521741	.	.	.	.	.	.	.	.	.	.
GPX2	.	.	.	.	4	4	0	0	41.5787	41.5787	.	.	1.13348	1.13348	.	.	2.07847e-37	2.07847e-37	.	.	.	.	.	.	.	.	1.00824	.	.	1.70957	.	.	0.933355	.	.	.	.	.	0.882759	.	.	.	.	.	.	.	.	7.10396e-14	.
EXPH5	.	.	.	.	4	4	0	0	37.3703	37.3703	.	.	1.44135	1.44135	.	.	1.18209e-26	1.18209e-26	.	.	.	.	.	.	.	.	1.32721	.	.	1.35526	.	.	.	.	.	1.42355	.	.	1.65936	.	.	.	.	.	.	.	.	4.45383e-13	.
CHGA	.	X	.	.	4	0	2	2	36.7238	.	56.3611	16.7514	1.53949	.	1.52666	1.55232	1.39797e-24	.	1.20827e-37	1.61747e-11	.	1.0624	2.15243	.	2.04224	.	.	.	.	.	.	.	.	.	0.9009	.	.	.	.	.	.	.	7.64118e-18	9.0461e-58	.	3.42381e-05	.	.	.
EEF2	.	.	.	.	4	1	1	2	33.7693	37.1683	50.3504	24.0404	1.24672	1.11026	1.87222	1.00219	8.19242e-28	3.3338e-34	1.27831e-27	1.0281e-24	.	0.928292	.	.	.	.	.	.	.	1.11026	1.07608	1.87222	.	.	.	.	.	.	.	.	.	.	7.29662e-38	.	.	.	.	.	.
MTND5P11	.	.	.	.	4	2	0	2	33.0682	54.8841	.	11.8594	0.975022	0.989092	.	0.960951	1.21529e-34	3.24069e-56	.	4.55744e-13	0.556233	0.526105	.	.	.	.	.	.	.	1.42195	1.3958	.	.	.	.	.	.	.	.	.	.	1.58998e-40	9.35981e-07	.	.	.	.	.	.
OSBPL8	.	.	.	.	4	2	1	1	32.0347	44.6331	2.1688	25.6967	1.37987	1.17596	1.51175	1.65581	6.08511e-24	1.11019e-38	0.03676	3.02626e-16	.	.	.	.	.	.	.	.	.	1.74263	1.65581	1.51175	.	.	.	.	.	.	0.60929	.	.	.	.	.	.	.	.	.	.
DARS	.	.	.	.	4	2	1	1	31.2241	34.6545	32.1065	11.892	1.49612	1.13409	2.26993	1.44635	1.3487e-21	2.77328e-31	7.17338e-15	5.99726e-09	.	.	.	.	.	.	.	.	.	1.68486	1.44635	2.26993	.	.	.	.	.	.	0.583326	.	.	.	.	.	.	.	.	.	.
CXADR	.	X	.	.	4	4	0	0	30.1518	30.1518	.	.	1.17091	1.17091	.	.	1.77572e-26	1.77572e-26	.	.	.	.	.	.	.	.	0.988249	.	.	0.827756	.	.	.	.	.	1.57198	.	.	1.29567	.	.	.	.	.	.	.	.	1.11771e-22	.
KLHDC8A	.	.	.	.	4	2	0	2	29.6702	40.2109	.	18.0396	0.98988	0.94634	.	1.03342	1.0628e-30	3.22902e-43	.	3.49809e-18	.	.	.	.	.	.	.	.	.	1.29388	1.36962	.	0.598796	0.697218	.	.	.	.	.	.	.	.	.	.	.	.	.	.	.
HSP90B1	.	X	.	.	4	2	1	1	29.3489	51.2224	8.27925	9.93899	1.15971	1.22162	1.28652	0.909098	4.93106e-26	1.17483e-42	3.66962e-07	1.16732e-11	1.48776	0.909098	1.28652	0.955477	.	.	.	.	.	.	.	.	.	.	.	.	.	.	.	.	.	1.51901e-74	1.16732e-11	3.66962e-07	9.08634e-11	.	.	.	.
CACNA2D1	.	X	.	.	4	4	0	0	28.8487	28.8487	.	.	1.03684	1.03684	.	.	1.50119e-28	1.50119e-28	.	.	.	.	.	.	.	.	0.683793	.	.	1.58626	.	.	.	.	.	1.05235	.	.	0.824972	.	.	.	.	.	.	.	.	1.11464e-13	.
C10orf10	.	.	.	.	4	2	1	1	28.8457	7.80899	17.9011	126.884	1.36522	0.8282	1.40788	2.39662	7.43188e-22	3.72497e-10	1.9276e-13	1.1406e-53	0.745044	2.39662	1.40788	0.911355	.	.	.	.	.	.	.	.	.	.	.	.	.	.	.	.	.	8.60771e-17	1.1406e-53	1.9276e-13	0.00161197	.	.	.	.
IER3	.	.	.	.	4	2	2	0	27.5544	37.7719	18.4167	.	1.80255	1.92794	1.67715	.	5.17149e-16	2.55961e-20	1.04486e-11	.	1.10771	.	.	.	.	.	.	.	.	2.74817	.	2.84742	.	.	0.506888	.	.	.	.	.	.	4.43643e-14	.	.	.	.	.	.	.
CEBPG	X	.	.	.	4	2	1	1	26.8657	37.0604	14.4196	8.21898	1.18827	0.99714	1.59666	1.16212	2.45913e-23	6.81262e-38	9.30924e-10	8.46412e-08	.	.	.	.	.	.	.	.	.	1.47153	1.16212	1.59666	0.522751	.	.	.	.	.	.	.	.	.	.	.	.	.	.	.	.
UBC	.	.	.	.	4	2	1	1	26.2891	40.5017	22.4998	1.77902	1.16137	1.06912	1.89537	0.611892	2.31081e-23	1.30823e-38	1.34613e-12	0.00123765	.	0.611892	.	.	.	.	.	.	.	1.39775	.	1.89537	.	.	.	.	.	.	0.740485	.	.	.	0.00123765	.	.	.	.	.	.
GNPDA1	.	.	.	.	4	1	2	1	25.7147	92.1873	11.9654	3.72534	1.31662	1.67865	1.18898	1.20985	2.94508e-20	1.20952e-55	8.63924e-11	0.000833347	.	.	.	.	.	.	.	.	.	1.67865	1.20985	1.84164	.	.	0.536331	.	.	.	.	.	.	.	.	.	.	.	.	.	.
BAG3	.	.	.	.	4	2	1	1	24.9025	36.6352	9.41739	7.94081	1.23385	1.07315	1.52213	1.26698	6.56624e-21	7.27558e-35	6.50175e-07	5.40136e-07	.	.	.	0.578946	.	.	.	.	.	1.56735	1.26698	1.52213	.	.	.	.	.	.	.	.	.	.	.	.	0.000304234	.	.	.	.
GPM6A	.	X	.	.	4	4	0	0	24.4119	24.4119	.	.	0.99223	0.99223	.	.	2.49434e-25	2.49434e-25	.	.	.	.	.	1.06444	.	.	1.21497	.	.	.	.	.	.	.	.	0.905609	.	.	0.783901	.	.	.	.	.	7.09181e-36	.	.	5.34554e-23	.
EDN3	.	.	.	.	4	3	1	0	24.1575	33.4212	3.22883	.	1.00793	1.09529	0.745854	.	1.07785e-24	3.06492e-31	4.68779e-05	.	0.836345	.	0.745854	1.82542	.	.	.	.	.	.	.	.	.	.	.	.	.	.	0.6241	.	.	1.15174e-52	.	4.68779e-05	8.56087e-35	.	.	.	.
ETNK1	.	.	.	.	4	4	0	0	24.0241	24.0241	.	.	1.18967	1.18967	.	.	6.39773e-21	6.39773e-21	.	.	.	.	.	.	.	.	1.36019	.	.	0.843718	.	.	.	.	.	1.22688	.	.	1.32788	.	.	.	.	.	.	.	.	3.13184e-29	.
MTPN	.	.	.	.	4	2	1	1	23.9376	32.5351	19.6811	2.90907	1.24064	1.01978	1.84382	1.07919	5.07583e-20	1.24699e-32	2.11789e-11	0.00201558	.	.	.	.	.	.	.	.	.	1.50482	1.07919	1.84382	.	.	.	.	.	.	0.534737	.	.	.	.	.	.	.	.	.	.
PRKCA	.	.	.	.	4	4	0	0	23.1879	23.1879	.	.	1.0042	1.0042	.	.	8.10902e-24	8.10902e-24	.	.	.	.	.	.	.	.	1.11026	.	.	0.832781	.	.	.	.	.	0.792741	.	.	1.281	.	.	.	.	.	.	.	.	9.49001e-15	.
LRRTM3	.	X	.	.	4	3	1	0	22.4801	29.0663	3.34637	.	0.753702	0.759884	0.735155	.	1.49205e-30	5.61077e-39	2.8059e-05	.	.	.	.	.	.	.	0.807714	.	.	.	.	.	.	.	.	0.735585	.	.	0.736354	.	0.735155	.	.	.	.	.	.	3.53195e-44	.
MCC	.	.	.	.	4	3	1	0	22.2191	29.9259	1.57935	.	0.939607	0.968054	0.854266	.	2.25281e-24	1.22055e-31	0.0141653	.	.	.	.	.	.	.	0.747182	.	.	1.23165	.	.	.	.	.	.	.	.	0.925328	.	0.854266	.	.	.	.	.	.	1.29706e-08	.
C12orf75	.	.	.	.	4	0	0	4	22.0312	.	.	22.0312	1.21509	.	.	1.21509	7.39151e-19	.	.	7.39151e-19	.	0.741393	.	.	1.26999	.	.	.	.	.	1.93977	.	.	0.909225	.	.	.	.	.	.	.	.	1.01004e-23	.	.	1.19368e-06	.	.	.
ZMIZ1	.	.	.	.	4	3	0	1	21.9977	25.0898	.	8.40137	1.0045	0.932568	.	1.2203	1.26138e-22	1.24745e-27	.	1.30414e-07	.	.	.	.	.	.	0.71698	.	.	1.48581	1.2203	.	.	.	.	.	.	.	0.594919	.	.	.	.	.	.	.	.	5.28215e-15	.
BNIP3L	.	.	.	.	4	3	0	1	21.9655	25.3925	.	6.67533	1.17446	1.08547	.	1.44145	1.98334e-19	4.04442e-24	.	2.33893e-05	.	.	.	.	.	.	0.920675	.	.	1.69406	1.44145	.	.	.	.	.	.	.	0.641663	.	.	.	.	.	.	.	.	8.03534e-16	.
RASSF6	.	.	.	.	4	4	0	0	21.0869	21.0869	.	.	0.879356	0.879356	.	.	1.04729e-24	1.04729e-24	.	.	.	.	.	.	.	.	0.811619	.	.	1.12437	.	.	.	.	.	0.80197	.	.	0.779466	.	.	.	.	.	.	.	.	3.4086e-15	.
DST	.	.	.	.	4	4	0	0	20.5891	20.5891	.	.	1.03988	1.03988	.	.	1.58651e-20	1.58651e-20	.	.	.	.	.	.	.	.	0.762058	.	.	1.77332	.	.	.	.	.	0.852177	.	.	0.771951	.	.	.	.	.	.	.	.	6.02299e-15	.
EEF1A1	.	X	.	.	4	3	0	1	20.4946	19.4526	.	23.7832	0.64313	0.627214	.	0.690878	1.35848e-32	9.67418e-32	.	3.76158e-35	.	0.690878	.	.	.	.	0.668199	.	.	.	.	.	.	.	.	0.566169	.	.	0.647273	.	.	.	3.76158e-35	.	.	.	.	1.72122e-29	.
NEXMIF	.	.	.	.	4	3	0	1	20.4775	25.3087	.	1.69008	0.881971	0.832226	.	1.03121	6.05517e-24	3.88281e-31	.	0.0229651	.	.	.	.	.	.	0.606024	.	.	1.31751	1.03121	.	.	.	.	.	.	.	0.573149	.	.	.	.	.	.	.	.	3.74879e-14	.
PRKACB	.	.	.	.	4	4	0	0	20.4634	20.4634	.	.	0.943828	0.943828	.	.	2.08308e-22	2.08308e-22	.	.	.	.	.	0.516491	.	.	1.05812	.	.	1.2812	.	.	.	.	.	.	.	.	0.919492	.	.	.	.	.	5.2275e-12	.	.	9.02045e-18	.
NEFM	.	.	.	.	4	3	1	0	19.9074	27.8987	1.16466	.	0.642296	0.687881	0.505542	.	1.01375e-31	2.77015e-41	0.00496831	.	.	.	.	.	.	.	.	.	.	1.02579	.	.	0.501054	.	.	.	.	.	0.536799	.	0.505542	.	.	.	.	.	.	.	.
C6orf48	.	.	.	.	4	1	1	2	19.8915	1.34352	28.9846	26.6761	1.34735	0.893172	2.03049	1.23287	1.72424e-15	0.0313178	5.31268e-15	2.30484e-22	.	0.635363	.	.	.	.	.	.	.	0.893172	1.83038	2.03049	.	.	.	.	.	.	.	.	.	.	3.34541e-14	.	.	.	.	.	.
NFE2L2	X	.	.	.	4	3	1	0	19.6217	22.7793	3.54927	.	1.172	1.05742	1.51571	.	1.81072e-17	2.86869e-22	0.00455356	.	.	.	.	.	.	.	.	.	.	1.44797	.	1.51571	.	.	.	0.963897	.	.	0.760404	.	.	.	.	.	.	.	.	.	.
CDV3	.	.	.	.	4	2	1	1	19.5381	20.3974	19.1573	11.3928	1.32296	1.00051	1.93183	1.35899	1.70423e-15	4.10256e-21	1.21152e-10	4.13685e-09	.	.	.	.	.	.	.	.	.	1.38769	1.35899	1.93183	.	.	.	.	.	.	0.613328	.	.	.	.	.	.	.	.	.	.
OLFM1	.	X	.	.	4	2	1	1	19.4597	36.4992	4.34012	2.55202	0.758247	0.790573	0.589648	0.862196	2.16716e-26	6.79201e-47	4.35986e-08	0.00109671	.	.	.	.	.	.	.	.	.	1.02916	0.862196	.	.	.	.	.	.	.	0.551989	.	0.589648	.	.	.	.	.	.	.	.
NPM1	.	.	.	.	4	2	1	1	19.4384	11.972	47.092	12.9962	1.23181	0.791701	2.09797	1.24586	1.65802e-16	7.55356e-16	3.57734e-23	3.70251e-11	.	.	.	.	.	.	.	.	.	0.995394	1.24586	2.09797	.	.	.	.	.	.	0.588008	.	.	.	.	.	.	.	.	.	.
TBC1D4	.	.	.	.	4	2	1	1	19.4213	20.7029	4.1177	30.2793	1.21057	0.999237	1.29551	1.54828	9.05487e-17	1.91133e-21	0.000663081	2.77518e-20	.	.	.	.	.	.	.	.	.	1.38661	1.54828	1.29551	.	.	.	0.611863	.	.	.	.	.	.	.	.	.	.	.	.	.
EFNA5	.	X	.	.	4	3	1	0	18.7944	26.5191	1.11353	.	1.01032	1.09036	0.770179	.	2.49748e-19	4.77093e-25	0.0358261	.	.	.	.	.	.	.	0.900362	.	.	.	.	.	.	.	.	1.01553	.	.	1.3552	.	0.770179	.	.	.	.	.	.	5.51795e-12	.
PARM1	.	X	.	.	4	0	0	4	18.6506	.	.	18.6506	1.0554	.	.	1.0554	2.12976e-18	.	.	2.12976e-18	.	0.741876	.	.	.	.	.	.	.	.	1.67997	.	.	0.958807	.	.	.	.	.	0.84094	.	.	2.60087e-29	.	.	.	.	.	.
TKT	.	.	.	.	4	1	2	1	18.5831	59.8295	9.15092	3.81191	1.31508	1.5652	1.18765	1.31982	7.39965e-15	5.95879e-39	1.97219e-08	0.00129357	.	.	.	.	.	.	.	.	.	1.5652	1.31982	1.75042	.	.	0.624888	.	.	.	.	.	.	.	.	.	.	.	.	.	.
RPL6	.	.	.	.	4	2	1	1	18.3667	16.5036	8.07568	33.6809	0.811554	0.714678	0.8502	0.96666	2.33638e-23	8.08458e-24	3.17271e-10	1.43691e-35	0.828715	0.96666	0.8502	.	.	.	0.600642	.	.	.	.	.	.	.	.	.	.	.	.	.	.	1.01899e-31	1.43691e-35	3.17271e-10	.	.	.	6.41421e-16	.
GOLGB1	.	.	.	.	4	3	1	0	18.2263	20.0833	3.52671	.	1.17365	1.00378	1.68326	.	2.95448e-16	9.82571e-21	0.00803211	.	.	.	.	.	.	.	0.809382	.	.	1.37076	.	1.68326	.	.	.	.	.	.	0.831211	.	.	.	.	.	.	.	.	4.89007e-09	.
TXLNA	.	.	.	.	4	3	1	0	17.149	18.9992	7.41226	.	1.17728	1.06867	1.50312	.	2.71291e-15	1.66596e-18	1.17152e-05	.	.	.	.	.	.	.	0.894124	.	.	0.837804	.	.	.	.	.	.	.	.	1.47409	.	1.50312	.	.	.	.	.	.	1.60974e-06	.
DDIT3	X	.	.	.	4	3	1	0	17.0894	17.2659	10.3174	.	1.10179	0.930706	1.61504	.	3.08603e-16	2.80958e-19	4.08955e-07	.	.	.	.	.	.	.	.	.	.	1.41373	.	1.61504	0.635525	.	.	.	.	.	0.74286	.	.	.	.	.	.	.	.	.	.
SFTPA1	.	.	.	.	4	2	1	1	16.7957	24.3792	14.4159	4.95878	0.566964	0.580686	0.570186	0.536298	2.37703e-30	1.03899e-42	5.21488e-26	5.67114e-10	.	.	.	.	.	.	0.592455	.	.	.	.	.	0.568917	0.536298	0.570186	.	.	.	.	.	.	.	.	.	.	.	.	2.22511e-27	.
RAP1GAP2	.	.	.	.	4	3	0	1	16.7797	10.7391	.	42.9221	1.04165	0.845394	.	1.63043	7.78625e-17	1.98131e-13	.	4.72555e-27	.	.	.	.	.	.	0.760672	.	.	1.01596	1.63043	.	.	.	.	.	.	.	0.75955	.	.	.	.	.	.	.	.	1.66111e-08	.
RPS12	.	.	.	.	4	2	1	1	16.6649	19.3938	26.6282	3.57334	0.921435	0.79949	1.5415	0.545261	8.20783e-19	5.52463e-25	5.31821e-18	2.79603e-07	.	0.545261	.	.	.	.	0.64313	.	.	0.95585	.	1.5415	.	.	.	.	.	.	.	.	.	.	2.79603e-07	.	.	.	.	2.88458e-24	.
UHMK1	.	.	.	.	4	2	1	1	16.2577	21.3435	15.7841	1.66679	1.15625	0.938491	1.73081	1.01722	8.6961e-15	1.80997e-23	7.59499e-10	0.0229842	.	.	.	.	.	.	.	.	.	1.35022	1.01722	1.73081	.	.	.	.	.	.	0.526762	.	.	.	.	.	.	.	.	.	.
HHATL	.	.	.	.	4	2	1	1	15.9732	24.5181	9.94442	6.96143	0.545869	0.586788	0.504877	0.505021	5.46947e-30	1.64613e-42	2.01048e-20	1.64268e-14	.	.	.	0.669165	.	.	.	.	.	.	.	.	0.504412	0.505021	0.504877	.	.	.	.	.	.	.	.	.	2.25867e-31	.	.	.	.
ATP6V1A	.	.	.	.	4	3	1	0	15.6854	14.3558	16.768	.	1.12659	0.942212	1.67973	.	1.19431e-14	5.80337e-16	1.04093e-10	.	.	.	.	.	.	.	0.962955	.	.	1.02732	.	1.67973	.	.	.	.	.	.	0.836362	.	.	.	.	.	.	.	.	1.23652e-11	.
RANBP2	.	.	.	.	4	3	1	0	15.5965	16.5384	5.19007	.	1.10873	0.934622	1.63106	.	8.57059e-15	2.01691e-18	0.000657629	.	.	.	.	.	.	.	0.882219	.	.	1.26447	.	1.63106	.	.	.	.	.	.	0.657173	.	.	.	.	.	.	.	.	1.95618e-11	.
MAPRE1	.	.	.	.	4	1	1	2	15.2485	5.48181	31.7558	14.2486	1.22163	0.868878	1.89783	1.05991	3.29571e-13	4.90833e-07	1.85053e-17	3.60399e-14	.	.	.	.	.	.	.	.	.	0.868878	1.45682	1.89783	.	0.662991	.	.	.	.	.	.	.	.	.	.	.	.	.	.	.
RNF13	.	X	.	.	4	3	0	1	15.1981	18.2141	.	3.42275	0.962205	0.908713	.	1.12268	1.60309e-16	9.04035e-21	.	0.000893875	.	.	.	.	.	.	0.724702	.	.	1.36545	1.12268	.	.	.	.	.	.	.	0.635986	.	.	.	.	.	.	.	.	1.57471e-07	.
PABPC1	.	.	.	.	4	2	1	1	15.1272	8.30265	45.8984	7.84423	1.3558	0.853447	2.37526	1.34103	6.95964e-12	1.86907e-10	4.74793e-20	1.41446e-06	.	.	.	.	.	.	.	.	.	1.19326	1.34103	2.37526	.	.	.	.	.	.	0.513635	.	.	.	.	.	.	.	.	.	.
SLC25A36	.	.	.	.	4	2	1	1	14.9907	18.173	9.14553	8.74462	1.11082	0.90299	1.47768	1.15961	3.19745e-14	7.49307e-21	6.46958e-07	2.87754e-08	.	.	.	.	.	.	0.551935	.	.	1.25405	1.15961	1.47768	.	.	.	.	.	.	.	.	.	.	.	.	.	.	.	1.72678e-05	.
TMEM33	.	.	.	.	4	2	2	0	14.9202	15.6977	10.6989	.	1.14423	0.839713	1.44875	.	9.12955e-14	2.02224e-19	4.1216e-08	.	.	.	.	.	.	.	0.777414	.	1.53912	.	.	.	.	.	.	.	.	.	0.902011	.	1.35838	.	.	.	.	.	.	1.81257e-08	.
KIF5C	.	.	.	.	4	2	1	1	14.8777	15.585	16.5369	6.3169	1.50737	1.11043	2.23989	1.56874	1.34907e-10	9.22317e-15	4.14097e-08	9.4031e-05	.	.	.	.	.	.	0.640446	.	.	1.58042	1.56874	2.23989	.	.	.	.	.	.	.	.	.	.	.	.	.	.	.	6.07781e-06	.
VWDE	.	.	.	.	4	3	0	1	14.5615	17.8831	.	2.71204	0.816448	0.784739	.	0.911576	1.46146e-18	1.62711e-23	.	0.00105899	.	.	.	.	.	.	0.815748	.	.	1.01012	0.911576	.	.	.	.	.	.	.	0.528348	.	.	.	.	.	.	.	.	5.20896e-14	.
SYBU	.	.	.	.	4	4	0	0	14.5173	14.5173	.	.	0.670151	0.670151	.	.	2.17419e-22	2.17419e-22	.	.	.	.	.	0.554392	.	.	0.532195	.	.	1.02736	.	.	0.566659	.	.	.	.	.	.	.	.	.	.	.	2.62211e-07	.	.	9.52927e-05	.
SRPRB	.	.	.	.	4	3	1	0	14.3736	18.4097	3.06453	.	0.84196	0.85707	0.79663	.	8.4806e-18	3.31276e-22	0.000142277	.	.	.	.	0.656645	.	.	0.84378	.	.	.	.	.	.	.	.	.	.	.	1.07078	.	0.79663	.	.	.	8.70644e-11	.	.	4.48776e-10	.
HDAC9	.	.	.	.	4	4	0	0	14.3613	14.3613	.	.	0.712918	0.712918	.	.	7.17243e-21	7.17243e-21	.	.	.	.	.	.	.	.	0.660368	.	.	0.6395	.	.	.	.	.	0.793495	.	.	0.758309	.	.	.	.	.	.	.	.	3.63847e-16	.
TCEA1	.	.	.	.	4	2	1	1	14.2169	17.3377	8.0952	7.55928	1.13552	0.901295	1.56456	1.17491	3.01826e-13	5.80117e-20	6.69714e-06	3.68219e-07	.	.	.	.	.	.	.	.	.	1.27996	1.17491	1.56456	.	.	.	.	.	.	0.522628	.	.	.	.	.	.	.	.	.	.
TCAF1	.	.	.	.	4	3	0	1	14.205	15.2335	.	8.99775	1.01724	0.938972	.	1.25203	1.08568e-14	5.97651e-17	.	6.50823e-08	.	.	.	.	.	.	.	.	.	1.24781	1.25203	.	.	.	.	1.00228	.	.	0.566825	.	.	.	.	.	.	.	.	.	.
FAM162A	.	.	.	.	4	2	1	1	14.0669	17.8315	9.89412	4.3162	1.22987	0.975632	1.74899	1.21924	3.65007e-12	5.2865e-19	2.2027e-06	0.000288345	.	.	.	.	.	.	0.520661	.	.	1.4306	1.21924	1.74899	.	.	.	.	.	.	.	.	.	.	.	.	.	.	.	7.66151e-08	.
PPM1H	.	.	.	.	4	3	1	0	13.7623	16.2804	4.04568	.	0.949743	0.899743	1.09974	.	3.23199e-15	8.04534e-19	0.00020953	.	.	.	.	.	.	.	0.973996	.	.	0.643551	.	.	.	.	.	.	.	.	1.08168	.	1.09974	.	.	.	.	.	.	3.16361e-12	.
NAP1L1	.	.	.	.	4	2	1	1	13.4822	11.2322	9.65135	16.4286	1.36965	0.914504	2.00676	1.64283	1.43369e-10	5.22075e-13	1.55089e-05	9.99477e-11	.	.	.	.	.	.	.	.	.	1.31262	1.64283	2.00676	.	.	.	.	.	.	0.516388	.	.	.	.	.	.	.	.	.	.
RSL24D1	.	.	.	.	4	3	1	0	13.3276	14.402	3.18365	.	0.86906	0.734263	1.27345	.	4.61728e-16	2.43138e-20	0.00316218	.	.	.	.	.	.	.	.	.	.	1.11565	.	1.27345	0.503484	.	.	.	.	.	0.583652	.	.	.	.	.	.	.	.	.	.
ISOC1	.	.	.	.	4	2	1	1	13.2725	18.7256	11.9864	2.03202	0.732111	0.731073	0.636199	0.830099	7.42915e-19	2.43292e-26	1.44354e-19	0.00356511	.	.	.	.	.	.	.	.	.	0.876679	0.830099	.	0.585468	.	0.636199	.	.	.	.	.	.	.	.	.	.	.	.	.	.
CCND2	.	.	.	.	4	3	1	0	13.246	14.7782	6.33508	.	1.02761	0.953632	1.24956	.	1.28814e-13	3.18593e-16	8.51408e-06	.	.	.	.	.	.	.	1.02107	.	.	0.84663	.	.	.	.	.	.	.	.	0.993199	.	1.24956	.	.	.	.	.	.	1.30181e-12	.
ALG2	.	.	.	.	4	3	1	0	13.1559	13.8713	3.18612	.	0.933881	0.768928	1.42874	.	8.17817e-15	9.1246e-19	0.0058882	.	.	.	.	0.546355	.	.	.	.	.	1.23259	.	1.42874	0.52784	.	.	.	.	.	.	.	.	.	.	.	0.00131836	.	.	.	.
TLK1	.	.	.	.	4	2	1	1	13.1039	21.054	5.56585	3.27458	0.979276	0.938506	1.02416	1.01594	4.1573e-14	3.68567e-23	3.67642e-06	0.000598121	.	.	.	.	.	.	0.952208	.	.	.	.	.	.	.	.	.	.	.	0.924803	1.01594	1.02416	.	.	.	.	.	.	2.84546e-18	.
RPS28	.	.	.	.	4	3	0	1	12.3876	12.318	.	12.4859	0.65731	0.637721	.	0.716078	1.42605e-19	4.83453e-20	.	3.65998e-18	.	0.716078	.	.	.	.	0.549892	.	.	0.862534	.	.	.	.	.	.	.	.	0.500738	.	.	.	3.65998e-18	.	.	.	.	2.24367e-23	.
AL593848.2	.	.	.	.	4	0	2	2	12.3782	.	12.2439	12.3063	0.783871	.	0.854413	0.71333	1.6179e-16	.	4.67583e-15	5.59818e-18	.	0.643183	0.590139	.	.	.	.	.	.	.	0.783477	1.11869	.	.	.	.	.	.	.	.	.	.	5.21464e-33	2.24631e-26	.	.	.	.	.
RASA4	.	.	.	.	4	3	0	1	12.1035	15.2165	.	3.72063	0.597682	0.615498	.	0.544233	5.61326e-21	1.89574e-25	.	1.45722e-07	.	.	.	0.564331	.	.	.	.	.	.	.	.	0.609365	0.544233	.	.	.	.	0.672799	.	.	.	.	.	2.68032e-09	.	.	.	.
INSIG1	.	.	.	.	4	1	1	2	11.703	5.65296	15.1812	12.0448	1.2196	1.24006	0.957729	1.34031	2.53677e-10	2.76311e-05	1.40866e-16	1.03148e-09	.	.	.	.	.	.	.	.	.	1.24006	1.68818	.	.	0.992445	0.957729	.	.	.	.	.	.	.	.	.	.	.	.	.	.
PRMT2	.	.	.	.	4	2	0	2	11.6746	14.3488	.	8.47236	0.944094	0.87777	.	1.01042	4.30589e-13	4.49903e-17	.	4.12104e-09	.	.	.	.	.	.	.	.	.	1.00006	1.26447	.	.	0.756368	.	.	.	.	0.755484	.	.	.	.	.	.	.	.	.	.
RDH10	.	.	.	.	4	4	0	0	11.5267	11.5267	.	.	0.761523	0.761523	.	.	7.30476e-16	7.30476e-16	.	.	.	.	.	.	.	.	0.760427	.	.	0.545697	.	.	.	.	.	0.689897	.	.	1.05007	.	.	.	.	.	.	.	.	4.16366e-10	.
MAP1A	.	.	.	.	4	4	0	0	11.25	11.25	.	.	0.718271	0.718271	.	.	2.1749e-16	2.1749e-16	.	.	.	.	.	.	.	.	0.570374	.	.	1.2463	.	.	0.514427	.	.	.	.	.	0.541986	.	.	.	.	.	.	.	.	6.92954e-08	.
MYO1D	.	.	.	.	4	2	0	2	11.2421	6.54182	.	16.8853	0.927505	0.811322	.	1.04369	7.57135e-13	8.64651e-09	.	6.62988e-17	.	0.597972	.	.	.	.	0.530103	.	.	1.09254	1.4894	.	.	.	.	.	.	.	.	.	.	.	6.43808e-22	.	.	.	.	3.43741e-06	.
RCBTB2	.	.	.	.	4	3	0	1	10.8715	14.0674	.	1.00654	0.67644	0.671695	.	0.690675	8.47857e-17	1.13992e-21	.	0.0348876	.	.	.	.	.	.	0.687032	.	.	0.657927	0.690675	.	.	.	.	.	.	.	0.670127	.	.	.	.	.	.	.	.	2.41039e-14	.
HSPA9	.	.	.	.	4	2	2	0	10.8654	11.7252	8.99897	.	0.999023	0.837737	1.16031	.	1.33045e-11	1.00847e-14	1.75525e-08	.	.	.	.	.	.	.	.	.	.	1.14946	.	1.58784	0.526012	.	0.732784	.	.	.	.	.	.	.	.	.	.	.	.	.	.
VAT1	.	.	.	.	4	2	1	1	10.7545	12.6681	11.3296	3.2619	1.20502	0.960832	1.73778	1.16063	1.18913e-09	6.5383e-14	3.02307e-07	0.00154715	.	.	.	.	.	.	0.686761	.	.	1.2349	1.16063	1.73778	.	.	.	.	.	.	.	.	.	.	.	.	.	.	.	8.53046e-07	.
DPYSL2	.	.	.	.	4	4	0	0	10.6979	10.6979	.	.	0.967588	0.967588	.	.	8.78488e-12	8.78488e-12	.	.	.	.	.	.	.	.	0.932108	.	.	0.907701	.	.	.	.	.	1.10095	.	.	0.92959	.	.	.	.	.	.	.	.	1.1952e-10	.
RPS8	.	.	.	.	4	0	2	2	10.6352	.	7.62376	12.897	1.00171	.	1.1029	0.900517	2.41486e-11	.	1.22322e-07	4.76738e-15	.	0.77744	0.666049	.	.	.	.	.	.	.	1.02359	1.53974	.	.	.	.	.	.	.	.	.	.	1.74688e-25	1.31504e-07	.	.	.	.	.
CLGN	.	.	.	.	4	4	0	0	10.5898	10.5898	.	.	0.737513	0.737513	.	.	4.37778e-15	4.37778e-15	.	.	.	.	.	0.68546	.	.	.	.	.	1.02271	.	.	0.553734	.	.	.	.	.	0.688153	.	.	.	.	.	3.01779e-07	.	.	.	.
TPPP3	.	.	.	.	4	1	3	0	10.5673	8.45749	10.9853	.	0.984604	0.664105	1.09144	.	1.85133e-11	1.84006e-13	8.61064e-11	.	.	.	1.03927	0.664105	.	.	.	.	.	.	.	1.71287	.	.	0.522174	.	.	.	.	.	.	.	.	1.1579e-13	1.84006e-13	.	.	.	.
SPCS3	.	.	.	.	4	4	0	0	10.526	10.526	.	.	0.790716	0.790716	.	.	4.87522e-14	4.87522e-14	.	.	.	.	.	0.544569	.	.	0.689334	.	.	1.12699	.	.	.	.	.	.	.	.	0.801974	.	.	.	.	.	4.27755e-11	.	.	2.73895e-07	.
SLC18A2	.	X	.	.	4	3	0	1	10.4282	11.3592	.	7.2386	0.963759	0.938109	.	1.04071	1.51236e-11	7.78684e-13	.	1.108e-07	.	.	.	1.31562	.	.	.	.	.	0.896279	1.04071	.	.	.	.	.	.	.	0.602431	.	.	.	.	.	7.48692e-15	.	.	.	.
AP002990.1	.	.	.	.	4	0	2	2	10.4017	.	5.92533	14.11	0.858707	.	0.925918	0.791496	7.70527e-13	.	3.98652e-07	1.4893e-18	.	0.667187	0.511416	.	.	.	.	.	.	.	0.915805	1.34042	.	.	.	.	.	.	.	.	.	.	1.93074e-33	1.91856e-09	.	.	.	.	.
ANP32E	.	.	.	.	4	3	1	0	10.0028	9.66281	10.3807	.	0.89457	0.81508	1.13304	.	6.58062e-12	1.39622e-12	6.88982e-10	.	.	.	.	.	.	.	0.729366	.	.	0.860568	.	.	.	.	.	.	.	.	0.855304	.	1.13304	.	.	.	.	.	.	3.40827e-11	.
CSNK1A1	.	.	.	.	4	2	1	1	9.92233	15.6399	3.93524	3.9794	0.72192	0.707141	0.733824	0.739572	1.80151e-14	7.63717e-23	4.33866e-06	4.16221e-06	.	.	.	.	.	.	0.636008	.	.	.	.	.	.	.	.	.	.	.	0.778275	0.739572	0.733824	.	.	.	.	.	.	6.72962e-12	.
C21orf91	.	.	.	.	4	4	0	0	9.75451	9.75451	.	.	0.646853	0.646853	.	.	8.31855e-16	8.31855e-16	.	.	.	.	.	.	.	.	0.511499	.	.	0.730885	.	.	.	.	.	0.800954	.	.	0.544073	.	.	.	.	.	.	.	.	8.83511e-13	.
ABHD3	.	.	.	.	4	2	1	1	9.56482	12.9719	4.37122	9.1202	0.705473	0.759354	0.555264	0.74792	2.76672e-14	8.26308e-18	1.34174e-08	6.39604e-13	.	.	.	.	.	.	.	.	.	0.87326	.	.	0.645447	0.74792	0.555264	.	.	.	.	.	.	.	.	.	.	.	.	.	.
MAN1A2	.	.	.	.	4	3	1	0	9.49437	9.47634	5.50906	.	0.980968	0.811986	1.48792	.	2.09621e-10	2.13513e-12	0.000198366	.	.	.	.	.	.	.	0.606068	.	.	1.22316	.	1.48792	.	.	.	0.606733	.	.	.	.	.	.	.	.	.	.	.	2.54e-08	.
DYNC1H1	.	.	.	.	4	2	1	1	9.47604	7.7779	25.2624	1.52662	1.20465	0.936006	1.88402	1.06258	1.36082e-08	4.90145e-09	3.90184e-14	0.0365838	.	.	.	.	.	.	0.781524	.	.	1.09049	1.06258	1.88402	.	.	.	.	.	.	.	.	.	.	.	.	.	.	.	0.000122156	.
BTBD3	.	.	.	.	4	2	1	1	9.47515	6.38959	19.5836	7.00696	1.2051	0.807567	1.94861	1.25664	1.37225e-08	1.22421e-08	8.9117e-11	2.65496e-06	.	.	.	.	.	.	.	.	.	1.06392	1.25664	1.94861	.	.	.	.	.	.	0.551219	.	.	.	.	.	.	.	.	.	.
PLAGL1	X	.	.	.	4	2	0	2	9.47428	10.1614	.	8.77822	1.12797	1.1212	.	1.13474	3.98653e-09	8.65136e-10	.	1.83699e-08	.	.	.	.	.	.	1.03891	.	.	1.20349	1.69776	.	.	0.571723	.	.	.	.	.	.	.	.	.	.	.	.	.	8.94508e-11	.
SLC17A6	.	X	.	.	4	3	1	0	9.45376	11.86	1.67343	.	0.572089	0.561879	0.60272	.	2.98555e-17	7.80167e-22	0.00167314	.	.	.	.	.	.	.	0.516314	.	.	.	.	.	.	.	.	0.572746	.	.	0.596576	.	0.60272	.	.	.	.	.	.	9.25311e-20	.
RPS7	.	.	.	.	4	1	2	1	9.23891	5.17705	12.6231	6.7003	1.09527	0.958439	1.37607	0.670508	3.67072e-09	3.96695e-06	6.70982e-10	1.01655e-10	.	0.670508	0.869264	.	.	.	.	.	.	0.958439	.	1.88288	.	.	.	.	.	.	.	.	.	.	1.01655e-10	2.02739e-09	.	.	.	.	.
NCOR2	.	.	.	.	4	1	1	2	9.14038	38.7487	2.97151	4.09067	0.706414	1.30004	0.512889	0.506362	1.15049e-13	1.56418e-30	1.60816e-06	8.34558e-09	.	0.507916	0.512889	.	.	.	.	.	.	1.30004	.	.	.	0.504807	.	.	.	.	.	.	.	.	1.89857e-12	1.60816e-06	.	.	.	.	.
MTCO1P40	.	.	.	.	4	2	1	1	8.8932	12.2022	3.62997	6.84013	0.955831	0.907795	0.727162	1.28057	4.96413e-10	3.61748e-14	1.01867e-05	4.55542e-06	0.575275	.	0.727162	.	.	.	.	.	.	1.24032	1.28057	.	.	.	.	.	.	.	.	.	.	0.00447036	.	1.01867e-05	.	.	.	.	.
PCMTD1	.	.	.	.	4	4	0	0	8.8801	8.8801	.	.	0.737005	0.737005	.	.	8.93496e-13	8.93496e-13	.	.	.	.	.	.	.	.	0.573887	.	.	0.955369	.	.	.	.	.	0.566612	.	.	0.852151	.	.	.	.	.	.	.	.	2.09063e-11	.
GHITM	.	.	.	.	4	2	2	0	8.86021	6.75012	10.787	.	0.956541	0.701521	1.21156	.	5.46055e-10	2.38715e-10	1.24909e-09	.	.	.	.	.	.	.	.	.	.	0.885101	.	1.77787	0.517942	.	0.64525	.	.	.	.	.	.	.	.	.	.	.	.	.	.
SHTN1	.	.	.	.	4	3	1	0	8.80405	9.4114	2.03675	.	0.920438	0.767582	1.37901	.	2.72232e-10	5.48161e-13	0.0333452	.	.	.	.	.	.	.	0.555539	.	.	1.20035	.	1.37901	.	.	.	.	.	.	0.546862	.	.	.	.	.	.	.	.	0.000395511	.
CNOT7	.	.	.	.	4	3	0	1	8.69572	10.2416	.	1.50558	0.853378	0.780738	.	1.0713	6.46002e-11	7.6226e-14	.	0.0393211	.	.	.	.	.	.	0.738861	.	.	0.857017	1.0713	.	.	.	.	.	.	.	0.746335	.	.	.	.	.	.	.	.	1.00314e-10	.
RPL36A	.	.	.	.	4	0	2	2	8.48682	.	5.29021	11.1258	1.2033	.	1.29704	1.10956	8.85213e-08	.	8.34303e-05	9.39229e-11	.	0.814959	0.790528	.	.	.	.	.	.	.	1.40416	1.80355	.	.	.	.	.	.	.	.	.	.	1.28723e-14	1.60358e-06	.	.	.	.	.
RNF2	.	.	.	.	4	3	0	1	8.02025	8.76239	.	4.54425	0.590213	0.54724	.	0.71913	2.57784e-14	9.72836e-17	.	4.79631e-07	.	.	.	.	.	.	.	.	.	0.568427	.	.	.	.	.	0.503254	.	.	0.57004	0.71913	.	.	.	.	.	.	.	.	.
CNBP	.	.	.	.	4	4	0	0	7.73525	7.73525	.	.	0.736357	0.736357	.	.	3.12782e-11	3.12782e-11	.	.	.	.	.	.	.	.	.	.	.	1.0823	.	.	0.577761	.	.	0.671741	.	.	0.613619	.	.	.	.	.	.	.	.	.	.
PSAT1	.	.	.	.	4	2	2	0	7.41887	10.7975	3.80614	.	0.649883	0.629481	0.670285	.	3.83968e-12	7.03055e-18	2.09702e-06	.	.	.	.	.	.	.	.	.	.	.	.	.	0.550783	.	0.624361	.	.	.	0.708178	.	0.716208	.	.	.	.	.	.	.	.
ELMO2	.	.	.	.	4	4	0	0	7.00435	7.00435	.	.	0.602191	0.602191	.	.	2.33641e-12	2.33641e-12	.	.	.	.	.	.	.	.	0.701918	.	.	0.640371	.	.	0.531211	.	.	.	.	.	0.535264	.	.	.	.	.	.	.	.	1.90428e-06	.
KIF21A	.	.	.	.	4	2	1	1	6.97096	7.75121	4.36138	3.85341	1.19318	0.865402	1.72676	1.31517	1.43774e-06	1.10465e-09	0.00298014	0.00117499	.	.	.	.	.	.	.	.	.	1.21574	1.31517	1.72676	.	.	.	.	.	.	0.515067	.	.	.	.	.	.	.	.	.	.
PDIA4	.	.	.	.	4	3	1	0	6.7668	8.64896	1.71318	.	0.671426	0.691811	0.610272	.	8.35142e-11	3.14841e-13	0.00155871	.	0.564003	.	0.610272	0.75558	.	.	.	.	.	0.755851	.	.	.	.	.	.	.	.	.	.	.	2.94981e-24	.	0.00155871	1.87313e-10	.	.	.	.
DAZAP2	.	.	.	.	4	1	2	1	6.76351	16.7188	4.14577	2.13736	1.03232	1.03509	1.04742	0.999365	2.8071e-07	7.04561e-17	0.000110132	0.00726581	.	.	.	.	.	.	.	.	.	1.03509	0.999365	1.54287	.	.	0.55197	.	.	.	.	.	.	.	.	.	.	.	.	.	.
SIL1	.	X	.	.	4	2	1	1	6.71194	5.76256	5.84972	9.68731	0.625808	0.552644	0.671454	0.726487	1.88262e-11	3.73898e-11	1.94085e-09	4.62968e-14	0.526755	0.726487	0.671454	0.578534	.	.	.	.	.	.	.	.	.	.	.	.	.	.	.	.	.	3.38648e-19	4.62968e-14	1.94085e-09	0.00412817	.	.	.	.
CCPG1	.	.	.	.	4	4	0	0	6.70807	6.70807	.	.	0.782755	0.782755	.	.	2.69264e-09	2.69264e-09	.	.	.	.	.	0.534075	.	.	.	.	.	1.05786	.	.	.	.	.	0.908406	.	.	0.630675	.	.	.	.	.	2.80726e-06	.	.	.	.
GSE1	.	.	.	.	4	3	0	1	6.53087	6.77132	.	3.97634	0.88545	0.774085	.	1.21954	4.20954e-08	1.78849e-09	.	0.000548887	.	.	.	.	.	.	0.605922	.	.	1.19724	1.21954	.	.	.	.	.	.	.	0.519091	.	.	.	.	.	.	.	.	0.00840169	.
RPS15A	.	X	.	.	4	0	2	2	6.42084	.	7.26996	5.54418	1.0782	.	1.23863	0.917772	1.10882e-06	.	1.35094e-06	9.10089e-07	.	0.733591	0.647913	.	.	.	.	.	.	.	1.10195	1.82935	.	.	.	.	.	.	.	.	.	.	2.01181e-08	0.042034	.	.	.	.	.
DCUN1D4	.	.	.	.	4	3	1	0	6.35301	8.04672	1.28906	.	0.83138	0.832085	0.829263	.	2.28285e-08	2.1353e-10	0.0278952	.	.	.	.	.	.	.	0.816001	.	.	0.705071	.	.	.	.	.	.	.	.	0.975184	.	0.829263	.	.	.	.	.	.	6.20202e-06	.
TXNL1	.	.	.	.	4	3	1	0	5.97403	6.20454	1.95209	.	0.971898	0.799705	1.48848	.	7.13233e-07	1.74367e-08	0.0488124	.	.	.	.	.	.	.	0.568988	.	.	1.05117	.	1.48848	.	.	.	.	.	.	0.778956	.	.	.	.	.	.	.	.	0.0221064	.
RAB22A	.	.	.	.	4	3	1	0	5.92173	5.87928	3.94344	.	0.963241	0.807897	1.42927	.	7.11678e-07	5.28115e-08	0.0017416	.	.	.	.	.	.	.	0.736467	.	.	1.00468	.	1.42927	.	.	.	.	.	.	0.682544	.	.	.	.	.	.	.	.	2.54043e-06	.
ESD	.	.	.	.	4	2	1	1	5.75458	3.49968	13.13	4.74196	1.08067	0.743951	1.71364	1.12115	4.73149e-06	1.97612e-05	2.17733e-08	5.8944e-05	.	.	.	.	.	.	0.553247	.	.	0.934654	1.12115	1.71364	.	.	.	.	.	.	.	.	.	.	.	.	.	.	.	0.000376893	.
HSPA13	.	X	.	.	4	4	0	0	5.38292	5.38292	.	.	0.731717	0.731717	.	.	4.39995e-08	4.39995e-08	.	.	.	.	.	0.730787	.	.	0.658007	.	.	0.93488	.	.	.	.	.	.	.	.	0.603195	.	.	.	.	.	2.65606e-05	.	.	4.42296e-05	.
SSR3	.	.	.	.	4	3	1	0	5.35025	4.19226	7.6427	.	0.933608	0.684364	1.68134	.	1.85897e-06	7.48568e-07	2.84707e-05	.	.	.	.	.	.	.	0.504051	.	.	1.03332	.	1.68134	.	.	.	.	.	.	0.515723	.	.	.	.	.	.	.	.	0.0331503	.
RPL32	.	X	.	.	4	2	1	1	5.17903	6.32748	3.00328	4.84947	0.687831	0.679572	0.740307	0.651873	2.9545e-08	4.88674e-10	8.77395e-05	3.63668e-08	.	0.651873	0.740307	.	.	.	0.50044	.	.	0.858704	.	.	.	.	.	.	.	.	.	.	.	.	3.63668e-08	8.77395e-05	.	.	.	6.94889e-18	.
TARS	.	.	.	.	4	3	1	0	4.71897	6.32463	1.00751	.	0.690371	0.746746	0.521246	.	1.46079e-07	3.39165e-09	0.0116713	.	.	.	.	.	.	.	.	.	.	1.13451	.	.	0.564941	.	0.521246	.	.	.	0.540781	.	.	.	.	.	.	.	.	.	.
AARS	.	X	.	.	4	2	1	1	4.63803	6.14808	2.43336	3.42242	0.803456	0.781034	0.590188	1.06157	1.68811e-06	1.34362e-08	7.53319e-05	0.000597127	.	.	.	.	.	.	.	.	.	1.0334	1.06157	.	.	.	0.590188	.	.	.	0.528672	.	.	.	.	.	.	.	.	.	.
EIF5A2	.	.	.	.	4	4	0	0	4.38704	4.38704	.	.	0.749252	0.749252	.	.	1.39565e-06	1.39565e-06	.	.	.	.	.	.	.	.	0.510188	.	.	0.534809	.	.	.	.	.	1.22797	.	.	0.724046	.	.	.	.	.	.	.	.	0.0285394	.
IQGAP1	.	.	.	.	4	3	0	1	4.30987	4.18739	.	3.30134	0.907862	0.758954	.	1.35459	1.78949e-05	3.03872e-06	.	0.00365462	.	.	.	.	.	.	0.613514	.	.	1.09043	1.35459	.	.	.	.	.	.	.	0.572914	.	.	.	.	.	.	.	.	0.00135564	.
TMEM167A	.	.	.	.	4	3	1	0	4.10656	3.76872	2.65492	.	0.952226	0.723346	1.63887	.	4.86871e-05	6.16419e-06	0.0239898	.	.	.	.	.	.	.	0.529948	.	.	1.08979	.	1.63887	.	.	.	.	.	.	0.550298	.	.	.	.	.	.	.	.	0.0228872	.
SF3B5	.	.	.	.	4	3	1	0	3.88961	2.96998	6.41902	.	0.874356	0.654808	1.533	.	3.56002e-05	2.91305e-05	6.49785e-05	.	.	.	.	0.54993	.	.	.	.	.	0.90322	.	1.533	.	.	.	0.511274	.	.	.	.	.	.	.	.	8.8889e-06	.	.	.	.
CTSD	.	X	.	.	4	2	0	2	1.53813	1.49976	.	1.54702	0.650316	0.709173	.	0.591459	0.00431316	0.00767702	.	0.00242325	.	0.678467	.	0.560908	.	.	.	.	.	0.857437	.	.	.	0.504451	.	.	.	.	.	.	.	.	0.00562717	.	0.00302711	.	.	.	.
NTNG1	.	X	.	.	3	1	1	1	448.333	1010.77	127.764	242.503	3.1994	3.36923	3.22824	3.00073	7.40335e-141	1e-300	2.64821e-40	1.53226e-81	.	.	.	.	.	.	.	.	.	3.36923	3.00073	3.22824	.	.	.	.	.	.	.	.	.	.	.	.	.	.	.	.	.
ASB3	.	.	.	.	3	1	1	1	266.247	551.481	86.9201	150.976	2.51701	2.49097	2.68537	2.37469	1.66321e-106	4.05574e-222	4.28581e-33	2.64689e-64	.	.	.	.	.	.	.	.	.	2.49097	2.37469	2.68537	.	.	.	.	.	.	.	.	.	.	.	.	.	.	.	.	.
SHOX	X	.	.	.	3	1	1	1	239.112	488.384	44.0207	198.193	2.47786	2.52278	2.34009	2.57071	3.1661e-97	2.56989e-194	1.54327e-19	8.00235e-78	.	.	.	.	.	.	.	.	.	2.52278	2.57071	2.34009	.	.	.	.	.	.	.	.	.	.	.	.	.	.	.	.	.
AL512646.1	.	.	.	.	3	1	1	1	212.804	457.914	34.6816	158.788	2.27981	2.32991	2.153	2.35652	4.54167e-94	2.89994e-197	7.78923e-17	4.14728e-68	.	.	.	.	.	.	.	.	.	2.32991	2.35652	2.153	.	.	.	.	.	.	.	.	.	.	.	.	.	.	.	.	.
BEST1	.	.	.	.	3	1	1	1	197.268	458.22	30.018	117.296	2.0831	2.14422	1.98226	2.12282	1.99837e-95	1.99711e-214	7.1893e-16	5.55824e-56	.	.	.	.	.	.	.	.	.	2.14422	2.12282	1.98226	.	.	.	.	.	.	.	.	.	.	.	.	.	.	.	.	.
VRK3	.	.	.	.	3	1	1	1	192.523	361.114	46.7914	163.773	2.5301	2.43496	2.4729	2.68245	8.07165e-77	4.96807e-149	1.1976e-19	8.83869e-62	.	.	.	.	.	.	.	.	.	2.43496	2.68245	2.4729	.	.	.	.	.	.	.	.	.	.	.	.	.	.	.	.	.
CDC42SE2	.	.	.	.	3	1	1	1	129.364	221.268	74.5865	77.5883	2.00606	1.86128	2.34031	1.81658	3.25886e-65	1.32093e-119	1.34782e-32	1.94395e-43	.	.	.	.	.	.	.	.	.	1.86128	1.81658	2.34031	.	.	.	.	.	.	.	.	.	.	.	.	.	.	.	.	.
AL121758.1	.	.	.	.	3	1	1	1	126.8	298.509	36.787	54.4175	2.11423	2.2096	2.19358	1.93949	1.05996e-60	8.01137e-136	1.69718e-17	8.75864e-29	.	.	.	.	.	.	.	.	.	2.2096	1.93949	2.19358	.	.	.	.	.	.	.	.	.	.	.	.	.	.	.	.	.
FTH1P10	.	.	.	.	3	1	1	1	124.681	298.493	17.0697	73.3031	1.79405	1.88499	1.65712	1.84005	3.1834e-70	4.4376e-159	5.00194e-11	1.45341e-40	.	.	.	.	.	.	.	.	.	1.88499	1.84005	1.65712	.	.	.	.	.	.	.	.	.	.	.	.	.	.	.	.	.
TRAPPC2	.	.	.	.	3	1	1	1	101.765	197.117	20.6499	80.7962	2.02314	1.90412	1.97817	2.18712	5.00406e-51	3.01121e-104	3.64025e-11	1.14313e-37	.	.	.	.	.	.	.	.	.	1.90412	2.18712	1.97817	.	.	.	.	.	.	.	.	.	.	.	.	.	.	.	.	.
GNAQ	.	.	.	.	3	1	1	1	100.026	157.219	42.4408	82.7378	2.0057	1.75928	2.26437	1.99344	1.34534e-50	4.30922e-90	1.80751e-19	3.12621e-42	.	.	.	.	.	.	.	.	.	1.75928	1.99344	2.26437	.	.	.	.	.	.	.	.	.	.	.	.	.	.	.	.	.
HMGB1P51	.	.	.	.	3	1	1	1	99.332	169.861	47.2804	69.1922	2.17803	2.01947	2.43733	2.0773	2.47591e-46	7.73424e-85	3.99555e-20	4.91146e-34	.	.	.	.	.	.	.	.	.	2.01947	2.0773	2.43733	.	.	.	.	.	.	.	.	.	.	.	.	.	.	.	.	.
C19orf25	.	.	.	.	3	1	1	1	87.2385	190.251	24.1726	48.7371	1.38548	1.39546	1.3601	1.40089	1.08102e-63	4.61632e-137	1.68806e-18	1.62115e-35	1.39546	1.40089	1.3601	.	.	.	.	.	.	.	.	.	.	.	.	.	.	.	.	.	.	4.61632e-137	1.62115e-35	1.68806e-18	.	.	.	.	.
TOMM20	.	.	.	.	3	1	1	1	82.4102	157.249	35.5197	47.4831	1.78494	1.7124	2.00104	1.64137	6.7636e-47	1.47926e-92	1.77585e-18	1.17783e-29	.	.	.	.	.	.	.	.	.	1.7124	1.64137	2.00104	.	.	.	.	.	.	.	.	.	.	.	.	.	.	.	.	.
SREBF1	X	.	.	.	3	1	1	1	78.8806	166.805	15.0401	53.6871	1.84527	1.83754	1.87493	1.82334	1.78858e-43	1.67357e-91	9.51274e-09	3.59394e-30	.	.	.	.	.	.	.	.	.	1.83754	1.82334	1.87493	.	.	.	.	.	.	.	.	.	.	.	.	.	.	.	.	.
WIPF3	.	.	.	.	3	1	1	1	69.8651	154.62	14.371	34.4827	1.61245	1.5396	1.63907	1.65868	4.69266e-44	3.72664e-101	1.70694e-09	1.6245e-21	.	.	.	.	.	.	.	.	.	1.5396	1.65868	1.63907	.	.	.	.	.	.	.	.	.	.	.	.	.	.	.	.	.
MNX1	X	.	.	.	3	1	1	1	61.5681	151.298	8.86196	29.994	1.8188	1.89748	1.77664	1.78226	1.40909e-34	1.83674e-80	1.02791e-05	1.48189e-17	.	.	.	.	.	.	.	.	.	1.89748	1.78226	1.77664	.	.	.	.	.	.	.	.	.	.	.	.	.	.	.	.	.
TTC39C	.	.	.	.	3	2	1	0	59.8094	90.3519	6.91336	.	1.43314	1.50825	1.28293	.	1.84931e-42	1.24417e-60	4.08571e-06	.	.	.	.	.	.	.	1.59826	.	.	.	.	.	.	.	.	.	.	.	1.41824	.	1.28293	.	.	.	.	.	.	3.54254e-39	.
PDZD8	.	.	.	.	3	1	1	1	50.9306	87.3588	24.2492	35.1058	1.69175	1.56706	1.89658	1.61161	7.84742e-31	1.79056e-56	1.63789e-13	1.64782e-22	.	.	.	.	.	.	.	.	.	1.56706	1.61161	1.89658	.	.	.	.	.	.	.	.	.	.	.	.	.	.	.	.	.
SVIP	.	.	.	.	3	2	1	0	50.324	63.0139	9.8936	.	1.34621	1.18665	1.66534	.	4.15057e-38	7.89963e-54	1.1458e-06	.	.	.	.	.	.	.	.	.	.	1.64732	.	1.66534	.	.	.	.	.	.	0.725977	.	.	.	.	.	.	.	.	.	.
SOX4	X	.	.	.	3	3	0	0	46.6077	46.6077	.	.	1.38916	1.38916	.	.	2.81142e-34	2.81142e-34	.	.	.	.	.	.	.	.	1.43616	.	.	1.02329	.	.	.	.	.	.	.	.	1.70802	.	.	.	.	.	.	.	.	3.96869e-25	.
HS6ST1	.	X	.	.	3	1	1	1	45.6136	93.8826	9.83477	27.9555	1.57279	1.48186	1.65917	1.57734	9.96107e-30	4.42196e-64	1.18158e-06	1.89165e-18	.	.	.	.	.	.	.	.	.	1.48186	1.57734	1.65917	.	.	.	.	.	.	.	.	.	.	.	.	.	.	.	.	.
CABP7	.	.	.	.	3	3	0	0	43.8338	43.8338	.	.	0.992179	0.992179	.	.	6.61762e-45	6.61762e-45	.	.	.	.	.	0.539811	.	.	0.661777	.	.	1.77495	.	.	.	.	.	.	.	.	.	.	.	.	.	.	2.93045e-34	.	.	2.40537e-34	.
PIK3C2A	.	.	.	.	3	1	1	1	40.3698	80.367	15.8659	21.677	1.56077	1.50621	1.74491	1.43118	1.36341e-26	4.39341e-54	8.07802e-10	7.14129e-16	.	.	.	.	.	.	.	.	.	1.50621	1.43118	1.74491	.	.	.	.	.	.	.	.	.	.	.	.	.	.	.	.	.
MT1F	.	.	.	.	3	2	0	1	39.778	54.9227	.	5.98104	1.3267	1.28132	.	1.41747	1.04087e-30	1.36726e-43	.	6.03225e-05	.	.	.	.	.	.	.	.	.	1.83802	1.41747	.	0.724625	.	.	.	.	.	.	.	.	.	.	.	.	.	.	.	.
IQSEC1	.	.	.	.	3	1	1	1	39.5632	64.3308	11.9836	36.1579	1.69525	1.48275	1.78842	1.81457	4.59475e-24	4.11034e-44	1.99233e-07	1.18453e-20	.	.	.	.	.	.	.	.	.	1.48275	1.81457	1.78842	.	.	.	.	.	.	.	.	.	.	.	.	.	.	.	.	.
FAM222A	.	.	.	.	3	1	1	1	37.5508	33.9658	11.531	68.2423	1.80137	1.3437	1.86429	2.19613	1.42684e-21	5.27546e-26	6.52835e-07	8.4346e-32	.	.	.	.	.	.	.	.	.	1.3437	2.19613	1.86429	.	.	.	.	.	.	.	.	.	.	.	.	.	.	.	.	.
TTL	.	.	.	.	3	1	1	1	36.116	79.8761	10.5282	18.3045	0.729546	0.731823	0.712395	0.74442	3.12818e-50	7.1347e-110	1.66503e-15	2.57679e-25	0.731823	0.74442	0.712395	.	.	.	.	.	.	.	.	.	.	.	.	.	.	.	.	.	.	7.1347e-110	2.57679e-25	1.66503e-15	.	.	.	.	.
BMI1	.	.	.	.	3	1	1	1	35.8419	51.8214	19.0488	30.1827	1.57055	1.35021	1.82519	1.53625	1.50916e-23	4.16704e-39	3.65899e-11	2.25431e-20	.	.	.	.	.	.	.	.	.	1.35021	1.53625	1.82519	.	.	.	.	.	.	.	.	.	.	.	.	.	.	.	.	.
CFC1B	.	.	.	.	3	0	1	2	33.8477	.	62.7291	21.8325	1.23971	.	1.4378	1.14066	4.97686e-28	.	2.35157e-44	7.24026e-20	.	1.04328	1.4378	.	.	.	.	.	.	.	1.23804	.	.	.	.	.	.	.	.	.	.	.	3.31432e-34	2.35157e-44	.	.	.	.	.
VAT1L	.	.	.	.	3	2	1	0	33.5665	49.7566	10.2285	.	0.831091	0.967803	0.557667	.	4.08812e-41	3.87365e-52	4.55335e-19	.	.	.	.	.	.	.	.	.	.	1.26943	.	.	0.666174	.	0.557667	.	.	.	.	.	.	.	.	.	.	.	.	.	.
ENAH	.	.	.	.	3	3	0	0	33.2336	33.2336	.	.	1.06033	1.06033	.	.	4.54422e-32	4.54422e-32	.	.	.	.	.	.	.	.	0.932221	.	.	1.12441	.	.	.	.	.	.	.	.	1.12437	.	.	.	.	.	.	.	.	7.4985e-18	.
SLC43A2	.	X	.	.	3	2	0	1	30.4172	39.1186	.	4.30517	1.17929	1.05191	.	1.43405	1.61173e-26	6.48618e-38	.	0.000995183	.	.	.	.	.	.	.	.	.	1.44355	1.43405	.	.	.	.	.	.	.	0.660277	.	.	.	.	.	.	.	.	.	.
SNX9	.	.	.	.	3	1	1	1	30.1078	43.1567	13.4959	29.5425	1.45779	1.27761	1.59926	1.49652	2.22326e-21	1.66199e-34	3.6404e-09	1.81634e-20	.	.	.	.	.	.	.	.	.	1.27761	1.49652	1.59926	.	.	.	.	.	.	.	.	.	.	.	.	.	.	.	.	.
NFE2L1	X	.	.	.	3	1	1	1	28.7539	74.5184	3.54381	9.861	1.47188	1.5251	1.57486	1.31566	2.91401e-20	1.37654e-49	0.00562043	3.19827e-08	.	.	.	.	.	.	.	.	.	1.5251	1.31566	1.57486	.	.	.	.	.	.	.	.	.	.	.	.	.	.	.	.	.
ZC3H3	.	.	.	.	3	1	1	1	27.8285	40.8475	24.2219	17.7027	0.664196	0.652257	0.642444	0.697888	1.2649e-42	2.37185e-63	1.98233e-38	4.30436e-26	.	.	.	.	.	.	.	.	.	.	.	.	0.652257	0.697888	0.642444	.	.	.	.	.	.	.	.	.	.	.	.	.	.
FAM129B	.	.	.	.	3	1	1	1	27.116	63.7852	5.07682	12.0398	1.49793	1.49822	1.58365	1.41191	7.90053e-19	2.66729e-43	0.00062263	2.9694e-09	.	.	.	.	.	.	.	.	.	1.49822	1.41191	1.58365	.	.	.	.	.	.	.	.	.	.	.	.	.	.	.	.	.
RAB15	.	.	.	.	3	1	1	1	26.9492	64.1251	5.04923	10.5641	1.54054	1.52202	1.65025	1.44933	3.21051e-18	7.38508e-43	0.000871621	5.14088e-08	.	.	.	.	.	.	.	.	.	1.52202	1.44933	1.65025	.	.	.	.	.	.	.	.	.	.	.	.	.	.	.	.	.
TUBB	.	X	.	.	3	0	3	0	26.8723	.	26.8723	.	1.45262	.	1.45262	.	3.16864e-19	.	3.16864e-19	.	.	.	1.6205	.	.	.	.	.	.	.	.	1.76704	.	.	0.970331	.	.	.	.	.	.	.	.	1.25623e-29	.	.	.	.	.
RHOQ	.	.	.	.	3	1	1	1	26.646	56.2636	20.7846	3.41736	1.50396	1.42181	1.9784	1.11168	1.91791e-18	2.68097e-40	3.12061e-11	0.00084325	.	.	.	.	.	.	.	.	.	1.42181	1.11168	1.9784	.	.	.	.	.	.	.	.	.	.	.	.	.	.	.	.	.
HSPH1	.	.	.	.	3	2	1	0	26.3759	21.937	29.6134	.	1.47689	1.08341	2.26385	.	1.38322e-18	5.64728e-21	8.29844e-14	.	.	.	.	.	.	.	.	.	.	1.64769	.	2.26385	.	.	.	.	.	.	0.51912	.	.	.	.	.	.	.	.	.	.
MTRNR2L3	.	.	.	.	3	2	0	1	26.2163	39.1039	.	6.43683	0.712825	0.792264	.	0.553948	1.66708e-37	4.39441e-50	.	2.39923e-12	0.666188	0.553948	.	.	.	.	.	.	.	0.918341	.	.	.	.	.	.	.	.	.	.	.	4.57438e-76	2.39923e-12	.	.	.	.	.	.
TUBB2A	.	.	.	.	3	3	0	0	26.1829	26.1829	.	.	0.732018	0.732018	.	.	1.70571e-36	1.70571e-36	.	.	.	.	.	0.607909	.	.	.	.	.	1.0111	.	.	0.577041	.	.	.	.	.	.	.	.	.	.	.	2.3058e-29	.	.	.	.
TAB2	.	.	.	.	3	1	1	1	25.6406	63.6709	7.91227	6.36146	1.53566	1.56478	1.7078	1.33442	2.01024e-17	2.04166e-41	2.32793e-05	1.70919e-05	.	.	.	.	.	.	.	.	.	1.56478	1.33442	1.7078	.	.	.	.	.	.	.	.	.	.	.	.	.	.	.	.	.
DLGAP4	.	.	.	.	3	1	1	1	25.2656	37.0792	8.22754	26.8355	1.49598	1.28383	1.58788	1.61622	1.29127e-17	1.31315e-29	6.58491e-06	2.48995e-17	.	.	.	.	.	.	.	.	.	1.28383	1.61622	1.58788	.	.	.	.	.	.	.	.	.	.	.	.	.	.	.	.	.
PCLO	.	.	.	.	3	3	0	0	24.4482	24.4482	.	.	1.03642	1.03642	.	.	2.57593e-24	2.57593e-24	.	.	.	.	.	.	.	.	0.929984	.	.	1.51112	.	.	.	.	.	.	.	.	0.668161	.	.	.	.	.	.	.	.	7.63253e-15	.
CCT4	.	X	.	.	3	1	1	1	24.1612	15.0451	40.3252	20.0622	1.56868	1.10572	2.16191	1.43841	3.96094e-16	2.47427e-14	2.22534e-19	1.12863e-14	.	.	.	.	.	.	.	.	.	1.10572	1.43841	2.16191	.	.	.	.	.	.	.	.	.	.	.	.	.	.	.	.	.
UBE3C	.	.	.	.	3	1	1	1	22.6534	36.4823	9.29204	18.0549	1.45834	1.28077	1.64688	1.44736	2.92623e-16	3.27686e-29	2.27917e-06	3.35499e-13	.	.	.	.	.	.	.	.	.	1.28077	1.44736	1.64688	.	.	.	.	.	.	.	.	.	.	.	.	.	.	.	.	.
MBP	.	.	.	.	3	1	1	1	22.557	62.1384	3.00744	6.5854	1.34897	1.46268	1.39147	1.19274	1.8981e-17	3.29239e-43	0.00689711	3.01149e-06	.	.	.	.	.	.	.	.	.	1.46268	1.19274	1.39147	.	.	.	.	.	.	.	.	.	.	.	.	.	.	.	.	.
IPO7	.	.	.	.	3	1	1	1	21.8094	31.9424	22.4487	9.18629	1.39718	1.19786	1.81409	1.17959	2.45728e-16	2.15598e-27	4.22092e-13	1.63046e-08	.	.	.	.	.	.	.	.	.	1.19786	1.17959	1.81409	.	.	.	.	.	.	.	.	.	.	.	.	.	.	.	.	.
RPL36AL	.	.	.	.	3	1	1	1	21.599	35.4579	26.3383	3.52399	1.33285	1.15497	1.81982	1.02377	6.23553e-17	1.9944e-31	3.36506e-15	0.000361256	.	.	.	.	.	.	.	.	.	1.15497	1.02377	1.81982	.	.	.	.	.	.	.	.	.	.	.	.	.	.	.	.	.
TMEM123	.	X	.	.	3	2	0	1	21.3191	19.7662	.	22.0565	1.16894	0.974991	.	1.55682	5.78027e-19	5.33018e-21	.	6.79769e-15	.	.	.	.	.	.	.	.	.	1.41719	1.55682	.	.	.	.	.	.	.	0.532793	.	.	.	.	.	.	.	.	.	.
FTLP3	.	.	.	.	3	1	0	2	21.2846	20.9643	.	21.4452	0.919248	0.90751	.	0.925117	7.00895e-24	7.92703e-24	.	6.59059e-24	.	0.913121	.	.	.	.	.	.	.	0.90751	0.937112	.	.	.	.	.	.	.	.	.	.	.	5.66303e-41	.	.	.	.	.	.
ZDHHC2	.	.	.	.	3	2	1	0	21.0278	23.2327	12.3562	.	0.978486	0.85411	1.22724	.	3.23509e-22	6.29463e-28	8.54513e-11	.	.	.	.	.	.	.	0.700358	.	.	.	.	.	.	.	.	.	.	.	1.00786	.	1.22724	.	.	.	.	.	.	4.77405e-13	.
MTDH	.	.	.	.	3	2	1	0	20.8232	21.5593	9.98351	.	1.33701	1.03731	1.93641	.	2.66383e-16	1.64473e-21	6.98768e-06	.	.	.	.	.	.	.	.	.	.	1.49327	.	1.93641	.	.	.	.	.	.	0.581344	.	.	.	.	.	.	.	.	.	.
HOOK1	.	.	.	.	3	1	1	1	20.7787	20.7748	28.7592	12.4696	1.63292	1.26799	2.16574	1.46504	1.88415e-13	4.12963e-17	5.25828e-14	3.08028e-09	.	.	.	.	.	.	.	.	.	1.26799	1.46504	2.16574	.	.	.	.	.	.	.	.	.	.	.	.	.	.	.	.	.
AL669831.3	.	.	.	.	3	1	1	1	19.9965	34.1887	20.8606	5.83999	0.683195	0.663272	0.786386	0.599926	5.38149e-30	2.8474e-52	2.97014e-27	1.84281e-10	.	.	.	.	.	.	.	.	.	.	.	.	0.663272	0.599926	0.786386	.	.	.	.	.	.	.	.	.	.	.	.	.	.
MAN1C1	.	.	.	.	3	2	0	1	19.811	17.4981	.	21.9423	1.18481	0.947308	.	1.65982	1.90184e-17	3.37755e-19	.	6.03003e-14	.	.	.	.	.	.	.	.	.	1.37472	1.65982	.	.	.	.	.	.	.	0.519897	.	.	.	.	.	.	.	.	.	.
RHOBTB3	.	.	.	.	3	3	0	0	19.7735	19.7735	.	.	0.817131	0.817131	.	.	6.3283e-25	6.3283e-25	.	.	0.691021	.	.	.	.	.	.	.	.	1.20541	.	.	.	.	.	.	.	.	0.554967	.	.	3.32923e-55	.	.	.	.	.	.	.
PPP2CB	.	.	.	.	3	1	1	1	19.7018	9.68957	37.5091	16.6022	1.45124	0.984713	2.0551	1.3139	2.65552e-14	1.44546e-10	5.60096e-19	2.31303e-13	.	.	.	.	.	.	.	.	.	0.984713	1.3139	2.0551	.	.	.	.	.	.	.	.	.	.	.	.	.	.	.	.	.
MPP6	.	.	.	.	3	3	0	0	19.4696	19.4696	.	.	1.06203	1.06203	.	.	4.65144e-19	4.65144e-19	.	.	.	.	.	.	.	.	0.944857	.	.	1.32356	.	.	.	.	.	.	.	.	0.917671	.	.	.	.	.	.	.	.	2.6121e-15	.
MAP2	.	.	.	.	3	3	0	0	19.2386	19.2386	.	.	1.05349	1.05349	.	.	5.47215e-19	5.47215e-19	.	.	.	.	.	.	.	.	0.749162	.	.	1.37328	.	.	.	.	.	.	.	.	1.03802	.	.	.	.	.	.	.	.	6.78405e-07	.
ATRNL1	.	X	.	.	3	2	0	1	19.0186	21.9209	.	9.31802	0.973234	0.862623	.	1.19446	2.87319e-20	3.87327e-26	.	1.58103e-08	.	.	.	.	.	.	.	.	.	1.20143	1.19446	.	.	.	.	.	.	.	0.523812	.	.	.	.	.	.	.	.	.	.
RPLP1	.	.	.	.	3	2	0	1	18.4336	16.736	.	21.2362	0.632691	0.551427	.	0.795217	7.32497e-30	4.46352e-31	.	1.97271e-27	.	0.795217	.	.	.	.	0.585143	.	.	.	.	.	.	.	.	.	.	.	0.517712	.	.	.	1.97271e-27	.	.	.	.	2.3977e-25	.
ME1	.	.	.	.	3	3	0	0	18.4185	18.4185	.	.	0.668286	0.668286	.	.	2.74929e-28	2.74929e-28	.	.	.	.	.	.	.	.	.	.	.	0.985536	.	.	0.51863	.	.	0.500691	.	.	.	.	.	.	.	.	.	.	.	.	.
TMED6	.	.	.	.	3	3	0	0	18.4126	18.4126	.	.	0.766515	0.766515	.	.	9.52378e-25	9.52378e-25	.	.	.	.	.	.	.	.	0.651192	.	.	1.10335	.	.	.	.	.	.	.	.	0.545004	.	.	.	.	.	.	.	.	5.16591e-13	.
MT2A	.	.	.	.	3	2	1	0	18.254	31.4961	1.11115	.	1.36227	1.61986	0.847085	.	3.98347e-14	3.59967e-20	0.0487821	.	.	.	.	.	.	.	.	.	.	2.23868	.	.	1.00103	.	0.847085	.	.	.	.	.	.	.	.	.	.	.	.	.	.
KIF5B	.	.	.	.	3	1	1	1	17.9333	20.1115	32.4062	4.29094	1.27632	1.00008	1.82293	1.00595	8.89555e-15	7.76395e-21	1.67115e-18	5.42526e-05	.	.	.	.	.	.	.	.	.	1.00008	1.00595	1.82293	.	.	.	.	.	.	.	.	.	.	.	.	.	.	.	.	.
VTI1B	.	.	.	.	3	1	1	1	17.8374	32.7166	11.3933	6.86877	1.41571	1.27347	1.72874	1.24492	2.51404e-13	2.03722e-26	2.5675e-07	3.03787e-06	.	.	.	.	.	.	.	.	.	1.27347	1.24492	1.72874	.	.	.	.	.	.	.	.	.	.	.	.	.	.	.	.	.
ATP6V0E2	.	.	.	.	3	1	0	2	17.8122	10.6367	.	20.7636	1.06152	0.574297	.	1.30513	1.66015e-17	3.01138e-19	.	1.23264e-16	.	.	.	.	.	.	.	.	.	.	1.66238	.	0.574297	0.947888	.	.	.	.	.	.	.	.	.	.	.	.	.	.	.
OPRD1	.	X	.	.	3	3	0	0	17.8058	17.8058	.	.	0.7905	0.7905	.	.	2.98765e-23	2.98765e-23	.	.	.	.	.	.	.	.	0.546982	.	.	1.29732	.	.	.	.	.	.	.	.	0.527201	.	.	.	.	.	.	.	.	1.19598e-07	.
COPRS	.	.	.	.	3	1	1	1	17.7835	47.7033	4.25845	3.26521	1.25668	1.31393	1.41721	1.03888	7.05954e-15	4.9446e-37	0.000989007	0.000719448	.	.	.	.	.	.	.	.	.	1.31393	1.03888	1.41721	.	.	.	.	.	.	.	.	.	.	.	.	.	.	.	.	.
SBDS	.	.	.	.	3	1	1	1	17.6476	30.8128	18.5892	3.12581	1.34405	1.18374	1.78276	1.06566	7.40989e-14	9.32989e-27	3.73916e-11	0.00116623	.	.	.	.	.	.	.	.	.	1.18374	1.06566	1.78276	.	.	.	.	.	.	.	.	.	.	.	.	.	.	.	.	.
FNIP1	.	.	.	.	3	3	0	0	17.4243	17.4243	.	.	0.873902	0.873902	.	.	1.15208e-20	1.15208e-20	.	.	.	.	.	.	.	.	0.676482	.	.	1.11487	.	.	.	.	.	.	.	.	0.830352	.	.	.	.	.	.	.	.	1.61064e-10	.
SETD7	.	.	.	.	3	1	1	1	17.3161	51.6609	1.54489	2.69486	1.11661	1.21857	1.1725	0.958769	3.10697e-16	4.0306e-43	0.0481277	0.00154613	.	.	.	.	.	.	.	.	.	1.21857	0.958769	1.1725	.	.	.	.	.	.	.	.	.	.	.	.	.	.	.	.	.
SYNGR4	.	.	.	.	3	0	1	2	17.3042	.	15.8434	17.0744	0.729986	.	0.527579	0.83119	1.97321e-24	.	9.32515e-31	2.87033e-21	.	1.1341	.	.	.	.	.	.	.	.	.	.	.	0.528282	0.527579	.	.	.	.	.	.	.	2.4604e-23	.	.	.	.	.	.
NCKAP1	.	.	.	.	3	1	1	1	17.1067	29.8185	11.5958	7.10763	1.23354	1.08721	1.55812	1.05527	1.35509e-14	3.74497e-28	3.6126e-08	1.83925e-07	.	.	.	.	.	.	.	.	.	1.08721	1.05527	1.55812	.	.	.	.	.	.	.	.	.	.	.	.	.	.	.	.	.
RPS2	.	.	.	.	3	0	2	1	16.7672	.	11.491	23.9916	1.03803	.	1.13064	0.852816	7.0315e-17	.	6.86551e-11	7.3756e-29	.	0.852816	0.7343	.	.	.	.	.	.	.	.	1.52697	.	.	.	.	.	.	.	.	.	.	7.3756e-29	2.3725e-13	.	.	.	.	.
FAM76A	.	.	.	.	3	2	1	0	16.5543	20.2257	6.65107	.	0.957796	0.882179	1.10903	.	5.20338e-18	1.18311e-23	1.00649e-06	.	.	.	.	.	.	.	0.81663	.	.	.	.	.	.	.	.	.	.	.	0.947728	.	1.10903	.	.	.	.	.	.	1.54039e-11	.
CHST9	.	.	.	.	3	0	0	3	16.1451	.	.	16.1451	1.22814	.	.	1.22814	7.14434e-14	.	.	7.14434e-14	.	.	.	.	.	.	.	.	.	.	1.63739	.	.	0.863597	.	.	.	.	.	1.18343	.	.	.	.	.	.	.	.	.
RPS17	.	.	.	.	3	0	2	1	16.042	.	12.1695	19.7421	1.1864	.	1.33858	0.88205	3.00888e-14	.	8.10298e-10	4.14884e-23	.	0.88205	0.940542	.	.	.	.	.	.	.	.	1.73661	.	.	.	.	.	.	.	.	.	.	4.14884e-23	1.537e-17	.	.	.	.	.
SLK	.	.	.	.	3	2	1	0	16.0212	16.3889	11.1935	.	1.1933	0.983097	1.61371	.	3.75025e-14	2.13471e-17	1.15745e-07	.	.	.	.	.	.	.	0.649929	.	.	1.31627	.	1.61371	.	.	.	.	.	.	.	.	.	.	.	.	.	.	.	0.00076433	.
ST3GAL5	.	X	.	.	3	1	1	1	15.9719	28.5783	3.67564	13.5678	1.27549	1.15176	1.31118	1.36352	3.00443e-13	1.53879e-25	0.00157289	1.12049e-10	.	.	.	.	.	.	.	.	.	1.15176	1.36352	1.31118	.	.	.	.	.	.	.	.	.	.	.	.	.	.	.	.	.
HSPD1	.	X	.	.	3	2	1	0	15.6811	7.58608	40.1456	.	1.179	0.754986	2.02703	.	5.00743e-14	8.95414e-11	1.56602e-20	.	.	.	.	.	.	.	.	.	.	0.959513	.	2.02703	.	.	.	.	.	.	0.550458	.	.	.	.	.	.	.	.	.	.
RHEB	.	.	.	.	3	1	1	1	15.6545	20.8753	24.4612	3.51826	1.42404	1.2155	1.92794	1.12867	1.0162e-11	6.69595e-18	2.05265e-13	0.000763506	.	.	.	.	.	.	.	.	.	1.2155	1.12867	1.92794	.	.	.	.	.	.	.	.	.	.	.	.	.	.	.	.	.
RIMKLA	.	.	.	.	3	1	1	1	15.4502	41.0511	1.8609	4.90035	0.980583	1.02616	1.01245	0.903133	1.75332e-16	9.89777e-41	0.0145207	3.75022e-06	.	.	.	.	.	.	.	.	.	1.02616	0.903133	1.01245	.	.	.	.	.	.	.	.	.	.	.	.	.	.	.	.	.
PCP4	.	.	.	.	3	1	2	0	15.2332	10.4428	15.6997	.	1.19486	0.609261	1.48767	.	1.78298e-13	7.24276e-18	2.79748e-11	.	0.609261	.	0.887642	.	.	.	.	.	.	.	.	2.08769	.	.	.	.	.	.	.	.	.	7.24276e-18	.	8.31877e-17	.	.	.	.	.
KLF13	X	.	.	.	3	1	1	1	14.9442	28.3828	2.46696	12.5768	1.18875	1.112	1.21666	1.23759	2.68329e-13	2.99237e-26	0.00938308	6.88089e-11	.	.	.	.	.	.	.	.	.	1.112	1.23759	1.21666	.	.	.	.	.	.	.	.	.	.	.	.	.	.	.	.	.
SET	.	.	.	.	3	2	1	0	14.8816	20.1516	4.30567	.	0.831545	0.830606	0.833423	.	1.26969e-18	5.47863e-25	6.81952e-06	.	.	.	.	.	.	.	.	.	.	0.8185	.	.	.	.	.	.	.	.	0.842712	.	0.833423	.	.	.	.	.	.	.	.
RAB11FIP1	.	.	.	.	3	1	1	1	14.8237	2.00459	45.5817	9.498	1.36183	0.857521	2.04513	1.18285	1.30277e-11	0.0045956	5.15269e-23	9.3374e-09	.	.	.	.	.	.	.	.	.	0.857521	1.18285	2.04513	.	.	.	.	.	.	.	.	.	.	.	.	.	.	.	.	.
KLHL42	.	.	.	.	3	2	0	1	14.8178	9.07375	.	30.4855	1.11442	0.85563	.	1.63199	5.05248e-14	2.48448e-11	.	2.08949e-19	.	.	.	.	.	.	.	.	.	1.07205	1.63199	.	.	.	.	.	.	.	0.639207	.	.	.	.	.	.	.	.	.	.
AKT3	.	.	.	.	3	2	0	1	14.6455	18.5534	.	4.3119	0.98211	0.906547	.	1.13324	1.22374e-15	3.41983e-21	.	0.000156698	.	.	.	.	.	.	.	.	.	1.30459	1.13324	.	.	.	.	.	.	.	0.508506	.	.	.	.	.	.	.	.	.	.
EXOSC6	.	.	.	.	3	3	0	0	14.642	14.642	.	.	0.872503	0.872503	.	.	1.6534e-17	1.6534e-17	.	.	.	.	.	.	.	.	0.615861	.	.	0.981457	.	.	.	.	.	.	.	.	1.02019	.	.	.	.	.	.	.	.	4.63394e-05	.
CAMLG	.	.	.	.	3	1	1	1	14.5681	20.7241	9.84036	10.7079	1.35384	1.15907	1.61188	1.29056	1.73541e-11	1.3186e-18	7.85457e-07	5.04626e-09	.	.	.	.	.	.	.	.	.	1.15907	1.29056	1.61188	.	.	.	.	.	.	.	.	.	.	.	.	.	.	.	.	.
HIGD1A	.	.	.	.	3	0	3	0	14.5036	.	14.5036	.	1.07933	.	1.07933	.	3.65059e-14	.	3.65059e-14	.	.	.	.	.	.	.	.	.	1.22942	.	.	.	.	.	0.811329	.	.	.	.	.	1.19724	.	.	.	.	.	.	.	.
UTRN	.	.	.	.	3	1	1	1	14.4825	18.7202	2.87183	20.7817	1.44082	1.25942	1.51102	1.55202	8.88023e-11	1.36753e-15	0.0125721	4.07314e-14	.	.	.	.	.	.	.	.	.	1.25942	1.55202	1.51102	.	.	.	.	.	.	.	.	.	.	.	.	.	.	.	.	.
ADH5	.	.	.	.	3	2	1	0	14.3864	14.1322	11.6827	.	1.22063	0.996798	1.66831	.	1.63683e-12	6.64294e-15	9.93776e-08	.	.	.	.	.	.	.	0.75836	.	.	1.23524	.	1.66831	.	.	.	.	.	.	.	.	.	.	.	.	.	.	.	1.46468e-06	.
ARL4D	.	.	.	.	3	2	1	0	13.5655	13.3551	13.9846	.	0.69065	0.691492	0.688968	.	2.28235e-20	4.8585e-20	5.03663e-21	.	.	.	.	.	.	.	.	.	.	0.798027	.	.	0.584956	.	0.688968	.	.	.	.	.	.	.	.	.	.	.	.	.	.
SDC2	.	X	.	.	3	0	3	0	13.4031	.	13.4031	.	1.04008	.	1.04008	.	1.29838e-13	.	1.29838e-13	.	.	.	.	.	.	.	.	.	.	.	.	1.68842	.	.	0.806529	.	.	.	.	.	0.625293	.	.	.	.	.	.	.	.
C1orf43	.	.	.	.	3	1	1	1	13.3103	3.54776	35.1508	9.44932	1.25893	0.792045	1.88549	1.09926	2.67491e-11	3.31711e-05	2.27653e-19	2.53451e-09	.	.	.	.	.	.	.	.	.	0.792045	1.09926	1.88549	.	.	.	.	.	.	.	.	.	.	.	.	.	.	.	.	.
VPS35	.	.	.	.	3	3	0	0	13.2255	13.2255	.	.	0.844449	0.844449	.	.	2.17934e-16	2.17934e-16	.	.	.	.	.	.	.	.	0.771914	.	.	1.06882	.	.	.	.	.	.	.	.	0.692617	.	.	.	.	.	.	.	.	1.19823e-09	.
KCMF1	X	.	.	.	3	1	1	1	13.0537	25.7615	4.52733	6.86515	1.17671	1.09094	1.35291	1.08628	8.0647e-12	2.43219e-24	0.00045043	4.78784e-07	.	.	.	.	.	.	.	.	.	1.09094	1.08628	1.35291	.	.	.	.	.	.	.	.	.	.	.	.	.	.	.	.	.
MAPRE2	.	.	.	.	3	2	1	0	12.6067	13.9713	4.09885	.	1.09572	0.877571	1.53201	.	3.12278e-12	1.20101e-16	0.00211119	.	.	.	.	.	.	.	.	.	.	1.18087	.	1.53201	.	.	.	.	.	.	0.574271	.	.	.	.	.	.	.	.	.	.
AP005202.1	.	.	.	.	3	1	1	1	12.3043	6.09984	5.61885	27.5837	0.724741	0.575497	0.761765	0.836962	1.0533e-17	2.51615e-11	4.2063e-08	1.10412e-33	0.575497	0.836962	0.761765	.	.	.	.	.	.	.	.	.	.	.	.	.	.	.	.	.	.	2.51615e-11	1.10412e-33	4.2063e-08	.	.	.	.	.
TFCP2L1	X	.	.	.	3	2	0	1	12.2321	13.4462	.	6.50093	0.757343	0.642269	.	0.98749	7.05741e-17	1.16042e-21	.	2.61042e-07	.	.	.	0.742947	.	.	0.541591	.	.	.	0.98749	.	.	.	.	.	.	.	.	.	.	.	.	.	1.07844e-25	.	.	1.24863e-17	.
XPOT	.	.	.	.	3	2	1	0	11.7345	13.2158	4.53009	.	0.928416	0.771212	1.24282	.	2.29496e-13	7.30571e-18	0.000226464	.	.	.	.	.	.	.	.	.	.	1.04186	.	1.24282	.	.	.	.	.	.	0.500567	.	.	.	.	.	.	.	.	.	.
RPL11	.	.	.	.	3	0	1	2	11.6943	.	25.6099	6.74815	1.08445	.	1.64459	0.804371	1.64579e-11	.	2.67805e-16	4.07994e-09	.	0.628701	.	.	.	.	.	.	.	.	0.980042	1.64459	.	.	.	.	.	.	.	.	.	.	2.08436e-12	.	.	.	.	.	.
TAF9	.	.	.	.	3	2	1	0	11.5924	12.0417	6.71843	.	1.00983	0.812025	1.40543	.	3.31458e-12	1.48189e-15	1.65826e-05	.	.	.	.	.	.	.	.	.	.	1.04684	.	1.40543	.	.	.	.	.	.	0.577214	.	.	.	.	.	.	.	.	.	.
ATRX	.	X	.	.	3	3	0	0	11.5176	11.5176	.	.	0.891442	0.891442	.	.	1.20166e-13	1.20166e-13	.	.	.	.	.	.	.	.	0.840727	.	.	1.2072	.	.	.	.	.	.	.	.	0.626403	.	.	.	.	.	.	.	.	9.9258e-15	.
RPL18A	.	.	.	.	3	1	1	1	11.2959	17.2854	1.74496	9.84959	0.71438	0.520586	0.806436	0.816118	1.54126e-16	6.2554e-34	0.00685814	8.53423e-13	.	0.816118	0.806436	.	.	.	.	.	.	.	.	.	.	.	.	.	.	.	0.520586	.	.	.	8.53423e-13	0.00685814	.	.	.	.	.
ZNF91	X	.	.	.	3	2	0	1	11.2262	8.79894	.	16.6172	1.03951	0.852486	.	1.41357	1.5867e-11	4.76971e-11	.	1.75592e-12	.	.	.	.	.	.	.	.	.	1.18035	1.41357	.	.	.	.	.	.	.	0.524623	.	.	.	.	.	.	.	.	.	.
TROVE2	.	.	.	.	3	3	0	0	11.2034	11.2034	.	.	0.856277	0.856277	.	.	8.24516e-14	8.24516e-14	.	.	.	.	.	.	.	.	0.57118	.	.	1.27339	.	.	.	.	.	.	.	.	0.724258	.	.	.	.	.	.	.	.	0.00297126	.
RPL8	.	.	.	.	3	0	2	1	10.8885	.	6.42638	15.528	1.04629	.	1.18906	0.760762	3.91956e-11	.	3.93911e-06	3.88074e-21	.	0.760762	0.785918	.	.	.	.	.	.	.	.	1.59219	.	.	.	.	.	.	.	.	.	.	3.88074e-21	3.98415e-09	.	.	.	.	.
TXN	.	.	.	.	3	1	1	1	10.8123	15.7054	10.2893	4.91773	1.38383	1.15311	1.79988	1.19851	1.53715e-08	2.39882e-14	1.92026e-06	7.88471e-05	.	.	.	.	.	.	.	.	.	1.15311	1.19851	1.79988	.	.	.	.	.	.	.	.	.	.	.	.	.	.	.	.	.
CHP1	.	.	.	.	3	2	1	0	10.7797	12.2444	5.91493	.	0.785913	0.700317	0.957106	.	1.92272e-14	3.28007e-18	6.60663e-07	.	.	.	.	.	.	.	0.534561	.	.	.	.	.	.	.	.	.	.	.	0.866074	.	0.957106	.	.	.	.	.	.	0.00154711	.
SEC22B	.	X	.	.	3	1	1	1	10.6371	13.7994	18.279	1.06014	0.866325	0.665772	1.25712	0.676086	5.26666e-13	1.87541e-21	2.88118e-15	0.0270359	.	.	.	.	.	.	.	.	.	.	.	.	.	.	.	.	.	.	0.665772	0.676086	1.25712	.	.	.	.	.	.	.	.
GRIA4	.	X	.	.	3	3	0	0	10.6154	10.6154	.	.	0.737614	0.737614	.	.	4.05883e-15	4.05883e-15	.	.	.	.	.	.	.	.	0.806916	.	.	0.68644	.	.	.	.	.	.	.	.	0.719486	.	.	.	.	.	.	.	.	1.0091e-07	.
AKAP2	.	.	.	.	3	2	0	1	10.5568	13.8433	.	2.36604	0.709252	0.664033	.	0.799688	1.3049e-15	1.42141e-21	.	0.00109974	.	.	.	.	.	.	.	.	.	0.804002	0.799688	.	.	.	.	.	.	.	0.524065	.	.	.	.	.	.	.	.	.	.
PDLIM1	.	.	.	.	3	0	2	1	10.5506	.	12.4214	6.52052	1.02274	.	0.999922	1.06838	4.83053e-11	.	3.78091e-13	7.88485e-07	.	.	.	.	.	.	.	.	.	.	1.06838	1.43546	.	.	0.564384	.	.	.	.	.	.	.	.	.	.	.	.	.	.
MYT1L	X	.	.	.	3	3	0	0	10.4623	10.4623	.	.	0.733911	0.733911	.	.	5.55247e-15	5.55247e-15	.	.	.	.	.	.	.	.	0.825336	.	.	.	.	.	.	.	.	0.733949	.	.	0.642449	.	.	.	.	.	.	.	.	6.32285e-15	.
MAFG	X	.	.	.	3	1	1	1	10.2489	19.5127	8.81924	2.02774	1.19127	1.09425	1.48479	0.99477	2.49249e-09	1.47236e-18	1.1489e-06	0.00915383	.	.	.	.	.	.	.	.	.	1.09425	0.99477	1.48479	.	.	.	.	.	.	.	.	.	.	.	.	.	.	.	.	.
OSTC	.	.	.	.	3	2	1	0	10.243	8.61853	12.2641	.	1.1543	0.892576	1.67775	.	1.33722e-09	2.20907e-10	4.89993e-08	.	.	.	.	0.84382	.	.	.	.	.	0.941332	.	1.67775	.	.	.	.	.	.	.	.	.	.	.	.	1.87754e-14	.	.	.	.
FGD4	.	.	.	.	3	3	0	0	10.1672	10.1672	.	.	0.74499	0.74499	.	.	2.2522e-14	2.2522e-14	.	.	.	.	.	.	.	.	0.706169	.	.	0.834937	.	.	.	.	.	.	.	.	0.693864	.	.	.	.	.	.	.	.	5.80325e-11	.
DDI2	.	.	.	.	3	2	0	1	10.1453	8.40236	.	13.621	1.05775	0.87518	.	1.42289	2.56215e-10	2.50769e-10	.	2.67463e-10	.	.	.	.	.	.	0.550745	.	.	1.19961	1.42289	.	.	.	.	.	.	.	.	.	.	.	.	.	.	.	.	0.000222145	.
NUDT9	.	.	.	.	3	3	0	0	10.1424	10.1424	.	.	0.700056	0.700056	.	.	3.2512e-15	3.2512e-15	.	.	.	.	.	.	.	.	0.514651	.	.	0.957472	.	.	.	.	.	.	.	.	0.628046	.	.	.	.	.	.	.	.	1.4928e-06	.
SEMA5A	.	X	.	.	3	1	1	1	10.1117	8.81331	3.73707	15.8164	1.3312	0.871961	1.59068	1.53095	2.53536e-08	7.80807e-11	0.00447348	4.66585e-11	.	.	.	.	.	.	0.871961	.	.	.	1.53095	1.59068	.	.	.	.	.	.	.	.	.	.	.	.	.	.	.	7.80807e-11	.
TBC1D22A	.	.	.	.	3	2	0	1	10.0838	13.583	.	3.45412	0.520466	0.530316	.	0.500764	4.22111e-20	2.43773e-26	.	1.26564e-07	.	.	.	0.555827	.	.	.	.	.	.	.	.	0.504806	0.500764	.	.	.	.	.	.	.	.	.	.	1.17258e-16	.	.	.	.
GLCCI1	.	.	.	.	3	3	0	0	9.9817	9.9817	.	.	0.650088	0.650088	.	.	4.42195e-16	4.42195e-16	.	.	.	.	.	.	.	.	.	.	.	0.758587	.	.	.	.	.	0.68892	.	.	0.502757	.	.	.	.	.	.	.	.	.	.
CCND1	.	.	.	.	3	2	0	1	9.94968	14.2661	.	1.32625	0.691895	0.692149	.	0.691388	4.16557e-15	2.44699e-21	.	0.0120714	.	.	.	0.675065	0.691388	.	.	.	.	0.709234	.	.	.	.	.	.	.	.	.	.	.	.	.	.	4.53139e-26	0.0120714	.	.	.
RAB33B	.	.	.	.	3	3	0	0	9.89853	9.89853	.	.	0.75158	0.75158	.	.	6.7562e-14	6.7562e-14	.	.	.	.	.	.	.	.	0.718778	.	.	0.560547	.	.	.	.	.	.	.	.	0.975414	.	.	.	.	.	.	.	.	2.29224e-13	.
SBNO1	.	.	.	.	3	1	1	1	9.76012	15.5738	8.22253	4.09831	1.31034	1.12784	1.64394	1.15923	3.55996e-08	1.55389e-14	9.96026e-06	0.000291503	.	.	.	.	.	.	.	.	.	1.12784	1.15923	1.64394	.	.	.	.	.	.	.	.	.	.	.	.	.	.	.	.	.
ANKRD40	.	.	.	.	3	2	1	0	9.70323	11.0435	5.11023	.	0.786471	0.696104	0.967204	.	4.59522e-13	1.36526e-16	5.20582e-06	.	.	.	.	.	.	.	.	.	.	0.615207	.	.	.	.	.	.	.	.	0.777001	.	0.967204	.	.	.	.	.	.	.	.
ATF4	X	.	.	.	3	2	1	0	9.6592	9.30157	5.7329	.	1.12324	0.828628	1.71246	.	2.51521e-09	5.95306e-12	0.000448994	.	.	.	.	.	.	.	.	.	.	1.12925	.	1.71246	0.52801	.	.	.	.	.	.	.	.	.	.	.	.	.	.	.	.
PGRMC2	.	.	.	.	3	1	1	1	9.43107	7.92134	12.0078	3.69117	1.15114	0.544495	1.76476	1.14418	6.41541e-09	2.83102e-15	1.56956e-07	0.000594225	.	.	.	.	.	.	.	.	.	.	1.14418	1.76476	.	.	.	.	.	.	0.544495	.	.	.	.	.	.	.	.	.	.
SPIRE1	.	.	.	.	3	1	1	1	9.18873	21.748	2.08179	3.02308	1.18563	1.15079	1.31363	1.09247	1.77788e-08	1.26379e-19	0.0260158	0.00170922	.	.	.	.	.	.	.	.	.	1.15079	1.09247	1.31363	.	.	.	.	.	.	.	.	.	.	.	.	.	.	.	.	.
DNAH5	.	.	.	.	3	3	0	0	9.1483	9.1483	.	.	0.650643	0.650643	.	.	8.70173e-15	8.70173e-15	.	.	.	.	.	.	.	.	0.534877	.	.	0.843097	.	.	.	.	.	.	.	.	0.573956	.	.	.	.	.	.	.	.	1.85693e-06	.
WNT4	.	.	.	.	3	1	0	2	9.07833	17.8836	.	5.3857	1.12956	1.29293	.	1.04787	9.18212e-09	1.47275e-14	.	7.25019e-06	.	.	.	.	.	.	.	.	.	1.29293	1.58286	.	.	0.512883	.	.	.	.	.	.	.	.	.	.	.	.	.	.	.
CACUL1	.	.	.	.	3	2	1	0	9.05373	9.71956	6.87451	.	0.951655	0.867859	1.11925	.	3.06425e-10	6.31727e-12	7.20965e-07	.	.	.	.	.	.	.	0.837045	.	.	.	.	.	.	.	.	.	.	.	0.898673	.	1.11925	.	.	.	.	.	.	4.15512e-06	.
SCN1B	.	X	.	.	3	2	1	0	9.03847	9.5481	8.05955	.	0.584659	0.604133	0.545711	.	3.47219e-16	1.56803e-16	1.70254e-15	.	.	.	.	.	.	.	.	.	.	0.702513	.	.	0.505752	.	0.545711	.	.	.	.	.	.	.	.	.	.	.	.	.	.
RPL19	.	X	.	.	3	1	1	1	8.90307	15.284	5.5269	4.94255	0.575072	0.527556	0.606311	0.59135	3.29869e-16	1.06839e-29	7.66272e-10	4.38441e-09	.	0.59135	0.606311	.	.	.	.	.	.	.	.	.	.	.	.	.	.	.	0.527556	.	.	.	4.38441e-09	7.66272e-10	.	.	.	.	.
NONO	.	.	.	.	3	3	0	0	8.85486	8.85486	.	.	0.789478	0.789478	.	.	6.07988e-12	6.07988e-12	.	.	.	.	.	.	.	.	0.675814	.	.	0.961197	.	.	.	.	.	.	.	.	0.731422	.	.	.	.	.	.	.	.	5.06029e-06	.
SC5D	.	.	.	.	3	1	1	1	8.7655	18.5488	6.41647	1.28855	1.10613	1.04977	1.37747	0.891144	1.18986e-08	2.14095e-18	2.19701e-05	0.0358138	.	.	.	.	.	.	.	.	.	1.04977	0.891144	1.37747	.	.	.	.	.	.	.	.	.	.	.	.	.	.	.	.	.
UQCC2	.	.	.	.	3	1	1	1	8.75083	13.8507	10.0636	2.17974	1.1813	1.02917	1.54304	0.9717	3.9105e-08	3.48209e-14	3.00663e-07	0.00571185	.	.	.	.	.	.	.	.	.	1.02917	0.9717	1.54304	.	.	.	.	.	.	.	.	.	.	.	.	.	.	.	.	.
RUFY3	.	.	.	.	3	3	0	0	8.73086	8.73086	.	.	0.816653	0.816653	.	.	2.0369e-11	2.0369e-11	.	.	.	.	.	.	.	.	0.568808	.	.	1.24474	.	.	.	.	.	.	.	.	0.636414	.	.	.	.	.	.	.	.	0.000184601	.
SEC63	.	.	.	.	3	3	0	0	8.65086	8.65086	.	.	0.874334	0.874334	.	.	1.27577e-10	1.27577e-10	.	.	.	.	.	.	.	.	0.646445	.	.	1.31012	.	.	.	.	.	.	.	.	0.666442	.	.	.	.	.	.	.	.	0.000209021	.
KATNAL1	.	.	.	.	3	3	0	0	8.63354	8.63354	.	.	0.620467	0.620467	.	.	1.21734e-14	1.21734e-14	.	.	.	.	.	.	.	.	0.516203	.	.	0.797477	.	.	.	.	.	.	.	.	0.54772	.	.	.	.	.	.	.	.	1.15463e-06	.
TRIB3	.	.	.	.	3	1	1	1	8.60954	18.2404	5.21972	3.21063	0.946196	1.06038	0.747871	1.03034	7.95961e-10	6.2836e-18	1.0485e-07	0.000765421	.	.	.	.	.	.	.	.	.	1.06038	1.03034	.	.	.	0.747871	.	.	.	.	.	.	.	.	.	.	.	.	.	.
PLOD2	.	X	.	.	3	1	0	2	8.60049	10.6184	.	7.67117	1.10015	1.21891	.	1.04077	1.52201e-08	1.94373e-09	.	4.25901e-08	.	0.504543	.	.	.	.	.	.	.	1.21891	1.57699	.	.	.	.	.	.	.	.	.	.	.	0.000205863	.	.	.	.	.	.
RPL23A	.	.	.	.	3	2	0	1	8.57814	11.7248	.	2.05928	0.52599	0.519965	.	0.53804	4.91407e-17	2.82388e-23	.	0.00014881	.	0.53804	.	.	.	.	0.508851	.	.	.	.	.	.	.	.	.	.	.	0.531079	.	.	.	0.00014881	.	.	.	.	5.49867e-16	.
PDIA6	.	.	.	.	3	1	2	0	8.5702	10.0198	7.22837	.	1.09727	0.872955	1.20942	.	1.54702e-08	3.326e-12	1.05507e-06	.	.	.	.	0.872955	.	.	.	.	.	.	.	1.81793	.	.	0.60091	.	.	.	.	.	.	.	.	.	3.326e-12	.	.	.	.
PSMB1	.	.	.	.	3	1	1	1	8.56499	5.27075	18.5121	4.55768	1.31097	0.947192	1.84179	1.14391	2.92859e-07	2.72517e-06	8.88932e-11	0.000103684	.	.	.	.	.	.	.	.	.	0.947192	1.14391	1.84179	.	.	.	.	.	.	.	.	.	.	.	.	.	.	.	.	.
TOR1AIP2	.	X	.	.	3	2	1	0	8.52798	11.7427	1.30883	.	0.69759	0.672458	0.747854	.	5.95784e-13	3.449e-18	0.017778	.	.	.	.	.	.	.	0.590263	.	.	.	.	.	.	.	.	.	.	.	0.754653	.	0.747854	.	.	.	.	.	.	5.52391e-09	.
KTN1	.	.	.	.	3	2	0	1	8.46793	9.0261	.	5.14084	1.05069	0.881595	.	1.38888	8.72195e-09	5.77601e-11	.	0.000198877	.	.	.	.	.	.	.	.	.	1.20374	1.38888	.	.	.	.	.	.	.	0.559447	.	.	.	.	.	.	.	.	.	.
PDE8B	.	.	.	.	3	0	2	1	8.45445	.	7.71373	9.79719	0.590108	.	0.604805	0.560713	4.71032e-15	.	1.76173e-13	3.36724e-18	.	.	.	.	.	.	.	.	.	.	.	.	.	0.560713	0.558069	.	.	.	.	.	0.651542	.	.	.	.	.	.	.	.
ANP32B	.	.	.	.	3	1	1	1	8.43405	12.5587	7.31857	3.99334	1.21211	1.00919	1.55291	1.07421	1.1011e-07	3.59531e-13	1.93732e-05	0.000191663	.	.	.	.	.	.	.	.	.	1.00919	1.07421	1.55291	.	.	.	.	.	.	.	.	.	.	.	.	.	.	.	.	.
ERP29	.	.	.	.	3	0	2	1	8.36393	.	11.9105	3.1448	0.909022	.	1.07913	0.568815	6.29474e-10	.	9.17937e-12	2.96011e-06	.	.	.	.	.	.	.	.	.	.	.	1.51954	.	0.568815	0.638714	.	.	.	.	.	.	.	.	.	.	.	.	.	.
HNRNPC	.	.	.	.	3	1	1	1	8.36103	10.4699	3.01667	10.3559	0.702538	0.554459	0.740828	0.812326	1.2555e-12	1.30906e-19	8.47183e-05	1.78448e-13	.	0.812326	0.740828	.	.	.	.	.	.	.	.	.	.	.	.	.	.	.	0.554459	.	.	.	1.78448e-13	8.47183e-05	.	.	.	.	.
EEF1B2	.	.	.	.	3	1	2	0	8.29685	3.56977	11.0744	.	1.23522	0.61223	1.54672	.	1.9192e-07	1.47652e-06	6.91928e-08	.	0.61223	.	0.925519	.	.	.	.	.	.	.	.	2.16792	.	.	.	.	.	.	.	.	.	1.47652e-06	.	1.01394e-08	.	.	.	.	.
VMP1	.	.	.	.	3	3	0	0	8.28817	8.28817	.	.	1.09927	1.09927	.	.	2.88623e-08	2.88623e-08	.	.	.	.	.	.	.	.	0.777171	.	.	1.35914	.	.	.	.	.	.	.	.	1.16152	.	.	.	.	.	.	.	.	0.00157113	.
BROX	.	.	.	.	3	2	1	0	8.24332	11.0234	2.68212	.	0.977901	0.977837	0.978031	.	3.71877e-09	5.33069e-12	0.00180981	.	.	.	.	.	.	.	.	.	.	.	.	.	.	.	.	1.11445	.	.	0.841228	.	0.978031	.	.	.	.	.	.	.	.
BBX	X	.	.	.	3	3	0	0	8.21442	8.21442	.	.	0.803228	0.803228	.	.	5.93264e-11	5.93264e-11	.	.	.	.	.	.	.	.	0.704006	.	.	1.15584	.	.	.	.	.	.	.	.	0.54984	.	.	.	.	.	.	.	.	1.73736e-11	.
RBBP8	.	.	.	.	3	3	0	0	8.12607	8.12607	.	.	0.708734	0.708734	.	.	3.42284e-12	3.42284e-12	.	.	.	.	.	.	.	.	0.50949	.	.	.	.	.	.	.	.	1.09952	.	.	0.517193	.	.	.	.	.	.	.	.	8.53569e-06	.
APPL2	.	.	.	.	3	1	1	1	8.07068	5.26007	3.77214	15.4554	1.15651	0.87785	1.31073	1.28096	1.05082e-07	1.01861e-06	0.00132464	8.59958e-13	.	.	.	.	.	.	.	.	.	0.87785	1.28096	1.31073	.	.	.	.	.	.	.	.	.	.	.	.	.	.	.	.	.
MTCO2P22	.	.	.	.	3	2	0	1	7.65123	10.5287	.	1.64719	1.05692	1.04241	.	1.08595	5.76546e-08	7.93716e-11	.	0.0304209	.	.	.	.	.	.	1.04922	.	.	1.0356	1.08595	.	.	.	.	.	.	.	.	.	.	.	.	.	.	.	.	4.28672e-06	.
ROR1	.	X	.	.	3	1	1	1	7.64479	7.59645	2.36844	12.4389	1.13481	0.919178	1.24711	1.23816	1.83402e-07	5.44016e-09	0.012614	8.98978e-11	.	.	.	.	.	.	.	.	.	0.919178	1.23816	1.24711	.	.	.	.	.	.	.	.	.	.	.	.	.	.	.	.	.
PPM1L	.	X	.	.	3	1	1	1	7.57385	7.31869	1.69411	13.5544	1.08929	0.882041	1.16561	1.22022	1.11426e-07	5.04146e-09	0.0352041	7.79484e-12	.	.	.	.	.	.	.	.	.	0.882041	1.22022	1.16561	.	.	.	.	.	.	.	.	.	.	.	.	.	.	.	.	.
SRGAP2B	.	.	.	.	3	2	1	0	7.47689	8.59671	3.38187	.	1.05068	0.915002	1.32205	.	7.65223e-08	4.02446e-10	0.00276661	.	.	.	.	.	.	.	.	.	.	0.936845	.	.	.	.	.	.	.	.	0.893158	.	1.32205	.	.	.	.	.	.	.	.
LDLRAP1	.	.	.	.	3	1	0	2	7.41477	8.77419	.	6.44714	0.930366	0.801457	.	0.994821	1.07217e-08	1.12773e-11	.	3.30593e-07	.	.	.	0.801457	.	.	.	.	.	.	1.27724	.	.	0.712405	.	.	.	.	.	.	.	.	.	.	1.12773e-11	.	.	.	.
ZNF770	X	.	.	.	3	1	1	1	7.34777	9.97184	7.77661	3.57581	1.15331	0.964841	1.47383	1.02127	4.25595e-07	4.62149e-11	5.29097e-06	0.000315262	.	.	.	.	.	.	.	.	.	0.964841	1.02127	1.47383	.	.	.	.	.	.	.	.	.	.	.	.	.	.	.	.	.
SEL1L	.	X	.	.	3	2	1	0	7.34499	7.07994	5.9205	.	1.04195	0.826777	1.47229	.	8.92689e-08	2.73338e-09	9.52137e-05	.	.	.	.	.	.	.	.	.	.	0.963496	.	1.47229	.	.	.	.	.	.	0.690058	.	.	.	.	.	.	.	.	.	.
RPLP0	.	.	.	.	3	0	2	1	7.19863	.	4.39534	12.5044	0.863667	.	0.878709	0.833583	4.62416e-09	.	9.95301e-06	9.98132e-16	.	0.833583	0.922798	.	.	.	.	.	0.834619	.	.	.	.	.	.	.	.	.	.	.	.	.	9.98132e-16	6.81898e-09	.	.	.	.	.
TMEM179	.	.	.	.	3	1	1	1	7.15343	11.6215	3.19342	5.30321	1.15733	1.01695	1.33013	1.1249	6.59188e-07	3.73461e-12	0.00397339	1.93029e-05	.	.	.	.	.	.	.	.	.	1.01695	1.1249	1.33013	.	.	.	.	.	.	.	.	.	.	.	.	.	.	.	.	.
ATP6V1D	.	.	.	.	3	2	1	0	7.09389	5.65813	9.13897	.	1.11577	0.827699	1.69191	.	4.387e-07	1.45891e-07	3.96685e-06	.	.	.	.	.	.	.	0.603511	.	.	1.05189	.	1.69191	.	.	.	.	.	.	.	.	.	.	.	.	.	.	.	1.9613e-07	.
NAV2	.	X	.	.	3	2	0	1	7.02884	8.18201	.	2.72535	0.753231	0.650625	.	0.958444	4.66028e-10	2.6569e-13	.	0.00143378	.	.	.	.	.	.	0.671314	.	.	.	0.958444	.	.	.	.	.	.	.	0.629935	.	.	.	.	.	.	.	.	7.46314e-08	.
WSB2	.	.	.	.	3	2	1	0	6.84405	9.82538	1.4094	.	0.789469	0.815514	0.737379	.	2.142e-09	8.95181e-13	0.0122642	.	.	.	.	.	.	.	.	.	.	0.959954	.	.	.	.	.	.	.	.	0.671073	.	0.737379	.	.	.	.	.	.	.	.
C7orf73	.	.	.	.	3	3	0	0	6.84131	6.84131	.	.	0.690241	0.690241	.	.	1.22611e-10	1.22611e-10	.	.	.	.	.	.	.	.	0.589227	.	.	0.91737	.	.	.	.	.	.	.	.	0.564127	.	.	.	.	.	.	.	.	2.82011e-08	.
AC114801.3	.	.	.	.	3	2	0	1	6.8237	9.63594	.	2.22116	0.823905	0.891232	.	0.689252	5.22223e-09	1.54193e-11	.	0.000599014	0.947406	0.689252	.	.	.	.	.	.	.	0.835058	.	.	.	.	.	.	.	.	.	.	.	6.03472e-19	0.000599014	.	.	.	.	.	.
CRBN	.	.	.	.	3	3	0	0	6.81053	6.81053	.	.	0.72756	0.72756	.	.	4.35721e-10	4.35721e-10	.	.	.	.	.	.	.	.	0.719734	.	.	0.702957	.	.	.	.	.	.	.	.	0.759988	.	.	.	.	.	.	.	.	1.57911e-05	.
SERP1	.	.	.	.	3	1	2	0	6.79841	6.6244	6.83932	.	1.1062	0.991465	1.16357	.	7.14938e-07	2.08245e-07	1.32469e-06	.	.	.	0.513393	.	.	.	.	.	.	0.991465	.	1.81374	.	.	.	.	.	.	.	.	.	.	.	0.000227751	.	.	.	.	.
ETFDH	.	.	.	.	3	0	2	1	6.76028	.	5.47258	9.7397	0.956494	.	0.869343	1.13079	8.55522e-08	.	5.069e-07	2.43697e-09	.	.	.	.	.	.	.	.	.	.	1.13079	1.20509	.	.	0.533592	.	.	.	.	.	.	.	.	.	.	.	.	.	.
SYNJ2BP	.	.	.	.	3	3	0	0	6.75642	6.75642	.	.	0.743305	0.743305	.	.	8.13394e-10	8.13394e-10	.	.	.	.	.	.	.	.	0.681337	.	.	0.899098	.	.	.	.	.	.	.	.	0.649481	.	.	.	.	.	.	.	.	1.76054e-08	.
CBFB	.	.	.	.	3	3	0	0	6.67865	6.67865	.	.	0.909517	0.909517	.	.	4.53867e-08	4.53867e-08	.	.	.	.	.	.	.	.	0.598268	.	.	.	.	.	.	.	.	1.27626	.	.	0.854024	.	.	.	.	.	.	.	.	0.000989513	.
PABPC4	.	.	.	.	3	1	1	1	6.66852	14.0546	2.01279	2.79422	0.999798	0.921293	1.14611	0.931994	2.1386e-07	5.55519e-16	0.0175309	0.00100435	.	.	.	.	.	.	.	.	.	0.921293	0.931994	1.14611	.	.	.	.	.	.	.	.	.	.	.	.	.	.	.	.	.
ATP6V1B2	.	.	.	.	3	2	1	0	6.48482	6.36955	4.22217	.	1.00653	0.773978	1.47163	.	3.6077e-07	5.8935e-09	0.0013519	.	.	.	.	.	.	.	.	.	.	0.974701	.	1.47163	.	.	.	.	.	.	0.573255	.	.	.	.	.	.	.	.	.	.
OTUD3	.	.	.	.	3	2	1	0	6.46822	8.16132	2.62813	.	0.826182	0.795118	0.888312	.	1.48236e-08	5.44143e-11	0.0011001	.	.	.	.	.	.	.	0.762012	.	.	.	.	.	.	.	.	.	.	.	0.828224	.	0.888312	.	.	.	.	.	.	0.02748	.
RPS10-NUDT3	.	.	.	.	3	3	0	0	6.45356	6.45356	.	.	0.819186	0.819186	.	.	1.32431e-08	1.32431e-08	.	.	.	.	.	.	.	.	0.701853	.	.	.	.	.	.	.	.	0.969825	.	.	0.78588	.	.	.	.	.	.	.	.	0.000500911	.
PPL	.	.	.	.	3	2	1	0	6.33421	5.61402	6.32972	.	1.09026	0.832456	1.60586	.	1.54941e-06	1.80331e-07	0.000114383	.	.	.	.	.	.	.	0.616064	.	.	1.04885	.	1.60586	.	.	.	.	.	.	.	.	.	.	.	.	.	.	.	5.31522e-07	.
RPH3AL	.	.	.	.	3	1	1	1	6.32139	7.41859	3.00392	7.3946	1.21652	0.986206	1.42114	1.2422	6.36343e-06	3.00367e-08	0.00769606	1.11469e-06	.	.	.	.	.	.	.	.	.	0.986206	1.2422	1.42114	.	.	.	.	.	.	.	.	.	.	.	.	.	.	.	.	.
COX7A2L	.	.	.	.	3	1	1	1	6.30736	4.32973	14.9217	2.17227	1.10842	0.815558	1.58533	0.924357	2.03972e-06	4.91005e-06	3.86953e-10	0.00446649	.	.	.	.	.	.	.	.	.	0.815558	0.924357	1.58533	.	.	.	.	.	.	.	.	.	.	.	.	.	.	.	.	.
IRF2BP2	.	.	.	.	3	1	1	1	6.17936	3.99423	8.00719	6.6788	1.17688	0.848692	1.53855	1.1434	5.6152e-06	1.96636e-05	6.24624e-06	1.4415e-06	.	.	.	.	.	.	.	.	.	0.848692	1.1434	1.53855	.	.	.	.	.	.	.	.	.	.	.	.	.	.	.	.	.
EIF3L	.	.	.	.	3	3	0	0	6.13112	6.13112	.	.	0.811477	0.811477	.	.	2.78289e-08	2.78289e-08	.	.	.	.	.	.	.	.	0.740063	.	.	1.00267	.	.	.	.	.	.	.	.	0.691698	.	.	.	.	.	.	.	.	8.63843e-05	.
LRPPRC	.	.	.	.	3	2	1	0	6.07935	5.98351	3.55884	.	0.974145	0.735522	1.45139	.	5.74509e-07	7.3275e-09	0.00353166	.	.	.	.	.	.	.	.	.	.	0.934867	.	1.45139	.	.	.	.	.	.	0.536177	.	.	.	.	.	.	.	.	.	.
TMEM209	.	.	.	.	3	2	1	0	6.02749	8.09047	1.4253	.	0.759362	0.733674	0.81074	.	1.15459e-08	9.3897e-12	0.0174572	.	.	.	.	.	.	.	0.577849	.	.	.	.	.	.	.	.	.	.	.	0.889498	.	0.81074	.	.	.	.	.	.	0.0309574	.
APC	.	.	.	.	3	1	1	1	5.96202	7.45317	8.1978	2.10436	1.28935	1.04574	1.6628	1.15951	2.37658e-05	7.46204e-08	1.17455e-05	0.0153155	.	.	.	.	.	.	.	.	.	1.04574	1.15951	1.6628	.	.	.	.	.	.	.	.	.	.	.	.	.	.	.	.	.
DDX5	.	.	.	.	3	2	1	0	5.91993	7.52935	2.97769	.	0.836589	0.864881	0.780004	.	8.38925e-08	1.96949e-09	0.000152217	.	.	.	.	.	.	.	.	.	.	.	.	0.780004	.	.	.	1.09651	.	.	0.633253	.	.	.	.	.	.	.	.	.	.
PCM1	.	.	.	.	3	3	0	0	5.90072	5.90072	.	.	0.812719	0.812719	.	.	5.48957e-08	5.48957e-08	.	.	.	.	.	.	.	.	0.696012	.	.	1.18885	.	.	.	.	.	.	.	.	0.553297	.	.	.	.	.	.	.	.	9.84604e-06	.
ARFGEF2	.	.	.	.	3	1	1	1	5.85807	11.363	3.17252	2.0795	1.1021	0.993282	1.34347	0.969555	4.83767e-06	3.63201e-12	0.00435071	0.00716474	.	.	.	.	.	.	.	.	.	0.993282	0.969555	1.34347	.	.	.	.	.	.	.	.	.	.	.	.	.	.	.	.	.
LSM12	.	.	.	.	3	1	1	1	5.84567	10.3419	2.8136	1.75348	0.782965	0.602977	0.862608	0.88331	3.41931e-08	7.05783e-18	0.000547354	0.0103485	.	.	.	.	.	.	.	.	.	.	.	.	.	.	.	.	.	.	0.602977	0.88331	0.862608	.	.	.	.	.	.	.	.
SRGAP2	.	.	.	.	3	1	1	1	5.7712	8.68913	4.79492	2.45217	0.697669	0.55629	0.86231	0.674406	5.3441e-09	2.40009e-16	2.75072e-06	0.00023118	.	.	.	.	.	.	.	.	.	.	.	.	.	.	.	.	.	.	0.55629	0.674406	0.86231	.	.	.	.	.	.	.	.
SLC4A7	.	X	.	.	3	1	1	1	5.76158	10.8034	1.37622	6.42305	0.885735	0.944081	0.605119	1.108	3.1271e-07	3.60319e-12	0.0053174	1.59603e-06	.	.	.	.	.	.	.	.	.	0.944081	1.108	.	.	.	.	.	.	.	.	.	0.605119	.	.	.	.	.	.	.	.
UBXN4	.	.	.	.	3	3	0	0	5.7314	5.7314	.	.	0.676948	0.676948	.	.	3.41564e-09	3.41564e-09	.	.	.	.	.	.	.	.	0.541327	.	.	0.935092	.	.	.	.	.	.	.	.	0.554424	.	.	.	.	.	.	.	.	2.98378e-05	.
PDCD4	.	.	.	.	3	0	2	1	5.68078	.	6.76953	3.37583	0.888186	.	0.872593	0.919373	4.01856e-07	.	1.74602e-08	0.00021287	.	.	.	.	.	.	.	.	.	.	.	.	.	.	0.537775	.	.	.	.	0.919373	1.20741	.	.	.	.	.	.	.	.
OCIAD1	.	.	.	.	3	2	1	0	5.60768	4.58535	6.24346	.	0.956583	0.682466	1.50482	.	1.37342e-06	1.91073e-07	7.09604e-05	.	.	.	.	.	.	.	.	.	.	0.844017	.	1.50482	.	.	.	.	.	.	0.520915	.	.	.	.	.	.	.	.	.	.
SEZ6L	.	.	.	.	3	0	2	1	5.58884	.	5.31407	6.14	0.563629	.	0.563069	0.564748	1.21387e-10	.	3.65009e-10	1.34247e-11	.	.	.	.	.	.	.	.	.	.	.	.	.	0.564748	0.577411	.	.	.	.	.	0.548726	.	.	.	.	.	.	.	.
ESR1	X	.	.	.	3	3	0	0	5.57337	5.57337	.	.	0.639974	0.639974	.	.	1.95549e-09	1.95549e-09	.	.	.	.	.	.	.	.	0.819564	.	.	0.542136	.	.	.	.	.	.	.	.	0.558222	.	.	.	.	.	.	.	.	4.84183e-06	.
ATP6AP2	.	.	.	.	3	0	3	0	5.55449	.	5.55449	.	1.42204	.	1.42204	.	0.000124168	.	0.000124168	.	.	.	.	.	.	1.69193	.	.	.	.	.	1.93768	.	.	0.636515	.	.	.	.	.	.	.	.	.	.	.	0.00982782	.	.
YIPF5	.	.	.	.	3	3	0	0	5.54273	5.54273	.	.	0.651604	0.651604	.	.	3.1169e-09	3.1169e-09	.	.	.	.	.	0.6792	.	.	.	.	.	0.767677	.	.	.	.	.	.	.	.	0.507936	.	.	.	.	.	2.02804e-12	.	.	.	.
CHURC1	.	.	.	.	3	3	0	0	5.48595	5.48595	.	.	0.667947	0.667947	.	.	6.12128e-09	6.12128e-09	.	.	.	.	.	.	.	.	0.515968	.	.	0.930434	.	.	.	.	.	.	.	.	0.557438	.	.	.	.	.	.	.	.	0.001663	.
FBXO3	.	.	.	.	3	3	0	0	5.47761	5.47761	.	.	0.665658	0.665658	.	.	5.90392e-09	5.90392e-09	.	.	.	.	.	.	.	.	0.623183	.	.	0.710916	.	.	.	.	.	.	.	.	0.662876	.	.	.	.	.	.	.	.	0.000226216	.
CCSER2	.	.	.	.	3	1	1	1	5.4554	9.43782	2.86718	2.89495	1.09488	0.948877	1.30112	1.03464	1.04074e-05	1.13162e-10	0.00625706	0.00159207	.	.	.	.	.	.	.	.	.	0.948877	1.03464	1.30112	.	.	.	.	.	.	.	.	.	.	.	.	.	.	.	.	.
REEP5	.	.	.	.	3	1	1	1	5.45386	3.58778	7.48263	3.77325	1.16495	0.541121	1.76852	1.1852	2.08144e-05	2.34279e-07	5.87488e-05	0.000655179	.	.	.	0.541121	.	.	.	.	.	.	1.1852	1.76852	.	.	.	.	.	.	.	.	.	.	.	.	2.34279e-07	.	.	.	.
COPS2	.	.	.	.	3	2	1	0	5.35281	4.94355	4.74113	.	0.972297	0.751013	1.41487	.	3.12378e-06	2.61509e-07	0.000445724	.	.	.	.	.	.	.	0.519289	.	.	0.982736	.	1.41487	.	.	.	.	.	.	.	.	.	.	.	.	.	.	.	0.000349809	.
CNTN4	.	X	.	.	3	0	1	2	5.28545	.	1.8144	6.81507	0.696361	.	0.749471	0.669806	2.56979e-08	.	0.00379394	6.68808e-11	.	.	.	.	.	.	.	.	.	.	.	.	.	0.539595	.	.	.	.	.	0.800017	0.749471	.	.	.	.	.	.	.	.
MTND6P4	.	.	.	.	3	1	0	2	5.19321	6.97492	.	4.39354	1.07617	1.19845	.	1.01502	1.49398e-05	1.5137e-06	.	4.69348e-05	.	0.534787	.	.	.	.	.	.	.	1.19845	1.49526	.	.	.	.	.	.	.	.	.	.	.	0.00093932	.	.	.	.	.	.
EAF1	.	.	.	.	3	2	1	0	5.14438	6.38101	1.9938	.	0.681617	0.636158	0.772537	.	2.83585e-08	9.32073e-11	0.00262514	.	.	.	.	.	.	.	0.575391	.	.	.	.	.	.	.	.	.	.	.	0.696924	.	0.772537	.	.	.	.	.	.	0.000223308	.
SEMA6A	.	X	.	.	3	3	0	0	5.05054	5.05054	.	.	0.639627	0.639627	.	.	1.27036e-08	1.27036e-08	.	.	.	.	.	.	.	.	0.548463	.	.	0.650531	.	.	.	.	.	0.719886	.	.	.	.	.	.	.	.	.	.	.	2.71319e-06	.
COX4I1	.	.	.	.	3	0	1	2	5.02822	.	7.98794	3.72263	1.131	.	1.62475	0.88412	3.58239e-05	.	1.21229e-05	6.15823e-05	.	0.713886	.	.	.	.	.	.	.	.	1.05435	1.62475	.	.	.	.	.	.	.	.	.	.	5.4496e-07	.	.	.	.	.	.
TMED10	.	.	.	.	3	1	2	0	4.90455	1.71984	7.05017	.	0.740264	0.516368	0.852213	.	2.36916e-07	0.000467042	5.33597e-09	.	.	.	1.08939	0.516368	.	.	.	.	.	.	.	.	.	.	0.615035	.	.	.	.	.	.	.	.	1.78671e-12	0.000467042	.	.	.	.
RDX	.	.	.	.	3	3	0	0	4.75204	4.75204	.	.	0.761381	0.761381	.	.	5.73653e-07	5.73653e-07	.	.	.	.	.	.	.	.	0.619712	.	.	1.10046	.	.	.	.	.	.	.	.	0.563968	.	.	.	.	.	.	.	.	0.00465045	.
GDAP1	.	.	.	.	3	3	0	0	4.74794	4.74794	.	.	0.718189	0.718189	.	.	2.44911e-07	2.44911e-07	.	.	.	.	.	.	.	.	0.663267	.	.	0.866753	.	.	.	.	.	.	.	.	0.624547	.	.	.	.	.	.	.	.	0.00109479	.
SNRPN	.	.	.	.	3	1	1	1	4.71991	8.87849	1.8273	2.37977	0.650101	0.566463	0.7112	0.67264	5.49199e-08	2.12056e-16	0.0026958	0.000289768	.	0.67264	.	.	.	.	.	.	.	.	.	.	.	.	.	.	.	.	0.566463	.	0.7112	.	0.000289768	.	.	.	.	.	.
ZBTB38	X	.	.	.	3	3	0	0	4.67624	4.67624	.	.	0.768021	0.768021	.	.	8.15288e-07	8.15288e-07	.	.	.	.	.	.	.	.	0.593261	.	.	1.10842	.	.	.	.	.	.	.	.	0.602383	.	.	.	.	.	.	.	.	0.00803671	.
RPL17-C18orf32	.	.	.	.	3	1	1	1	4.67267	1.66352	12.3865	2.47991	1.11746	0.821988	1.55002	0.980384	6.58414e-05	0.00946724	1.02047e-08	0.00295443	.	.	.	.	.	.	.	.	.	0.821988	0.980384	1.55002	.	.	.	.	.	.	.	.	.	.	.	.	.	.	.	.	.
CCNG1	.	.	.	.	3	1	1	1	4.59059	8.86532	2.66142	1.49901	1.10019	0.985673	1.30837	1.00654	6.72159e-05	1.01351e-09	0.009244	0.0324137	.	.	.	.	.	.	.	.	.	0.985673	1.00654	1.30837	.	.	.	.	.	.	.	.	.	.	.	.	.	.	.	.	.
CFAP36	.	.	.	.	3	2	1	0	4.53494	3.52687	5.73791	.	1.10523	0.78025	1.7552	.	7.88581e-05	3.01869e-05	0.00053815	.	.	.	.	.	.	.	0.566151	.	.	0.994349	.	1.7552	.	.	.	.	.	.	.	.	.	.	.	.	.	.	.	2.04413e-07	.
NCOA4	.	.	.	.	3	3	0	0	4.43492	4.43492	.	.	0.721225	0.721225	.	.	7.09335e-07	7.09335e-07	.	.	.	.	.	.	.	.	0.663417	.	.	0.998268	.	.	.	.	.	.	.	.	0.50199	.	.	.	.	.	.	.	.	8.60467e-05	.
YARS	.	.	.	.	3	2	1	0	4.4153	5.92977	1.78413	.	0.610779	0.64437	0.543595	.	5.90232e-08	6.27452e-10	0.000522284	.	.	.	.	.	.	.	.	.	.	0.758724	.	.	0.530017	.	0.543595	.	.	.	.	.	.	.	.	.	.	.	.	.	.
TPR	.	.	.	.	3	3	0	0	4.39907	4.39907	.	.	0.759385	0.759385	.	.	1.6109e-06	1.6109e-06	.	.	.	.	.	.	.	.	0.624478	.	.	1.14821	.	.	.	.	.	.	.	.	0.505472	.	.	.	.	.	.	.	.	2.9506e-05	.
LAPTM4A	.	.	.	.	3	0	2	1	4.28033	.	6.87931	0.85979	0.910058	.	1.1038	0.522579	1.97988e-05	.	5.85598e-07	0.0226317	.	.	.	.	.	.	.	.	.	.	.	1.5221	.	0.522579	0.685492	.	.	.	.	.	.	.	.	.	.	.	.	.	.
XBP1	X	.	.	.	3	0	2	1	4.26748	.	6.25876	1.36132	1.08484	.	1.25545	0.743633	0.000116487	.	1.03449e-05	0.0147697	.	0.743633	0.777635	.	.	.	.	.	.	.	.	1.73327	.	.	.	.	.	.	.	.	.	.	0.0147697	2.51144e-09	.	.	.	.	.
CCT8	.	.	.	.	3	2	1	0	3.92895	2.33519	6.90955	.	0.905483	0.527104	1.66224	.	4.58071e-05	3.71349e-05	6.97001e-05	.	.	.	.	.	.	.	0.540024	.	.	.	.	1.66224	.	.	.	.	.	.	0.514184	.	.	.	.	.	.	.	.	0.0212845	.
CALM1	.	.	.	.	3	0	0	3	3.91962	.	.	3.91962	0.622775	.	.	0.622775	5.08396e-07	.	.	5.08396e-07	.	0.601399	.	.	.	.	.	.	.	.	.	.	.	0.562306	.	.	.	.	.	0.704621	.	.	5.53154e-10	.	.	.	.	.	.
TSPYL5	.	.	.	.	3	2	1	0	3.81791	4.52066	1.94625	.	0.823051	0.762737	0.943678	.	2.29758e-05	1.18335e-06	0.00866143	.	.	.	.	.	.	.	.	.	.	0.931535	.	.	.	.	.	.	.	.	0.593939	.	0.943678	.	.	.	.	.	.	.	.
RPS26	.	.	.	.	3	1	1	1	3.74164	7.04903	2.36627	2.11423	0.630239	0.675371	0.64198	0.573366	1.1565e-06	3.65368e-11	0.00020611	0.000205401	0.675371	0.573366	0.64198	.	.	.	.	.	.	.	.	.	.	.	.	.	.	.	.	.	.	3.65368e-11	0.000205401	0.00020611	.	.	.	.	.
ENPP5	.	X	.	.	3	3	0	0	3.57015	3.57015	.	.	0.835231	0.835231	.	.	5.31562e-05	5.31562e-05	.	.	.	.	.	.	.	.	.	.	.	1.02445	.	.	.	.	.	0.973163	.	.	0.50808	.	.	.	.	.	.	.	.	.	.
MSMO1	.	.	.	.	3	0	2	1	3.56848	.	4.21595	2.38015	0.834469	.	0.863895	0.775618	5.29237e-05	.	1.31775e-05	0.000853661	.	.	.	.	.	.	.	.	.	.	.	.	.	0.775618	0.757199	.	.	.	.	.	0.970591	.	.	.	.	.	.	.	.
PCBP1	.	.	.	.	3	1	1	1	3.54534	2.4688	7.74366	1.49357	1.03332	0.764463	1.43052	0.90499	0.000370678	0.000589577	3.86203e-06	0.0223683	.	.	.	.	.	.	.	.	.	0.764463	0.90499	1.43052	.	.	.	.	.	.	.	.	.	.	.	.	.	.	.	.	.
TVP23B	.	.	.	.	3	3	0	0	3.51546	3.51546	.	.	0.556286	0.556286	.	.	4.79161e-07	4.79161e-07	.	.	.	.	.	0.518367	.	.	0.549077	.	.	.	.	.	.	.	.	.	.	.	0.601413	.	.	.	.	.	1.24458e-06	.	.	0.0393009	.
RPS24	.	.	.	.	3	0	2	1	3.39249	.	4.62199	1.44744	0.978044	.	1.19801	0.538106	0.000339897	.	0.000138662	0.00204235	.	0.538106	0.770146	.	.	.	.	.	.	.	.	1.62588	.	.	.	.	.	.	.	.	.	.	0.00204235	9.12111e-07	.	.	.	.	.
TUBA1A	.	.	.	.	3	1	1	1	3.23881	5.77799	1.4971	1.37955	0.645863	0.529398	0.644092	0.764099	9.66726e-06	1.21826e-11	0.00473843	0.0156508	.	.	.	.	.	.	.	.	.	.	.	.	.	0.764099	0.644092	.	.	.	0.529398	.	.	.	.	.	.	.	.	.	.
FAM46C	.	.	.	.	3	0	1	2	3.04847	.	1.07608	4.35862	1.00264	.	0.725114	1.1414	0.000911089	.	0.0328081	0.000151828	.	.	.	.	.	.	.	.	.	.	1.26611	.	.	.	.	.	.	.	.	1.0167	0.725114	.	.	.	.	.	.	.	.
RABGGTB	.	.	.	.	3	2	1	0	2.95801	1.54918	7.13067	.	0.96591	0.698131	1.50147	.	0.000866149	0.00603884	1.78185e-05	.	.	.	.	.	.	.	0.534808	.	.	0.861454	.	1.50147	.	.	.	.	.	.	.	.	.	.	.	.	.	.	.	0.021779	.
TFRC	.	X	.	.	3	2	0	1	2.95301	1.9927	.	5.42401	0.853875	0.679736	.	1.20215	0.00034805	0.00117062	.	3.07672e-05	.	.	.	.	.	.	.	.	.	0.846511	1.20215	.	.	.	.	.	.	.	0.512961	.	.	.	.	.	.	.	.	.	.
ARPP19	.	.	.	.	3	1	1	1	2.79581	2.03771	4.65857	1.41941	1.09165	0.587838	1.60078	1.08634	0.00274738	0.000341626	0.00122973	0.0493623	.	.	.	.	.	.	0.587838	.	.	.	1.08634	1.60078	.	.	.	.	.	.	.	.	.	.	.	.	.	.	.	0.000341626	.
PDZD2	.	.	.	.	3	1	1	1	2.53007	2.88226	1.91152	2.20469	1.14229	0.828222	1.23332	1.36534	0.00609672	0.000331083	0.0281905	0.02428	.	.	.	.	.	.	.	.	.	0.828222	1.36534	1.23332	.	.	.	.	.	.	.	.	.	.	.	.	.	.	.	.	.
MTCO1P12	.	.	.	.	2	1	1	0	131.243	12.9056	210.467	.	0.837955	0.974354	0.701556	.	2.38436e-157	5.68516e-14	1e-300	.	.	.	0.701556	.	.	.	.	.	.	0.974354	.	.	.	.	.	.	.	.	.	.	.	.	.	1e-300	.	.	.	.	.
BHLHE41	X	.	.	.	2	2	0	0	77.3665	77.3665	.	.	1.29348	1.29348	.	.	1.53988e-60	1.53988e-60	.	.	.	.	.	.	.	.	.	.	.	1.95098	.	.	.	.	.	.	.	.	0.635989	.	.	.	.	.	.	.	.	.	.
NFIC	X	.	.	.	2	1	0	1	71.7003	131.801	.	19.122	1.48809	1.59771	.	1.37846	6.56362e-49	3.20849e-83	.	1.34272e-14	.	.	.	.	.	.	.	.	.	1.59771	1.37846	.	.	.	.	.	.	.	.	.	.	.	.	.	.	.	.	.	.
SLC2A13	.	X	.	.	2	2	0	0	71.3212	71.3212	.	.	1.39775	1.39775	.	.	9.42284e-52	9.42284e-52	.	.	.	.	.	.	.	.	.	.	.	1.9378	.	.	.	.	.	.	.	.	0.857694	.	.	.	.	.	.	.	.	.	.
APOL2	.	.	.	.	2	2	0	0	62.9502	62.9502	.	.	1.17151	1.17151	.	.	1.84339e-54	1.84339e-54	.	.	.	.	.	.	.	.	1.02055	.	.	.	.	.	.	.	.	.	.	.	1.32246	.	.	.	.	.	.	.	.	1.30853e-23	.
SLC6A17	.	X	.	.	2	1	1	0	61.7762	125.427	3.49417	.	1.69309	1.7713	1.61488	.	3.25697e-37	1.54652e-71	0.0068592	.	.	.	.	.	.	.	.	.	.	1.7713	.	1.61488	.	.	.	.	.	.	.	.	.	.	.	.	.	.	.	.	.
BRI3	.	.	.	.	2	1	1	0	54.8606	87.5164	16.7346	.	1.64988	1.53481	1.76495	.	5.60764e-34	9.53178e-58	3.29903e-10	.	.	.	.	.	.	.	.	.	.	1.53481	.	1.76495	.	.	.	.	.	.	.	.	.	.	.	.	.	.	.	.	.
HSPA1A	.	.	.	.	2	1	1	0	54.2299	60.6372	38.0258	.	2.05267	1.61367	2.49168	.	3.80916e-27	2.64714e-38	5.48128e-16	.	.	.	.	.	.	.	.	.	.	1.61367	.	2.49168	.	.	.	.	.	.	.	.	.	.	.	.	.	.	.	.	.
SYT16	.	.	.	.	2	2	0	0	49.7203	49.7203	.	.	1.29686	1.29686	.	.	4.58283e-39	4.58283e-39	.	.	.	.	.	1.94302	.	.	.	.	.	.	.	.	.	.	.	.	.	.	0.650711	.	.	.	.	.	7.17047e-60	.	.	.	.
RXRG	X	.	.	.	2	2	0	0	43.3241	43.3241	.	.	0.619487	0.619487	.	.	1.16017e-70	1.16017e-70	.	.	.	.	.	0.710175	.	.	.	.	.	.	.	.	0.528798	.	.	.	.	.	.	.	.	.	.	.	3.29791e-55	.	.	.	.
FNIP2	.	.	.	.	2	1	0	1	42.4282	19.66	.	73.6602	1.68893	1.21691	.	2.16095	7.56295e-26	6.98828e-17	.	8.18487e-35	.	.	.	.	.	.	.	.	.	1.21691	2.16095	.	.	.	.	.	.	.	.	.	.	.	.	.	.	.	.	.	.
EPAS1	X	.	.	.	2	2	0	0	39.5243	39.5243	.	.	0.967615	0.967615	.	.	1.42183e-41	1.42183e-41	.	.	0.526788	.	.	.	.	.	.	.	.	1.40844	.	.	.	.	.	.	.	.	.	.	.	4.55099e-63	.	.	.	.	.	.	.
DNAJB1	.	.	.	.	2	1	1	0	38.1661	51.898	18.3894	.	1.73977	1.50073	1.9788	.	1.15485e-22	2.61965e-35	5.09104e-10	.	.	.	.	.	.	.	.	.	.	1.50073	.	1.9788	.	.	.	.	.	.	.	.	.	.	.	.	.	.	.	.	.
CXXC5	X	.	.	.	2	2	0	0	37.2296	37.2296	.	.	0.972072	0.972072	.	.	5.02098e-39	5.02098e-39	.	.	0.574087	.	.	.	.	.	.	.	.	1.37006	.	.	.	.	.	.	.	.	.	.	.	4.72133e-43	.	.	.	.	.	.	.
GJD2	.	X	.	.	2	2	0	0	36.9152	36.9152	.	.	1.13009	1.13009	.	.	2.15965e-33	2.15965e-33	.	.	.	.	.	.	.	.	.	.	.	1.65987	.	.	.	.	.	.	.	.	0.600314	.	.	.	.	.	.	.	.	.	.
GCGR	.	X	.	.	2	1	1	0	36.1268	48.6311	23.8595	.	0.599422	0.605325	0.59352	.	5.37773e-61	4.5835e-81	6.30958e-41	.	.	.	.	.	.	.	.	.	.	.	.	.	0.605325	.	0.59352	.	.	.	.	.	.	.	.	.	.	.	.	.	.
LAPTM4B	.	.	.	.	2	0	0	2	34.755	.	.	34.755	1.49872	.	.	1.49872	6.45873e-24	.	.	6.45873e-24	.	.	.	.	.	.	.	.	.	.	2.20588	.	.	0.791557	.	.	.	.	.	.	.	.	.	.	.	.	.	.	.
RGS2	.	.	.	.	2	2	0	0	32.4188	32.4188	.	.	1.03105	1.03105	.	.	3.60896e-32	3.60896e-32	.	.	.	.	.	.	.	.	.	.	.	1.51017	.	.	0.551924	.	.	.	.	.	.	.	.	.	.	.	.	.	.	.	.
ACVR1B	.	X	.	.	2	1	1	0	32.3883	66.647	1.97444	.	1.3995	1.48835	1.31065	.	7.19759e-24	1.66279e-45	0.0311557	.	.	.	.	.	.	.	.	.	.	1.48835	.	1.31065	.	.	.	.	.	.	.	.	.	.	.	.	.	.	.	.	.
SLC3A2	.	X	.	.	2	0	2	0	32.3328	.	32.3328	.	1.84745	.	1.84745	.	3.15266e-18	.	3.15266e-18	.	.	.	.	.	.	.	.	.	.	.	.	2.81827	.	.	0.876631	.	.	.	.	.	.	.	.	.	.	.	.	.	.
ZFP36L2	.	.	.	.	2	2	0	0	32.0987	32.0987	.	.	1.03952	1.03952	.	.	1.32284e-31	1.32284e-31	.	.	.	.	.	.	.	.	.	.	.	1.44958	.	.	.	.	.	.	.	.	0.629457	.	.	.	.	.	.	.	.	.	.
MTCO2P12	.	.	.	.	2	1	0	1	31.9965	6.20003	.	44.1775	0.75459	0.944547	.	0.564633	3.95769e-43	2.7288e-07	.	5.74001e-79	.	0.564633	.	.	.	.	.	.	.	0.944547	.	.	.	.	.	.	.	.	.	.	.	.	5.74001e-79	.	.	.	.	.	.
LMO2	.	.	.	.	2	1	1	0	29.7892	56.0452	2.31768	.	1.4054	1.37436	1.43643	.	6.36422e-22	1.66335e-41	0.0243505	.	.	.	.	.	.	.	.	.	.	1.37436	.	1.43643	.	.	.	.	.	.	.	.	.	.	.	.	.	.	.	.	.
TMEM64	.	.	.	.	2	2	0	0	28.9332	28.9332	.	.	0.960902	0.960902	.	.	7.75337e-31	7.75337e-31	.	.	.	.	.	.	.	.	.	.	.	1.20305	.	.	.	.	.	.	.	.	0.718754	.	.	.	.	.	.	.	.	.	.
RPL41P2	.	.	.	.	2	0	1	1	28.5127	.	6.1569	57.1862	0.736706	.	0.627362	0.846049	1.98163e-39	.	1.53478e-10	2.55858e-68	.	0.846049	0.627362	.	.	.	.	.	.	.	.	.	.	.	.	.	.	.	.	.	.	.	2.55858e-68	1.53478e-10	.	.	.	.	.
TLE1	.	.	.	.	2	1	1	0	27.96	52.9599	2.04831	.	1.18876	1.16787	1.20964	.	3.01743e-24	4.49367e-46	0.0202616	.	.	.	.	.	.	.	.	.	.	1.16787	.	1.20964	.	.	.	.	.	.	.	.	.	.	.	.	.	.	.	.	.
GREM1	.	X	.	.	2	1	0	1	27.2724	44.3857	.	10.2083	1.37339	1.37537	.	1.37141	1.38745e-20	5.34689e-33	.	3.60028e-08	.	.	.	.	.	.	.	.	.	1.37537	1.37141	.	.	.	.	.	.	.	.	.	.	.	.	.	.	.	.	.	.
GAPDHP35	.	.	.	.	2	1	1	0	25.8772	38.9229	11.1927	.	0.690125	0.653056	0.727193	.	3.18832e-38	2.50487e-60	4.05824e-16	.	0.653056	.	0.727193	.	.	.	.	.	.	.	.	.	.	.	.	.	.	.	.	.	.	2.50487e-60	.	4.05824e-16	.	.	.	.	.
RPL41	.	.	.	.	2	0	1	1	25.5239	.	4.68833	52.0679	0.770074	.	0.66049	0.879658	7.16662e-34	.	7.97519e-08	6.44003e-60	.	0.879658	0.66049	.	.	.	.	.	.	.	.	.	.	.	.	.	.	.	.	.	.	.	6.44003e-60	7.97519e-08	.	.	.	.	.
C2CD4B	.	.	.	.	2	0	1	1	25.3262	.	13.6567	38.5689	1.1094	.	1.02686	1.19195	1.48362e-23	.	5.01772e-14	4.38672e-33	.	1.19195	1.02686	.	.	.	.	.	.	.	.	.	.	.	.	.	.	.	.	.	.	.	4.38672e-33	5.01772e-14	.	.	.	.	.
UBE2QL1	.	.	.	.	2	1	1	0	25.3247	27.2942	18.8984	.	1.55199	1.20261	1.90137	.	4.81308e-17	2.01469e-23	1.14984e-10	.	.	.	.	.	.	.	.	.	.	1.20261	.	1.90137	.	.	.	.	.	.	.	.	.	.	.	.	.	.	.	.	.
EEF1A2	.	.	.	.	2	0	1	1	25.0314	.	25.8167	23.6898	0.947711	.	1.06976	0.825667	3.86817e-27	.	7.35821e-25	2.03347e-29	.	0.825667	1.06976	.	.	.	.	.	.	.	.	.	.	.	.	.	.	.	.	.	.	.	2.03347e-29	7.35821e-25	.	.	.	.	.
C2CD4A	.	.	.	.	2	0	1	1	24.8341	.	20.5144	29.3601	1.09576	.	1.06551	1.126	2.1681e-23	.	5.58366e-20	8.41862e-27	.	1.126	1.06551	.	.	.	.	.	.	.	.	.	.	.	.	.	.	.	.	.	.	.	8.41862e-27	5.58366e-20	.	.	.	.	.
RPS4XP11	.	.	.	.	2	1	0	1	23.7351	29.4054	.	16.8926	0.633828	0.587368	.	0.680288	3.57016e-38	8.64843e-51	.	1.4738e-25	0.587368	0.680288	.	.	.	.	.	.	.	.	.	.	.	.	.	.	.	.	.	.	.	8.64843e-51	1.4738e-25	.	.	.	.	.	.
PSMB4	.	.	.	.	2	1	1	0	22.6531	20.2414	13.0052	.	1.40829	0.785527	2.03105	.	8.21152e-17	1.70624e-26	3.95192e-07	.	.	.	.	.	.	.	.	.	.	.	.	2.03105	.	.	.	.	.	.	0.785527	.	.	.	.	.	.	.	.	.	.
SLC2A1	.	X	.	.	2	1	0	1	22.148	39.895	.	5.28896	1.15391	1.18456	.	1.12326	6.39974e-20	2.09366e-34	.	1.95622e-05	.	.	.	.	.	.	.	.	.	1.18456	1.12326	.	.	.	.	.	.	.	.	.	.	.	.	.	.	.	.	.	.
APCDD1L	.	.	.	.	2	1	0	1	21.8986	39.2874	.	2.66128	1.32133	1.25825	.	1.38442	2.67233e-17	5.97151e-32	.	0.011959	.	.	.	.	.	.	.	.	.	1.25825	1.38442	.	.	.	.	.	.	.	.	.	.	.	.	.	.	.	.	.	.
PFDN5	.	.	.	.	2	2	0	0	21.8457	21.8457	.	.	0.666161	0.666161	.	.	1.60876e-33	1.60876e-33	.	.	.	.	.	.	.	.	0.642298	.	.	.	.	.	.	.	.	.	.	.	0.690024	.	.	.	.	.	.	.	.	1.49732e-19	.
ACSL1	.	.	.	.	2	2	0	0	21.7099	21.7099	.	.	0.800543	0.800543	.	.	7.60355e-28	7.60355e-28	.	.	.	.	.	.	.	.	.	.	.	1.05391	.	.	0.547181	.	.	.	.	.	.	.	.	.	.	.	.	.	.	.	.
IGF2R	.	X	.	.	2	1	0	1	21.2858	32.6225	.	10.0477	1.17182	1.17698	.	1.16665	6.84262e-19	1.91824e-28	.	2.44086e-09	.	.	.	.	.	.	.	.	.	1.17698	1.16665	.	.	.	.	.	.	.	.	.	.	.	.	.	.	.	.	.	.
MTND6P3	.	.	.	.	2	1	0	1	21.1756	21.3188	.	20.1697	1.31683	1.1459	.	1.48775	8.30361e-17	2.48705e-19	.	2.77236e-14	.	.	.	.	.	.	.	.	.	1.1459	1.48775	.	.	.	.	.	.	.	.	.	.	.	.	.	.	.	.	.	.
TUBB2B	.	.	.	.	2	2	0	0	20.4111	20.4111	.	.	0.600327	0.600327	.	.	9.99942e-35	9.99942e-35	.	.	.	.	.	.	.	.	.	.	.	0.68287	.	.	0.517785	.	.	.	.	.	.	.	.	.	.	.	.	.	.	.	.
BNIP3	.	.	.	.	2	0	1	1	20.1613	.	25.003	15.7011	1.73724	.	2.04532	1.42917	2.48122e-12	.	5.96347e-13	1.03236e-11	.	.	.	.	.	.	.	.	.	.	1.42917	2.04532	.	.	.	.	.	.	.	.	.	.	.	.	.	.	.	.	.
NABP1	.	.	.	.	2	1	0	1	20.0317	30.4128	.	9.17515	1.1072	1.08338	.	1.13102	8.08614e-19	8.46759e-29	.	7.72187e-09	.	.	.	.	.	.	.	.	.	1.08338	1.13102	.	.	.	.	.	.	.	.	.	.	.	.	.	.	.	.	.	.
ACPP	.	.	.	.	2	1	0	1	19.5831	36.8406	.	1.76811	1.11146	1.0941	.	1.12882	2.40307e-18	2.12749e-34	.	0.0271434	.	.	.	1.0941	1.12882	.	.	.	.	.	.	.	.	.	.	.	.	.	.	.	.	.	.	.	2.12749e-34	0.0271434	.	.	.
CBX7	.	.	.	.	2	1	1	0	19.0257	33.1895	2.98898	.	1.25415	1.18165	1.32664	.	6.75743e-16	8.17737e-29	0.00558405	.	.	.	.	.	.	.	.	.	.	1.18165	.	1.32664	.	.	.	.	.	.	.	.	.	.	.	.	.	.	.	.	.
YWHAG	.	.	.	.	2	1	1	0	18.8709	18.9309	16.0854	.	1.403	1.07517	1.73082	.	3.54472e-14	2.46981e-18	5.08746e-10	.	.	.	.	.	.	.	.	.	.	1.07517	.	1.73082	.	.	.	.	.	.	.	.	.	.	.	.	.	.	.	.	.
RUNX1T1	.	.	.	.	2	1	1	0	18.8096	24.114	10.1192	.	0.93805	0.781411	1.09469	.	8.87656e-21	1.38156e-31	5.70319e-10	.	.	.	.	.	.	.	.	.	.	.	.	.	.	.	.	.	.	.	0.781411	.	1.09469	.	.	.	.	.	.	.	.
LIN7C	.	.	.	.	2	2	0	0	18.2927	18.2927	.	.	0.836025	0.836025	.	.	1.3165e-22	1.3165e-22	.	.	.	.	.	.	.	.	0.938434	.	.	.	.	.	.	.	.	.	.	.	0.733616	.	.	.	.	.	.	.	.	8.28296e-21	.
CBX4	.	.	.	.	2	1	0	1	18.0854	30.2325	.	6.43513	0.999512	1.02109	.	0.977936	8.0495e-19	2.46524e-30	.	2.62832e-07	.	.	.	.	.	.	.	.	.	1.02109	0.977936	.	.	.	.	.	.	.	.	.	.	.	.	.	.	.	.	.	.
NR0B1	X	.	.	.	2	2	0	0	17.9368	17.9368	.	.	1.01653	1.01653	.	.	2.26431e-18	2.26431e-18	.	.	.	.	.	.	.	.	.	.	.	1.47724	.	.	0.55583	.	.	.	.	.	.	.	.	.	.	.	.	.	.	.	.
CD9	.	X	.	.	2	2	0	0	17.2769	17.2769	.	.	0.815132	0.815132	.	.	6.37861e-22	6.37861e-22	.	.	.	.	.	0.912415	.	.	.	.	.	0.71785	.	.	.	.	.	.	.	.	.	.	.	.	.	.	4.07062e-30	.	.	.	.
MXI1	X	.	.	.	2	1	0	1	17.2297	27.2697	.	7.03844	1.06752	1.05964	.	1.07541	7.2451e-17	1.84079e-26	.	2.85157e-07	.	.	.	.	.	.	.	.	.	1.05964	1.07541	.	.	.	.	.	.	.	.	.	.	.	.	.	.	.	.	.	.
VPS37A	.	.	.	.	2	0	1	1	17.1182	.	11.6549	21.6151	1.73333	.	1.86639	1.60026	1.33072e-10	.	5.69334e-07	3.11031e-14	.	.	.	.	.	.	.	.	.	.	1.60026	1.86639	.	.	.	.	.	.	.	.	.	.	.	.	.	.	.	.	.
PON2	.	X	.	.	2	2	0	0	17.0852	17.0852	.	.	0.974514	0.974514	.	.	2.93739e-18	2.93739e-18	.	.	.	.	.	.	.	.	0.909484	.	.	.	.	.	.	.	.	.	.	.	1.03954	.	.	.	.	.	.	.	.	2.53303e-06	.
KIF1A	.	.	.	.	2	1	1	0	16.7158	15.5024	15.9288	.	1.36648	1.02339	1.70958	.	5.85171e-13	7.11179e-16	4.81488e-10	.	.	.	.	.	.	.	.	.	.	1.02339	.	1.70958	.	.	.	.	.	.	.	.	.	.	.	.	.	.	.	.	.
DDIT4	.	.	.	.	2	2	0	0	16.6667	16.6667	.	.	0.811123	0.811123	.	.	2.83384e-21	2.83384e-21	.	.	.	.	.	.	.	.	.	.	.	0.911941	.	.	0.710305	.	.	.	.	.	.	.	.	.	.	.	.	.	.	.	.
VDAC1	.	X	.	.	2	0	1	1	16.345	.	17.0765	15.2001	1.5292	.	1.75056	1.30784	2.04834e-11	.	1.75831e-10	2.3862e-12	.	.	.	.	.	.	.	.	.	.	1.30784	1.75056	.	.	.	.	.	.	.	.	.	.	.	.	.	.	.	.	.
ANXA11	.	.	.	.	2	0	0	2	16.2039	.	.	16.2039	1.20146	.	.	1.20146	3.25927e-14	.	.	3.25927e-14	.	0.750509	.	.	.	.	.	.	.	.	1.6524	.	.	.	.	.	.	.	.	.	.	.	2.4989e-19	.	.	.	.	.	.
CREBRF	.	.	.	.	2	2	0	0	16.1191	16.1191	.	.	0.930716	0.930716	.	.	4.79673e-18	4.79673e-18	.	.	.	.	.	.	.	.	0.594128	.	.	1.2673	.	.	.	.	.	.	.	.	.	.	.	.	.	.	.	.	.	9.59313e-05	.
TOMM7	.	.	.	.	2	1	1	0	15.3798	25.2941	5.79451	.	0.666681	0.678245	0.655117	.	8.52657e-24	5.08791e-38	1.42892e-09	.	0.678245	.	0.655117	.	.	.	.	.	.	.	.	.	.	.	.	.	.	.	.	.	.	5.08791e-38	.	1.42892e-09	.	.	.	.	.
FOXJ3	X	.	.	.	2	1	1	0	15.3422	24.8148	3.66175	.	1.15566	1.04925	1.26207	.	5.30017e-14	2.2385e-24	0.00125494	.	.	.	.	.	.	.	.	.	.	1.04925	.	1.26207	.	.	.	.	.	.	.	.	.	.	.	.	.	.	.	.	.
ISCU	.	.	.	.	2	1	1	0	15.1115	21.3385	6.13366	.	1.37735	1.1828	1.57191	.	1.06815e-11	9.10559e-19	0.000125303	.	.	.	.	.	.	.	.	.	.	1.1828	.	1.57191	.	.	.	.	.	.	.	.	.	.	.	.	.	.	.	.	.
LMAN1	.	.	.	.	2	1	1	0	14.8091	6.97758	25.5519	.	1.54964	1.05515	2.04412	.	2.77642e-10	2.43858e-07	3.16107e-13	.	.	.	.	.	.	.	.	.	.	1.05515	.	2.04412	.	.	.	.	.	.	.	.	.	.	.	.	.	.	.	.	.
CLTA	.	.	.	.	2	1	1	0	14.7041	17.4033	9.65686	.	1.40304	1.15043	1.65565	.	3.30993e-11	7.45252e-16	1.47006e-06	.	.	.	.	.	.	.	.	.	.	1.15043	.	1.65565	.	.	.	.	.	.	.	.	.	.	.	.	.	.	.	.	.
ADAMTS2	.	.	.	.	2	1	0	1	14.6609	26.805	.	3.07066	0.861974	0.882707	.	0.84124	9.80684e-18	4.29747e-31	.	0.000223792	.	.	.	.	.	.	.	.	.	0.882707	0.84124	.	.	.	.	.	.	.	.	.	.	.	.	.	.	.	.	.	.
SH3GL2	.	.	.	.	2	0	1	1	14.6417	.	17.2193	12.0973	1.48434	.	1.73397	1.2347	1.36723e-10	.	1.17325e-10	1.59329e-10	.	.	.	.	.	.	.	.	.	.	1.2347	1.73397	.	.	.	.	.	.	.	.	.	.	.	.	.	.	.	.	.
PLEKHM2	.	.	.	.	2	1	0	1	14.61	23.8737	.	4.76052	0.964797	0.936495	.	0.993099	7.19251e-16	3.21632e-26	.	1.60843e-05	.	.	.	.	.	.	.	.	.	0.936495	0.993099	.	.	.	.	.	.	.	.	.	.	.	.	.	.	.	.	.	.
BTF3	.	.	.	.	2	1	1	0	14.2162	10.8011	7.25196	.	1.1056	0.503051	1.70814	.	1.38551e-13	3.37867e-22	5.68161e-05	.	.	.	.	.	.	.	.	.	.	.	.	1.70814	.	.	.	.	.	.	0.503051	.	.	.	.	.	.	.	.	.	.
ZNF292	X	.	.	.	2	1	1	0	13.2712	21.9667	2.77329	.	1.45693	1.33438	1.57949	.	7.78056e-10	3.45011e-17	0.0175464	.	.	.	.	.	.	.	.	.	.	1.33438	.	1.57949	.	.	.	.	.	.	.	.	.	.	.	.	.	.	.	.	.
CDK5R1	.	.	.	.	2	1	0	1	13.05	21.9978	.	4.23373	1.04392	1.05173	.	1.03611	3.15475e-13	1.21375e-21	.	8.19975e-05	.	.	.	.	.	.	.	.	.	1.05173	1.03611	.	.	.	.	.	.	.	.	.	.	.	.	.	.	.	.	.	.
AFF1	.	.	.	.	2	2	0	0	12.9843	12.9843	.	.	0.842677	0.842677	.	.	3.90428e-16	3.90428e-16	.	.	.	.	.	.	.	.	.	.	.	1.18429	.	.	.	.	.	.	.	.	0.501063	.	.	.	.	.	.	.	.	.	.
MAP3K2	.	.	.	.	2	2	0	0	12.9427	12.9427	.	.	0.907377	0.907377	.	.	5.44735e-15	5.44735e-15	.	.	.	.	.	.	.	.	.	.	.	1.118	.	.	.	.	.	.	.	.	0.696754	.	.	.	.	.	.	.	.	.	.
FTH1P7	.	.	.	.	2	1	0	1	12.8739	21.6526	.	3.93578	0.710424	0.70411	.	0.716739	7.55984e-19	1.77115e-31	.	3.22678e-06	.	.	.	.	.	.	.	.	.	0.70411	0.716739	.	.	.	.	.	.	.	.	.	.	.	.	.	.	.	.	.	.
ZFHX3	X	.	.	.	2	2	0	0	12.7048	12.7048	.	.	0.840549	0.840549	.	.	7.67586e-16	7.67586e-16	.	.	.	.	.	.	.	.	.	.	.	1.1047	.	.	.	.	.	.	.	.	0.576395	.	.	.	.	.	.	.	.	.	.
NUS1	.	.	.	.	2	1	1	0	12.6844	13.0503	10.5333	.	1.24775	0.972917	1.52258	.	6.8261e-11	3.85845e-14	1.20763e-07	.	.	.	.	.	.	.	.	.	.	0.972917	.	1.52258	.	.	.	.	.	.	.	.	.	.	.	.	.	.	.	.	.
AFF4	.	.	.	.	2	1	1	0	12.5492	16.1073	6.56001	.	1.38118	1.14009	1.62227	.	8.20574e-10	7.44667e-15	9.04217e-05	.	.	.	.	.	.	.	.	.	.	1.14009	.	1.62227	.	.	.	.	.	.	.	.	.	.	.	.	.	.	.	.	.
EPB41L1	.	.	.	.	2	1	0	1	12.5008	19.4139	.	5.20119	1.1674	1.13704	.	1.19775	1.9577e-11	8.4324e-18	.	4.54508e-05	.	.	.	.	.	.	.	.	.	1.13704	1.19775	.	.	.	.	.	.	.	.	.	.	.	.	.	.	.	.	.	.
TNFRSF21	.	X	.	.	2	0	2	0	12.4742	.	12.4742	.	1.24066	.	1.24066	.	8.8212e-11	.	8.8212e-11	.	.	.	.	.	.	.	.	.	.	.	.	1.89931	.	.	0.582007	.	.	.	.	.	.	.	.	.	.	.	.	.	.
MARK1	.	.	.	.	2	1	1	0	12.2511	19.4786	2.96271	.	1.10332	0.984608	1.22204	.	7.87448e-12	1.64758e-20	0.00376354	.	.	.	.	.	.	.	.	.	.	0.984608	.	1.22204	.	.	.	.	.	.	.	.	.	.	.	.	.	.	.	.	.
ANKRD12	.	.	.	.	2	2	0	0	12.127	12.127	.	.	0.900073	0.900073	.	.	3.36263e-14	3.36263e-14	.	.	.	.	.	.	.	.	0.535863	.	.	1.26428	.	.	.	.	.	.	.	.	.	.	.	.	.	.	.	.	.	4.74092e-06	.
GCC2	.	.	.	.	2	2	0	0	12.0173	12.0173	.	.	0.942457	0.942457	.	.	1.77394e-13	1.77394e-13	.	.	.	.	.	.	.	.	0.546243	.	.	1.33867	.	.	.	.	.	.	.	.	.	.	.	.	.	.	.	.	.	8.48844e-07	.
CBR1	.	.	.	.	2	2	0	0	11.9072	11.9072	.	.	0.669926	0.669926	.	.	1.68303e-18	1.68303e-18	.	.	.	.	.	.	.	.	.	.	.	0.767434	.	.	0.572418	.	.	.	.	.	.	.	.	.	.	.	.	.	.	.	.
C15orf61	.	.	.	.	2	1	0	1	11.9048	22.0161	.	2.30374	1.20944	1.24179	.	1.17709	1.43475e-10	1.86514e-18	.	0.0110367	.	.	.	.	.	.	.	.	.	1.24179	1.17709	.	.	.	.	.	.	.	.	.	.	.	.	.	.	.	.	.	.
MARS	.	.	.	.	2	1	1	0	11.8941	16.5456	6.92363	.	0.832778	0.807126	0.858431	.	5.21862e-15	3.16641e-21	8.60093e-09	.	.	.	.	.	.	.	.	.	.	.	.	.	0.807126	.	0.858431	.	.	.	.	.	.	.	.	.	.	.	.	.	.
TNFAIP8	.	.	.	.	2	2	0	0	11.7685	11.7685	.	.	0.617583	0.617583	.	.	8.79582e-20	8.79582e-20	.	.	.	.	.	.	.	.	.	.	.	.	.	.	.	.	.	0.718086	.	.	0.517081	.	.	.	.	.	.	.	.	.	.
NPY	.	.	.	.	2	1	1	0	11.7673	21.6123	3.26131	.	0.778184	0.841591	0.714778	.	7.5602e-16	2.0881e-26	2.73726e-05	.	.	.	.	.	.	.	.	.	.	.	.	.	.	.	0.714778	.	.	.	0.841591	.	.	.	.	.	.	.	.	.	.
ZNF697	X	.	.	.	2	1	0	1	11.6628	21.7419	.	2.37097	0.878643	0.916291	.	0.840995	5.32468e-14	1.86993e-24	.	0.00151622	.	.	.	.	.	.	.	.	.	0.916291	0.840995	.	.	.	.	.	.	.	.	.	.	.	.	.	.	.	.	.	.
CACYBP	.	.	.	.	2	1	1	0	11.585	9.27642	13.4318	.	1.29562	0.962767	1.62848	.	1.14388e-09	2.31649e-10	5.64849e-09	.	.	.	.	.	.	.	.	.	.	0.962767	.	1.62848	.	.	.	.	.	.	.	.	.	.	.	.	.	.	.	.	.
HNRNPH1	.	.	.	.	2	2	0	0	11.5356	11.5356	.	.	0.609673	0.609673	.	.	1.19942e-19	1.19942e-19	.	.	.	.	.	.	.	.	0.523641	.	.	.	.	.	.	.	.	.	.	.	0.695705	.	.	.	.	.	.	.	.	6.41555e-08	.
NUDT19	.	.	.	.	2	1	1	0	11.5103	19.6005	2.01897	.	0.935531	0.867459	1.0036	.	4.97143e-13	2.53911e-23	0.00973378	.	.	.	.	.	.	.	.	.	.	.	.	.	.	.	.	.	.	.	0.867459	.	1.0036	.	.	.	.	.	.	.	.
CISD2	.	.	.	.	2	1	1	0	11.5002	12.2465	9.06665	.	1.32153	1.04347	1.59959	.	1.98508e-09	1.83517e-12	2.14724e-06	.	.	.	.	.	.	.	.	.	.	1.04347	.	1.59959	.	.	.	.	.	.	.	.	.	.	.	.	.	.	.	.	.
CDC42EP3	.	.	.	.	2	0	1	1	11.4585	.	18.0415	6.29703	1.77452	.	2.12229	1.42675	3.48924e-07	.	3.15515e-09	3.8587e-05	.	.	.	.	.	.	.	.	.	.	1.42675	2.12229	.	.	.	.	.	.	.	.	.	.	.	.	.	.	.	.	.
HECA	.	.	.	.	2	2	0	0	11.4132	11.4132	.	.	0.766509	0.766509	.	.	1.28888e-15	1.28888e-15	.	.	.	.	.	.	.	.	.	.	.	0.662799	.	.	.	.	.	.	.	.	0.870219	.	.	.	.	.	.	.	.	.	.
UGDH	.	.	.	.	2	1	0	1	11.3993	17.0521	.	5.55633	1.24518	1.22522	.	1.26515	7.00309e-10	1.20901e-14	.	4.05649e-05	.	.	.	.	.	.	.	.	.	1.22522	1.26515	.	.	.	.	.	.	.	.	.	.	.	.	.	.	.	.	.	.
RPS11	.	.	.	.	2	1	0	1	11.3648	14.4811	.	7.47403	0.558892	0.510637	.	0.607147	4.62907e-21	4.37592e-29	.	4.89688e-13	.	0.607147	.	.	.	.	.	.	.	.	.	.	.	.	.	.	.	.	0.510637	.	.	.	4.89688e-13	.	.	.	.	.	.
C4orf3	.	.	.	.	2	2	0	0	11.3639	11.3639	.	.	0.823976	0.823976	.	.	1.61598e-14	1.61598e-14	.	.	.	.	.	.	.	.	.	.	.	1.01681	.	.	.	.	.	.	.	.	0.631144	.	.	.	.	.	.	.	.	.	.
ALOX5	.	.	.	.	2	2	0	0	11.3494	11.3494	.	.	0.629158	0.629158	.	.	9.14196e-19	9.14196e-19	.	.	.	.	.	.	.	.	0.515822	.	.	0.742493	.	.	.	.	.	.	.	.	.	.	.	.	.	.	.	.	.	4.49583e-21	.
ALDH1A1	.	.	.	.	2	0	0	2	11.2412	.	.	11.2412	1.2074	.	.	1.2074	4.89473e-10	.	.	4.89473e-10	.	.	.	.	.	.	.	.	.	.	1.73847	.	.	0.676325	.	.	.	.	.	.	.	.	.	.	.	.	.	.	.
PALM2-AKAP2	.	.	.	.	2	1	0	1	11.2202	20.1343	.	2.32477	0.78452	0.785341	.	0.7837	4.98857e-15	2.30334e-26	.	0.00108042	.	.	.	.	.	.	.	.	.	0.785341	0.7837	.	.	.	.	.	.	.	.	.	.	.	.	.	.	.	.	.	.
RPL9	.	X	.	.	2	0	1	1	11.1383	.	3.05534	22.1721	0.655055	.	0.522848	0.787261	9.91735e-18	.	1.43335e-06	6.8618e-29	.	0.787261	0.522848	.	.	.	.	.	.	.	.	.	.	.	.	.	.	.	.	.	.	.	6.8618e-29	1.43335e-06	.	.	.	.	.
NR1D2	X	.	.	.	2	2	0	0	10.9015	10.9015	.	.	0.881855	0.881855	.	.	4.34496e-13	4.34496e-13	.	.	.	.	.	.	.	.	.	.	.	1.19967	.	.	.	.	.	.	.	.	0.564045	.	.	.	.	.	.	.	.	.	.
GNA13	.	.	.	.	2	1	1	0	10.8939	18.4569	1.97768	.	0.993669	0.919405	1.06793	.	1.08807e-11	8.41753e-21	0.0140646	.	.	.	.	.	.	.	.	.	.	0.919405	.	1.06793	.	.	.	.	.	.	.	.	.	.	.	.	.	.	.	.	.
NEBL	.	.	.	.	2	1	1	0	10.8041	17.0589	2.85073	.	1.20609	1.08148	1.33069	.	1.10166e-09	1.68419e-16	0.0072062	.	.	.	.	.	.	.	.	.	.	1.08148	.	1.33069	.	.	.	.	.	.	.	.	.	.	.	.	.	.	.	.	.
OLA1	.	.	.	.	2	1	1	0	10.7696	16.2921	2.60232	.	1.37362	1.16034	1.5869	.	1.44432e-08	9.10345e-15	0.0229152	.	.	.	.	.	.	.	.	.	.	1.16034	.	1.5869	.	.	.	.	.	.	.	.	.	.	.	.	.	.	.	.	.
NKX2-2	X	.	.	.	2	1	0	1	10.6575	9.49133	.	11.7975	1.09927	0.968941	.	1.2296	2.01797e-10	1.60111e-10	.	2.54335e-10	.	.	.	.	.	.	.	.	.	0.968941	1.2296	.	.	.	.	.	.	.	.	.	.	.	.	.	.	.	.	.	.
PSMC6	.	.	.	.	2	1	1	0	10.6471	14.0187	5.34556	.	1.26977	1.06684	1.4727	.	4.12062e-09	7.23911e-14	0.000234553	.	.	.	.	.	.	.	.	.	.	1.06684	.	1.4727	.	.	.	.	.	.	.	.	.	.	.	.	.	.	.	.	.
TTC3	.	.	.	.	2	2	0	0	10.6381	10.6381	.	.	0.974446	0.974446	.	.	1.2104e-11	1.2104e-11	.	.	.	.	.	.	.	.	0.703542	.	.	1.24535	.	.	.	.	.	.	.	.	.	.	.	.	.	.	.	.	.	2.09163e-12	.
PKP2	.	.	.	.	2	1	0	1	10.6375	15.6827	.	5.12884	0.969275	0.92992	.	1.00863	1.05988e-11	1.36604e-17	.	8.22335e-06	.	.	.	.	.	.	.	.	.	0.92992	1.00863	.	.	.	.	.	.	.	.	.	.	.	.	.	.	.	.	.	.
LMO1	.	.	.	.	2	0	2	0	10.58	.	10.58	.	0.614713	.	0.614713	.	6.14785e-18	.	6.14785e-18	.	.	.	.	.	.	.	.	.	.	.	.	.	.	.	0.711953	.	.	.	.	.	0.517472	.	.	.	.	.	.	.	.
GABBR2	.	X	.	.	2	1	0	1	10.5107	13.6469	.	6.9718	1.16982	1.10914	.	1.23049	1.03527e-09	4.96556e-13	.	2.15843e-06	.	.	.	.	.	.	.	.	.	1.10914	1.23049	.	.	.	.	.	.	.	.	.	.	.	.	.	.	.	.	.	.
SLC38A2	.	X	.	.	2	2	0	0	10.3171	10.3171	.	.	0.885188	0.885188	.	.	2.21164e-12	2.21164e-12	.	.	.	.	.	.	.	.	.	.	.	0.864013	.	.	.	.	.	.	.	.	0.906363	.	.	.	.	.	.	.	.	.	.
CARMIL1	.	.	.	.	2	1	1	0	10.3046	11.8244	6.19521	.	0.904665	0.684552	1.12478	.	4.0685e-12	5.33099e-18	3.105e-06	.	.	.	.	.	.	.	.	.	.	.	.	.	.	.	.	.	.	.	0.684552	.	1.12478	.	.	.	.	.	.	.	.
RPL4P4	.	.	.	.	2	1	1	0	10.2904	10.5838	8.40669	.	1.12488	0.866083	1.38367	.	7.11254e-10	6.02122e-13	8.40166e-07	.	.	.	.	.	.	.	.	.	.	0.866083	.	1.38367	.	.	.	.	.	.	.	.	.	.	.	.	.	.	.	.	.
FTH1P5	.	.	.	.	2	1	0	1	10.2402	17.3782	.	2.9502	0.639114	0.632475	.	0.645752	9.49376e-17	3.33808e-28	.	2.7001e-05	.	.	.	.	.	.	.	.	.	0.632475	0.645752	.	.	.	.	.	.	.	.	.	.	.	.	.	.	.	.	.	.
TMBIM4	.	.	.	.	2	2	0	0	10.2091	10.2091	.	.	0.601569	0.601569	.	.	1.0697e-17	1.0697e-17	.	.	.	.	.	.	.	.	0.596982	.	.	.	.	.	.	.	.	.	.	.	0.606155	.	.	.	.	.	.	.	.	7.12046e-10	.
TPD52	.	.	.	.	2	1	1	0	10.1986	15.1932	1.95661	.	1.21847	0.987186	1.44976	.	4.26579e-09	4.07013e-16	0.0447086	.	.	.	.	0.987186	.	.	.	.	.	.	.	1.44976	.	.	.	.	.	.	.	.	.	.	.	.	4.07013e-16	.	.	.	.
LAMP2	.	X	.	.	2	0	2	0	10.145	.	10.145	.	1.32613	.	1.32613	.	2.23834e-08	.	2.23834e-08	.	.	.	.	.	.	.	.	.	.	.	.	2.05432	.	.	0.59793	.	.	.	.	.	.	.	.	.	.	.	.	.	.
TMEM87A	.	X	.	.	2	2	0	0	10.0197	10.0197	.	.	0.834593	0.834593	.	.	9.8752e-13	9.8752e-13	.	.	.	.	.	.	.	.	.	.	.	1.07311	.	.	.	.	.	.	.	.	0.59608	.	.	.	.	.	.	.	.	.	.
UBL3	.	.	.	.	2	1	1	0	9.98313	14.4536	2.98613	.	1.27699	1.0599	1.49408	.	1.52161e-08	2.30805e-14	0.0100314	.	.	.	.	.	.	.	.	.	.	1.0599	.	1.49408	.	.	.	.	.	.	.	.	.	.	.	.	.	.	.	.	.
THRAP3	.	.	.	.	2	2	0	0	9.94446	9.94446	.	.	0.708502	0.708502	.	.	9.20652e-15	9.20652e-15	.	.	.	.	.	.	.	.	.	.	.	0.849968	.	.	.	.	.	.	.	.	0.567035	.	.	.	.	.	.	.	.	.	.
STRN3	.	.	.	.	2	1	1	0	9.85971	15.0276	3.93004	.	0.819889	0.769181	0.870597	.	9.42623e-13	2.90311e-20	3.06065e-05	.	.	.	.	.	.	.	.	.	.	.	.	.	.	.	.	.	.	.	0.769181	.	0.870597	.	.	.	.	.	.	.	.
UBXN1	.	.	.	.	2	1	0	1	9.82519	17.7808	.	2.08795	0.990326	1.00436	.	0.976295	1.19904e-10	1.97841e-18	.	0.00726694	.	.	.	.	.	.	.	.	.	1.00436	0.976295	.	.	.	.	.	.	.	.	.	.	.	.	.	.	.	.	.	.
KLF10	X	.	.	.	2	2	0	0	9.80254	9.80254	.	.	0.813999	0.813999	.	.	9.06871e-13	9.06871e-13	.	.	.	.	.	.	.	.	.	.	.	1.12715	.	.	0.500847	.	.	.	.	.	.	.	.	.	.	.	.	.	.	.	.
MT-ATP8	.	.	.	.	2	2	0	0	9.58208	9.58208	.	.	0.684439	0.684439	.	.	1.00026e-14	1.00026e-14	.	.	0.785994	.	.	.	.	.	0.582885	.	.	.	.	.	.	.	.	.	.	.	.	.	.	1.39534e-06	.	.	.	.	.	7.17038e-23	.
HSD17B12	.	.	.	.	2	0	1	1	9.54304	.	5.44443	13.2923	0.749156	.	0.779515	0.718798	1.82648e-13	.	1.03663e-07	3.21815e-19	.	0.718798	0.779515	.	.	.	.	.	.	.	.	.	.	.	.	.	.	.	.	.	.	.	3.21815e-19	1.03663e-07	.	.	.	.	.
DICER1	.	.	.	.	2	2	0	0	9.50371	9.50371	.	.	0.902206	0.902206	.	.	2.92509e-11	2.92509e-11	.	.	.	.	.	.	.	.	.	.	.	1.19823	.	.	.	.	.	.	.	.	0.606184	.	.	.	.	.	.	.	.	.	.
TMTC3	.	.	.	.	2	2	0	0	9.42944	9.42944	.	.	0.846803	0.846803	.	.	7.32258e-12	7.32258e-12	.	.	.	.	.	.	.	.	.	.	.	0.940048	.	.	.	.	.	.	.	.	0.753558	.	.	.	.	.	.	.	.	.	.
SLAIN2	.	.	.	.	2	1	1	0	9.38822	15.681	1.94295	.	0.975046	0.900944	1.04915	.	2.35239e-10	3.93503e-18	0.0140627	.	.	.	.	.	.	.	.	.	.	0.900944	.	1.04915	.	.	.	.	.	.	.	.	.	.	.	.	.	.	.	.	.
SLC29A1	.	X	.	.	2	0	0	2	9.36042	.	.	9.36042	1.06564	.	.	1.06564	1.64501e-09	.	.	1.64501e-09	.	.	.	.	.	.	.	.	.	.	1.30918	.	.	0.822106	.	.	.	.	.	.	.	.	.	.	.	.	.	.	.
MTCO3P12	.	.	.	.	2	2	0	0	9.29054	9.29054	.	.	0.916346	0.916346	.	.	7.26633e-11	7.26633e-11	.	.	0.880472	.	.	.	.	.	.	.	.	0.95222	.	.	.	.	.	.	.	.	.	.	.	1.56158e-17	.	.	.	.	.	.	.
ATP1B3	.	X	.	.	2	0	0	2	9.20189	.	.	9.20189	1.09018	.	.	1.09018	3.62459e-09	.	.	3.62459e-09	.	.	.	.	.	.	.	.	.	.	1.6428	.	.	0.537554	.	.	.	.	.	.	.	.	.	.	.	.	.	.	.
CLK1	.	.	.	.	2	2	0	0	9.19774	9.19774	.	.	0.730773	0.730773	.	.	2.59233e-13	2.59233e-13	.	.	.	.	.	.	.	.	.	.	.	0.639272	.	.	.	.	.	.	.	.	0.822274	.	.	.	.	.	.	.	.	.	.
N4BP2L2	.	.	.	.	2	2	0	0	9.12676	9.12676	.	.	0.638669	0.638669	.	.	5.12522e-15	5.12522e-15	.	.	.	.	.	.	.	.	0.702373	.	.	.	.	.	.	.	.	.	.	.	0.574965	.	.	.	.	.	.	.	.	2.91501e-09	.
CLDN12	.	X	.	.	2	1	1	0	9.12172	13.5436	3.0834	.	1.06855	0.933287	1.20381	.	2.90712e-09	3.07812e-15	0.00274562	.	.	.	.	.	.	.	.	.	.	0.933287	.	1.20381	.	.	.	.	.	.	.	.	.	.	.	.	.	.	.	.	.
ATP1B1	.	X	.	.	2	0	2	0	9.06071	.	9.06071	.	1.31573	.	1.31573	.	1.29878e-07	.	1.29878e-07	.	.	.	0.724992	.	.	.	.	.	.	.	.	1.90646	.	.	.	.	.	.	.	.	.	.	.	1.46705e-11	.	.	.	.	.
RAB21	.	.	.	.	2	2	0	0	8.99711	8.99711	.	.	0.739926	0.739926	.	.	6.92673e-13	6.92673e-13	.	.	.	.	.	.	.	.	0.776148	.	.	.	.	.	.	.	.	.	.	.	0.703705	.	.	.	.	.	.	.	.	1.08833e-10	.
PTGES3	.	.	.	.	2	1	1	0	8.98132	6.31048	11.6891	.	1.27566	0.902651	1.64866	.	9.10873e-08	1.02081e-07	8.12771e-08	.	.	.	.	.	.	.	.	.	.	0.902651	.	1.64866	.	.	.	.	.	.	.	.	.	.	.	.	.	.	.	.	.
C9orf3	.	.	.	.	2	1	0	1	8.94649	7.06744	.	9.56605	0.678422	0.817176	.	0.539668	6.49822e-14	2.2459e-09	.	1.88017e-18	.	0.539668	.	.	.	.	.	.	.	0.817176	.	.	.	.	.	.	.	.	.	.	.	.	1.88017e-18	.	.	.	.	.	.
TMEM181	.	X	.	.	2	2	0	0	8.84664	8.84664	.	.	0.82867	0.82867	.	.	2.11004e-11	2.11004e-11	.	.	.	.	.	.	.	.	.	.	.	1.04535	.	.	.	.	.	.	.	.	0.611985	.	.	.	.	.	.	.	.	.	.
MANF	.	.	.	.	2	1	1	0	8.82818	7.2072	6.80039	.	1.19203	0.663699	1.72036	.	3.92626e-08	1.38312e-11	0.000111455	.	0.663699	.	.	.	.	.	.	.	.	.	.	1.72036	.	.	.	.	.	.	.	.	.	1.38312e-11	.	.	.	.	.	.	.
ABCA3	.	X			2	1	0	1	8.70452	13.17	.	3.92975	0.548985	0.531641	.	0.566329	1.39424e-16	1.68913e-25	.	1.15083e-07	.	.	.	.	.	.	.	.	.	.	.	.	0.531641	0.566329	.	.	.	.	.	.	.	.	.	.	.	.	.	.	.
MDH1	.	.			2	2	0	0	8.67247	8.67247	.	.	0.633533	0.633533	.	.	2.04622e-14	2.04622e-14	.	.	.	.	.	.	.	.	0.725717	.	.	.	.	.	.	.	.	.	.	.	0.541349	.	.	.	.	.	.	.	.	3.08117e-10	.
NQO1	.	.			2	2	0	0	8.66479	8.66479	.	.	0.53212	0.53212	.	.	5.20568e-17	5.20568e-17	.	.	.	.	.	.	.	.	.	.	.	0.557216	.	.	0.507024	.	.	.	.	.	.	.	.	.	.	.	.	.	.	.	.
GLT8D2	.	X			2	2	0	0	8.5411	8.5411	.	.	0.749211	0.749211	.	.	3.97988e-12	3.97988e-12	.	.	.	.	.	.	.	.	0.706223	.	.	0.792199	.	.	.	.	.	.	.	.	.	.	.	.	.	.	.	.	.	4.23017e-11	.
SLC7A5	.	X			2	1	1	0	8.53816	11.222	5.98687	.	0.579887	0.596032	0.563743	.	1.88874e-15	1.4866e-19	2.39965e-11	.	0.596032	.	0.563743	.	.	.	.	.	.	.	.	.	.	.	.	.	.	.	.	.	.	1.4866e-19	.	2.39965e-11	.	.	.	.	.
TMEM30A	.	X			2	2	0	0	8.44864	8.44864	.	.	0.924274	0.924274	.	.	7.2303e-10	7.2303e-10	.	.	.	.	.	0.724066	.	.	.	.	.	1.12448	.	.	.	.	.	.	.	.	.	.	.	.	.	.	6.16644e-09	.	.	.	.
PURB	X	.			2	1	1	0	8.44264	12.4672	2.84119	.	1.11656	0.968214	1.2649	.	2.74594e-08	1.32911e-13	0.0056731	.	.	.	.	.	.	.	.	.	.	0.968214	.	1.2649	.	.	.	.	.	.	.	.	.	.	.	.	.	.	.	.	.
HIVEP2	X	.			2	1	1	0	8.43199	13.0624	2.3509	.	1.01754	0.900817	1.13427	.	5.16856e-09	3.15763e-15	0.00846015	.	.	.	.	.	.	.	.	.	.	0.900817	.	1.13427	.	.	.	.	.	.	.	.	.	.	.	.	.	.	.	.	.
MAL2	.	.			2	1	1	0	8.35731	11.471	3.47194	.	1.21306	1.0132	1.41293	.	1.28995e-07	4.76887e-12	0.00348923	.	.	.	.	.	.	.	.	.	.	1.0132	.	1.41293	.	.	.	.	.	.	.	.	.	.	.	.	.	.	.	.	.
NEU1	.	X			2	1	1	0	8.35628	11.1349	4.2133	.	1.45842	1.2458	1.67105	.	1.86353e-06	1.1535e-09	0.00301064	.	.	.	.	.	.	.	.	.	.	1.2458	.	1.67105	.	.	.	.	.	.	.	.	.	.	.	.	.	.	.	.	.
CIB1	.	.			2	0	1	1	8.34771	.	15.9989	2.64227	0.788093	.	0.939034	0.637153	2.55685e-11	.	9.17067e-18	7.1287e-05	.	0.637153	0.939034	.	.	.	.	.	.	.	.	.	.	.	.	.	.	.	.	.	.	.	7.1287e-05	9.17067e-18	.	.	.	.	.
EDEM3	.	X			2	2	0	0	8.34412	8.34412	.	.	0.844039	0.844039	.	.	1.30036e-10	1.30036e-10	.	.	.	.	.	.	.	.	.	.	.	1.05849	.	.	.	.	.	.	.	.	0.629589	.	.	.	.	.	.	.	.	.	.
KDM3A	.	.			2	1	0	1	8.33342	15.1196	.	1.81297	0.723817	0.738654	.	0.708979	3.06791e-12	3.39502e-21	.	0.00277231	.	.	.	.	.	.	.	.	.	0.738654	0.708979	.	.	.	.	.	.	.	.	.	.	.	.	.	.	.	.	.	.
MTHFD2	.	.			2	2	0	0	8.24447	8.24447	.	.	0.709829	0.709829	.	.	2.42812e-12	2.42812e-12	.	.	.	.	.	.	.	.	.	.	.	0.619187	.	.	.	.	.	.	.	.	0.800471	.	.	.	.	.	.	.	.	.	.
NGRN	.	.			2	1	1	0	8.22808	8.30631	7.11119	.	1.15471	0.903531	1.4059	.	7.48797e-08	6.40967e-10	8.74768e-06	.	.	.	.	.	.	.	.	.	.	0.903531	.	1.4059	.	.	.	.	.	.	.	.	.	.	.	.	.	.	.	.	.
SLC9A3R1	.	.			2	0	0	2	8.16836	.	.	8.16836	1.08468	.	.	1.08468	2.94687e-08	.	.	2.94687e-08	.	.	.	.	.	.	.	.	.	.	1.5476	.	.	0.621766	.	.	.	.	.	.	.	.	.	.	.	.	.	.	.
PRELID3B	.	.			2	1	1	0	8.11526	6.70257	8.80456	.	0.866727	0.619209	1.11425	.	4.33401e-10	1.49827e-11	1.25368e-08	.	.	.	.	.	.	.	.	.	.	.	.	.	.	.	.	.	.	.	0.619209	.	1.11425	.	.	.	.	.	.	.	.
DLG5	.	.			2	2	0	0	7.96104	7.96104	.	.	0.585056	0.585056	.	.	2.46997e-14	2.46997e-14	.	.	.	.	.	.	.	.	0.520386	.	.	.	.	.	.	.	.	.	.	.	0.649727	.	.	.	.	.	.	.	.	0.00252642	.
PRRC2B	.	.			2	2	0	0	7.82634	7.82634	.	.	0.855287	0.855287	.	.	7.07071e-10	7.07071e-10	.	.	.	.	.	.	.	.	0.596891	.	.	1.11368	.	.	.	.	.	.	.	.	.	.	.	.	.	.	.	.	.	0.000171975	.
PHC2	.	.			2	1	0	1	7.81814	9.03066	.	6.22613	1.15552	1.05144	.	1.2596	1.71437e-07	2.57712e-09	.	1.14044e-05	.	.	.	.	.	.	.	.	.	1.05144	1.2596	.	.	.	.	.	.	.	.	.	.	.	.	.	.	.	.	.	.
CHCHD2	.	.			2	0	2	0	7.75548	.	7.75548	.	1.12815	.	1.12815	.	1.33499e-07	.	1.33499e-07	.	.	.	0.762993	.	.	.	.	.	.	.	.	1.4933	.	.	.	.	.	.	.	.	.	.	.	1.92297e-10	.	.	.	.	.
TNS3	.	.			2	1	0	1	7.75302	13.0592	.	2.39307	0.9441	0.939375	.	0.948826	6.13654e-09	1.25311e-14	.	0.00300509	.	.	.	.	.	.	.	.	.	0.939375	0.948826	.	.	.	.	.	.	.	.	.	.	.	.	.	.	.	.	.	.
ARHGAP18	.	.			2	2	0	0	7.74506	7.74506	.	.	0.664436	0.664436	.	.	2.20502e-12	2.20502e-12	.	.	.	.	.	.	.	.	.	.	.	0.622246	.	.	.	.	.	0.706626	.	.	.	.	.	.	.	.	.	.	.	.	.
TMED2	.	.			2	1	1	0	7.72937	7.82503	3.64365	.	1.24366	0.758013	1.7293	.	6.09472e-07	4.75249e-11	0.00781602	.	.	.	.	0.758013	.	1.7293	.	.	.	.	.	.	.	.	.	.	.	.	.	.	.	.	.	.	4.75249e-11	.	0.00781602	.	.
JKAMP	.	.			2	2	0	0	7.70734	7.70734	.	.	0.730576	0.730576	.	.	2.82046e-11	2.82046e-11	.	.	.	.	.	.	.	.	0.748509	.	.	.	.	.	.	.	.	.	.	.	0.712643	.	.	.	.	.	.	.	.	1.56297e-07	.
DCX	.	.			2	2	0	0	7.64769	7.64769	.	.	0.62857	0.62857	.	.	6.8106e-13	6.8106e-13	.	.	.	.	.	.	.	.	0.621313	.	.	.	.	.	.	.	.	.	.	.	0.635827	.	.	.	.	.	.	.	.	2.10687e-05	.
PAFAH1B1	.	.			2	1	1	0	7.62545	8.68137	5.27814	.	1.32181	1.05735	1.58627	.	1.70235e-06	6.15869e-09	0.000470555	.	.	.	.	.	.	.	.	.	.	1.05735	.	1.58627	.	.	.	.	.	.	.	.	.	.	.	.	.	.	.	.	.
CAMK2N1	.	.			2	1	0	1	7.55892	4.26727	.	11.7416	1.26323	1.00982	.	1.51663	1.03798e-06	5.94611e-05	.	1.81194e-08	.	.	.	.	.	.	.	.	.	1.00982	1.51663	.	.	.	.	.	.	.	.	.	.	.	.	.	.	.	.	.	.
PELI1	.	.			2	2	0	0	7.52865	7.52865	.	.	0.74068	0.74068	.	.	6.84699e-11	6.84699e-11	.	.	.	.	.	0.573672	.	.	.	.	.	0.907689	.	.	.	.	.	.	.	.	.	.	.	.	.	.	3.03826e-17	.	.	.	.
TTC7B	.	.			2	1	0	1	7.52258	10.5978	.	4.045	1.05941	1.00161	.	1.11722	7.93001e-08	2.62515e-11	.	0.000239549	.	.	.	.	.	.	.	.	.	1.00161	1.11722	.	.	.	.	.	.	.	.	.	.	.	.	.	.	.	.	.	.
TPP1	.	X			2	1	1	0	7.48376	1.69012	16.6733	.	1.39599	0.911897	1.88008	.	4.35603e-06	0.0140148	1.35393e-09	.	.	.	.	.	.	.	.	.	.	0.911897	.	1.88008	.	.	.	.	.	.	.	.	.	.	.	.	.	.	.	.	.
CYP51A1	.	.			2	0	2	0	7.47842	.	7.47842	.	0.858241	.	0.858241	.	1.93347e-09	.	1.93347e-09	.	.	.	.	.	.	.	.	.	.	.	.	.	.	.	0.672159	.	.	.	.	.	1.04432	.	.	.	.	.	.	.	.
SLC16A9	.	.			2	1	0	1	7.42463	11.284	.	3.32098	0.985731	0.95705	.	1.01441	2.93695e-08	1.6203e-12	.	0.000532351	.	.	.	.	.	.	.	.	.	0.95705	1.01441	.	.	.	.	.	.	.	.	.	.	.	.	.	.	.	.	.	.
SCGB2A1	.	.			2	0	0	2	7.20116	.	.	7.20116	0.888365	.	.	0.888365	7.83285e-09	.	.	7.83285e-09	.	.	.	.	.	.	.	.	.	.	0.979739	.	.	0.796992	.	.	.	.	.	.	.	.	.	.	.	.	.	.	.
GLIS2	X	.			2	1	0	1	7.17934	12.3641	.	1.91965	0.968981	0.962098	.	0.975864	3.89796e-08	1.40866e-13	.	0.0107861	.	.	.	.	.	.	.	.	.	0.962098	0.975864	.	.	.	.	.	.	.	.	.	.	.	.	.	.	.	.	.	.
VOPP1	.	.			2	1	1	0	7.12591	4.47933	7.35699	.	1.12382	0.533988	1.71364	.	4.56228e-07	4.08833e-09	5.09117e-05	.	.	.	.	.	.	.	.	.	.	.	.	1.71364	.	.	.	.	.	.	0.533988	.	.	.	.	.	.	.	.	.	.
G3BP2	.	.			2	2	0	0	7.09681	7.09681	.	.	0.703591	0.703591	.	.	8.19306e-11	8.19306e-11	.	.	.	.	.	.	.	.	.	.	.	.	.	.	.	.	.	0.788182	.	.	0.618999	.	.	.	.	.	.	.	.	.	.
FBXO17	.	.			2	1	0	1	7.09491	6.88905	.	7.01322	0.948679	0.809416	.	1.08794	3.32101e-08	3.08222e-09	.	3.57829e-07	.	.	.	.	.	.	.	.	.	0.809416	1.08794	.	.	.	.	.	.	.	.	.	.	.	.	.	.	.	.	.	.
TESPA1	.	.			2	1	0	1	7.08953	9.8797	.	3.86472	0.878412	0.823137	.	0.933687	8.4947e-09	9.94271e-13	.	7.25756e-05	.	.	.	.	.	.	.	.	.	0.823137	0.933687	.	.	.	.	.	.	.	.	.	.	.	.	.	.	.	.	.	.
YBX1	X	X			2	0	2	0	7.04802	.	7.04802	.	1.02144	.	1.02144	.	1.25858e-07	.	1.25858e-07	.	.	.	0.549937	.	.	.	.	.	.	.	.	1.49293	.	.	.	.	.	.	.	.	.	.	.	7.73708e-05	.	.	.	.	.
SLC8A1	.	X			2	2	0	0	6.9118	6.9118	.	.	0.778102	0.778102	.	.	1.30951e-09	1.30951e-09	.	.	.	.	.	.	.	.	.	.	.	.	.	.	.	.	.	0.9289	.	.	0.627305	.	.	.	.	.	.	.	.	.	.
USP1	.	.			2	1	0	1	6.84346	11.3493	.	2.17886	0.981682	0.965106	.	0.998258	1.06867e-07	1.73922e-12	.	0.00656653	.	.	.	.	.	.	.	.	.	0.965106	0.998258	.	.	.	.	.	.	.	.	.	.	.	.	.	.	.	.	.	.
PSMD11	.	.			2	2	0	0	6.83409	6.83409	.	.	0.778812	0.778812	.	.	1.67874e-09	1.67874e-09	.	.	.	.	.	.	.	.	.	.	.	0.948411	.	.	.	.	.	.	.	.	0.609213	.	.	.	.	.	.	.	.	.	.
KAT2B	.	.			2	1	0	1	6.79698	6.02558	.	7.52221	0.903478	0.781319	.	1.02564	2.99834e-08	1.9406e-08	.	4.6326e-08	.	.	.	.	.	.	.	.	.	0.781319	1.02564	.	.	.	.	.	.	.	.	.	.	.	.	.	.	.	.	.	.
TAX1BP1	.	.			2	2	0	0	6.75147	6.75147	.	.	0.8422	0.8422	.	.	9.62807e-09	9.62807e-09	.	.	.	.	.	.	.	.	.	.	.	1.17498	.	.	.	.	.	.	.	.	0.509416	.	.	.	.	.	.	.	.	.	.
RWDD2B	.	.			2	2	0	0	6.72027	6.72027	.	.	0.640937	0.640937	.	.	3.27293e-11	3.27293e-11	.	.	.	.	.	.	.	.	0.552646	.	.	.	.	.	.	.	.	.	.	.	0.729228	.	.	.	.	.	.	.	.	7.66607e-05	.
ITPR2	.	.			2	2	0	0	6.6612	6.6612	.	.	0.623129	0.623129	.	.	2.04216e-11	2.04216e-11	.	.	.	.	.	.	.	.	0.599888	.	.	0.646371	.	.	.	.	.	.	.	.	.	.	.	.	.	.	.	.	.	3.23582e-16	.
FTH1P8	.	.			2	1	0	1	6.5814	11.6362	.	1.48616	0.530746	0.52864	.	0.532852	3.97852e-13	9.73879e-23	.	0.00162532	.	.	.	.	.	.	.	.	.	0.52864	0.532852	.	.	.	.	.	.	.	.	.	.	.	.	.	.	.	.	.	.
SCG2	.	.			2	0	0	2	6.57578	.	.	6.57578	0.910493	.	.	0.910493	5.99489e-08	.	.	5.99489e-08	.	1.03561	.	.	.	.	.	.	.	.	.	.	.	0.785374	.	.	.	.	.	.	.	.	6.73664e-13	.	.	.	.	.	.
UQCRB	.	.			2	1	1	0	6.55406	5.58824	3.61013	.	1.13563	0.595213	1.67605	.	1.69317e-06	4.08655e-10	0.00701527	.	0.595213	.	.	.	.	.	.	.	.	.	.	1.67605	.	.	.	.	.	.	.	.	.	4.08655e-10	.	.	.	.	.	.	.
ZNF652	X	.			2	2	0	0	6.46668	6.46668	.	.	0.81296	0.81296	.	.	1.11048e-08	1.11048e-08	.	.	.	.	.	.	.	.	.	.	.	1.03053	.	.	.	.	.	.	.	.	0.595394	.	.	.	.	.	.	.	.	.	.
NBEA	.	.			2	2	0	0	6.45515	6.45515	.	.	0.850936	0.850936	.	.	2.59456e-08	2.59456e-08	.	.	.	.	.	.	.	.	.	.	.	1.04882	.	.	.	.	.	.	.	.	0.653056	.	.	.	.	.	.	.	.	.	.
NLRP1	.	.			2	1	1	0	6.41471	8.05798	4.8259	.	0.78219	0.796396	0.767984	.	6.29566e-09	7.6198e-11	5.20163e-07	.	0.796396	.	0.767984	.	.	.	.	.	.	.	.	.	.	.	.	.	.	.	.	.	.	7.6198e-11	.	5.20163e-07	.	.	.	.	.
SLX4IP	.	.			2	2	0	0	6.37006	6.37006	.	.	0.835033	0.835033	.	.	2.35227e-08	2.35227e-08	.	.	.	.	.	.	.	.	0.760125	.	.	.	.	.	.	.	.	.	.	.	0.90994	.	.	.	.	.	.	.	.	6.79086e-05	.
PER3	.	.			2	2	0	0	6.36121	6.36121	.	.	0.784838	0.784838	.	.	7.85001e-09	7.85001e-09	.	.	.	.	.	.	.	.	0.604774	.	.	0.964902	.	.	.	.	.	.	.	.	.	.	.	.	.	.	.	.	.	4.38657e-05	.
ABCA5	.	X			2	2	0	0	6.35198	6.35198	.	.	0.734626	0.734626	.	.	2.25653e-09	2.25653e-09	.	.	.	.	.	.	.	.	.	.	.	.	.	.	.	.	.	0.911967	.	.	0.557285	.	.	.	.	.	.	.	.	.	.
PEX5L	.	.			2	2	0	0	6.25089	6.25089	.	.	0.626995	0.626995	.	.	1.07251e-10	1.07251e-10	.	.	.	.	.	.	.	.	.	.	.	.	.	.	.	.	.	0.70207	.	.	0.55192	.	.	.	.	.	.	.	.	.	.
RAB29	.	.			2	0	1	1	6.23678	.	7.60098	4.99447	1.38234	.	1.57354	1.19113	3.07773e-05	.	1.47741e-05	6.41153e-05	.	.	.	.	.	.	.	.	.	.	1.19113	1.57354	.	.	.	.	.	.	.	.	.	.	.	.	.	.	.	.	.
MOB1B	.	.			2	0	1	1	6.19957	.	3.15843	8.82668	1.38588	.	1.47467	1.29709	3.36212e-05	.	0.00721452	1.56682e-07	.	.	.	.	.	.	.	.	.	.	1.29709	1.47467	.	.	.	.	.	.	.	.	.	.	.	.	.	.	.	.	.
PSMC1	.	.			2	2	0	0	6.16623	6.16623	.	.	0.717022	0.717022	.	.	2.51321e-09	2.51321e-09	.	.	.	.	.	.	.	.	.	.	.	0.932861	.	.	.	.	.	.	.	.	0.501184	.	.	.	.	.	.	.	.	.	.
CPE	.	.			2	1	1	0	6.1569	7.77583	4.68066	.	0.816851	0.866531	0.76717	.	2.90162e-08	1.06288e-09	7.92132e-07	.	.	.	0.76717	0.866531	.	.	.	.	.	.	.	.	.	.	.	.	.	.	.	.	.	.	.	7.92132e-07	1.06288e-09	.	.	.	.
MRPL34	.	.			2	1	1	0	6.13216	4.13612	8.42279	.	1.23828	0.921877	1.55469	.	1.11648e-05	3.26114e-05	3.82237e-06	.	.	.	.	.	.	.	.	.	.	0.921877	.	1.55469	.	.	.	.	.	.	.	.	.	.	.	.	.	.	.	.	.
TMCC3	.	.			2	2	0	0	6.10681	6.10681	.	.	0.742531	0.742531	.	.	5.96602e-09	5.96602e-09	.	.	.	.	.	.	.	.	0.527817	.	.	0.957244	.	.	.	.	.	.	.	.	.	.	.	.	.	.	.	.	.	0.000145474	.
MEIS1	X	.			2	2	0	0	6.09119	6.09119	.	.	0.689953	0.689953	.	.	1.48449e-09	1.48449e-09	.	.	.	.	.	.	.	.	0.52529	.	.	.	.	.	.	.	.	.	.	.	0.854615	.	.	.	.	.	.	.	.	0.0315608	.
SSR1	.	X			2	0	2	0	6.08962	.	6.08962	.	1.2743	.	1.2743	.	1.66416e-05	.	1.66416e-05	.	.	.	.	.	.	.	.	.	.	.	.	1.75449	.	.	.	.	.	.	.	.	0.794104	.	.	.	.	.	.	.	.
ZBED3	X	.			2	1	0	1	6.03856	10.3683	.	1.62666	0.995627	0.986392	.	1.00486	8.60821e-07	3.08044e-11	.	0.0240554	.	.	.	.	.	.	.	.	.	0.986392	1.00486	.	.	.	.	.	.	.	.	.	.	.	.	.	.	.	.	.	.
SEC31A	.	.			2	1	1	0	6.03407	2.4505	11.1212	.	1.48321	1.04948	1.91694	.	8.54584e-05	0.00462411	1.57936e-06	.	.	.	.	.	.	.	.	.	.	1.04948	.	1.91694	.	.	.	.	.	.	.	.	.	.	.	.	.	.	.	.	.
PAM	.	X			2	0	0	2	6.02241	.	.	6.02241	0.91409	.	.	0.91409	2.57978e-07	.	.	2.57978e-07	.	1.04267	.	.	.	.	.	.	.	.	.	.	.	0.785509	.	.	.	.	.	.	.	.	3.17317e-05	.	.	.	.	.	.
SEMA6D	.	X			2	2	0	0	5.9861	5.9861	.	.	0.711839	0.711839	.	.	3.89635e-09	3.89635e-09	.	.	.	.	.	.	.	.	0.668021	.	.	0.755658	.	.	.	.	.	.	.	.	.	.	.	.	.	.	.	.	.	2.10318e-10	.
CNRIP1	.	.			2	1	0	1	5.97105	10.7494	.	1.12509	0.747221	0.742017	.	0.752426	1.02093e-08	3.26042e-15	.	0.0319685	.	.	.	.	.	.	.	.	.	0.742017	0.752426	.	.	.	.	.	.	.	.	.	.	.	.	.	.	.	.	.	.
SAR1B	.	.			2	1	1	0	5.96398	9.11107	2.30335	.	0.703983	0.656492	0.751473	.	3.37468e-09	1.32305e-14	0.000860777	.	.	.	.	.	.	.	.	.	.	.	.	.	.	.	.	.	.	.	0.656492	.	0.751473	.	.	.	.	.	.	.	.
TPI1	.	X			2	0	2	0	5.95789	.	5.95789	.	1.17229	.	1.17229	.	8.27438e-06	.	8.27438e-06	.	.	.	0.537982	.	.	.	.	.	.	.	.	1.8066	.	.	.	.	.	.	.	.	.	.	.	1.66018e-05	.	.	.	.	.
TTLL7	.	.			2	2	0	0	5.88385	5.88385	.	.	0.594486	0.594486	.	.	1.26656e-10	1.26656e-10	.	.	.	.	.	.	.	.	0.669687	.	.	.	.	.	.	.	.	.	.	.	0.519285	.	.	.	.	.	.	.	.	3.85325e-06	.
MSI2	.	.			2	0	1	1	5.84434	.	3.32184	8.46679	0.523099	.	0.512445	0.533754	6.72162e-12	.	3.29358e-07	1.37176e-16	.	0.533754	0.512445	.	.	.	.	.	.	.	.	.	.	.	.	.	.	.	.	.	.	.	1.37176e-16	3.29358e-07	.	.	.	.	.
ITM2B	.	X			2	0	0	2	5.81024	.	.	5.81024	0.701221	.	.	0.701221	5.17737e-09	.	.	5.17737e-09	.	0.855447	.	.	.	.	.	.	.	.	.	.	.	0.546996	.	.	.	.	.	.	.	.	1.368e-13	.	.	.	.	.	.
FAU	.	.			2	0	2	0	5.74487	.	5.74487	.	1.30588	.	1.30588	.	3.98808e-05	.	3.98808e-05	.	.	.	0.953495	.	.	.	.	.	.	.	.	1.65826	.	.	.	.	.	.	.	.	.	.	.	3.21977e-08	.	.	.	.	.
RPL29	.	.			2	0	1	1	5.70184	.	1.00245	12.4144	0.658182	.	0.507684	0.80868	2.17261e-09	.	0.0106034	4.45164e-16	.	0.80868	0.507684	.	.	.	.	.	.	.	.	.	.	.	.	.	.	.	.	.	.	.	4.45164e-16	0.0106034	.	.	.	.	.
TRMT112	.	.			2	0	1	1	5.61978	.	11.5141	1.455	1.28963	.	1.58903	0.990224	4.38863e-05	.	5.67571e-08	0.0339341	.	.	.	.	.	.	.	.	.	.	0.990224	1.58903	.	.	.	.	.	.	.	.	.	.	.	.	.	.	.	.	.
CDC5L	X	.			2	2	0	0	5.55079	5.55079	.	.	0.871991	0.871991	.	.	4.30875e-07	4.30875e-07	.	.	.	.	.	.	.	.	.	.	.	1.06874	.	.	.	.	.	0.675244	.	.	.	.	.	.	.	.	.	.	.	.	.
ATP6AP1	.	X			2	0	0	2	5.53087	.	.	5.53087	0.672478	.	.	0.672478	5.9619e-09	.	.	5.9619e-09	.	0.641662	.	.	.	.	.	.	.	.	.	.	.	0.703293	.	.	.	.	.	.	.	.	3.15154e-10	.	.	.	.	.	.
CMTM8	.	.			2	1	0	1	5.49033	8.44978	.	2.277	1.09967	1.05734	.	1.142	1.01692e-05	1.01965e-08	.	0.010142	.	.	.	.	.	.	.	.	.	1.05734	1.142	.	.	.	.	.	.	.	.	.	.	.	.	.	.	.	.	.	.
CHD7	.	.			2	2	0	0	5.4131	5.4131	.	.	0.658737	0.658737	.	.	6.06193e-09	6.06193e-09	.	.	.	.	.	.	.	.	0.719698	.	.	.	.	.	.	.	.	.	.	.	0.597775	.	.	.	.	.	.	.	.	1.95268e-05	.
CIRBP	.	.			2	2	0	0	5.38852	5.38852	.	.	0.879085	0.879085	.	.	7.41836e-07	7.41836e-07	.	.	0.71832	.	.	.	.	.	.	.	.	1.03985	.	.	.	.	.	.	.	.	.	.	.	0.0003773	.	.	.	.	.	.	.
SGMS2	.	.			2	1	1	0	5.38292	5.80747	4.158	.	1.12612	0.893448	1.35878	.	1.6593e-05	3.16185e-07	0.000870781	.	.	.	.	.	.	.	.	.	.	0.893448	.	1.35878	.	.	.	.	.	.	.	.	.	.	.	.	.	.	.	.	.
ZNF516	X	.			2	1	1	0	5.37974	8.54149	1.98223	.	0.589359	0.569296	0.609422	.	7.44545e-10	9.91774e-16	0.000558945	.	.	.	.	.	.	.	.	.	.	.	.	.	.	.	.	.	.	.	0.569296	.	0.609422	.	.	.	.	.	.	.	.
TMEM132A	.	X			2	1	0	1	5.35404	9.8089	.	0.915311	0.643445	0.644615	.	0.642275	4.77648e-09	6.07188e-16	.	0.0375745	.	.	.	.	.	.	.	.	.	0.644615	0.642275	.	.	.	.	.	.	.	.	.	.	.	.	.	.	.	.	.	.
ZBTB4	X	.			2	2	0	0	5.35359	5.35359	.	.	0.75315	0.75315	.	.	7.79357e-08	7.79357e-08	.	.	.	.	.	.	.	.	0.51303	.	.	0.993271	.	.	.	.	.	.	.	.	.	.	.	.	.	.	.	.	.	0.000147238	.
CHN1	.	.			2	2	0	0	5.17558	5.17558	.	.	0.582845	0.582845	.	.	1.31868e-09	1.31868e-09	.	.	.	.	.	0.664367	.	.	.	.	.	0.501322	.	.	.	.	.	.	.	.	.	.	.	.	.	.	4.48396e-16	.	.	.	.
KCNK17	.	X			2	0	1	1	5.09766	.	6.31164	4.00543	1.45909	.	1.66665	1.25154	0.000320837	.	0.000163294	0.000630373	.	.	.	.	.	.	.	.	.	.	1.25154	1.66665	.	.	.	.	.	.	.	.	.	.	.	.	.	.	.	.	.
PPT1	.	X			2	0	1	1	5.09057	.	9.15833	2.07457	1.56845	.	1.90531	1.2316	0.000568067	.	1.56048e-05	0.0206796	.	.	.	.	.	.	.	.	.	.	1.2316	1.90531	.	.	.	.	.	.	.	.	.	.	.	.	.	.	.	.	.
UBE2B	.	.			2	2	0	0	5.0784	5.0784	.	.	0.762604	0.762604	.	.	2.19132e-07	2.19132e-07	.	.	.	.	.	.	.	.	.	.	.	1.00102	.	.	.	.	.	.	.	.	0.524188	.	.	.	.	.	.	.	.	.	.
SETX	.	.			2	1	1	0	5.07668	6.57286	2.57482	.	1.28281	1.05916	1.50646	.	0.000110288	6.22654e-07	0.019535	.	.	.	.	.	.	.	.	.	.	1.05916	.	1.50646	.	.	.	.	.	.	.	.	.	.	.	.	.	.	.	.	.
RPS9	.	.			2	0	1	1	5.02212	.	3.18098	7.21999	0.638953	.	0.555251	0.722655	1.38065e-08	.	1.86678e-06	1.02111e-10	.	0.722655	0.555251	.	.	.	.	.	.	.	.	.	.	.	.	.	.	.	.	.	.	.	1.02111e-10	1.86678e-06	.	.	.	.	.
C1orf116	.	.			2	2	0	0	5.01706	5.01706	.	.	0.60602	0.60602	.	.	5.26389e-09	5.26389e-09	.	.	.	.	.	.	.	.	.	.	.	0.673744	.	.	.	.	.	.	.	.	0.538297	.	.	.	.	.	.	.	.	.	.
RTN4	.	X			2	2	0	0	4.99452	4.99452	.	.	0.528218	0.528218	.	.	3.50418e-10	3.50418e-10	.	.	.	.	.	.	.	.	0.507581	.	.	.	.	.	.	.	.	.	.	.	0.548854	.	.	.	.	.	.	.	.	0.000193527	.
NARS	.	.			2	1	1	0	4.97571	4.98766	4.26531	.	1.13231	0.870626	1.394	.	4.03368e-05	1.86713e-06	0.000871422	.	.	.	.	.	.	.	.	.	.	0.870626	.	1.394	.	.	.	.	.	.	.	.	.	.	.	.	.	.	.	.	.
RPL36	.	.			2	0	1	1	4.96587	.	5.71559	3.5104	1.12351	.	1.57267	0.674348	3.80215e-05	.	0.000232098	6.22855e-06	.	0.674348	.	.	.	.	.	.	.	.	.	1.57267	.	.	.	.	.	.	.	.	.	.	6.22855e-06	.	.	.	.	.	.
RPSA	.	.			2	0	1	1	4.94407	.	10.2038	1.15431	0.650415	.	0.787758	0.513073	2.50373e-08	.	1.11422e-13	0.00562605	.	0.513073	0.787758	.	.	.	.	.	.	.	.	.	.	.	.	.	.	.	.	.	.	.	0.00562605	1.11422e-13	.	.	.	.	.
SGCB	.	X			2	1	0	1	4.9263	1.97961	.	9.18103	0.919545	0.609477	.	1.22961	4.39218e-06	0.000564882	.	3.41509e-08	.	.	.	.	.	.	0.609477	.	.	.	1.22961	.	.	.	.	.	.	.	.	.	.	.	.	.	.	.	.	0.000564882	.
TMEM132B	.	X			2	1	0	1	4.89815	6.50118	.	3.04185	0.949888	0.890766	.	1.00901	6.97345e-06	5.03018e-08	.	0.000966744	.	.	.	.	.	.	.	.	.	0.890766	1.00901	.	.	.	.	.	.	.	.	.	.	.	.	.	.	.	.	.	.
TBCC	.	.			2	2	0	0	4.87811	4.87811	.	.	0.607451	0.607451	.	.	9.32271e-09	9.32271e-09	.	.	.	.	.	.	.	.	.	.	.	0.675952	.	.	0.538951	.	.	.	.	.	.	.	.	.	.	.	.	.	.	.	.
SLC7A2	.	X			2	0	1	1	4.86885	.	8.81394	1.94858	1.41896	.	1.72344	1.11447	0.000370435	.	7.68877e-06	0.0178471	.	.	.	.	.	.	.	.	.	.	1.11447	1.72344	.	.	.	.	.	.	.	.	.	.	.	.	.	.	.	.	.
FEM1B	.	.			2	1	1	0	4.81902	5.62874	3.12422	.	1.14972	0.920022	1.37943	.	6.43491e-05	7.62e-07	0.00543413	.	.	.	.	.	.	.	.	.	.	0.920022	.	1.37943	.	.	.	.	.	.	.	.	.	.	.	.	.	.	.	.	.
RAB6A	.	.			2	1	1	0	4.69072	3.15751	6.46783	.	1.18428	0.890528	1.47804	.	0.000109444	0.000284666	4.20774e-05	.	.	.	.	.	.	.	.	.	.	0.890528	.	1.47804	.	.	.	.	.	.	.	.	.	.	.	.	.	.	.	.	.
PLCL2	.	.			2	2	0	0	4.68707	4.68707	.	.	0.592408	0.592408	.	.	1.22492e-08	1.22492e-08	.	.	.	.	.	.	.	.	0.550386	.	.	0.634429	.	.	.	.	.	.	.	.	.	.	.	.	.	.	.	.	.	6.26344e-06	.
KPNA6	.	.			2	2	0	0	4.68092	4.68092	.	.	0.585286	0.585286	.	.	1.00541e-08	1.00541e-08	.	.	.	.	.	.	.	.	0.592322	.	.	.	.	.	.	.	.	.	.	.	0.578251	.	.	.	.	.	.	.	.	0.000549949	.
PRDX5	.	.			2	0	2	0	4.65385	.	4.65385	.	0.653504	.	0.653504	.	7.56168e-08	.	7.56168e-08	.	.	.	.	.	.	.	.	.	.	.	.	.	.	.	0.71781	.	.	.	.	.	0.589199	.	.	.	.	.	.	.	.
EIF3D	.	.			2	1	1	0	4.64223	5.55445	2.91467	.	1.31207	1.06735	1.55679	.	0.000289676	6.25247e-06	0.0134207	.	.	.	.	.	.	.	.	.	.	1.06735	.	1.55679	.	.	.	.	.	.	.	.	.	.	.	.	.	.	.	.	.
ANXA5	.	.			2	2	0	0	4.62192	4.62192	.	.	0.731282	0.731282	.	.	4.78308e-07	4.78308e-07	.	.	.	.	.	.	.	.	.	.	.	0.861225	.	.	.	.	.	.	.	.	0.60134	.	.	.	.	.	.	.	.	.	.
CPEB4	.	.			2	1	1	0	4.62165	5.2557	3.16749	.	1.21467	0.964924	1.46441	.	0.000156724	3.57479e-06	0.006871	.	.	.	.	.	.	.	.	.	.	0.964924	.	1.46441	.	.	.	.	.	.	.	.	.	.	.	.	.	.	.	.	.
KMT2C	.	.			2	2	0	0	4.53714	4.53714	.	.	0.916976	0.916976	.	.	1.12736e-05	1.12736e-05	.	.	.	.	.	.	.	.	0.685241	.	.	1.14871	.	.	.	.	.	.	.	.	.	.	.	.	.	.	.	.	.	1.04181e-05	.
SH3BGRL	.	.			2	2	0	0	4.49905	4.49905	.	.	0.627091	0.627091	.	.	6.69161e-08	6.69161e-08	.	.	.	.	.	.	.	.	0.682266	.	.	.	.	.	.	.	.	.	.	.	0.571917	.	.	.	.	.	.	.	.	1.3689e-05	.
UNC80	.	.			2	2	0	0	4.48192	4.48192	.	.	0.562213	0.562213	.	.	1.06679e-08	1.06679e-08	.	.	.	.	.	.	.	.	0.614901	.	.	.	.	.	.	.	.	.	.	.	0.509524	.	.	.	.	.	.	.	.	4.14792e-05	.
RABGAP1L	.	.			2	2	0	0	4.45437	4.45437	.	.	0.67649	0.67649	.	.	2.60294e-07	2.60294e-07	.	.	.	.	.	.	.	.	0.650909	.	.	.	.	.	.	.	.	.	.	.	0.702071	.	.	.	.	.	.	.	.	0.000453241	.
SPTBN1	.	.			2	2	0	0	4.45145	4.45145	.	.	0.732173	0.732173	.	.	8.32202e-07	8.32202e-07	.	.	.	.	.	.	.	.	.	.	.	0.927673	.	.	.	.	.	.	.	.	0.536674	.	.	.	.	.	.	.	.	.	.
RAB3IP	.	.			2	1	0	1	4.44099	6.35385	.	2.23012	1.24566	1.16648	.	1.32484	0.000272166	3.57259e-06	.	0.0207341	.	.	.	.	.	.	.	.	.	1.16648	1.32484	.	.	.	.	.	.	.	.	.	.	.	.	.	.	.	.	.	.
MIF	.	.			2	0	1	1	4.40332	.	6.2565	2.79031	0.63429	.	0.691223	0.577356	1.14255e-07	.	8.88485e-10	1.46927e-05	.	0.577356	0.691223	.	.	.	.	.	.	.	.	.	.	.	.	.	.	.	.	.	.	.	1.46927e-05	8.88485e-10	.	.	.	.	.
ATP6V1E1	.	.			2	0	2	0	4.37311	.	4.37311	.	1.04573	.	1.04573	.	6.57851e-05	.	6.57851e-05	.	.	.	0.522035	.	.	.	.	.	.	.	.	1.56942	.	.	.	.	.	.	.	.	.	.	.	1.26079e-05	.	.	.	.	.
TTC37	.	.			2	2	0	0	4.30704	4.30704	.	.	0.709611	0.709611	.	.	8.5197e-07	8.5197e-07	.	.	.	.	.	.	.	.	0.800771	.	.	.	.	.	.	.	.	.	.	.	0.61845	.	.	.	.	.	.	.	.	0.000178857	.
ADAR	.	.			2	2	0	0	4.29043	4.29043	.	.	0.749795	0.749795	.	.	1.8961e-06	1.8961e-06	.	.	.	.	.	.	.	.	.	.	.	0.907521	.	.	.	.	.	.	.	.	0.592069	.	.	.	.	.	.	.	.	.	.
RPS7P11	.	.			2	0	2	0	4.2684	.	4.2684	.	0.807635	.	0.807635	.	5.18732e-06	.	5.18732e-06	.	.	.	0.5378	.	.	.	.	.	.	.	.	1.07747	.	.	.	.	.	.	.	.	.	.	.	8.6999e-10	.	.	.	.	.
TMCC1	.	.			2	2	0	0	4.25895	4.25895	.	.	0.7378	0.7378	.	.	1.6885e-06	1.6885e-06	.	.	.	.	.	.	.	.	0.913758	.	.	.	.	.	.	.	.	.	.	.	0.561841	.	.	.	.	.	.	.	.	1.41043e-06	.
AC099560.2	.	.			2	1	1	0	4.24413	1.77254	7.72926	.	0.997209	0.708073	1.28634	.	5.54609e-05	0.00313816	9.80164e-07	.	.	.	.	.	.	.	.	.	.	0.708073	.	1.28634	.	.	.	.	.	.	.	.	.	.	.	.	.	.	.	.	.
FOXN3	X	.			2	1	0	1	4.21724	1.43367	.	7.90423	1.09782	0.896343	.	1.2993	0.000144056	0.0251497	.	8.25148e-07	.	.	.	.	.	.	.	.	.	0.896343	1.2993	.	.	.	.	.	.	.	.	.	.	.	.	.	.	.	.	.	.
SHOC2	.	.			2	2	0	0	4.20221	4.20221	.	.	0.666879	0.666879	.	.	4.99684e-07	4.99684e-07	.	.	.	.	.	.	.	.	.	.	.	0.815744	.	.	.	.	.	.	.	.	0.518014	.	.	.	.	.	.	.	.	.	.
PGRMC1	.	.			2	1	1	0	4.10719	4.01203	3.57191	.	1.20688	0.903302	1.51046	.	0.000395231	3.61815e-05	0.00431733	.	.	.	.	.	.	.	.	.	.	0.903302	.	1.51046	.	.	.	.	.	.	.	.	.	.	.	.	.	.	.	.	.
ZZZ3	X	.			2	2	0	0	4.10073	4.10073	.	.	0.782685	0.782685	.	.	5.76353e-06	5.76353e-06	.	.	.	.	.	.	.	.	.	.	.	.	.	.	.	.	.	0.966721	.	.	0.59865	.	.	.	.	.	.	.	.	.	.
IDS	.	.			2	1	1	0	4.0871	6.26345	1.14523	.	0.60722	0.531486	0.682955	.	1.85853e-07	1.64138e-12	0.0210442	.	.	.	.	.	.	.	.	.	.	.	.	0.682955	.	.	.	.	.	.	0.531486	.	.	.	.	.	.	.	.	.	.
KAT6B	.	.			2	2	0	0	4.06264	4.06264	.	.	0.527266	0.527266	.	.	1.97197e-08	1.97197e-08	.	.	.	.	.	.	.	.	0.510386	.	.	.	.	.	.	.	.	.	.	.	0.544146	.	.	.	.	.	.	.	.	0.000262823	.
ZNF252P	.	.			2	2	0	0	4.03354	4.03354	.	.	0.693167	0.693167	.	.	1.51705e-06	1.51705e-06	.	.	.	.	.	.	.	.	0.723017	.	.	.	.	.	.	.	.	.	.	.	0.663317	.	.	.	.	.	.	.	.	0.0449628	.
XPR1	.	.			2	1	0	1	3.95867	5.07675	.	2.66538	1.08104	1.01552	.	1.14655	0.000217811	1.00195e-05	.	0.0047349	.	.	.	.	.	.	.	.	.	1.01552	1.14655	.	.	.	.	.	.	.	.	.	.	.	.	.	.	.	.	.	.
RAB10	.	.			2	0	1	1	3.92102	.	3.89279	3.77108	1.35798	.	1.57348	1.14248	0.001296	.	0.00335741	0.000500268	.	.	.	.	.	.	.	.	.	.	1.14248	1.57348	.	.	.	.	.	.	.	.	.	.	.	.	.	.	.	.	.
GDE1	.	.			2	1	0	1	3.89873	4.69063	.	2.86626	1.1221	1.01656	.	1.22764	0.000335366	2.43112e-05	.	0.00462628	.	.	.	.	.	.	.	.	.	1.01656	1.22764	.	.	.	.	.	.	.	.	.	.	.	.	.	.	.	.	.	.
CD200	.	X			2	2	0	0	3.8492	3.8492	.	.	0.637833	0.637833	.	.	9.22981e-07	9.22981e-07	.	.	.	.	.	.	.	.	0.708242	.	.	.	.	.	.	.	.	.	.	.	0.567423	.	.	.	.	.	.	.	.	4.92439e-05	.
TNPO1	.	.			2	2	0	0	3.79	3.79	.	.	0.748612	0.748612	.	.	8.65561e-06	8.65561e-06	.	.	.	.	.	.	.	.	0.510428	.	.	0.986796	.	.	.	.	.	.	.	.	.	.	.	.	.	.	.	.	.	0.0198248	.
EIF3M	.	.			2	2	0	0	3.78177	3.78177	.	.	0.73146	0.73146	.	.	6.75821e-06	6.75821e-06	.	.	.	.	.	.	.	.	0.673253	.	.	0.789667	.	.	.	.	.	.	.	.	.	.	.	.	.	.	.	.	.	1.00184e-07	.
HLTF	.	.			2	2	0	0	3.77538	3.77538	.	.	0.538673	0.538673	.	.	9.80234e-08	9.80234e-08	.	.	.	.	.	.	.	.	0.533326	.	.	.	.	.	.	.	.	.	.	.	0.544019	.	.	.	.	.	.	.	.	0.00138778	.
TMEM41B	.	.			2	2	0	0	3.74828	3.74828	.	.	0.621022	0.621022	.	.	9.21155e-07	9.21155e-07	.	.	.	.	.	.	.	.	0.615861	.	.	.	.	.	.	.	.	.	.	.	0.626183	.	.	.	.	.	.	.	.	0.020232	.
CMPK1	.	.			2	1	0	1	3.72376	5.15458	.	2.07452	0.97976	0.919303	.	1.04022	0.00015824	2.47141e-06	.	0.0101318	.	.	.	.	.	.	.	.	.	0.919303	1.04022	.	.	.	.	.	.	.	.	.	.	.	.	.	.	.	.	.	.
RAP1GDS1	.	.			2	2	0	0	3.69676	3.69676	.	.	0.562404	0.562404	.	.	2.67214e-07	2.67214e-07	.	.	.	.	.	.	.	.	0.615849	.	.	.	.	.	.	.	.	.	.	.	0.508958	.	.	.	.	.	.	.	.	8.85889e-07	.
TECR	.	.			2	0	1	1	3.67903	.	5.39746	2.00123	0.520477	.	0.526874	0.51408	8.53948e-08	.	5.6977e-11	0.000127986	.	.	.	.	.	.	.	.	.	.	.	.	.	0.51408	0.526874	.	.	.	.	.	.	.	.	.	.	.	.	.	.
DNAJA2	.	.			2	2	0	0	3.65855	3.65855	.	.	0.662106	0.662106	.	.	2.98114e-06	2.98114e-06	.	.	.	.	.	.	.	.	.	.	.	0.740356	.	.	.	.	.	.	.	.	0.583857	.	.	.	.	.	.	.	.	.	.
BAG4	.	.			2	2	0	0	3.61263	3.61263	.	.	0.681092	0.681092	.	.	4.96405e-06	4.96405e-06	.	.	.	.	.	.	.	.	0.671573	.	.	.	.	.	.	.	.	.	.	.	0.690611	.	.	.	.	.	.	.	.	0.00134734	.
APMAP	.	X			2	2	0	0	3.56598	3.56598	.	.	0.615281	0.615281	.	.	1.60067e-06	1.60067e-06	.	.	.	.	.	0.675461	.	.	.	.	.	.	.	.	.	.	.	.	.	.	0.555101	.	.	.	.	.	4.44867e-06	.	.	.	.
CLINT1	.	.			2	2	0	0	3.55277	3.55277	.	.	0.737616	0.737616	.	.	1.5256e-05	1.5256e-05	.	.	.	.	.	.	.	.	0.538505	.	.	0.936726	.	.	.	.	.	.	.	.	.	.	.	.	.	.	.	.	.	2.7536e-05	.
RPS4Y1	.	.			2	2	0	0	3.51175	3.51175	.	.	0.722411	0.722411	.	.	1.37672e-05	1.37672e-05	.	.	.	.	.	.	.	.	0.535201	.	.	0.90962	.	.	.	.	.	.	.	.	.	.	.	.	.	.	.	.	.	1.30911e-06	.
PPIB	.	X			2	1	1	0	3.47694	3.0133	2.25521	.	1.00756	0.563424	1.45171	.	0.000354131	4.48554e-06	0.0279584	.	.	.	.	0.563424	.	1.45171	.	.	.	.	.	.	.	.	.	.	.	.	.	.	.	.	.	.	4.48554e-06	.	0.0279584	.	.
ZNF518B	X	.			2	2	0	0	3.43919	3.43919	.	.	0.663064	0.663064	.	.	6.50412e-06	6.50412e-06	.	.	.	.	.	.	.	.	0.67841	.	.	.	.	.	.	.	.	.	.	.	0.647718	.	.	.	.	.	.	.	.	0.00499064	.
HSD17B4	.	.			2	2	0	0	3.40951	3.40951	.	.	0.752074	0.752074	.	.	2.92773e-05	2.92773e-05	.	.	.	.	.	.	.	.	0.86273	.	.	0.641419	.	.	.	.	.	.	.	.	.	.	.	.	.	.	.	.	.	9.75745e-08	.
RPS10	.	.			2	0	1	1	3.38127	.	1.52541	5.54411	0.604878	.	0.550423	0.659333	2.57039e-06	.	0.00169302	3.90244e-09	.	0.659333	0.550423	.	.	.	.	.	.	.	.	.	.	.	.	.	.	.	.	.	.	.	3.90244e-09	0.00169302	.	.	.	.	.
CDK6	.	.			2	0	1	1	3.37682	.	5.45427	1.72595	1.22159	.	1.41936	1.02383	0.00172078	.	0.000143624	0.0206169	.	.	.	.	.	.	.	.	.	.	1.02383	1.41936	.	.	.	.	.	.	.	.	.	.	.	.	.	.	.	.	.
PTPRN	.	X			2	2	0	0	3.33257	3.33257	.	.	0.556578	0.556578	.	.	1.02895e-06	1.02895e-06	.	.	.	.	.	0.577928	.	.	.	.	.	.	.	.	.	.	.	.	.	.	0.535228	.	.	.	.	.	0.000180923	.	.	.	.
AKR1A1	.	.			2	2	0	0	3.29551	3.29551	.	.	0.551761	0.551761	.	.	1.06486e-06	1.06486e-06	.	.	.	.	.	0.534588	.	.	.	.	.	.	.	.	.	.	.	.	.	.	0.568933	.	.	.	.	.	0.000595659	.	.	.	.
RPL37A	.	X			2	0	1	1	3.26147	.	0.782769	5.82987	0.560261	.	0.550065	0.570457	1.50887e-06	.	0.037753	6.03049e-11	.	0.570457	0.550065	.	.	.	.	.	.	.	.	.	.	.	.	.	.	.	.	.	.	.	6.03049e-11	0.037753	.	.	.	.	.
HNRNPA1	.	.			2	1	1	0	3.25334	4.09522	2.32475	.	0.681762	0.652868	0.710655	.	1.69057e-05	5.33751e-07	0.000535458	.	.	.	.	.	.	.	0.652868	.	.	.	.	0.710655	.	.	.	.	.	.	.	.	.	.	.	.	.	.	.	5.33751e-07	.
AC099336.2	.	.			2	1	1	0	3.22917	1.21306	6.13603	.	0.951153	0.670127	1.23218	.	0.000402716	0.0154814	1.04758e-05	.	.	.	.	.	.	.	.	.	.	0.670127	.	1.23218	.	.	.	.	.	.	.	.	.	.	.	.	.	.	.	.	.
GPRIN3	.	.			2	2	0	0	3.21419	3.21419	.	.	0.69602	0.69602	.	.	2.41018e-05	2.41018e-05	.	.	.	.	.	.	.	.	0.621339	.	.	0.770701	.	.	.	.	.	.	.	.	.	.	.	.	.	.	.	.	.	3.56325e-05	.
FKBP4	.	.			2	1	1	0	3.17606	3.42839	2.4259	.	1.0657	0.839829	1.29158	.	0.00104654	8.27475e-05	0.0132359	.	.	.	.	.	.	.	.	.	.	0.839829	.	1.29158	.	.	.	.	.	.	.	.	.	.	.	.	.	.	.	.	.
RPL30	.	.			2	0	1	1	3.14416	.	4.68096	1.75285	1.07445	.	1.514	0.634911	0.00118499	.	0.000809489	0.00173467	.	0.634911	.	.	.	.	.	.	.	.	.	1.514	.	.	.	.	.	.	.	.	.	.	0.00173467	.	.	.	.	.	.
RAB18	.	.			2	2	0	0	3.13297	3.13297	.	.	0.590114	0.590114	.	.	4.90811e-06	4.90811e-06	.	.	.	.	.	.	.	.	0.653385	.	.	.	.	.	.	.	.	.	.	.	0.526843	.	.	.	.	.	.	.	.	7.43525e-05	.
SLC25A24	.	.			2	1	0	1	3.03944	2.55999	.	3.54233	0.793193	0.688095	.	0.898291	0.000147263	0.000190371	.	0.000113917	.	.	.	.	.	.	.	.	.	0.688095	0.898291	.	.	.	.	.	.	.	.	.	.	.	.	.	.	.	.	.	.
MLEC	.	.			2	1	1	0	3.01677	2.47184	3.47825	.	1.18739	0.917171	1.45761	.	0.0028796	0.00201806	0.00410895	.	.	.	.	.	.	.	.	.	.	0.917171	.	1.45761	.	.	.	.	.	.	.	.	.	.	.	.	.	.	.	.	.
NBEAL1	.	.			2	2	0	0	2.99525	2.99525	.	.	0.745418	0.745418	.	.	9.58942e-05	9.58942e-05	.	.	.	.	.	.	.	.	0.695485	.	.	0.795351	.	.	.	.	.	.	.	.	.	.	.	.	.	.	.	.	.	1.68787e-06	.
LONP2	.	.			2	2	0	0	2.99087	2.99087	.	.	0.556302	0.556302	.	.	4.20392e-06	4.20392e-06	.	.	.	.	.	.	.	.	0.609447	.	.	.	.	.	.	.	.	.	.	.	0.503157	.	.	.	.	.	.	.	.	0.000116733	.
PNPO	.	.			2	2	0	0	2.98346	2.98346	.	.	0.579164	0.579164	.	.	7.05787e-06	7.05787e-06	.	.	.	.	.	.	.	.	0.595157	.	.	.	.	.	.	.	.	.	.	.	0.563171	.	.	.	.	.	.	.	.	0.000251281	.
ATP8A1	.	.			2	2	0	0	2.92772	2.92772	.	.	0.738201	0.738201	.	.	0.000108138	0.000108138	.	.	.	.	.	.	.	.	0.563522	.	.	0.91288	.	.	.	.	.	.	.	.	.	.	.	.	.	.	.	.	.	7.86526e-06	.
DSTYK	.	.			2	1	0	1	2.92082	3.45091	.	2.23805	0.97108	0.885318	.	1.05684	0.000982182	0.000126492	.	0.00762644	.	.	.	.	.	.	.	.	.	0.885318	1.05684	.	.	.	.	.	.	.	.	.	.	.	.	.	.	.	.	.	.
TUBA1B	.	.			2	0	2	0	2.86977	.	2.86977	.	0.630305	.	0.630305	.	2.79909e-05	.	2.79909e-05	.	.	.	0.732712	.	.	.	.	.	.	.	.	.	.	.	0.527898	.	.	.	.	.	.	.	.	0.000311362	.	.	.	.	.
RPL27	.	.			2	0	2	0	2.8555	.	2.8555	.	1.20943	.	1.20943	.	0.00435493	.	0.00435493	.	.	.	0.760317	.	.	.	.	.	.	.	.	1.65855	.	.	.	.	.	.	.	.	.	.	.	0.0031167	.	.	.	.	.
EMC2	.	.			2	2	0	0	2.80261	2.80261	.	.	0.691449	0.691449	.	.	8.84637e-05	8.84637e-05	.	.	.	.	.	.	.	.	0.522458	.	.	0.86044	.	.	.	.	.	.	.	.	.	.	.	.	.	.	.	.	.	0.000976216	.
MT1E	.	.			2	1	1	0	2.799	4.77034	1.00884	.	0.575853	0.605926	0.545779	.	1.37842e-05	1.34028e-08	0.0141763	.	.	.	.	.	.	.	.	.	.	.	.	.	0.605926	.	0.545779	.	.	.	.	.	.	.	.	.	.	.	.	.	.
ARID2	X	.			2	2	0	0	2.79812	2.79812	.	.	0.596511	0.596511	.	.	2.03797e-05	2.03797e-05	.	.	.	.	.	.	.	.	0.629744	.	.	.	.	.	.	.	.	.	.	.	0.563279	.	.	.	.	.	.	.	.	0.00903743	.
PRDX3	.	.			2	0	2	0	2.79651	.	2.79651	.	1.07687	.	1.07687	.	0.00252991	.	0.00252991	.	.	.	.	.	.	.	.	.	.	.	.	1.56977	.	.	.	.	.	.	.	.	0.583956	.	.	.	.	.	.	.	.
ABHD10	.	.			2	2	0	0	2.77419	2.77419	.	.	0.637163	0.637163	.	.	4.42622e-05	4.42622e-05	.	.	.	.	.	0.621076	.	.	.	.	.	0.65325	.	.	.	.	.	.	.	.	.	.	.	.	.	.	3.71389e-06	.	.	.	.
UBE4A	.	.			2	2	0	0	2.75624	2.75624	.	.	0.755534	0.755534	.	.	0.000224867	0.000224867	.	.	.	.	.	.	.	.	0.822928	.	.	.	.	.	.	.	.	.	.	.	0.68814	.	.	.	.	.	.	.	.	5.13028e-05	.
MIER1	.	.			2	2	0	0	2.75231	2.75231	.	.	0.561237	0.561237	.	.	1.24736e-05	1.24736e-05	.	.	.	.	.	.	.	.	0.530777	.	.	.	.	.	.	.	.	.	.	.	0.591697	.	.	.	.	.	.	.	.	0.0247173	.
RB1CC1	.	.			2	2	0	0	2.7374	2.7374	.	.	0.770949	0.770949	.	.	0.000281387	0.000281387	.	.	.	.	.	.	.	.	0.554254	.	.	0.987644	.	.	.	.	.	.	.	.	.	.	.	.	.	.	.	.	.	0.00647143	.
GYG1	.	.			2	1	0	1	2.72284	2.76606	.	2.62706	0.568168	0.519134	.	0.617201	1.6132e-05	4.6966e-06	.	5.54106e-05	.	.	.	0.519134	.	.	.	.	.	.	.	.	.	0.617201	.	.	.	.	.	.	.	.	.	.	4.6966e-06	.	.	.	.
SETBP1	X	.			2	2	0	0	2.67486	2.67486	.	.	0.686528	0.686528	.	.	0.000126994	0.000126994	.	.	.	.	.	.	.	.	0.595937	.	.	0.777119	.	.	.	.	.	.	.	.	.	.	.	.	.	.	.	.	.	0.00274766	.
ZNF483	X	.			2	2	0	0	2.656	2.656	.	.	0.751099	0.751099	.	.	0.000290973	0.000290973	.	.	.	.	.	.	.	.	.	.	.	0.711208	.	.	.	.	.	0.79099	.	.	.	.	.	.	.	.	.	.	.	.	.
MRPS18B	.	.			2	1	1	0	2.65428	2.8093	2.07233	.	1.02915	0.800117	1.25818	.	0.00263574	0.000308239	0.0225381	.	.	.	.	.	.	.	.	.	.	0.800117	.	1.25818	.	.	.	.	.	.	.	.	.	.	.	.	.	.	.	.	.
COX7C	.	.			2	0	2	0	2.6362	.	2.6362	.	1.29986	.	1.29986	.	0.00937419	.	0.00937419	.	.	.	0.698548	.	.	.	.	.	.	.	.	1.90117	.	.	.	.	.	.	.	.	.	.	.	0.0314913	.	.	.	.	.
ARRDC3	.	.			2	2	0	0	2.62209	2.62209	.	.	0.732758	0.732758	.	.	0.000264003	0.000264003	.	.	.	.	.	.	.	.	.	.	.	0.747176	.	.	.	.	.	.	.	.	0.71834	.	.	.	.	.	.	.	.	.	.
GPX3	.	.			2	0	2	0	2.61826	.	2.61826	.	1.17598	.	1.17598	.	0.00593674	.	0.00593674	.	.	.	.	.	.	.	.	.	.	.	.	.	.	.	0.884587	.	.	.	.	.	1.46737	.	.	.	.	.	.	.	.
VLDLR	.	X			2	1	1	0	2.60762	1.99245	3.16554	.	1.2236	0.897898	1.54931	.	0.00739428	0.00603934	0.0090532	.	.	.	.	.	.	.	.	.	.	0.897898	.	1.54931	.	.	.	.	.	.	.	.	.	.	.	.	.	.	.	.	.
NEO1	.	X			2	1	0	1	2.58218	2.92102	.	2.11261	0.875142	0.788463	.	0.96182	0.00112049	0.000197375	.	0.00636101	.	.	.	.	.	.	.	.	.	0.788463	0.96182	.	.	.	.	.	.	.	.	.	.	.	.	.	.	.	.	.	.
TMX1	.	.			2	1	1	0	2.56367	2.78545	2.34901	.	0.551306	0.563432	0.53918	.	2.23783e-05	1.13835e-05	4.39924e-05	.	.	.	.	.	.	.	0.563432	.	.	.	.	.	.	.	0.53918	.	.	.	.	.	.	.	.	.	.	.	.	1.13835e-05	.
TAOK1	.	.			2	0	1	1	2.49556	.	3.35937	1.75973	1.24765	.	1.45518	1.04012	0.00999522	.	0.00491405	0.0203304	.	.	.	.	.	.	.	.	.	.	1.04012	1.45518	.	.	.	.	.	.	.	.	.	.	.	.	.	.	.	.	.
ABAT	.	.			2	2	0	0	2.48544	2.48544	.	.	0.702757	0.702757	.	.	0.000290599	0.000290599	.	.	.	.	.	.	.	.	0.5077	.	.	0.897814	.	.	.	.	.	.	.	.	.	.	.	.	.	.	.	.	.	0.0014384	.
SLC25A6	.	.			2	1	0	1	2.45491	2.19835	.	2.49075	0.6296	0.745649	.	0.51355	0.000126138	0.00112659	.	1.41229e-05	.	0.51355	.	.	.	.	.	.	.	0.745649	.	.	.	.	.	.	.	.	.	.	.	.	1.41229e-05	.	.	.	.	.	.
AC091167.3	.	.			2	1	1	0	2.44518	2.85588	1.55943	.	0.839464	0.666421	1.01251	.	0.0012224	5.18322e-05	0.028829	.	.	.	.	.	.	.	.	.	.	0.666421	.	1.01251	.	.	.	.	.	.	.	.	.	.	.	.	.	.	.	.	.
RRAGA	.	.			2	2	0	0	2.44469	2.44469	.	.	0.725787	0.725787	.	.	0.000428218	0.000428218	.	.	.	.	.	0.500322	.	.	.	.	.	0.951251	.	.	.	.	.	.	.	.	.	.	.	.	.	.	0.00143596	.	.	.	.
LRRC42	.	.			2	2	0	0	2.44119	2.44119	.	.	0.572807	0.572807	.	.	5.47271e-05	5.47271e-05	.	.	.	.	.	.	.	.	0.571212	.	.	0.574401	.	.	.	.	.	.	.	.	.	.	.	.	.	.	.	.	.	4.76029e-07	.
SURF2	.	.			2	1	0	1	2.36964	1.47153	.	3.45004	0.83885	0.723705	.	0.953995	0.00149669	0.00926134	.	0.000241874	.	.	.	.	.	.	.	.	.	0.723705	0.953995	.	.	.	.	.	.	.	.	.	.	.	.	.	.	.	.	.	.
VAPA	.	.			2	2	0	0	2.32221	2.32221	.	.	0.674562	0.674562	.	.	0.000360955	0.000360955	.	.	.	.	.	.	.	.	0.572924	.	.	0.7762	.	.	.	.	.	.	.	.	.	.	.	.	.	.	.	.	.	0.000122392	.
CENPC	.	.			2	2	0	0	2.26178	2.26178	.	.	0.5835	0.5835	.	.	0.000132973	0.000132973	.	.	.	.	.	.	.	.	0.516226	.	.	0.650774	.	.	.	.	.	.	.	.	.	.	.	.	.	.	.	.	.	7.28496e-06	.
PSMD7	.	.			2	1	1	0	2.24805	2.2278	2.00037	.	1.21716	0.949228	1.48509	.	0.0142244	0.0044982	0.0449811	.	.	.	.	.	.	.	.	.	.	0.949228	.	1.48509	.	.	.	.	.	.	.	.	.	.	.	.	.	.	.	.	.
MSN	.	.			2	2	0	0	2.18379	2.18379	.	.	0.604933	0.604933	.	.	0.000245488	0.000245488	.	.	.	.	.	.	.	.	0.502127	.	.	.	.	.	.	.	.	0.70774	.	.	.	.	.	.	.	.	.	.	.	6.83756e-05	.
PITHD1	.	.			2	1	1	0	2.16952	1.61733	2.72801	.	1.01488	0.760988	1.26878	.	0.00728281	0.00749379	0.00707777	.	.	.	.	.	.	.	.	.	.	0.760988	.	1.26878	.	.	.	.	.	.	.	.	.	.	.	.	.	.	.	.	.
CLEC2D	.	X			2	1	1	0	2.13956	2.18233	1.81496	.	0.842478	0.659425	1.02553	.	0.00288666	0.000490416	0.0169913	.	.	.	.	.	.	.	.	.	.	0.659425	.	1.02553	.	.	.	.	.	.	.	.	.	.	.	.	.	.	.	.	.
COPS4	.	.			2	2	0	0	2.0115	2.0115	.	.	0.527468	0.527468	.	.	0.000153639	0.000153639	.	.	.	.	.	0.535243	.	.	.	.	.	.	.	.	.	.	.	.	.	.	0.519692	.	.	.	.	.	0.000788201	.	.	.	.
CSNK2A2	.	.			2	1	0	1	1.9964	2.50038	.	1.36173	0.855348	0.780284	.	0.930412	0.00463431	0.000624516	.	0.0343895	.	.	.	.	.	.	.	.	.	0.780284	0.930412	.	.	.	.	.	.	.	.	.	.	.	.	.	.	.	.	.	.
WFS1	.	.			2	0	0	2	1.95114	.	.	1.95114	0.811687	.	.	0.811687	0.00394627	.	.	0.00394627	.	.	.	.	.	.	.	.	.	.	1.01188	.	.	0.611494	.	.	.	.	.	.	.	.	.	.	.	.	.	.	.
TMED3	.	.			2	0	1	1	1.91639	.	1.12041	2.77475	0.685012	.	0.656413	0.713612	0.0015937	.	0.0196398	0.000129323	.	0.713612	0.656413	.	.	.	.	.	.	.	.	.	.	.	.	.	.	.	.	.	.	.	0.000129323	0.0196398	.	.	.	.	.
ARF4	.	.			2	1	1	0	1.90801	2.17952	1.63678	.	0.637378	0.727692	0.547064	.	0.00101502	0.00101132	0.00101873	.	.	.	0.547064	0.727692	.	.	.	.	.	.	.	.	.	.	.	.	.	.	.	.	.	.	.	0.00101873	0.00101132	.	.	.	.
C2orf69	.	.			2	1	1	0	1.85344	1.66807	1.87565	.	0.983014	0.747434	1.21859	.	0.0130178	0.00586503	0.0288938	.	.	.	.	.	.	.	.	.	.	0.747434	.	1.21859	.	.	.	.	.	.	.	.	.	.	.	.	.	.	.	.	.
RANBP6	.	.			2	2	0	0	1.82599	1.82599	.	.	0.605291	0.605291	.	.	0.000962243	0.000962243	.	.	.	.	.	.	.	.	.	.	.	0.705881	.	.	.	.	.	.	.	.	0.504702	.	.	.	.	.	.	.	.	.	.
AMACR	.	.			2	0	1	1	1.79152	.	1.90071	1.66234	1.11021	.	1.23794	0.982491	0.0243403	.	0.0291487	0.0203252	.	.	.	.	.	.	.	.	.	.	0.982491	1.23794	.	.	.	.	.	.	.	.	.	.	.	.	.	.	.	.	.
HIPK3	.	.			2	2	0	0	1.78497	1.78497	.	.	0.781604	0.781604	.	.	0.00520326	0.00520326	.	.	.	.	.	.	.	.	0.695371	.	.	0.867837	.	.	.	.	.	.	.	.	.	.	.	.	.	.	.	.	.	0.00204962	.
RIOX2	.	.			2	1	1	0	1.72415	1.27359	2.06454	.	0.597552	0.655924	0.53918	.	0.0013021	0.0114374	0.000148239	.	.	.	.	.	.	.	.	.	.	.	.	.	.	.	.	0.655924	.	.	.	.	0.53918	.	.	.	.	.	.	.	.
RGPD6	.	.			2	2	0	0	1.6469	1.6469	.	.	0.635588	0.635588	.	.	0.00256359	0.00256359	.	.	.	.	.	.	.	.	0.644284	.	.	0.626892	.	.	.	.	.	.	.	.	.	.	.	.	.	.	.	.	.	0.000706867	.
SOD2	.	.			2	1	1	0	1.64079	0.827249	2.53401	.	0.532407	0.504802	0.560013	.	0.000828245	0.0229741	2.98592e-05	.	.	.	.	.	.	.	.	.	.	0.504802	.	0.560013	.	.	.	.	.	.	.	.	.	.	.	.	.	.	.	.	.
BNIP3P1	.	.			2	1	0	1	1.62454	1.27514	.	2.00524	0.633968	0.528064	.	0.739872	0.00273843	0.00384813	.	0.00194873	.	.	.	.	.	.	.	.	.	0.528064	0.739872	.	.	.	.	.	.	.	.	.	.	.	.	.	.	.	.	.	.
ZNF746	X	.			2	1	0	1	1.61173	2.23334	.	0.867441	0.60509	0.55902	.	0.65116	0.00216959	0.000101135	.	0.0465428	.	.	.	.	.	.	.	.	.	0.55902	0.65116	.	.	.	.	.	.	.	.	.	.	.	.	.	.	.	.	.	.
CLTC	.	X			2	2	0	0	1.58405	1.58405	.	.	0.714427	0.714427	.	.	0.00606407	0.00606407	.	.	.	.	.	.	.	.	0.551921	.	.	0.876933	.	.	.	.	.	.	.	.	.	.	.	.	.	.	.	.	.	0.0150452	.
HBP1	X	.			2	2	0	0	1.54978	1.54978	.	.	0.535382	0.535382	.	.	0.00127433	0.00127433	.	.	.	.	.	0.553364	.	.	.	.	.	.	.	.	.	.	.	.	.	.	0.517399	.	.	.	.	.	0.00168506	.	.	.	.
CHORDC1	.	.			2	2	0	0	1.30451	1.30451	.	.	0.597418	0.597418	.	.	0.00655265	0.00655265	.	.	.	.	.	.	.	.	0.574577	.	.	0.620259	.	.	.	.	.	.	.	.	.	.	.	.	.	.	.	.	.	0.0363434	.
DGKB	.	.			2	2	0	0	1.29394	1.29394	.	.	0.549931	0.549931	.	.	0.00443699	0.00443699	.	.	.	.	.	.	.	.	0.537893	.	.	.	.	.	.	.	.	0.561968	.	.	.	.	.	.	.	.	.	.	.	0.00265929	.
COMMD10	.	.			2	2	0	0	1.24717	1.24717	.	.	0.535216	0.535216	.	.	0.004675	0.004675	.	.	.	.	.	.	.	.	0.524668	.	.	0.545764	.	.	.	.	.	.	.	.	.	.	.	.	.	.	.	.	.	0.000685528	.
RDH11	.	.			2	0	1	1	1.12101	.	1.31258	0.931633	0.511365	.	0.514415	0.508316	0.00642406	.	0.00280804	0.0146966	.	.	.	.	.	.	.	.	.	.	.	.	.	0.508316	0.514415	.	.	.	.	.	.	.	.	.	.	.	.	.	.
TUFT1	.	.			2	2	0	0	0.940507	0.940507	.	.	0.550918	0.550918	.	.	0.0196263	0.0196263	.	.	.	.	.	.	.	.	0.542599	.	.	0.559237	.	.	.	.	.	.	.	.	.	.	.	.	.	.	.	.	.	0.0110036	.
VGF	.	.			1	0	0	1	100.635	.	.	100.635	1.80044	.	.	1.80044	1.27365e-56	.	.	1.27365e-56	.	1.80044	.	.	.	.	.	.	.	.	.	.	.	.	.	.	.	.	.	.	.	.	1.27365e-56	.	.	.	.	.	.
UNC5B	.	X			1	1	0	0	53.2071	53.2071	.	.	1.34993	1.34993	.	.	3.84794e-40	3.84794e-40	.	.	.	.	.	.	.	.	.	.	.	1.34993	.	.	.	.	.	.	.	.	.	.	.	.	.	.	.	.	.	.	.
ERRFI1	.	.			1	1	0	0	48.8318	48.8318	.	.	1.34778	1.34778	.	.	5.87202e-37	5.87202e-37	.	.	.	.	.	.	.	.	.	.	.	1.34778	.	.	.	.	.	.	.	.	.	.	.	.	.	.	.	.	.	.	.
SOBP	.	.			1	1	0	0	38.0269	38.0269	.	.	1.1527	1.1527	.	.	1.02461e-33	1.02461e-33	.	.	.	.	.	.	.	.	.	.	.	1.1527	.	.	.	.	.	.	.	.	.	.	.	.	.	.	.	.	.	.	.
PRICKLE1	.	.			1	1	0	0	36.6365	36.6365	.	.	1.09021	1.09021	.	.	2.48293e-34	2.48293e-34	.	.	.	.	.	.	.	.	.	.	.	1.09021	.	.	.	.	.	.	.	.	.	.	.	.	.	.	.	.	.	.	.
PLCH2	.	.			1	1	0	0	36.1472	36.1472	.	.	0.787047	0.787047	.	.	1.18125e-46	1.18125e-46	.	.	.	.	.	0.787047	.	.	.	.	.	.	.	.	.	.	.	.	.	.	.	.	.	.	.	.	1.18125e-46	.	.	.	.
TSHZ1	X	.			1	1	0	0	33.8852	33.8852	.	.	1.3287	1.3287	.	.	3.14317e-26	3.14317e-26	.	.	.	.	.	.	.	.	.	.	.	1.3287	.	.	.	.	.	.	.	.	.	.	.	.	.	.	.	.	.	.	.
USP9X	.	.			1	1	0	0	27.6529	27.6529	.	.	1.24365	1.24365	.	.	5.81722e-23	5.81722e-23	.	.	.	.	.	.	.	.	.	.	.	1.24365	.	.	.	.	.	.	.	.	.	.	.	.	.	.	.	.	.	.	.
STX3	.	.			1	1	0	0	26.9197	26.9197	.	.	1.09261	1.09261	.	.	2.30174e-25	2.30174e-25	.	.	.	.	.	.	.	.	.	.	.	1.09261	.	.	.	.	.	.	.	.	.	.	.	.	.	.	.	.	.	.	.
ADM	.	.			1	1	0	0	26.7459	26.7459	.	.	1.27158	1.27158	.	.	9.25612e-22	9.25612e-22	.	.	.	.	.	.	.	.	.	.	.	1.27158	.	.	.	.	.	.	.	.	.	.	.	.	.	.	.	.	.	.	.
ARID5B	X	.			1	1	0	0	26.0953	26.0953	.	.	1.08586	1.08586	.	.	9.29127e-25	9.29127e-25	.	.	.	.	.	.	.	.	.	.	.	.	.	.	.	.	.	.	.	.	1.08586	.	.	.	.	.	.	.	.	.	.
CYP27A1	.	.			1	1	0	0	26.0334	26.0334	.	.	0.597426	0.597426	.	.	2.65535e-44	2.65535e-44	.	.	.	.	.	.	.	.	.	.	.	.	.	.	0.597426	.	.	.	.	.	.	.	.	.	.	.	.	.	.	.	.
ABLIM1	.	.			1	0	1	0	25.9281	.	25.9281	.	2.15641	.	2.15641	.	9.46838e-13	.	9.46838e-13	.	.	.	.	.	.	.	.	.	.	.	.	2.15641	.	.	.	.	.	.	.	.	.	.	.	.	.	.	.	.	.
REPIN1	X	.			1	1	0	0	25.8009	25.8009	.	.	1.09031	1.09031	.	.	2.16888e-24	2.16888e-24	.	.	.	.	.	.	.	.	.	.	.	1.09031	.	.	.	.	.	.	.	.	.	.	.	.	.	.	.	.	.	.	.
TSTD2	.	.			1	1	0	0	25.5783	25.5783	.	.	1.11327	1.11327	.	.	1.0575e-23	1.0575e-23	.	.	.	.	.	.	.	.	.	.	.	1.11327	.	.	.	.	.	.	.	.	.	.	.	.	.	.	.	.	.	.	.
IGBP1	.	.			1	1	0	0	25.2303	25.2303	.	.	1.09817	1.09817	.	.	1.05988e-23	1.05988e-23	.	.	.	.	.	.	.	.	.	.	.	1.09817	.	.	.	.	.	.	.	.	.	.	.	.	.	.	.	.	.	.	.
KLHL2	.	.			1	1	0	0	24.9986	24.9986	.	.	0.879474	0.879474	.	.	3.76304e-29	3.76304e-29	.	.	.	.	.	.	.	.	.	.	.	0.879474	.	.	.	.	.	.	.	.	.	.	.	.	.	.	.	.	.	.	.
LIPH	.	.			1	1	0	0	24.8858	24.8858	.	.	0.535767	0.535767	.	.	3.55719e-47	3.55719e-47	.	.	.	.	.	.	.	.	.	.	.	.	.	.	.	.	.	.	.	.	0.535767	.	.	.	.	.	.	.	.	.	.
TTR	.	.			1	0	0	1	24.788	.	.	24.788	1.442	.	.	1.442	6.45742e-18	.	.	6.45742e-18	.	.	.	.	.	.	.	.	.	.	1.442	.	.	.	.	.	.	.	.	.	.	.	.	.	.	.	.	.	.
PTAR1	.	.			1	1	0	0	24.6397	24.6397	.	.	1.13159	1.13159	.	.	1.68092e-22	1.68092e-22	.	.	.	.	.	.	.	.	.	.	.	1.13159	.	.	.	.	.	.	.	.	.	.	.	.	.	.	.	.	.	.	.
INPP5F	.	.			1	1	0	0	23.8716	23.8716	.	.	1.5363	1.5363	.	.	2.89494e-16	2.89494e-16	.	.	.	.	.	.	.	.	.	.	.	1.5363	.	.	.	.	.	.	.	.	.	.	.	.	.	.	.	.	.	.	.
RPL21P16	.	.			1	1	0	0	23.7784	23.7784	.	.	0.660326	0.660326	.	.	9.77126e-37	9.77126e-37	.	.	.	.	.	.	.	.	0.660326	.	.	.	.	.	.	.	.	.	.	.	.	.	.	.	.	.	.	.	.	9.77126e-37	.
KLHL24	.	.			1	1	0	0	23.5879	23.5879	.	.	0.96175	0.96175	.	.	2.97832e-25	2.97832e-25	.	.	.	.	.	.	.	.	.	.	.	0.96175	.	.	.	.	.	.	.	.	.	.	.	.	.	.	.	.	.	.	.
GTF3C1	.	.			1	1	0	0	23.2789	23.2789	.	.	1.11431	1.11431	.	.	1.28584e-21	1.28584e-21	.	.	.	.	.	.	.	.	.	.	.	1.11431	.	.	.	.	.	.	.	.	.	.	.	.	.	.	.	.	.	.	.
FMN2	.	.			1	1	0	0	22.8436	22.8436	.	.	1.09941	1.09941	.	.	1.66695e-21	1.66695e-21	.	.	.	.	.	.	.	.	.	.	.	1.09941	.	.	.	.	.	.	.	.	.	.	.	.	.	.	.	.	.	.	.
JAK1	.	.			1	1	0	0	22.7153	22.7153	.	.	1.18752	1.18752	.	.	7.44052e-20	7.44052e-20	.	.	.	.	.	.	.	.	.	.	.	1.18752	.	.	.	.	.	.	.	.	.	.	.	.	.	.	.	.	.	.	.
TMOD2	.	.			1	1	0	0	22.2985	22.2985	.	.	0.998128	0.998128	.	.	4.56792e-23	4.56792e-23	.	.	.	.	.	.	.	.	.	.	.	0.998128	.	.	.	.	.	.	.	.	.	.	.	.	.	.	.	.	.	.	.
GDF15	.	X			1	1	0	0	22.1414	22.1414	.	.	1.6034	1.6034	.	.	1.55217e-14	1.55217e-14	.	.	.	.	.	.	.	.	.	.	.	1.6034	.	.	.	.	.	.	.	.	.	.	.	.	.	.	.	.	.	.	.
ZNF503	X	.			1	1	0	0	22.0374	22.0374	.	.	0.87567	0.87567	.	.	6.8184e-26	6.8184e-26	.	.	.	.	.	.	.	.	.	.	.	0.87567	.	.	.	.	.	.	.	.	.	.	.	.	.	.	.	.	.	.	.
PSIP1	.	.			1	1	0	0	21.9078	21.9078	.	.	1.25224	1.25224	.	.	3.20017e-18	3.20017e-18	.	.	.	.	.	.	.	.	.	.	.	1.25224	.	.	.	.	.	.	.	.	.	.	.	.	.	.	.	.	.	.	.
FAM47E-STBD1	.	.			1	1	0	0	21.7998	21.7998	.	.	0.969344	0.969344	.	.	3.24184e-23	3.24184e-23	.	.	.	.	.	.	.	.	.	.	.	0.969344	.	.	.	.	.	.	.	.	.	.	.	.	.	.	.	.	.	.	.
LIMS1	.	.			1	1	0	0	21.5464	21.5464	.	.	1.0637	1.0637	.	.	5.54403e-21	5.54403e-21	.	.	.	.	.	.	.	.	.	.	.	1.0637	.	.	.	.	.	.	.	.	.	.	.	.	.	.	.	.	.	.	.
ARL8B	.	.			1	1	0	0	21.433	21.433	.	.	1.19072	1.19072	.	.	1.00014e-18	1.00014e-18	.	.	.	.	.	.	.	.	.	.	.	1.19072	.	.	.	.	.	.	.	.	.	.	.	.	.	.	.	.	.	.	.
TSHZ3	X	.			1	1	0	0	21.2235	21.2235	.	.	0.815148	0.815148	.	.	9.19552e-27	9.19552e-27	.	.	.	.	.	.	.	.	.	.	.	0.815148	.	.	.	.	.	.	.	.	.	.	.	.	.	.	.	.	.	.	.
WBP2	.	.			1	1	0	0	21.2183	21.2183	.	.	1.46664	1.46664	.	.	3.40985e-15	3.40985e-15	.	.	.	.	.	.	.	.	.	.	.	1.46664	.	.	.	.	.	.	.	.	.	.	.	.	.	.	.	.	.	.	.
SPRYD3	.	.			1	1	0	0	20.2551	20.2551	.	.	1.11344	1.11344	.	.	6.43572e-19	6.43572e-19	.	.	.	.	.	.	.	.	.	.	.	1.11344	.	.	.	.	.	.	.	.	.	.	.	.	.	.	.	.	.	.	.
GRB10	.	.			1	1	0	0	20.2094	20.2094	.	.	0.859803	0.859803	.	.	3.12847e-24	3.12847e-24	.	.	.	.	.	.	.	.	.	.	.	0.859803	.	.	.	.	.	.	.	.	.	.	.	.	.	.	.	.	.	.	.
MTND4P35	.	.			1	1	0	0	19.7449	19.7449	.	.	1.34778	1.34778	.	.	2.23871e-15	2.23871e-15	.	.	.	.	.	.	.	.	.	.	.	1.34778	.	.	.	.	.	.	.	.	.	.	.	.	.	.	.	.	.	.	.
ZFAND5	.	.			1	1	0	0	19.6576	19.6576	.	.	1.13566	1.13566	.	.	4.90535e-18	4.90535e-18	.	.	.	.	.	.	.	.	.	.	.	1.13566	.	.	.	.	.	.	.	.	.	.	.	.	.	.	.	.	.	.	.
RAB31	.	.			1	1	0	0	19.5993	19.5993	.	.	0.981621	0.981621	.	.	1.0808e-20	1.0808e-20	.	.	.	.	.	.	.	.	.	.	.	0.981621	.	.	.	.	.	.	.	.	.	.	.	.	.	.	.	.	.	.	.
WASF3	.	.			1	1	0	0	19.3022	19.3022	.	.	0.791034	0.791034	.	.	3.96933e-25	3.96933e-25	.	.	.	.	.	.	.	.	.	.	.	0.791034	.	.	.	.	.	.	.	.	.	.	.	.	.	.	.	.	.	.	.
TPRG1L	.	.			1	1	0	0	18.9937	18.9937	.	.	1.05976	1.05976	.	.	1.19505e-18	1.19505e-18	.	.	.	.	.	.	.	.	.	.	.	1.05976	.	.	.	.	.	.	.	.	.	.	.	.	.	.	.	.	.	.	.
HINT1	.	.			1	0	1	0	18.6461	.	18.6461	.	1.78961	.	1.78961	.	3.80995e-11	.	3.80995e-11	.	.	.	.	.	.	.	.	.	.	.	.	1.78961	.	.	.	.	.	.	.	.	.	.	.	.	.	.	.	.	.
CTDSP2	.	.			1	1	0	0	18.6311	18.6311	.	.	1.08303	1.08303	.	.	6.26947e-18	6.26947e-18	.	.	.	.	.	.	.	.	.	.	.	1.08303	.	.	.	.	.	.	.	.	.	.	.	.	.	.	.	.	.	.	.
AES	.	.			1	1	0	0	18.4405	18.4405	.	.	1.30468	1.30468	.	.	7.34241e-15	7.34241e-15	.	.	.	.	.	.	.	.	.	.	.	1.30468	.	.	.	.	.	.	.	.	.	.	.	.	.	.	.	.	.	.	.
SRSF3	.	.			1	1	0	0	18.4313	18.4313	.	.	0.759967	0.759967	.	.	5.58768e-25	5.58768e-25	.	.	.	.	.	.	.	.	.	.	.	.	.	.	.	.	.	.	.	.	0.759967	.	.	.	.	.	.	.	.	.	.
RPL9P9	.	.			1	0	0	1	18.2601	.	.	18.2601	0.720929	.	.	0.720929	4.69232e-26	.	.	4.69232e-26	.	0.720929	.	.	.	.	.	.	.	.	.	.	.	.	.	.	.	.	.	.	.	.	4.69232e-26	.	.	.	.	.	.
CDC37L1	.	.			1	1	0	0	18.1814	18.1814	.	.	0.93512	0.93512	.	.	3.60703e-20	3.60703e-20	.	.	.	.	.	.	.	.	.	.	.	0.93512	.	.	.	.	.	.	.	.	.	.	.	.	.	.	.	.	.	.	.
SAMD12	.	.			1	1	0	0	18.0998	18.0998	.	.	0.576152	0.576152	.	.	3.84661e-32	3.84661e-32	.	.	.	.	.	.	.	.	.	.	.	.	.	.	.	.	.	.	.	.	0.576152	.	.	.	.	.	.	.	.	.	.
TOX4	.	.			1	1	0	0	18.0868	18.0868	.	.	0.898863	0.898863	.	.	7.55373e-21	7.55373e-21	.	.	.	.	.	.	.	.	.	.	.	.	.	.	.	.	.	.	.	.	0.898863	.	.	.	.	.	.	.	.	.	.
RRAGC	.	.			1	1	0	0	17.5571	17.5571	.	.	0.917185	0.917185	.	.	7.20498e-20	7.20498e-20	.	.	.	.	.	.	.	.	.	.	.	0.917185	.	.	.	.	.	.	.	.	.	.	.	.	.	.	.	.	.	.	.
ACTG1	.	.			1	1	0	0	17.5412	17.5412	.	.	1.21419	1.21419	.	.	3.57387e-15	3.57387e-15	.	.	.	.	.	.	.	.	.	.	.	1.21419	.	.	.	.	.	.	.	.	.	.	.	.	.	.	.	.	.	.	.
LYRM2	.	.			1	1	0	0	17.5049	17.5049	.	.	0.713605	0.713605	.	.	2.94996e-25	2.94996e-25	.	.	.	.	.	.	.	.	.	.	.	.	.	.	.	.	.	.	.	.	0.713605	.	.	.	.	.	.	.	.	.	.
MTND4P24	.	.			1	1	0	0	17.4521	17.4521	.	.	1.00213	1.00213	.	.	3.84507e-18	3.84507e-18	.	.	.	.	.	.	.	.	.	.	.	1.00213	.	.	.	.	.	.	.	.	.	.	.	.	.	.	.	.	.	.	.
DDX21	.	.			1	0	1	0	17.2323	.	17.2323	.	1.64534	.	1.64534	.	3.36233e-11	.	3.36233e-11	.	.	.	.	.	.	.	.	.	.	.	.	1.64534	.	.	.	.	.	.	.	.	.	.	.	.	.	.	.	.	.
OAZ1	.	.			1	0	0	1	17.1722	.	.	17.1722	0.902415	.	.	0.902415	9.35162e-20	.	.	9.35162e-20	.	0.902415	.	.	.	.	.	.	.	.	.	.	.	.	.	.	.	.	.	.	.	.	9.35162e-20	.	.	.	.	.	.
AKAP11	.	X			1	1	0	0	17.1614	17.1614	.	.	1.07632	1.07632	.	.	1.13615e-16	1.13615e-16	.	.	.	.	.	.	.	.	.	.	.	1.07632	.	.	.	.	.	.	.	.	.	.	.	.	.	.	.	.	.	.	.
CEBPB	X	.			1	1	0	0	17.1266	17.1266	.	.	0.732178	0.732178	.	.	4.06174e-24	4.06174e-24	.	.	.	.	.	.	.	.	.	.	.	0.732178	.	.	.	.	.	.	.	.	.	.	.	.	.	.	.	.	.	.	.
SNX27	.	.			1	1	0	0	16.9209	16.9209	.	.	0.862623	0.862623	.	.	2.42332e-20	2.42332e-20	.	.	.	.	.	.	.	.	.	.	.	.	.	.	.	.	.	.	.	.	0.862623	.	.	.	.	.	.	.	.	.	.
KLHL28	.	.			1	1	0	0	16.8394	16.8394	.	.	0.953283	0.953283	.	.	2.16476e-18	2.16476e-18	.	.	.	.	.	.	.	.	.	.	.	.	.	.	.	.	.	.	.	.	0.953283	.	.	.	.	.	.	.	.	.	.
SST	.	.			1	1	0	0	16.6009	16.6009	.	.	0.776415	0.776415	.	.	4.15426e-22	4.15426e-22	.	.	0.776415	.	.	.	.	.	.	.	.	.	.	.	.	.	.	.	.	.	.	.	.	4.15426e-22	.	.	.	.	.	.	.
SMAD7	.	.			1	1	0	0	16.3984	16.3984	.	.	0.783455	0.783455	.	.	1.17248e-21	1.17248e-21	.	.	.	.	.	.	.	.	.	.	.	0.783455	.	.	.	.	.	.	.	.	.	.	.	.	.	.	.	.	.	.	.
SELENOF	.	.			1	0	1	0	16.3898	.	16.3898	.	1.76256	.	1.76256	.	5.02478e-10	.	5.02478e-10	.	.	.	.	.	.	.	.	.	.	.	.	1.76256	.	.	.	.	.	.	.	.	.	.	.	.	.	.	.	.	.
MTCYBP35	.	.			1	1	0	0	16.2339	16.2339	.	.	1.17363	1.17363	.	.	1.4717e-14	1.4717e-14	.	.	.	.	.	.	.	.	.	.	.	1.17363	.	.	.	.	.	.	.	.	.	.	.	.	.	.	.	.	.	.	.
MKNK2	.	.			1	1	0	0	15.7514	15.7514	.	.	1.13662	1.13662	.	.	1.38623e-14	1.38623e-14	.	.	.	.	.	.	.	.	.	.	.	1.13662	.	.	.	.	.	.	.	.	.	.	.	.	.	.	.	.	.	.	.
FAM213A	.	.			1	0	1	0	15.7189	.	15.7189	.	1.83869	.	1.83869	.	2.82517e-09	.	2.82517e-09	.	.	.	.	.	.	.	.	.	.	.	.	1.83869	.	.	.	.	.	.	.	.	.	.	.	.	.	.	.	.	.
DLG2	.	.			1	1	0	0	15.5033	15.5033	.	.	0.672868	0.672868	.	.	9.10809e-24	9.10809e-24	.	.	.	.	.	.	.	.	0.672868	.	.	.	.	.	.	.	.	.	.	.	.	.	.	.	.	.	.	.	.	9.10809e-24	.
CLIP1	.	.			1	1	0	0	15.3404	15.3404	.	.	1.11108	1.11108	.	.	1.56043e-14	1.56043e-14	.	.	.	.	.	.	.	.	.	.	.	1.11108	.	.	.	.	.	.	.	.	.	.	.	.	.	.	.	.	.	.	.
VEGFB	.	.			1	1	0	0	15.1457	15.1457	.	.	0.967047	0.967047	.	.	2.17871e-16	2.17871e-16	.	.	.	.	.	.	.	.	.	.	.	0.967047	.	.	.	.	.	.	.	.	.	.	.	.	.	.	.	.	.	.	.
INSM1	X	.			1	1	0	0	15.1372	15.1372	.	.	0.52186	0.52186	.	.	9.85547e-30	9.85547e-30	.	.	0.52186	.	.	.	.	.	.	.	.	.	.	.	.	.	.	.	.	.	.	.	.	9.85547e-30	.	.	.	.	.	.	.
AC244669.1	.	.			1	1	0	0	15.0275	15.0275	.	.	0.941149	0.941149	.	.	1.07856e-16	1.07856e-16	.	.	.	.	.	.	.	.	.	.	.	0.941149	.	.	.	.	.	.	.	.	.	.	.	.	.	.	.	.	.	.	.
TSHZ2	X	.			1	1	0	0	14.6654	14.6654	.	.	0.817198	0.817198	.	.	1.13254e-18	1.13254e-18	.	.	.	.	.	.	.	.	.	.	.	0.817198	.	.	.	.	.	.	.	.	.	.	.	.	.	.	.	.	.	.	.
CNKSR2	.	.			1	1	0	0	14.639	14.639	.	.	0.534287	0.534287	.	.	3.98883e-28	3.98883e-28	.	.	.	.	.	.	.	.	.	.	.	.	.	.	.	.	.	.	.	.	0.534287	.	.	.	.	.	.	.	.	.	.
KIAA1456	.	.			1	1	0	0	14.5807	14.5807	.	.	0.576074	0.576074	.	.	4.89218e-26	4.89218e-26	.	.	.	.	.	.	.	.	.	.	.	.	.	.	.	.	.	.	.	.	0.576074	.	.	.	.	.	.	.	.	.	.
SLC24A2	.	X			1	1	0	0	14.5784	14.5784	.	.	0.782317	0.782317	.	.	2.31797e-19	2.31797e-19	.	.	.	.	.	.	.	.	.	.	.	.	.	.	.	.	.	.	.	.	0.782317	.	.	.	.	.	.	.	.	.	.
PDLIM5	.	.			1	1	0	0	14.4655	14.4655	.	.	1.14474	1.14474	.	.	2.30981e-13	2.30981e-13	.	.	.	.	.	.	.	.	.	.	.	1.14474	.	.	.	.	.	.	.	.	.	.	.	.	.	.	.	.	.	.	.
TRA2A	.	.			1	1	0	0	14.2339	14.2339	.	.	0.630376	0.630376	.	.	2.62981e-23	2.62981e-23	.	.	.	.	.	.	.	.	.	.	.	.	.	.	.	.	.	.	.	.	0.630376	.	.	.	.	.	.	.	.	.	.
CPLX2	.	.			1	0	1	0	14.2235	.	14.2235	.	1.76656	.	1.76656	.	8.88199e-09	.	8.88199e-09	.	.	.	.	.	.	.	.	.	.	.	.	1.76656	.	.	.	.	.	.	.	.	.	.	.	.	.	.	.	.	.
PDE3A	.	.			1	1	0	0	14.1312	14.1312	.	.	0.794012	0.794012	.	.	1.59505e-18	1.59505e-18	.	.	.	.	.	.	.	.	.	.	.	0.794012	.	.	.	.	.	.	.	.	.	.	.	.	.	.	.	.	.	.	.
LONRF2	.	.			1	1	0	0	14.0989	14.0989	.	.	1.09207	1.09207	.	.	1.22963e-13	1.22963e-13	.	.	.	.	.	.	.	.	.	.	.	1.09207	.	.	.	.	.	.	.	.	.	.	.	.	.	.	.	.	.	.	.
KDM7A	.	.			1	1	0	0	13.7237	13.7237	.	.	0.982204	0.982204	.	.	1.06573e-14	1.06573e-14	.	.	.	.	.	.	.	.	.	.	.	0.982204	.	.	.	.	.	.	.	.	.	.	.	.	.	.	.	.	.	.	.
CCT6A	.	.			1	0	1	0	13.5882	.	13.5882	.	1.87357	.	1.87357	.	5.59053e-08	.	5.59053e-08	.	.	.	.	.	.	.	.	.	.	.	.	1.87357	.	.	.	.	.	.	.	.	.	.	.	.	.	.	.	.	.
EIF4H	.	.			1	0	1	0	13.5832	.	13.5832	.	1.54008	.	1.54008	.	1.51425e-09	.	1.51425e-09	.	.	.	.	.	.	.	.	.	.	.	.	1.54008	.	.	.	.	.	.	.	.	.	.	.	.	.	.	.	.	.
SEC62	.	.			1	1	0	0	13.5404	13.5404	.	.	0.559448	0.559448	.	.	6.26279e-25	6.26279e-25	.	.	.	.	.	.	.	.	.	.	.	.	.	.	.	.	.	.	.	.	0.559448	.	.	.	.	.	.	.	.	.	.
MIS18BP1	.	.			1	1	0	0	13.5177	13.5177	.	.	0.811531	0.811531	.	.	2.20251e-17	2.20251e-17	.	.	.	.	.	.	.	.	.	.	.	0.811531	.	.	.	.	.	.	.	.	.	.	.	.	.	.	.	.	.	.	.
LYRM7	.	.			1	1	0	0	13.3963	13.3963	.	.	0.687263	0.687263	.	.	3.21894e-20	3.21894e-20	.	.	.	.	.	.	.	.	.	.	.	.	.	.	.	.	.	.	.	.	0.687263	.	.	.	.	.	.	.	.	.	.
CACNA1H	.	.			1	1	0	0	13.3861	13.3861	.	.	1.19371	1.19371	.	.	6.11142e-12	6.11142e-12	.	.	.	.	.	.	.	.	.	.	.	1.19371	.	.	.	.	.	.	.	.	.	.	.	.	.	.	.	.	.	.	.
MFSD14C	.	.			1	1	0	0	13.2212	13.2212	.	.	0.734275	0.734275	.	.	9.86781e-19	9.86781e-19	.	.	.	.	.	.	.	.	.	.	.	0.734275	.	.	.	.	.	.	.	.	.	.	.	.	.	.	.	.	.	.	.
SEMA4D	.	X			1	1	0	0	13.2098	13.2098	.	.	0.500352	0.500352	.	.	3.97116e-27	3.97116e-27	.	.	.	.	.	.	.	.	.	.	.	.	.	.	.	.	.	.	.	.	0.500352	.	.	.	.	.	.	.	.	.	.
LRRC4C	.	X			1	1	0	0	13.1882	13.1882	.	.	1.17125	1.17125	.	.	5.49615e-12	5.49615e-12	.	.	.	.	.	.	.	.	.	.	.	1.17125	.	.	.	.	.	.	.	.	.	.	.	.	.	.	.	.	.	.	.
FOXO3	X	.			1	1	0	0	13.0075	13.0075	.	.	1.15862	1.15862	.	.	5.93382e-12	5.93382e-12	.	.	.	.	.	.	.	.	.	.	.	1.15862	.	.	.	.	.	.	.	.	.	.	.	.	.	.	.	.	.	.	.
ELP4	.	.			1	0	0	1	12.7523	.	.	12.7523	1.39086	.	.	1.39086	6.78193e-10	.	.	6.78193e-10	.	.	.	.	.	.	.	.	.	.	1.39086	.	.	.	.	.	.	.	.	.	.	.	.	.	.	.	.	.	.
STBD1	.	.			1	1	0	0	12.7507	12.7507	.	.	0.679343	0.679343	.	.	1.70158e-19	1.70158e-19	.	.	.	.	.	.	.	.	.	.	.	0.679343	.	.	.	.	.	.	.	.	.	.	.	.	.	.	.	.	.	.	.
PRG4	.	.			1	1	0	0	12.5345	12.5345	.	.	1.52239	1.52239	.	.	5.84247e-09	5.84247e-09	.	.	.	.	.	.	.	.	.	.	.	1.52239	.	.	.	.	.	.	.	.	.	.	.	.	.	.	.	.	.	.	.
AGO1	.	.			1	1	0	0	12.4933	12.4933	.	.	0.882073	0.882073	.	.	6.86155e-15	6.86155e-15	.	.	.	.	.	.	.	.	.	.	.	.	.	.	.	.	.	.	.	.	0.882073	.	.	.	.	.	.	.	.	.	.
KLF9	X	.			1	1	0	0	12.4137	12.4137	.	.	0.736993	0.736993	.	.	1.43311e-17	1.43311e-17	.	.	.	.	.	.	.	.	.	.	.	0.736993	.	.	.	.	.	.	.	.	.	.	.	.	.	.	.	.	.	.	.
NUDT21	.	.			1	1	0	0	12.3164	12.3164	.	.	0.919249	0.919249	.	.	3.99591e-14	3.99591e-14	.	.	.	.	.	.	.	.	.	.	.	0.919249	.	.	.	.	.	.	.	.	.	.	.	.	.	.	.	.	.	.	.
SOCS7	.	.			1	1	0	0	12.2804	12.2804	.	.	0.896601	0.896601	.	.	2.01097e-14	2.01097e-14	.	.	.	.	.	.	.	.	.	.	.	0.896601	.	.	.	.	.	.	.	.	.	.	.	.	.	.	.	.	.	.	.
KIF13A	.	.			1	0	0	1	12.1514	.	.	12.1514	1.38253	.	.	1.38253	1.62467e-09	.	.	1.62467e-09	.	.	.	.	.	.	.	.	.	.	1.38253	.	.	.	.	.	.	.	.	.	.	.	.	.	.	.	.	.	.
DNM3	.	.			1	1	0	0	12.0831	12.0831	.	.	0.507759	0.507759	.	.	1.59586e-24	1.59586e-24	.	.	.	.	.	.	.	.	.	.	.	.	.	.	.	.	.	.	.	.	0.507759	.	.	.	.	.	.	.	.	.	.
CBX3	.	.			1	1	0	0	11.9491	11.9491	.	.	0.951535	0.951535	.	.	2.76868e-13	2.76868e-13	.	.	.	.	.	.	.	.	.	.	.	0.951535	.	.	.	.	.	.	.	.	.	.	.	.	.	.	.	.	.	.	.
MPP5	.	.			1	1	0	0	11.9252	11.9252	.	.	0.844192	0.844192	.	.	7.47854e-15	7.47854e-15	.	.	.	.	.	.	.	.	.	.	.	0.844192	.	.	.	.	.	.	.	.	.	.	.	.	.	.	.	.	.	.	.
RAB12	.	.			1	1	0	0	11.8491	11.8491	.	.	1.04083	1.04083	.	.	4.12782e-12	4.12782e-12	.	.	.	.	.	.	.	.	.	.	.	1.04083	.	.	.	.	.	.	.	.	.	.	.	.	.	.	.	.	.	.	.
SLC30A7	.	.			1	1	0	0	11.7898	11.7898	.	.	0.82177	0.82177	.	.	4.49988e-15	4.49988e-15	.	.	.	.	.	.	.	.	.	.	.	.	.	.	.	.	.	.	.	.	0.82177	.	.	.	.	.	.	.	.	.	.
CCNG2	.	.			1	1	0	0	11.7756	11.7756	.	.	0.755299	0.755299	.	.	2.56664e-16	2.56664e-16	.	.	.	.	.	.	.	.	.	.	.	0.755299	.	.	.	.	.	.	.	.	.	.	.	.	.	.	.	.	.	.	.
IRF2BPL	.	.			1	1	0	0	11.7468	11.7468	.	.	1.0653	1.0653	.	.	9.40242e-12	9.40242e-12	.	.	.	.	.	.	.	.	.	.	.	1.0653	.	.	.	.	.	.	.	.	.	.	.	.	.	.	.	.	.	.	.
CDKN1B	.	.			1	1	0	0	11.7084	11.7084	.	.	0.871163	0.871163	.	.	3.63107e-14	3.63107e-14	.	.	.	.	.	.	.	.	.	.	.	0.871163	.	.	.	.	.	.	.	.	.	.	.	.	.	.	.	.	.	.	.
GPAT4	.	.			1	1	0	0	11.6336	11.6336	.	.	0.942252	0.942252	.	.	4.50185e-13	4.50185e-13	.	.	.	.	.	.	.	.	.	.	.	0.942252	.	.	.	.	.	.	.	.	.	.	.	.	.	.	.	.	.	.	.
SLC30A1	.	X			1	1	0	0	11.5817	11.5817	.	.	0.820526	0.820526	.	.	7.673e-15	7.673e-15	.	.	.	.	.	.	.	.	.	.	.	0.820526	.	.	.	.	.	.	.	.	.	.	.	.	.	.	.	.	.	.	.
SRPRA	.	.			1	0	1	0	11.5287	.	11.5287	.	1.61069	.	1.61069	.	6.95621e-08	.	6.95621e-08	.	.	.	.	.	.	.	.	.	.	.	.	1.61069	.	.	.	.	.	.	.	.	.	.	.	.	.	.	.	.	.
LSAMP	.	X			1	1	0	0	11.3434	11.3434	.	.	0.657466	0.657466	.	.	5.58249e-18	5.58249e-18	.	.	.	.	.	.	.	.	.	.	.	.	.	.	.	.	.	.	.	.	0.657466	.	.	.	.	.	.	.	.	.	.
DDX3X	.	.			1	1	0	0	11.2788	11.2788	.	.	0.729081	0.729081	.	.	3.38954e-16	3.38954e-16	.	.	.	.	.	.	.	.	.	.	.	.	.	.	.	.	.	.	.	.	0.729081	.	.	.	.	.	.	.	.	.	.
KCNJ11	.	.			1	1	0	0	11.1086	11.1086	.	.	0.74849	0.74849	.	.	1.44081e-15	1.44081e-15	.	.	.	.	.	.	.	.	.	.	.	0.74849	.	.	.	.	.	.	.	.	.	.	.	.	.	.	.	.	.	.	.
TNRC6B	.	.			1	1	0	0	11.083	11.083	.	.	0.618932	0.618932	.	.	1.23991e-18	1.23991e-18	.	.	.	.	.	.	.	.	.	.	.	.	.	.	.	.	.	.	.	.	0.618932	.	.	.	.	.	.	.	.	.	.
EIF4G3	.	.			1	1	0	0	11.0453	11.0453	.	.	1.07984	1.07984	.	.	5.90603e-11	5.90603e-11	.	.	.	.	.	.	.	.	.	.	.	1.07984	.	.	.	.	.	.	.	.	.	.	.	.	.	.	.	.	.	.	.
CCDC28A	.	.			1	1	0	0	11.0372	11.0372	.	.	0.874697	0.874697	.	.	2.40815e-13	2.40815e-13	.	.	.	.	.	.	.	.	.	.	.	0.874697	.	.	.	.	.	.	.	.	.	.	.	.	.	.	.	.	.	.	.
STT3A	.	X			1	1	0	0	11.0056	11.0056	.	.	0.682345	0.682345	.	.	7.42894e-17	7.42894e-17	.	.	.	.	.	.	.	.	.	.	.	.	.	.	.	.	.	.	.	.	0.682345	.	.	.	.	.	.	.	.	.	.
EIF2A	.	.			1	1	0	0	10.9714	10.9714	.	.	0.941162	0.941162	.	.	2.20119e-12	2.20119e-12	.	.	.	.	.	.	.	.	.	.	.	0.941162	.	.	.	.	.	.	.	.	.	.	.	.	.	.	.	.	.	.	.
PI4KA	.	.			1	1	0	0	10.8282	10.8282	.	.	1.01392	1.01392	.	.	2.0917e-11	2.0917e-11	.	.	.	.	.	.	.	.	.	.	.	1.01392	.	.	.	.	.	.	.	.	.	.	.	.	.	.	.	.	.	.	.
TMEM144	.	.			1	1	0	0	10.8114	10.8114	.	.	0.582494	0.582494	.	.	2.75077e-19	2.75077e-19	.	.	.	.	.	.	.	.	.	.	.	.	.	.	.	.	.	.	.	.	0.582494	.	.	.	.	.	.	.	.	.	.
GOLPH3L	.	.			1	1	0	0	10.7731	10.7731	.	.	0.795436	0.795436	.	.	2.86033e-14	2.86033e-14	.	.	.	.	.	.	.	.	.	.	.	0.795436	.	.	.	.	.	.	.	.	.	.	.	.	.	.	.	.	.	.	.
ANAPC16	.	.			1	1	0	0	10.5677	10.5677	.	.	0.532281	0.532281	.	.	1.40062e-20	1.40062e-20	.	.	.	.	.	.	.	.	.	.	.	.	.	.	.	.	.	.	.	.	0.532281	.	.	.	.	.	.	.	.	.	.
CDS2	.	.			1	1	0	0	10.5296	10.5296	.	.	0.628553	0.628553	.	.	1.76932e-17	1.76932e-17	.	.	.	.	.	.	.	.	.	.	.	.	.	.	.	.	.	.	.	.	0.628553	.	.	.	.	.	.	.	.	.	.
RPL18	.	X			1	0	0	1	10.493	.	.	10.493	0.773704	.	.	0.773704	2.74127e-14	.	.	2.74127e-14	.	0.773704	.	.	.	.	.	.	.	.	.	.	.	.	.	.	.	.	.	.	.	.	2.74127e-14	.	.	.	.	.	.
SKIL	X	.			1	1	0	0	10.4821	10.4821	.	.	0.76199	0.76199	.	.	1.75279e-14	1.75279e-14	.	.	.	.	.	.	.	.	.	.	.	.	.	.	.	.	.	.	.	.	0.76199	.	.	.	.	.	.	.	.	.	.
GALNT10	.	.			1	1	0	0	10.3499	10.3499	.	.	0.634311	0.634311	.	.	4.82296e-17	4.82296e-17	.	.	.	.	.	.	.	.	.	.	.	0.634311	.	.	.	.	.	.	.	.	.	.	.	.	.	.	.	.	.	.	.
RORA	X	.			1	1	0	0	10.2792	10.2792	.	.	0.917971	0.917971	.	.	6.34272e-12	6.34272e-12	.	.	.	.	.	.	.	.	.	.	.	0.917971	.	.	.	.	.	.	.	.	.	.	.	.	.	.	.	.	.	.	.
ARF6	.	.			1	1	0	0	10.2534	10.2534	.	.	0.878742	0.878742	.	.	2.14652e-12	2.14652e-12	.	.	.	.	.	.	.	.	.	.	.	.	.	.	.	.	.	.	.	.	0.878742	.	.	.	.	.	.	.	.	.	.
HS6ST3	.	.			1	0	0	1	10.23	.	.	10.23	1.14829	.	.	1.14829	1.23356e-09	.	.	1.23356e-09	.	.	.	.	.	.	.	.	.	.	1.14829	.	.	.	.	.	.	.	.	.	.	.	.	.	.	.	.	.	.
TMEM55A	.	.			1	1	0	0	10.2154	10.2154	.	.	0.879336	0.879336	.	.	2.41439e-12	2.41439e-12	.	.	.	.	.	.	.	.	.	.	.	0.879336	.	.	.	.	.	.	.	.	.	.	.	.	.	.	.	.	.	.	.
NFIA	X	.			1	1	0	0	10.2054	10.2054	.	.	0.707112	0.707112	.	.	3.69366e-15	3.69366e-15	.	.	.	.	.	.	.	.	.	.	.	.	.	.	.	.	.	.	.	.	0.707112	.	.	.	.	.	.	.	.	.	.
ATP5G3	.	.			1	0	1	0	10.1796	.	10.1796	.	1.7932	.	1.7932	.	2.10501e-06	.	2.10501e-06	.	.	.	.	.	.	.	.	.	.	.	.	1.7932	.	.	.	.	.	.	.	.	.	.	.	.	.	.	.	.	.
SYNM	.	.			1	1	0	0	10.1682	10.1682	.	.	0.801643	0.801643	.	.	2.06909e-13	2.06909e-13	.	.	.	.	.	.	.	.	.	.	.	0.801643	.	.	.	.	.	.	.	.	.	.	.	.	.	.	.	.	.	.	.
GFOD1	.	.			1	1	0	0	10.04	10.04	.	.	1.01159	1.01159	.	.	1.1884e-10	1.1884e-10	.	.	.	.	.	.	.	.	.	.	.	1.01159	.	.	.	.	.	.	.	.	.	.	.	.	.	.	.	.	.	.	.
HPN	.	.			1	0	1	0	9.98417	.	9.98417	.	0.710548	.	0.710548	.	8.88476e-15	.	8.88476e-15	.	.	.	.	.	.	.	.	.	.	.	.	.	.	.	0.710548	.	.	.	.	.	.	.	.	.	.	.	.	.	.
ENDOD1	.	.			1	1	0	0	9.95503	9.95503	.	.	0.849647	0.849647	.	.	1.92014e-12	1.92014e-12	.	.	.	.	.	.	.	.	.	.	.	0.849647	.	.	.	.	.	.	.	.	.	.	.	.	.	.	.	.	.	.	.
MTCO2P2	.	.			1	1	0	0	9.93131	9.93131	.	.	0.957542	0.957542	.	.	4.24948e-11	4.24948e-11	.	.	.	.	.	.	.	.	.	.	.	0.957542	.	.	.	.	.	.	.	.	.	.	.	.	.	.	.	.	.	.	.
RCBTB1	.	.			1	1	0	0	9.91631	9.91631	.	.	0.759361	0.759361	.	.	8.73444e-14	8.73444e-14	.	.	.	.	.	.	.	.	.	.	.	0.759361	.	.	.	.	.	.	.	.	.	.	.	.	.	.	.	.	.	.	.
RAB1A	.	.			1	0	1	0	9.89577	.	9.89577	.	1.61298	.	1.61298	.	7.32679e-07	.	7.32679e-07	.	.	.	.	.	.	.	.	.	.	.	.	1.61298	.	.	.	.	.	.	.	.	.	.	.	.	.	.	.	.	.
MAST4	.	.			1	1	0	0	9.77222	9.77222	.	.	1.07036	1.07036	.	.	7.41527e-10	7.41527e-10	.	.	.	.	.	.	.	.	.	.	.	1.07036	.	.	.	.	.	.	.	.	.	.	.	.	.	.	.	.	.	.	.
ITPRIPL2	.	.			1	1	0	0	9.68938	9.68938	.	.	0.585773	0.585773	.	.	2.87617e-17	2.87617e-17	.	.	.	.	.	.	.	.	.	.	.	.	.	.	.	.	.	.	.	.	0.585773	.	.	.	.	.	.	.	.	.	.
NOC2L	.	.			1	1	0	0	9.64721	9.64721	.	.	0.581705	0.581705	.	.	2.60401e-17	2.60401e-17	.	.	.	.	.	.	.	.	.	.	.	0.581705	.	.	.	.	.	.	.	.	.	.	.	.	.	.	.	.	.	.	.
TCAF2	.	.			1	1	0	0	9.47446	9.47446	.	.	0.911838	0.911838	.	.	4.06903e-11	4.06903e-11	.	.	.	.	.	.	.	.	.	.	.	0.911838	.	.	.	.	.	.	.	.	.	.	.	.	.	.	.	.	.	.	.
MRAP2	.	.			1	1	0	0	9.4496	9.4496	.	.	0.892674	0.892674	.	.	2.59586e-11	2.59586e-11	.	.	.	.	.	0.892674	.	.	.	.	.	.	.	.	.	.	.	.	.	.	.	.	.	.	.	.	2.59586e-11	.	.	.	.
TIAL1	.	.			1	1	0	0	9.39504	9.39504	.	.	0.661261	0.661261	.	.	6.19799e-15	6.19799e-15	.	.	.	.	.	.	.	.	.	.	.	.	.	.	.	.	.	.	.	.	0.661261	.	.	.	.	.	.	.	.	.	.
KIAA0368	.	.			1	1	0	0	9.29348	9.29348	.	.	1.12479	1.12479	.	.	5.46488e-09	5.46488e-09	.	.	.	.	.	.	.	.	.	.	.	1.12479	.	.	.	.	.	.	.	.	.	.	.	.	.	.	.	.	.	.	.
MOSPD2	.	.			1	1	0	0	9.20592	9.20592	.	.	0.601085	0.601085	.	.	4.83616e-16	4.83616e-16	.	.	.	.	.	.	.	.	.	.	.	0.601085	.	.	.	.	.	.	.	.	.	.	.	.	.	.	.	.	.	.	.
PPP2R2C	.	.			1	1	0	0	9.17167	9.17167	.	.	0.595517	0.595517	.	.	3.97011e-16	3.97011e-16	.	.	.	.	.	.	.	.	.	.	.	0.595517	.	.	.	.	.	.	.	.	.	.	.	.	.	.	.	.	.	.	.
CAPN2	.	.			1	1	0	0	9.10634	9.10634	.	.	1.00971	1.00971	.	.	9.57792e-10	9.57792e-10	.	.	.	.	.	.	.	.	.	.	.	1.00971	.	.	.	.	.	.	.	.	.	.	.	.	.	.	.	.	.	.	.
JUND	X	.			1	1	0	0	9.07548	9.07548	.	.	0.983933	0.983933	.	.	5.97483e-10	5.97483e-10	.	.	.	.	.	.	.	.	.	.	.	0.983933	.	.	.	.	.	.	.	.	.	.	.	.	.	.	.	.	.	.	.
GRIP2	.	.			1	1	0	0	9.04745	9.04745	.	.	0.525067	0.525067	.	.	5.87458e-18	5.87458e-18	.	.	.	.	.	.	.	.	.	.	.	0.525067	.	.	.	.	.	.	.	.	.	.	.	.	.	.	.	.	.	.	.
KLHL12	.	.			1	1	0	0	9.0043	9.0043	.	.	0.738326	0.738326	.	.	6.37446e-13	6.37446e-13	.	.	.	.	.	.	.	.	.	.	.	0.738326	.	.	.	.	.	.	.	.	.	.	.	.	.	.	.	.	.	.	.
PRR15L	.	.			1	1	0	0	8.95036	8.95036	.	.	0.553109	0.553109	.	.	6.57806e-17	6.57806e-17	.	.	.	.	.	0.553109	.	.	.	.	.	.	.	.	.	.	.	.	.	.	.	.	.	.	.	.	6.57806e-17	.	.	.	.
CAPZA1	.	.			1	0	1	0	8.93573	.	8.93573	.	0.870613	.	0.870613	.	5.4485e-11	.	5.4485e-11	.	.	.	.	.	.	.	.	.	.	.	.	.	.	.	.	.	.	.	.	.	0.870613	.	.	.	.	.	.	.	.
DGCR5	.	.			1	1	0	0	8.92143	8.92143	.	.	0.630685	0.630685	.	.	7.15134e-15	7.15134e-15	.	.	.	.	.	.	.	.	.	.	.	0.630685	.	.	.	.	.	.	.	.	.	.	.	.	.	.	.	.	.	.	.
MCTP2	.	.			1	1	0	0	8.89387	8.89387	.	.	0.623404	0.623404	.	.	5.41237e-15	5.41237e-15	.	.	.	.	.	.	.	.	.	.	.	0.623404	.	.	.	.	.	.	.	.	.	.	.	.	.	.	.	.	.	.	.
PSMA1	.	.			1	1	0	0	8.7809	8.7809	.	.	0.622677	0.622677	.	.	7.90969e-15	7.90969e-15	.	.	.	.	.	.	.	.	.	.	.	.	.	.	.	.	.	.	.	.	0.622677	.	.	.	.	.	.	.	.	.	.
NIPAL3	.	X			1	1	0	0	8.68751	8.68751	.	.	0.639314	0.639314	.	.	2.57754e-14	2.57754e-14	.	.	.	.	.	.	.	.	.	.	.	.	.	.	.	.	.	.	.	.	0.639314	.	.	.	.	.	.	.	.	.	.
EFR3A	.	.			1	1	0	0	8.62609	8.62609	.	.	0.99942	0.99942	.	.	2.33832e-09	2.33832e-09	.	.	.	.	.	.	.	.	.	.	.	0.99942	.	.	.	.	.	.	.	.	.	.	.	.	.	.	.	.	.	.	.
CLASP2	.	.			1	1	0	0	8.52926	8.52926	.	.	0.534973	0.534973	.	.	1.13934e-16	1.13934e-16	.	.	.	.	.	.	.	.	.	.	.	.	.	.	.	.	.	.	.	.	0.534973	.	.	.	.	.	.	.	.	.	.
TTC22	.	.			1	1	0	0	8.49461	8.49461	.	.	0.854722	0.854722	.	.	1.15228e-10	1.15228e-10	.	.	.	.	.	.	.	.	.	.	.	0.854722	.	.	.	.	.	.	.	.	.	.	.	.	.	.	.	.	.	.	.
KIF5A	.	.			1	1	0	0	8.49241	8.49241	.	.	0.616371	0.616371	.	.	1.66692e-14	1.66692e-14	.	.	.	.	.	.	.	.	.	.	.	.	.	.	.	.	.	.	.	.	0.616371	.	.	.	.	.	.	.	.	.	.
CLDN7	.	X			1	0	1	0	8.31052	.	8.31052	.	0.599016	.	0.599016	.	1.33776e-14	.	1.33776e-14	.	.	.	.	.	.	.	.	.	.	.	.	.	.	.	0.599016	.	.	.	.	.	.	.	.	.	.	.	.	.	.
RC3H1	.	.			1	1	0	0	8.30746	8.30746	.	.	0.680129	0.680129	.	.	6.10201e-13	6.10201e-13	.	.	.	.	.	.	.	.	.	.	.	.	.	.	.	.	.	.	.	.	0.680129	.	.	.	.	.	.	.	.	.	.
GRSF1	.	.			1	0	0	1	8.26995	.	.	8.26995	1.44308	.	.	1.44308	1.85875e-06	.	.	1.85875e-06	.	.	.	.	.	.	.	.	.	.	1.44308	.	.	.	.	.	.	.	.	.	.	.	.	.	.	.	.	.	.
ZCCHC14	.	.			1	1	0	0	8.25107	8.25107	.	.	0.935136	0.935136	.	.	1.50179e-09	1.50179e-09	.	.	.	.	.	.	.	.	.	.	.	0.935136	.	.	.	.	.	.	.	.	.	.	.	.	.	.	.	.	.	.	.
SENP5	.	.			1	1	0	0	8.2287	8.2287	.	.	0.716207	0.716207	.	.	3.24134e-12	3.24134e-12	.	.	.	.	.	.	.	.	.	.	.	.	.	.	.	.	.	.	.	.	0.716207	.	.	.	.	.	.	.	.	.	.
RASGRP1	.	.			1	1	0	0	8.21726	8.21726	.	.	0.694314	0.694314	.	.	1.46189e-12	1.46189e-12	.	.	.	.	.	.	.	.	.	.	.	0.694314	.	.	.	.	.	.	.	.	.	.	.	.	.	.	.	.	.	.	.
COBLL1	.	.			1	1	0	0	8.19814	8.19814	.	.	0.864871	0.864871	.	.	3.31871e-10	3.31871e-10	.	.	.	.	.	.	.	.	.	.	.	0.864871	.	.	.	.	.	.	.	.	.	.	.	.	.	.	.	.	.	.	.
COX20	.	.			1	1	0	0	8.14674	8.14674	.	.	0.864377	0.864377	.	.	3.75852e-10	3.75852e-10	.	.	.	.	.	.	.	.	.	.	.	0.864377	.	.	.	.	.	.	.	.	.	.	.	.	.	.	.	.	.	.	.
FGF14	.	.			1	1	0	0	8.13166	8.13166	.	.	0.69856	0.69856	.	.	2.28765e-12	2.28765e-12	.	.	.	.	.	.	.	.	.	.	.	.	.	.	.	.	.	.	.	.	0.69856	.	.	.	.	.	.	.	.	.	.
RPL10P3	.	.			1	0	0	1	8.11692	.	.	8.11692	0.539742	.	.	0.539742	9.15119e-16	.	.	9.15119e-16	.	0.539742	.	.	.	.	.	.	.	.	.	.	.	.	.	.	.	.	.	.	.	.	9.15119e-16	.	.	.	.	.	.
SLC33A1	.	X			1	1	0	0	8.09887	8.09887	.	.	1.07244	1.07244	.	.	2.80667e-08	2.80667e-08	.	.	.	.	.	.	.	.	.	.	.	1.07244	.	.	.	.	.	.	.	.	.	.	.	.	.	.	.	.	.	.	.
EMP2	.	X			1	1	0	0	8.07282	8.07282	.	.	0.507448	0.507448	.	.	1.23404e-16	1.23404e-16	.	.	.	.	.	.	.	.	.	.	.	.	.	.	.	.	.	.	.	.	0.507448	.	.	.	.	.	.	.	.	.	.
OSGIN2	.	.			1	1	0	0	8.06262	8.06262	.	.	0.647064	0.647064	.	.	3.46485e-13	3.46485e-13	.	.	.	.	.	.	.	.	.	.	.	0.647064	.	.	.	.	.	.	.	.	.	.	.	.	.	.	.	.	.	.	.
NME7	.	.			1	0	1	0	8.01881	.	8.01881	.	0.542761	.	0.542761	.	1.68232e-15	.	1.68232e-15	.	.	.	0.542761	.	.	.	.	.	.	.	.	.	.	.	.	.	.	.	.	.	.	.	.	1.68232e-15	.	.	.	.	.
CTBP1	.	.			1	1	0	0	7.96986	7.96986	.	.	0.51692	0.51692	.	.	3.81966e-16	3.81966e-16	.	.	.	.	.	.	.	.	.	.	.	.	.	.	.	.	.	.	.	.	0.51692	.	.	.	.	.	.	.	.	.	.
RPS16	.	.			1	0	1	0	7.96837	.	7.96837	.	1.62691	.	1.62691	.	1.26514e-05	.	1.26514e-05	.	.	.	.	.	.	.	.	.	.	.	.	1.62691	.	.	.	.	.	.	.	.	.	.	.	.	.	.	.	.	.
RPL27A	.	X			1	0	0	1	7.95224	.	.	7.95224	0.618132	.	.	0.618132	1.3647e-13	.	.	1.3647e-13	.	0.618132	.	.	.	.	.	.	.	.	.	.	.	.	.	.	.	.	.	.	.	.	1.3647e-13	.	.	.	.	.	.
LRRN3	.	X			1	1	0	0	7.94759	7.94759	.	.	0.629769	0.629769	.	.	2.39968e-13	2.39968e-13	.	.	.	.	.	0.629769	.	.	.	.	.	.	.	.	.	.	.	.	.	.	.	.	.	.	.	.	2.39968e-13	.	.	.	.
DNAJA1	.	.			1	1	0	0	7.91085	7.91085	.	.	0.664633	0.664633	.	.	1.2515e-12	1.2515e-12	.	.	.	.	.	.	.	.	.	.	.	.	.	.	.	.	.	.	.	.	0.664633	.	.	.	.	.	.	.	.	.	.
DOCK10	.	.			1	1	0	0	7.88191	7.88191	.	.	0.591925	0.591925	.	.	4.83362e-14	4.83362e-14	.	.	.	.	.	.	.	.	.	.	.	0.591925	.	.	.	.	.	.	.	.	.	.	.	.	.	.	.	.	.	.	.
TRIM37	.	.			1	1	0	0	7.87463	7.87463	.	.	0.692781	0.692781	.	.	4.29835e-12	4.29835e-12	.	.	.	.	.	.	.	.	.	.	.	0.692781	.	.	.	.	.	.	.	.	.	.	.	.	.	.	.	.	.	.	.
FBXO16	.	.			1	1	0	0	7.8681	7.8681	.	.	0.687118	0.687118	.	.	3.54094e-12	3.54094e-12	.	.	.	.	.	.	.	.	.	.	.	0.687118	.	.	.	.	.	.	.	.	.	.	.	.	.	.	.	.	.	.	.
DGKD	.	.			1	1	0	0	7.85502	7.85502	.	.	0.628205	0.628205	.	.	3.13392e-13	3.13392e-13	.	.	.	.	.	.	.	.	.	.	.	0.628205	.	.	.	.	.	.	.	.	.	.	.	.	.	.	.	.	.	.	.
PDE4DIP	.	.			1	1	0	0	7.78134	7.78134	.	.	0.538921	0.538921	.	.	3.64129e-15	3.64129e-15	.	.	.	.	.	.	.	.	.	.	.	.	.	.	.	.	.	.	.	.	0.538921	.	.	.	.	.	.	.	.	.	.
HDLBP	.	.			1	0	1	0	7.77007	.	7.77007	.	1.69685	.	1.69685	.	2.63559e-05	.	2.63559e-05	.	.	.	.	.	.	.	.	.	.	.	.	1.69685	.	.	.	.	.	.	.	.	.	.	.	.	.	.	.	.	.
SAYSD1	.	.			1	1	0	0	7.76798	7.76798	.	.	0.647925	0.647925	.	.	1.02566e-12	1.02566e-12	.	.	.	.	.	.	.	.	.	.	.	0.647925	.	.	.	.	.	.	.	.	.	.	.	.	.	.	.	.	.	.	.
GOLGA4	.	.			1	0	1	0	7.71175	.	7.71175	.	1.69428	.	1.69428	.	2.80769e-05	.	2.80769e-05	.	.	.	.	.	.	.	.	.	.	.	.	1.69428	.	.	.	.	.	.	.	.	.	.	.	.	.	.	.	.	.
CC2D1B	.	.			1	1	0	0	7.66746	7.66746	.	.	0.645081	0.645081	.	.	1.30006e-12	1.30006e-12	.	.	.	.	.	.	.	.	.	.	.	0.645081	.	.	.	.	.	.	.	.	.	.	.	.	.	.	.	.	.	.	.
TCF4	X	.			1	1	0	0	7.66235	7.66235	.	.	0.572497	0.572497	.	.	4.12973e-14	4.12973e-14	.	.	.	.	.	.	.	.	.	.	.	.	.	.	.	.	.	.	.	.	0.572497	.	.	.	.	.	.	.	.	.	.
SESTD1	.	.			1	1	0	0	7.64276	7.64276	.	.	0.879054	0.879054	.	.	2.02164e-09	2.02164e-09	.	.	.	.	.	.	.	.	.	.	.	0.879054	.	.	.	.	.	.	.	.	.	.	.	.	.	.	.	.	.	.	.
WSB1	.	.			1	0	0	1	7.60586	.	.	7.60586	1.32792	.	.	1.32792	1.87219e-06	.	.	1.87219e-06	.	.	.	.	.	.	.	.	.	.	1.32792	.	.	.	.	.	.	.	.	.	.	.	.	.	.	.	.	.	.
DNAJC1	.	.			1	1	0	0	7.55314	7.55314	.	.	1.11762	1.11762	.	.	1.74486e-07	1.74486e-07	.	.	.	.	.	.	.	.	.	.	.	1.11762	.	.	.	.	.	.	.	.	.	.	.	.	.	.	.	.	.	.	.
ANKRD6	.	.			1	1	0	0	7.48002	7.48002	.	.	0.549334	0.549334	.	.	2.41816e-14	2.41816e-14	.	.	.	.	.	.	.	.	.	.	.	0.549334	.	.	.	.	.	.	.	.	.	.	.	.	.	.	.	.	.	.	.
AMPD2	.	.			1	1	0	0	7.47367	7.47367	.	.	0.521861	0.521861	.	.	4.7732e-15	4.7732e-15	.	.	.	.	.	.	.	.	.	.	.	.	.	.	0.521861	.	.	.	.	.	.	.	.	.	.	.	.	.	.	.	.
ID2	.	.			1	1	0	0	7.47063	7.47063	.	.	0.630708	0.630708	.	.	1.42943e-12	1.42943e-12	.	.	.	.	.	.	.	.	.	.	.	.	.	.	.	.	.	.	.	.	0.630708	.	.	.	.	.	.	.	.	.	.
WASF2	.	.			1	1	0	0	7.46765	7.46765	.	.	0.937164	0.937164	.	.	1.07558e-08	1.07558e-08	.	.	.	.	.	.	.	.	.	.	.	0.937164	.	.	.	.	.	.	.	.	.	.	.	.	.	.	.	.	.	.	.
APPL1	.	.			1	1	0	0	7.42354	7.42354	.	.	1.09498	1.09498	.	.	1.66108e-07	1.66108e-07	.	.	.	.	.	.	.	.	.	.	.	1.09498	.	.	.	.	.	.	.	.	.	.	.	.	.	.	.	.	.	.	.
VPS37C	.	.			1	1	0	0	7.3777	7.3777	.	.	0.625205	0.625205	.	.	1.58323e-12	1.58323e-12	.	.	.	.	.	.	.	.	.	.	.	0.625205	.	.	.	.	.	.	.	.	.	.	.	.	.	.	.	.	.	.	.
SNX3	.	.			1	0	1	0	7.34976	.	7.34976	.	1.5419	.	1.5419	.	1.71122e-05	.	1.71122e-05	.	.	.	.	.	.	.	.	.	.	.	.	1.5419	.	.	.	.	.	.	.	.	.	.	.	.	.	.	.	.	.
IFNGR1	.	X			1	1	0	0	7.34498	7.34498	.	.	0.512971	0.512971	.	.	4.80289e-15	4.80289e-15	.	.	.	.	.	.	.	.	.	.	.	.	.	.	.	.	.	.	.	.	0.512971	.	.	.	.	.	.	.	.	.	.
SMCO4	.	.			1	0	0	1	7.3342	.	.	7.3342	1.05193	.	.	1.05193	1.06635e-07	.	.	1.06635e-07	.	.	.	.	.	.	.	.	.	.	1.05193	.	.	.	.	.	.	.	.	.	.	.	.	.	.	.	.	.	.
SLC25A5	.	.			1	0	1	0	7.27668	.	7.27668	.	1.56458	.	1.56458	.	2.23413e-05	.	2.23413e-05	.	.	.	.	.	.	.	.	.	.	.	.	1.56458	.	.	.	.	.	.	.	.	.	.	.	.	.	.	.	.	.
VAV2	.	.			1	1	0	0	7.20365	7.20365	.	.	0.584832	0.584832	.	.	4.81434e-13	4.81434e-13	.	.	.	.	.	.	.	.	.	.	.	0.584832	.	.	.	.	.	.	.	.	.	.	.	.	.	.	.	.	.	.	.
KCNH2	.	X			1	1	0	0	7.15012	7.15012	.	.	0.927027	0.927027	.	.	1.93661e-08	1.93661e-08	.	.	.	.	.	.	.	.	.	.	.	0.927027	.	.	.	.	.	.	.	.	.	.	.	.	.	.	.	.	.	.	.
DAD1	.	.			1	1	0	0	7.13228	7.13228	.	.	0.634422	0.634422	.	.	5.72567e-12	5.72567e-12	.	.	.	.	.	0.634422	.	.	.	.	.	.	.	.	.	.	.	.	.	.	.	.	.	.	.	.	5.72567e-12	.	.	.	.
MTSS1	.	.			1	1	0	0	7.11567	7.11567	.	.	0.946212	0.946212	.	.	3.01883e-08	3.01883e-08	.	.	.	.	.	.	.	.	.	.	.	0.946212	.	.	.	.	.	.	.	.	.	.	.	.	.	.	.	.	.	.	.
PKNOX1	X	.			1	1	0	0	7.11394	7.11394	.	.	0.673364	0.673364	.	.	2.7241e-11	2.7241e-11	.	.	.	.	.	.	.	.	.	.	.	0.673364	.	.	.	.	.	.	.	.	.	.	.	.	.	.	.	.	.	.	.
MPHOSPH8	.	.			1	1	0	0	7.03825	7.03825	.	.	1.06167	1.06167	.	.	2.34726e-07	2.34726e-07	.	.	.	.	.	.	.	.	.	.	.	1.06167	.	.	.	.	.	.	.	.	.	.	.	.	.	.	.	.	.	.	.
PSMB5	.	.			1	1	0	0	6.97574	6.97574	.	.	0.537576	0.537576	.	.	1.05612e-13	1.05612e-13	.	.	.	.	.	.	.	.	.	.	.	.	.	.	.	.	.	.	.	.	0.537576	.	.	.	.	.	.	.	.	.	.
ARID1B	.	.			1	1	0	0	6.92108	6.92108	.	.	0.547115	0.547115	.	.	2.23798e-13	2.23798e-13	.	.	.	.	.	.	.	.	.	.	.	.	.	.	.	.	.	.	.	.	0.547115	.	.	.	.	.	.	.	.	.	.
OCIAD2	.	.			1	1	0	0	6.91842	6.91842	.	.	1.1876	1.1876	.	.	1.49434e-06	1.49434e-06	.	.	.	.	.	.	.	.	.	.	.	1.1876	.	.	.	.	.	.	.	.	.	.	.	.	.	.	.	.	.	.	.
EDEM1	.	.			1	1	0	0	6.89198	6.89198	.	.	0.698789	0.698789	.	.	1.37169e-10	1.37169e-10	.	.	.	.	.	.	.	.	.	.	.	.	.	.	.	.	.	.	.	.	0.698789	.	.	.	.	.	.	.	.	.	.
RBBP4	.	.			1	1	0	0	6.88011	6.88011	.	.	0.563598	0.563598	.	.	6.2021e-13	6.2021e-13	.	.	.	.	.	.	.	.	.	.	.	.	.	.	.	.	.	.	.	.	0.563598	.	.	.	.	.	.	.	.	.	.
PHF1	X	.			1	1	0	0	6.87195	6.87195	.	.	0.983629	0.983629	.	.	1.032e-07	1.032e-07	.	.	.	.	.	.	.	.	.	.	.	0.983629	.	.	.	.	.	.	.	.	.	.	.	.	.	.	.	.	.	.	.
MRFAP1	.	.			1	0	1	0	6.74651	.	6.74651	.	1.55285	.	1.55285	.	4.52266e-05	.	4.52266e-05	.	.	.	.	.	.	.	.	.	.	.	.	1.55285	.	.	.	.	.	.	.	.	.	.	.	.	.	.	.	.	.
MPZL3	.	X			1	1	0	0	6.69849	6.69849	.	.	0.74527	0.74527	.	.	1.02801e-09	1.02801e-09	.	.	.	.	.	.	.	.	.	.	.	.	.	.	.	.	.	.	.	.	0.74527	.	.	.	.	.	.	.	.	.	.
FAM8A1	.	.			1	1	0	0	6.68174	6.68174	.	.	0.873819	0.873819	.	.	2.25636e-08	2.25636e-08	.	.	.	.	.	.	.	.	.	.	.	0.873819	.	.	.	.	.	.	.	.	.	.	.	.	.	.	.	.	.	.	.
KCTD6	.	.			1	1	0	0	6.65078	6.65078	.	.	0.735064	0.735064	.	.	8.95571e-10	8.95571e-10	.	.	.	.	.	.	.	.	.	.	.	0.735064	.	.	.	.	.	.	.	.	.	.	.	.	.	.	.	.	.	.	.
AEBP2	X	.			1	1	0	0	6.61414	6.61414	.	.	0.702441	0.702441	.	.	3.83771e-10	3.83771e-10	.	.	.	.	.	.	.	.	.	.	.	.	.	.	.	.	.	.	.	.	0.702441	.	.	.	.	.	.	.	.	.	.
NMNAT2	.	.			1	1	0	0	6.50864	6.50864	.	.	0.966436	0.966436	.	.	1.84213e-07	1.84213e-07	.	.	.	.	.	.	.	.	.	.	.	0.966436	.	.	.	.	.	.	.	.	.	.	.	.	.	.	.	.	.	.	.
IL13RA1	.	X			1	1	0	0	6.49832	6.49832	.	.	0.951542	0.951542	.	.	1.48165e-07	1.48165e-07	.	.	.	.	.	.	.	.	.	.	.	0.951542	.	.	.	.	.	.	.	.	.	.	.	.	.	.	.	.	.	.	.
FKBP2	.	.			1	0	1	0	6.48387	.	6.48387	.	1.84627	.	1.84627	.	0.000307704	.	0.000307704	.	.	.	.	.	.	.	.	.	.	.	.	1.84627	.	.	.	.	.	.	.	.	.	.	.	.	.	.	.	.	.
RALGDS	.	.			1	1	0	0	6.45646	6.45646	.	.	0.748379	0.748379	.	.	2.35905e-09	2.35905e-09	.	.	.	.	.	.	.	.	.	.	.	0.748379	.	.	.	.	.	.	.	.	.	.	.	.	.	.	.	.	.	.	.
ITGAV	.	X			1	1	0	0	6.45064	6.45064	.	.	0.607171	0.607171	.	.	2.37636e-11	2.37636e-11	.	.	.	.	.	.	.	.	.	.	.	.	.	.	.	.	.	.	.	.	0.607171	.	.	.	.	.	.	.	.	.	.
CDK14	.	.			1	1	0	0	6.44684	6.44684	.	.	0.623088	0.623088	.	.	4.502e-11	4.502e-11	.	.	.	.	.	.	.	.	.	.	.	0.623088	.	.	.	.	.	.	.	.	.	.	.	.	.	.	.	.	.	.	.
BHLHB9	.	.			1	1	0	0	6.43244	6.43244	.	.	0.545044	0.545044	.	.	1.57876e-12	1.57876e-12	.	.	.	.	.	.	.	.	.	.	.	.	.	.	.	.	.	.	.	.	0.545044	.	.	.	.	.	.	.	.	.	.
ST6GAL1	.	.			1	1	0	0	6.40326	6.40326	.	.	0.622178	0.622178	.	.	5.10867e-11	5.10867e-11	.	.	.	.	.	.	.	.	0.622178	.	.	.	.	.	.	.	.	.	.	.	.	.	.	.	.	.	.	.	.	5.10867e-11	.
NLK	.	.			1	1	0	0	6.40234	6.40234	.	.	0.686103	0.686103	.	.	4.66172e-10	4.66172e-10	.	.	.	.	.	.	.	.	.	.	.	0.686103	.	.	.	.	.	.	.	.	.	.	.	.	.	.	.	.	.	.	.
S100A6	.	.			1	1	0	0	6.40016	6.40016	.	.	0.525741	0.525741	.	.	6.70513e-13	6.70513e-13	.	.	.	.	.	.	.	.	.	.	.	.	.	.	.	.	.	.	.	.	0.525741	.	.	.	.	.	.	.	.	.	.
RC3H2	.	.			1	1	0	0	6.37538	6.37538	.	.	0.546081	0.546081	.	.	2.11454e-12	2.11454e-12	.	.	.	.	.	.	.	.	.	.	.	.	.	.	.	.	.	.	.	.	0.546081	.	.	.	.	.	.	.	.	.	.
POR	.	.			1	0	1	0	6.36965	.	6.36965	.	0.604779	.	0.604779	.	2.93642e-11	.	2.93642e-11	.	.	.	.	.	.	.	.	.	.	.	.	.	.	.	0.604779	.	.	.	.	.	.	.	.	.	.	.	.	.	.
LRRC58	.	.			1	1	0	0	6.30146	6.30146	.	.	0.920012	0.920012	.	.	1.41474e-07	1.41474e-07	.	.	.	.	.	.	.	.	.	.	.	0.920012	.	.	.	.	.	.	.	.	.	.	.	.	.	.	.	.	.	.	.
TGM2	.	.			1	0	1	0	6.29551	.	6.29551	.	0.854804	.	0.854804	.	4.31658e-08	.	4.31658e-08	.	.	.	0.854804	.	.	.	.	.	.	.	.	.	.	.	.	.	.	.	.	.	.	.	.	4.31658e-08	.	.	.	.	.
GRK3	.	.			1	0	0	1	6.25329	.	.	6.25329	1.21545	.	.	1.21545	7.16434e-06	.	.	7.16434e-06	.	.	.	.	.	.	.	.	.	.	1.21545	.	.	.	.	.	.	.	.	.	.	.	.	.	.	.	.	.	.
COX7A1	.	.			1	0	0	1	6.2374	.	.	6.2374	0.662874	.	.	0.662874	3.89384e-10	.	.	3.89384e-10	.	0.662874	.	.	.	.	.	.	.	.	.	.	.	.	.	.	.	.	.	.	.	.	3.89384e-10	.	.	.	.	.	.
SYVN1	.	.			1	1	0	0	6.23675	6.23675	.	.	0.634944	0.634944	.	.	1.50479e-10	1.50479e-10	.	.	.	.	.	0.634944	.	.	.	.	.	.	.	.	.	.	.	.	.	.	.	.	.	.	.	.	1.50479e-10	.	.	.	.
RAB5A	.	.			1	1	0	0	6.2256	6.2256	.	.	0.890738	0.890738	.	.	1.02503e-07	1.02503e-07	.	.	.	.	.	.	.	.	.	.	.	0.890738	.	.	.	.	.	.	.	.	.	.	.	.	.	.	.	.	.	.	.
TMEM65	.	.			1	1	0	0	6.20403	6.20403	.	.	0.866198	0.866198	.	.	6.88055e-08	6.88055e-08	.	.	.	.	.	.	.	.	.	.	.	0.866198	.	.	.	.	.	.	.	.	.	.	.	.	.	.	.	.	.	.	.
ATP6V1C1	.	.			1	1	0	0	6.2013	6.2013	.	.	0.907777	0.907777	.	.	1.47469e-07	1.47469e-07	.	.	.	.	.	.	.	.	.	.	.	0.907777	.	.	.	.	.	.	.	.	.	.	.	.	.	.	.	.	.	.	.
SMIM29	.	.			1	1	0	0	6.20069	6.20069	.	.	0.708007	0.708007	.	.	1.746e-09	1.746e-09	.	.	.	.	.	.	.	.	.	.	.	0.708007	.	.	.	.	.	.	.	.	.	.	.	.	.	.	.	.	.	.	.
HAX1	.	.			1	0	1	0	6.12711	.	6.12711	.	0.534366	.	0.534366	.	3.41869e-12	.	3.41869e-12	.	.	.	.	.	.	.	.	.	.	.	.	.	.	.	0.534366	.	.	.	.	.	.	.	.	.	.	.	.	.	.
TBC1D5	.	.			1	1	0	0	6.08903	6.08903	.	.	0.864078	0.864078	.	.	8.97729e-08	8.97729e-08	.	.	.	.	.	.	.	.	.	.	.	0.864078	.	.	.	.	.	.	.	.	.	.	.	.	.	.	.	.	.	.	.
ATL3	.	.			1	1	0	0	6.04762	6.04762	.	.	0.736901	0.736901	.	.	6.21099e-09	6.21099e-09	.	.	.	.	.	.	.	.	.	.	.	.	.	.	.	.	.	.	.	.	0.736901	.	.	.	.	.	.	.	.	.	.
TULP4	.	.			1	1	0	0	6.04467	6.04467	.	.	0.669393	0.669393	.	.	9.33112e-10	9.33112e-10	.	.	.	.	.	.	.	.	.	.	.	.	.	.	.	.	.	.	.	.	0.669393	.	.	.	.	.	.	.	.	.	.
BMF	.	.			1	1	0	0	6.01896	6.01896	.	.	0.642129	0.642129	.	.	4.23215e-10	4.23215e-10	.	.	.	.	.	.	.	.	.	.	.	0.642129	.	.	.	.	.	.	.	.	.	.	.	.	.	.	.	.	.	.	.
MLLT11	.	.			1	0	0	1	5.99418	.	.	5.99418	0.623153	.	.	0.623153	2.40373e-10	.	.	2.40373e-10	.	.	.	.	.	.	.	.	.	.	.	.	.	0.623153	.	.	.	.	.	.	.	.	.	.	.	.	.	.	.
ABCG1	.	.			1	1	0	0	5.98447	5.98447	.	.	0.648485	0.648485	.	.	5.91027e-10	5.91027e-10	.	.	.	.	.	.	.	.	.	.	.	0.648485	.	.	.	.	.	.	.	.	.	.	.	.	.	.	.	.	.	.	.
RPL32P3	.	.			1	1	0	0	5.9747	5.9747	.	.	0.853101	0.853101	.	.	9.91955e-08	9.91955e-08	.	.	.	.	.	.	.	.	.	.	.	0.853101	.	.	.	.	.	.	.	.	.	.	.	.	.	.	.	.	.	.	.
BLOC1S2	.	.			1	1	0	0	5.9712	5.9712	.	.	0.857735	0.857735	.	.	1.09247e-07	1.09247e-07	.	.	.	.	.	.	.	.	.	.	.	0.857735	.	.	.	.	.	.	.	.	.	.	.	.	.	.	.	.	.	.	.
MDH2	.	.			1	0	1	0	5.91186	.	5.91186	.	0.597117	.	0.597117	.	1.25697e-10	.	1.25697e-10	.	.	.	0.597117	.	.	.	.	.	.	.	.	.	.	.	.	.	.	.	.	.	.	.	.	1.25697e-10	.	.	.	.	.
NAA20	.	.			1	0	0	1	5.89639	.	.	5.89639	1.11053	.	.	1.11053	4.90291e-06	.	.	4.90291e-06	.	.	.	.	.	.	.	.	.	.	1.11053	.	.	.	.	.	.	.	.	.	.	.	.	.	.	.	.	.	.
NAALADL2	.	X			1	1	0	0	5.89182	5.89182	.	.	0.805824	0.805824	.	.	4.88044e-08	4.88044e-08	.	.	.	.	.	.	.	.	.	.	.	0.805824	.	.	.	.	.	.	.	.	.	.	.	.	.	.	.	.	.	.	.
KLHDC10	.	.			1	1	0	0	5.84412	5.84412	.	.	0.90487	0.90487	.	.	3.47925e-07	3.47925e-07	.	.	.	.	.	.	.	.	.	.	.	0.90487	.	.	.	.	.	.	.	.	.	.	.	.	.	.	.	.	.	.	.
GOLGA8A	.	.			1	1	0	0	5.84001	5.84001	.	.	0.84133	0.84133	.	.	1.14447e-07	1.14447e-07	.	.	.	.	.	.	.	.	.	.	.	0.84133	.	.	.	.	.	.	.	.	.	.	.	.	.	.	.	.	.	.	.
RHOXF2	X	.			1	1	0	0	5.83518	5.83518	.	.	0.648031	0.648031	.	.	9.89743e-10	9.89743e-10	.	.	.	.	.	.	.	.	.	.	.	0.648031	.	.	.	.	.	.	.	.	.	.	.	.	.	.	.	.	.	.	.
STMN2	.	.			1	0	0	1	5.83139	.	.	5.83139	1.80767	.	.	1.80767	0.000594421	.	.	0.000594421	.	.	.	.	.	.	.	.	.	.	1.80767	.	.	.	.	.	.	.	.	.	.	.	.	.	.	.	.	.	.
CD164	.	X			1	0	0	1	5.83106	.	.	5.83106	1.22622	.	.	1.22622	1.7567e-05	.	.	1.7567e-05	.	.	.	.	.	.	.	.	.	.	1.22622	.	.	.	.	.	.	.	.	.	.	.	.	.	.	.	.	.	.
CTNNA1	.	.			1	0	0	1	5.80708	.	.	5.80708	1.27011	.	.	1.27011	2.67845e-05	.	.	2.67845e-05	.	.	.	.	.	.	.	.	.	.	1.27011	.	.	.	.	.	.	.	.	.	.	.	.	.	.	.	.	.	.
TGFBR1	.	X			1	1	0	0	5.80577	5.80577	.	.	0.633058	0.633058	.	.	6.74546e-10	6.74546e-10	.	.	.	.	.	.	.	.	.	.	.	.	.	.	.	.	.	.	.	.	0.633058	.	.	.	.	.	.	.	.	.	.
POLR1D	.	.			1	1	0	0	5.77742	5.77742	.	.	0.771818	0.771818	.	.	3.26983e-08	3.26983e-08	.	.	.	.	.	.	.	.	.	.	.	0.771818	.	.	.	.	.	.	.	.	.	.	.	.	.	.	.	.	.	.	.
GLG1	.	X			1	1	0	0	5.77458	5.77458	.	.	0.624271	0.624271	.	.	5.62176e-10	5.62176e-10	.	.	.	.	.	.	.	.	.	.	.	.	.	.	.	.	.	.	.	.	0.624271	.	.	.	.	.	.	.	.	.	.
GNAO1	.	.			1	0	0	1	5.75154	.	.	5.75154	1.29917	.	.	1.29917	3.74047e-05	.	.	3.74047e-05	.	.	.	.	.	.	.	.	.	.	1.29917	.	.	.	.	.	.	.	.	.	.	.	.	.	.	.	.	.	.
PPM1A	.	.			1	1	0	0	5.73884	5.73884	.	.	0.577101	0.577101	.	.	1.13697e-10	1.13697e-10	.	.	.	.	.	.	.	.	.	.	.	.	.	.	.	.	.	.	.	.	0.577101	.	.	.	.	.	.	.	.	.	.
CHD4	.	.			1	1	0	0	5.7315	5.7315	.	.	0.567469	0.567469	.	.	7.94127e-11	7.94127e-11	.	.	.	.	.	.	.	.	.	.	.	.	.	.	.	.	.	.	.	.	0.567469	.	.	.	.	.	.	.	.	.	.
VKORC1	.	.			1	0	0	1	5.70503	.	.	5.70503	0.607545	.	.	0.607545	4.07098e-10	.	.	4.07098e-10	.	0.607545	.	.	.	.	.	.	.	.	.	.	.	.	.	.	.	.	.	.	.	.	4.07098e-10	.	.	.	.	.	.
ROCK1	.	.			1	1	0	0	5.68737	5.68737	.	.	0.999285	0.999285	.	.	2.03499e-06	2.03499e-06	.	.	.	.	.	.	.	.	.	.	.	0.999285	.	.	.	.	.	.	.	.	.	.	.	.	.	.	.	.	.	.	.
RPL18AP3	.	.			1	0	0	1	5.67461	.	.	5.67461	0.543675	.	.	0.543675	3.65166e-11	.	.	3.65166e-11	.	0.543675	.	.	.	.	.	.	.	.	.	.	.	.	.	.	.	.	.	.	.	.	3.65166e-11	.	.	.	.	.	.
CDH6	.	X			1	1	0	0	5.67289	5.67289	.	.	0.660217	0.660217	.	.	2.55587e-09	2.55587e-09	.	.	.	.	.	.	.	.	.	.	.	.	.	.	.	.	.	.	.	.	0.660217	.	.	.	.	.	.	.	.	.	.
SDC4	.	.			1	1	0	0	5.62617	5.62617	.	.	1.05238	1.05238	.	.	4.50695e-06	4.50695e-06	.	.	.	.	.	.	.	.	.	.	.	1.05238	.	.	.	.	.	.	.	.	.	.	.	.	.	.	.	.	.	.	.
CACNA1D	.	.			1	1	0	0	5.61083	5.61083	.	.	0.959978	0.959978	.	.	1.42974e-06	1.42974e-06	.	.	.	.	.	.	.	.	.	.	.	0.959978	.	.	.	.	.	.	.	.	.	.	.	.	.	.	.	.	.	.	.
ATP11A	.	.			1	1	0	0	5.60903	5.60903	.	.	0.500621	0.500621	.	.	6.2497e-12	6.2497e-12	.	.	.	.	.	.	.	.	.	.	.	0.500621	.	.	.	.	.	.	.	.	.	.	.	.	.	.	.	.	.	.	.
RPS19	.	.			1	0	1	0	5.59639	.	5.59639	.	0.733832	.	0.733832	.	2.36454e-08	.	2.36454e-08	.	.	.	0.733832	.	.	.	.	.	.	.	.	.	.	.	.	.	.	.	.	.	.	.	.	2.36454e-08	.	.	.	.	.
PSMF1	.	.			1	0	1	0	5.56013	.	5.56013	.	1.46951	.	1.46951	.	0.000164565	.	0.000164565	.	.	.	.	.	.	.	.	.	.	.	.	1.46951	.	.	.	.	.	.	.	.	.	.	.	.	.	.	.	.	.
BCAT2	.	.			1	0	0	1	5.53582	.	.	5.53582	1.09391	.	.	1.09391	8.69818e-06	.	.	8.69818e-06	.	.	.	.	.	.	.	.	.	.	1.09391	.	.	.	.	.	.	.	.	.	.	.	.	.	.	.	.	.	.
SALL2	X	.			1	1	0	0	5.49667	5.49667	.	.	0.644535	0.644535	.	.	2.96407e-09	2.96407e-09	.	.	.	.	.	.	.	.	.	.	.	0.644535	.	.	.	.	.	.	.	.	.	.	.	.	.	.	.	.	.	.	.
MYO3A	.	.			1	1	0	0	5.48098	5.48098	.	.	0.940206	0.940206	.	.	1.48065e-06	1.48065e-06	.	.	.	.	.	.	.	.	.	.	.	0.940206	.	.	.	.	.	.	.	.	.	.	.	.	.	.	.	.	.	.	.
JMJD1C	.	.			1	1	0	0	5.42818	5.42818	.	.	1.20604	1.20604	.	.	3.15624e-05	3.15624e-05	.	.	.	.	.	.	.	.	.	.	.	1.20604	.	.	.	.	.	.	.	.	.	.	.	.	.	.	.	.	.	.	.
SOD1	.	.			1	0	0	1	5.40336	.	.	5.40336	1.02263	.	.	1.02263	5.20272e-06	.	.	5.20272e-06	.	.	.	.	.	.	.	.	.	.	1.02263	.	.	.	.	.	.	.	.	.	.	.	.	.	.	.	.	.	.
TRIM8	.	.			1	1	0	0	5.37708	5.37708	.	.	0.732505	0.732505	.	.	4.5639e-08	4.5639e-08	.	.	.	.	.	.	.	.	.	.	.	0.732505	.	.	.	.	.	.	.	.	.	.	.	.	.	.	.	.	.	.	.
SH3BGRL2	.	.			1	1	0	0	5.37399	5.37399	.	.	0.705188	0.705188	.	.	2.39524e-08	2.39524e-08	.	.	.	.	.	.	.	.	.	.	.	.	.	.	.	.	.	.	.	.	0.705188	.	.	.	.	.	.	.	.	.	.
BCL9	.	.			1	1	0	0	5.36994	5.36994	.	.	0.761816	0.761816	.	.	8.93596e-08	8.93596e-08	.	.	.	.	.	.	.	.	.	.	.	0.761816	.	.	.	.	.	.	.	.	.	.	.	.	.	.	.	.	.	.	.
YME1L1	.	.			1	1	0	0	5.33166	5.33166	.	.	0.954534	0.954534	.	.	2.59645e-06	2.59645e-06	.	.	.	.	.	.	.	.	.	.	.	0.954534	.	.	.	.	.	.	.	.	.	.	.	.	.	.	.	.	.	.	.
SIAH1	.	.			1	1	0	0	5.28707	5.28707	.	.	0.692079	0.692079	.	.	2.29398e-08	2.29398e-08	.	.	.	.	.	.	.	.	.	.	.	0.692079	.	.	.	.	.	.	.	.	.	.	.	.	.	.	.	.	.	.	.
CCNY	.	.			1	1	0	0	5.26675	5.26675	.	.	0.874999	0.874999	.	.	9.56864e-07	9.56864e-07	.	.	.	.	.	.	.	.	.	.	.	0.874999	.	.	.	.	.	.	.	.	.	.	.	.	.	.	.	.	.	.	.
AIDA	.	.			1	1	0	0	5.25801	5.25801	.	.	0.903325	0.903325	.	.	1.511e-06	1.511e-06	.	.	.	.	.	.	.	.	.	.	.	0.903325	.	.	.	.	.	.	.	.	.	.	.	.	.	.	.	.	.	.	.
ATP6V0E1	.	.			1	1	0	0	5.25762	5.25762	.	.	0.537749	0.537749	.	.	1.67075e-10	1.67075e-10	.	.	.	.	.	.	.	.	0.537749	.	.	.	.	.	.	.	.	.	.	.	.	.	.	.	.	.	.	.	.	1.67075e-10	.
NUCKS1	.	.			1	0	0	1	5.24574	.	.	5.24574	1.05684	.	.	1.05684	1.08739e-05	.	.	1.08739e-05	.	.	.	.	.	.	.	.	.	.	1.05684	.	.	.	.	.	.	.	.	.	.	.	.	.	.	.	.	.	.
TMEM106B	.	X			1	1	0	0	5.24025	5.24025	.	.	0.661648	0.661648	.	.	1.20228e-08	1.20228e-08	.	.	.	.	.	.	.	.	0.661648	.	.	.	.	.	.	.	.	.	.	.	.	.	.	.	.	.	.	.	.	1.20228e-08	.
H3F3A	.	.			1	0	1	0	5.22119	.	5.22119	.	0.520638	.	0.520638	.	9.36617e-11	.	9.36617e-11	.	.	.	.	.	.	.	.	.	.	.	.	0.520638	.	.	.	.	.	.	.	.	.	.	.	.	.	.	.	.	.
STXBP5	.	.			1	1	0	0	5.19005	5.19005	.	.	0.548433	0.548433	.	.	3.44023e-10	3.44023e-10	.	.	.	.	.	.	.	.	.	.	.	.	.	.	.	.	.	.	.	.	0.548433	.	.	.	.	.	.	.	.	.	.
HGNC:18790	.	.			1	1	0	0	5.18756	5.18756	.	.	0.521641	0.521641	.	.	1.13581e-10	1.13581e-10	.	.	.	.	.	0.521641	.	.	.	.	.	.	.	.	.	.	.	.	.	.	.	.	.	.	.	.	1.13581e-10	.	.	.	.
PHYH	.	.			1	1	0	0	5.17158	5.17158	.	.	0.746843	0.746843	.	.	1.18961e-07	1.18961e-07	.	.	.	.	.	.	.	.	.	.	.	0.746843	.	.	.	.	.	.	.	.	.	.	.	.	.	.	.	.	.	.	.
AC079250.1	.	.			1	0	0	1	5.14631	.	.	5.14631	0.517251	.	.	0.517251	1.12368e-10	.	.	1.12368e-10	.	0.517251	.	.	.	.	.	.	.	.	.	.	.	.	.	.	.	.	.	.	.	.	1.12368e-10	.	.	.	.	.	.
RCAN2	.	.			1	0	0	1	5.02421	.	.	5.02421	1.19331	.	.	1.19331	6.16133e-05	.	.	6.16133e-05	.	.	.	.	.	.	.	.	.	.	1.19331	.	.	.	.	.	.	.	.	.	.	.	.	.	.	.	.	.	.
ZMAT3	.	.			1	1	0	0	5.01627	5.01627	.	.	0.876521	0.876521	.	.	1.89264e-06	1.89264e-06	.	.	.	.	.	.	.	.	.	.	.	0.876521	.	.	.	.	.	.	.	.	.	.	.	.	.	.	.	.	.	.	.
TPPP	.	.			1	1	0	0	4.96772	4.96772	.	.	0.504395	0.504395	.	.	1.41624e-10	1.41624e-10	.	.	.	.	.	.	.	.	.	.	.	0.504395	.	.	.	.	.	.	.	.	.	.	.	.	.	.	.	.	.	.	.
RNF103	.	.			1	1	0	0	4.96066	4.96066	.	.	0.862564	0.862564	.	.	1.77391e-06	1.77391e-06	.	.	.	.	.	.	.	.	.	.	.	0.862564	.	.	.	.	.	.	.	.	.	.	.	.	.	.	.	.	.	.	.
PPP1R2	.	.			1	1	0	0	4.93944	4.93944	.	.	0.823751	0.823751	.	.	1.00862e-06	1.00862e-06	.	.	.	.	.	.	.	.	.	.	.	0.823751	.	.	.	.	.	.	.	.	.	.	.	.	.	.	.	.	.	.	.
ATXN2	.	.			1	0	0	1	4.8791	.	.	4.8791	1.39268	.	.	1.39268	0.000313775	.	.	0.000313775	.	.	.	.	.	.	.	.	.	.	1.39268	.	.	.	.	.	.	.	.	.	.	.	.	.	.	.	.	.	.
SSU72	.	.			1	1	0	0	4.87134	4.87134	.	.	0.546334	0.546334	.	.	1.21224e-09	1.21224e-09	.	.	.	.	.	.	.	.	.	.	.	.	.	.	.	.	.	.	.	.	0.546334	.	.	.	.	.	.	.	.	.	.
PNMA2	.	.			1	1	0	0	4.86509	4.86509	.	.	0.596981	0.596981	.	.	7.08774e-09	7.08774e-09	.	.	.	.	.	.	.	.	.	.	.	.	.	.	.	.	.	.	.	.	0.596981	.	.	.	.	.	.	.	.	.	.
VPS11	.	.			1	1	0	0	4.84206	4.84206	.	.	0.664969	0.664969	.	.	5.22836e-08	5.22836e-08	.	.	.	.	.	.	.	.	.	.	.	0.664969	.	.	.	.	.	.	.	.	.	.	.	.	.	.	.	.	.	.	.
PPP2R5C	.	.			1	1	0	0	4.83026	4.83026	.	.	0.548589	0.548589	.	.	1.56718e-09	1.56718e-09	.	.	.	.	.	.	.	.	.	.	.	.	.	.	.	.	.	.	.	.	0.548589	.	.	.	.	.	.	.	.	.	.
ACADSB	.	.			1	1	0	0	4.81069	4.81069	.	.	0.525934	0.525934	.	.	7.1295e-10	7.1295e-10	.	.	.	.	.	.	.	.	.	.	.	.	.	.	.	.	.	.	.	.	0.525934	.	.	.	.	.	.	.	.	.	.
HLA-E	.	X			1	0	0	1	4.80612	.	.	4.80612	0.720838	.	.	0.720838	2.15077e-07	.	.	2.15077e-07	.	0.720838	.	.	.	.	.	.	.	.	.	.	.	.	.	.	.	.	.	.	.	.	2.15077e-07	.	.	.	.	.	.
SARAF	.	.			1	1	0	0	4.80264	4.80264	.	.	0.680636	0.680636	.	.	8.78799e-08	8.78799e-08	.	.	.	.	.	0.680636	.	.	.	.	.	.	.	.	.	.	.	.	.	.	.	.	.	.	.	.	8.78799e-08	.	.	.	.
IMP3	.	.			1	1	0	0	4.79911	4.79911	.	.	0.841054	0.841054	.	.	1.96759e-06	1.96759e-06	.	.	.	.	.	.	.	.	.	.	.	0.841054	.	.	.	.	.	.	.	.	.	.	.	.	.	.	.	.	.	.	.
PCGF5	.	.			1	1	0	0	4.77711	4.77711	.	.	0.904724	0.904724	.	.	5.24585e-06	5.24585e-06	.	.	.	.	.	.	.	.	.	.	.	0.904724	.	.	.	.	.	.	.	.	.	.	.	.	.	.	.	.	.	.	.
ACVR1C	.	X			1	0	0	1	4.76695	.	.	4.76695	1.12429	.	.	1.12429	5.75471e-05	.	.	5.75471e-05	.	.	.	.	.	.	.	.	.	.	1.12429	.	.	.	.	.	.	.	.	.	.	.	.	.	.	.	.	.	.
ANKRD10	.	.			1	1	0	0	4.76278	4.76278	.	.	0.50828	0.50828	.	.	4.26214e-10	4.26214e-10	.	.	.	.	.	.	.	.	.	.	.	.	.	.	.	.	.	.	.	.	0.50828	.	.	.	.	.	.	.	.	.	.
NUDT3	.	.			1	1	0	0	4.76151	4.76151	.	.	0.592963	0.592963	.	.	9.33181e-09	9.33181e-09	.	.	.	.	.	.	.	.	.	.	.	.	.	.	.	.	.	.	.	.	0.592963	.	.	.	.	.	.	.	.	.	.
EBAG9	.	.			1	1	0	0	4.76034	4.76034	.	.	0.706968	0.706968	.	.	1.84733e-07	1.84733e-07	.	.	.	.	.	.	.	.	.	.	.	0.706968	.	.	.	.	.	.	.	.	.	.	.	.	.	.	.	.	.	.	.
GDI2	.	.			1	1	0	0	4.75747	4.75747	.	.	0.564922	0.564922	.	.	3.78912e-09	3.78912e-09	.	.	.	.	.	.	.	.	.	.	.	.	.	.	.	.	.	.	.	.	0.564922	.	.	.	.	.	.	.	.	.	.
MAP1LC3B	.	.			1	1	0	0	4.753	4.753	.	.	0.948156	0.948156	.	.	9.70766e-06	9.70766e-06	.	.	.	.	.	.	.	.	.	.	.	0.948156	.	.	.	.	.	.	.	.	.	.	.	.	.	.	.	.	.	.	.
VAPB	.	.			1	1	0	0	4.74116	4.74116	.	.	0.878934	0.878934	.	.	4.03451e-06	4.03451e-06	.	.	.	.	.	.	.	.	.	.	.	0.878934	.	.	.	.	.	.	.	.	.	.	.	.	.	.	.	.	.	.	.
SAR1A	.	.			1	1	0	0	4.73962	4.73962	.	.	0.574403	0.574403	.	.	5.6056e-09	5.6056e-09	.	.	.	.	.	.	.	.	.	.	.	.	.	.	.	.	.	.	.	.	0.574403	.	.	.	.	.	.	.	.	.	.
TERF2	X	.			1	1	0	0	4.70767	4.70767	.	.	0.772288	0.772288	.	.	8.02157e-07	8.02157e-07	.	.	.	.	.	.	.	.	.	.	.	0.772288	.	.	.	.	.	.	.	.	.	.	.	.	.	.	.	.	.	.	.
JMY	.	.			1	1	0	0	4.67955	4.67955	.	.	0.731863	0.731863	.	.	4.03626e-07	4.03626e-07	.	.	.	.	.	.	.	.	.	.	.	0.731863	.	.	.	.	.	.	.	.	.	.	.	.	.	.	.	.	.	.	.
SIX2	X	.			1	1	0	0	4.67002	4.67002	.	.	1.0414	1.0414	.	.	3.27818e-05	3.27818e-05	.	.	.	.	.	.	.	.	.	.	.	1.0414	.	.	.	.	.	.	.	.	.	.	.	.	.	.	.	.	.	.	.
HLF	X	.			1	1	0	0	4.65442	4.65442	.	.	0.707998	0.707998	.	.	2.66647e-07	2.66647e-07	.	.	.	.	.	.	.	.	.	.	.	0.707998	.	.	.	.	.	.	.	.	.	.	.	.	.	.	.	.	.	.	.
NDUFB9	.	.			1	0	1	0	4.64059	.	4.64059	.	1.50529	.	1.50529	.	0.000826294	.	0.000826294	.	.	.	.	.	.	.	.	.	.	.	.	1.50529	.	.	.	.	.	.	.	.	.	.	.	.	.	.	.	.	.
SCG5	.	.			1	0	1	0	4.63534	.	4.63534	.	0.505677	.	0.505677	.	6.81381e-10	.	6.81381e-10	.	.	.	.	.	.	.	.	.	.	.	.	0.505677	.	.	.	.	.	.	.	.	.	.	.	.	.	.	.	.	.
OSTM1	.	X			1	1	0	0	4.55773	4.55773	.	.	0.853674	0.853674	.	.	4.58187e-06	4.58187e-06	.	.	.	.	.	.	.	.	.	.	.	0.853674	.	.	.	.	.	.	.	.	.	.	.	.	.	.	.	.	.	.	.
MEF2D	X	.			1	1	0	0	4.53879	4.53879	.	.	0.716477	0.716477	.	.	4.62514e-07	4.62514e-07	.	.	.	.	.	.	.	.	.	.	.	0.716477	.	.	.	.	.	.	.	.	.	.	.	.	.	.	.	.	.	.	.
TCF7L2	X	.			1	1	0	0	4.53796	4.53796	.	.	0.908363	0.908363	.	.	1.00982e-05	1.00982e-05	.	.	.	.	.	.	.	.	.	.	.	0.908363	.	.	.	.	.	.	.	.	.	.	.	.	.	.	.	.	.	.	.
MTURN	.	.			1	1	0	0	4.53774	4.53774	.	.	0.952796	0.952796	.	.	1.72762e-05	1.72762e-05	.	.	.	.	.	.	.	.	.	.	.	0.952796	.	.	.	.	.	.	.	.	.	.	.	.	.	.	.	.	.	.	.
SLC39A9	.	X			1	1	0	0	4.53409	4.53409	.	.	0.744604	0.744604	.	.	8.1421e-07	8.1421e-07	.	.	.	.	.	.	.	.	.	.	.	.	.	.	.	.	.	.	.	.	0.744604	.	.	.	.	.	.	.	.	.	.
CDC42BPA	.	.			1	1	0	0	4.52864	4.52864	.	.	0.770725	0.770725	.	.	1.33103e-06	1.33103e-06	.	.	.	.	.	.	.	.	0.770725	.	.	.	.	.	.	.	.	.	.	.	.	.	.	.	.	.	.	.	.	1.33103e-06	.
RHBDD2	.	.			1	0	1	0	4.51957	.	4.51957	.	0.530293	.	0.530293	.	3.00071e-09	.	3.00071e-09	.	.	.	.	.	.	.	.	.	.	.	.	.	.	.	0.530293	.	.	.	.	.	.	.	.	.	.	.	.	.	.
KDSR	.	.			1	1	0	0	4.49862	4.49862	.	.	0.766119	0.766119	.	.	1.34287e-06	1.34287e-06	.	.	.	.	.	.	.	.	.	.	.	0.766119	.	.	.	.	.	.	.	.	.	.	.	.	.	.	.	.	.	.	.
PTPN11	.	.			1	0	1	0	4.48588	.	4.48588	.	1.63361	.	1.63361	.	0.00179475	.	0.00179475	.	.	.	.	.	.	.	.	.	.	.	.	1.63361	.	.	.	.	.	.	.	.	.	.	.	.	.	.	.	.	.
CSTB	.	.			1	0	1	0	4.45519	.	4.45519	.	1.74165	.	1.74165	.	0.00276671	.	0.00276671	.	.	.	.	.	.	.	.	.	.	.	.	1.74165	.	.	.	.	.	.	.	.	.	.	.	.	.	.	.	.	.
NOL7	.	.			1	0	1	0	4.44561	.	4.44561	.	1.52751	.	1.52751	.	0.00122925	.	0.00122925	.	.	.	.	.	.	.	.	.	.	.	.	1.52751	.	.	.	.	.	.	.	.	.	.	.	.	.	.	.	.	.
EIF4EBP1	.	.			1	0	1	0	4.41501	.	4.41501	.	0.535221	.	0.535221	.	5.63714e-09	.	5.63714e-09	.	.	.	.	.	.	.	.	.	.	.	.	.	.	.	0.535221	.	.	.	.	.	.	.	.	.	.	.	.	.	.
BACH1	X	.			1	1	0	0	4.40921	4.40921	.	.	0.502941	0.502941	.	.	1.71065e-09	1.71065e-09	.	.	.	.	.	.	.	.	.	.	.	0.502941	.	.	.	.	.	.	.	.	.	.	.	.	.	.	.	.	.	.	.
ABHD2	.	.			1	1	0	0	4.40426	4.40426	.	.	0.982355	0.982355	.	.	3.28573e-05	3.28573e-05	.	.	.	.	.	.	.	.	.	.	.	0.982355	.	.	.	.	.	.	.	.	.	.	.	.	.	.	.	.	.	.	.
NOL3	.	.			1	1	0	0	4.39327	4.39327	.	.	0.67814	0.67814	.	.	3.32341e-07	3.32341e-07	.	.	.	.	.	.	.	.	.	.	.	0.67814	.	.	.	.	.	.	.	.	.	.	.	.	.	.	.	.	.	.	.
PCMT1	.	.			1	0	1	0	4.37549	.	4.37549	.	1.60106	.	1.60106	.	0.00184982	.	0.00184982	.	.	.	.	.	.	.	.	.	.	.	.	1.60106	.	.	.	.	.	.	.	.	.	.	.	.	.	.	.	.	.
SPIN1	.	.			1	1	0	0	4.35471	4.35471	.	.	0.874586	0.874586	.	.	1.04914e-05	1.04914e-05	.	.	.	.	.	.	.	.	.	.	.	0.874586	.	.	.	.	.	.	.	.	.	.	.	.	.	.	.	.	.	.	.
BTF3L4	.	.			1	1	0	0	4.34826	4.34826	.	.	0.514907	0.514907	.	.	3.59128e-09	3.59128e-09	.	.	.	.	.	.	.	.	.	.	.	.	.	.	.	.	.	.	.	.	0.514907	.	.	.	.	.	.	.	.	.	.
FAM222B	.	.			1	1	0	0	4.3431	4.3431	.	.	0.852274	0.852274	.	.	8.01868e-06	8.01868e-06	.	.	.	.	.	.	.	.	.	.	.	0.852274	.	.	.	.	.	.	.	.	.	.	.	.	.	.	.	.	.	.	.
SPOPL	.	.			1	1	0	0	4.32873	4.32873	.	.	0.638666	0.638666	.	.	1.66816e-07	1.66816e-07	.	.	.	.	.	.	.	.	.	.	.	0.638666	.	.	.	.	.	.	.	.	.	.	.	.	.	.	.	.	.	.	.
ELOVL5	.	.			1	0	0	1	4.28736	.	.	4.28736	0.555953	.	.	0.555953	1.94209e-08	.	.	1.94209e-08	.	.	.	.	.	.	.	.	.	.	.	.	.	0.555953	.	.	.	.	.	.	.	.	.	.	.	.	.	.	.
SEC61A1	.	.			1	1	0	0	4.27843	4.27843	.	.	0.594102	0.594102	.	.	6.28773e-08	6.28773e-08	.	.	.	.	.	0.594102	.	.	.	.	.	.	.	.	.	.	.	.	.	.	.	.	.	.	.	.	6.28773e-08	.	.	.	.
CNOT9	.	.			1	1	0	0	4.24915	4.24915	.	.	0.547087	0.547087	.	.	1.71056e-08	1.71056e-08	.	.	.	.	.	.	.	.	.	.	.	.	.	.	.	.	.	.	.	.	0.547087	.	.	.	.	.	.	.	.	.	.
SMU1	.	.			1	1	0	0	4.2329	4.2329	.	.	0.539669	0.539669	.	.	1.43377e-08	1.43377e-08	.	.	.	.	.	.	.	.	.	.	.	.	.	.	.	.	.	.	.	.	0.539669	.	.	.	.	.	.	.	.	.	.
PARD3	.	.			1	1	0	0	4.19836	4.19836	.	.	0.504117	0.504117	.	.	4.69722e-09	4.69722e-09	.	.	.	.	.	.	.	.	.	.	.	0.504117	.	.	.	.	.	.	.	.	.	.	.	.	.	.	.	.	.	.	.
HELB	.	.			1	1	0	0	4.19485	4.19485	.	.	0.864753	0.864753	.	.	1.40955e-05	1.40955e-05	.	.	.	.	.	.	.	.	.	.	.	0.864753	.	.	.	.	.	.	.	.	.	.	.	.	.	.	.	.	.	.	.
ERP44	.	.			1	1	0	0	4.19423	4.19423	.	.	0.655197	0.655197	.	.	3.96754e-07	3.96754e-07	.	.	.	.	.	0.655197	.	.	.	.	.	.	.	.	.	.	.	.	.	.	.	.	.	.	.	.	3.96754e-07	.	.	.	.
NIN	.	.			1	1	0	0	4.19269	4.19269	.	.	0.615837	0.615837	.	.	1.55557e-07	1.55557e-07	.	.	.	.	.	.	.	.	.	.	.	0.615837	.	.	.	.	.	.	.	.	.	.	.	.	.	.	.	.	.	.	.
LYSMD2	.	.			1	1	0	0	4.1924	4.1924	.	.	1.05108	1.05108	.	.	0.000102644	0.000102644	.	.	.	.	.	.	.	.	.	.	.	1.05108	.	.	.	.	.	.	.	.	.	.	.	.	.	.	.	.	.	.	.
GTPBP2	.	.			1	1	0	0	4.19213	4.19213	.	.	0.617928	0.617928	.	.	1.64372e-07	1.64372e-07	.	.	.	.	.	.	.	.	.	.	.	0.617928	.	.	.	.	.	.	.	.	.	.	.	.	.	.	.	.	.	.	.
PAIP2B	.	.			1	1	0	0	4.18681	4.18681	.	.	0.723013	0.723013	.	.	1.61888e-06	1.61888e-06	.	.	.	.	.	.	.	.	.	.	.	.	.	.	.	.	.	.	.	.	0.723013	.	.	.	.	.	.	.	.	.	.
NISCH	.	.			1	0	1	0	4.18299	.	4.18299	.	1.58062	.	1.58062	.	0.00225723	.	0.00225723	.	.	.	.	.	.	1.58062	.	.	.	.	.	.	.	.	.	.	.	.	.	.	.	.	.	.	.	.	0.00225723	.	.
PTPN4	.	.			1	1	0	0	4.18018	4.18018	.	.	0.61931	0.61931	.	.	1.77935e-07	1.77935e-07	.	.	.	.	.	.	.	.	.	.	.	0.61931	.	.	.	.	.	.	.	.	.	.	.	.	.	.	.	.	.	.	.
HECTD1	.	.			1	1	0	0	4.16624	4.16624	.	.	1.01063	1.01063	.	.	7.54327e-05	7.54327e-05	.	.	.	.	.	.	.	.	.	.	.	1.01063	.	.	.	.	.	.	.	.	.	.	.	.	.	.	.	.	.	.	.
OXA1L	.	.			1	1	0	0	4.16191	4.16191	.	.	0.854127	0.854127	.	.	1.3406e-05	1.3406e-05	.	.	.	.	.	.	.	.	.	.	.	0.854127	.	.	.	.	.	.	.	.	.	.	.	.	.	.	.	.	.	.	.
FAM155A	.	.			1	1	0	0	4.15621	4.15621	.	.	0.683297	0.683297	.	.	8.2683e-07	8.2683e-07	.	.	.	.	.	.	.	.	.	.	.	0.683297	.	.	.	.	.	.	.	.	.	.	.	.	.	.	.	.	.	.	.
ATF6	X	.			1	1	0	0	4.13304	4.13304	.	.	0.89023	0.89023	.	.	2.27686e-05	2.27686e-05	.	.	.	.	.	.	.	.	.	.	.	0.89023	.	.	.	.	.	.	.	.	.	.	.	.	.	.	.	.	.	.	.
NCALD	.	.			1	1	0	0	4.12005	4.12005	.	.	0.515414	0.515414	.	.	1.0147e-08	1.0147e-08	.	.	0.515414	.	.	.	.	.	.	.	.	.	.	.	.	.	.	.	.	.	.	.	.	1.0147e-08	.	.	.	.	.	.	.
WHAMM	.	.			1	1	0	0	4.11015	4.11015	.	.	0.784465	0.784465	.	.	5.76199e-06	5.76199e-06	.	.	.	.	.	.	.	.	.	.	.	0.784465	.	.	.	.	.	.	.	.	.	.	.	.	.	.	.	.	.	.	.
CLCN4	.	.			1	1	0	0	4.10408	4.10408	.	.	0.770795	0.770795	.	.	4.73716e-06	4.73716e-06	.	.	.	.	.	.	.	.	.	.	.	0.770795	.	.	.	.	.	.	.	.	.	.	.	.	.	.	.	.	.	.	.
TM9SF2	.	X			1	1	0	0	4.10124	4.10124	.	.	0.681915	0.681915	.	.	9.67629e-07	9.67629e-07	.	.	.	.	.	0.681915	.	.	.	.	.	.	.	.	.	.	.	.	.	.	.	.	.	.	.	.	9.67629e-07	.	.	.	.
MAML3	.	.			1	1	0	0	4.10056	4.10056	.	.	0.525034	0.525034	.	.	1.54851e-08	1.54851e-08	.	.	.	.	.	.	.	.	.	.	.	0.525034	.	.	.	.	.	.	.	.	.	.	.	.	.	.	.	.	.	.	.
ZHX3	X	.			1	1	0	0	4.07566	4.07566	.	.	0.751356	0.751356	.	.	3.76357e-06	3.76357e-06	.	.	.	.	.	.	.	.	.	.	.	0.751356	.	.	.	.	.	.	.	.	.	.	.	.	.	.	.	.	.	.	.
LAMTOR3	.	.			1	1	0	0	4.07516	4.07516	.	.	0.866196	0.866196	.	.	1.97397e-05	1.97397e-05	.	.	.	.	.	.	.	.	.	.	.	0.866196	.	.	.	.	.	.	.	.	.	.	.	.	.	.	.	.	.	.	.
IFIT1	.	.			1	1	0	0	4.06387	4.06387	.	.	0.620322	0.620322	.	.	2.8104e-07	2.8104e-07	.	.	.	.	.	.	.	.	0.620322	.	.	.	.	.	.	.	.	.	.	.	.	.	.	.	.	.	.	.	.	2.8104e-07	.
NR1D1	X	.			1	1	0	0	4.05788	4.05788	.	.	0.63614	0.63614	.	.	4.17913e-07	4.17913e-07	.	.	.	.	.	.	.	.	.	.	.	0.63614	.	.	.	.	.	.	.	.	.	.	.	.	.	.	.	.	.	.	.
TMEM126B	.	.			1	1	0	0	4.05473	4.05473	.	.	0.986895	0.986895	.	.	7.78802e-05	7.78802e-05	.	.	.	.	.	.	.	.	.	.	.	0.986895	.	.	.	.	.	.	.	.	.	.	.	.	.	.	.	.	.	.	.
TAGLN2	.	X			1	0	1	0	4.02573	.	4.02573	.	0.725418	.	0.725418	.	2.82141e-06	.	2.82141e-06	.	.	.	0.725418	.	.	.	.	.	.	.	.	.	.	.	.	.	.	.	.	.	.	.	.	2.82141e-06	.	.	.	.	.
DHX32	.	.			1	1	0	0	4.01814	4.01814	.	.	0.638264	0.638264	.	.	5.06503e-07	5.06503e-07	.	.	.	.	.	.	.	.	.	.	.	0.638264	.	.	.	.	.	.	.	.	.	.	.	.	.	.	.	.	.	.	.
KREMEN1	.	X			1	1	0	0	3.98305	3.98305	.	.	0.713465	0.713465	.	.	2.6141e-06	2.6141e-06	.	.	.	.	.	.	.	.	.	.	.	0.713465	.	.	.	.	.	.	.	.	.	.	.	.	.	.	.	.	.	.	.
ARCN1	.	.			1	0	1	0	3.98239	.	3.98239	.	1.54677	.	1.54677	.	0.00266285	.	0.00266285	.	.	.	.	.	.	.	.	.	.	.	.	1.54677	.	.	.	.	.	.	.	.	.	.	.	.	.	.	.	.	.
AXL	.	X			1	1	0	0	3.97019	3.97019	.	.	0.960651	0.960651	.	.	7.36521e-05	7.36521e-05	.	.	.	.	.	.	.	.	.	.	.	0.960651	.	.	.	.	.	.	.	.	.	.	.	.	.	.	.	.	.	.	.
RAD23B	.	.			1	0	1	0	3.96217	.	3.96217	.	1.40277	.	1.40277	.	0.00149785	.	0.00149785	.	.	.	.	.	.	.	.	.	.	.	.	1.40277	.	.	.	.	.	.	.	.	.	.	.	.	.	.	.	.	.
LDLRAD4	.	X			1	1	0	0	3.9608	3.9608	.	.	0.562436	0.562436	.	.	9.07361e-08	9.07361e-08	.	.	.	.	.	.	.	.	.	.	.	0.562436	.	.	.	.	.	.	.	.	.	.	.	.	.	.	.	.	.	.	.
EMC4	.	.			1	0	1	0	3.9305	.	3.9305	.	1.74142	.	1.74142	.	0.0055326	.	0.0055326	.	.	.	.	.	.	.	.	.	.	.	.	1.74142	.	.	.	.	.	.	.	.	.	.	.	.	.	.	.	.	.
FLOT1	.	.			1	0	1	0	3.9283	.	3.9283	.	1.42443	.	1.42443	.	0.00174664	.	0.00174664	.	.	.	.	.	.	.	.	.	.	.	.	1.42443	.	.	.	.	.	.	.	.	.	.	.	.	.	.	.	.	.
MEGF9	.	X			1	1	0	0	3.89313	3.89313	.	.	0.894478	0.894478	.	.	4.44218e-05	4.44218e-05	.	.	.	.	.	.	.	.	.	.	.	0.894478	.	.	.	.	.	.	.	.	.	.	.	.	.	.	.	.	.	.	.
ID4	.	.			1	0	0	1	3.88701	.	.	3.88701	1.13677	.	.	1.13677	0.000380774	.	.	0.000380774	.	.	.	.	.	.	.	.	.	.	1.13677	.	.	.	.	.	.	.	.	.	.	.	.	.	.	.	.	.	.
HPS4	.	.			1	1	0	0	3.8699	3.8699	.	.	0.747446	0.747446	.	.	6.64518e-06	6.64518e-06	.	.	.	.	.	.	.	.	.	.	.	0.747446	.	.	.	.	.	.	.	.	.	.	.	.	.	.	.	.	.	.	.
TUBA1C	.	.			1	0	0	1	3.85867	.	.	3.85867	1.15308	.	.	1.15308	0.000450388	.	.	0.000450388	.	.	.	.	.	.	.	.	.	.	1.15308	.	.	.	.	.	.	.	.	.	.	.	.	.	.	.	.	.	.
FADS2	.	.			1	0	0	1	3.85561	.	.	3.85561	0.501695	.	.	0.501695	2.0646e-08	.	.	2.0646e-08	.	.	.	.	.	.	.	.	.	.	.	.	.	0.501695	.	.	.	.	.	.	.	.	.	.	.	.	.	.	.
ANKMY2	.	.			1	1	0	0	3.84937	3.84937	.	.	0.566581	0.566581	.	.	1.60681e-07	1.60681e-07	.	.	.	.	.	.	.	.	.	.	.	0.566581	.	.	.	.	.	.	.	.	.	.	.	.	.	.	.	.	.	.	.
HM13	.	X			1	1	0	0	3.84822	3.84822	.	.	0.583545	0.583545	.	.	2.54355e-07	2.54355e-07	.	.	.	.	.	0.583545	.	.	.	.	.	.	.	.	.	.	.	.	.	.	.	.	.	.	.	.	2.54355e-07	.	.	.	.
CCT3	.	.			1	1	0	0	3.84319	3.84319	.	.	0.515639	0.515639	.	.	3.52158e-08	3.52158e-08	.	.	.	.	.	.	.	.	.	.	.	.	.	.	.	.	.	.	.	.	0.515639	.	.	.	.	.	.	.	.	.	.
ZNF286A	X	.			1	1	0	0	3.83017	3.83017	.	.	0.597581	0.597581	.	.	3.89528e-07	3.89528e-07	.	.	.	.	.	.	.	.	.	.	.	.	.	.	.	.	.	.	.	.	0.597581	.	.	.	.	.	.	.	.	.	.
CKB	.	.			1	1	0	0	3.82005	3.82005	.	.	0.853376	0.853376	.	.	3.33893e-05	3.33893e-05	.	.	.	.	.	0.853376	.	.	.	.	.	.	.	.	.	.	.	.	.	.	.	.	.	.	.	.	3.33893e-05	.	.	.	.
DDX3Y	.	.			1	1	0	0	3.80611	3.80611	.	.	0.731509	0.731509	.	.	6.26481e-06	6.26481e-06	.	.	.	.	.	.	.	.	.	.	.	0.731509	.	.	.	.	.	.	.	.	.	.	.	.	.	.	.	.	.	.	.
MTMR6	.	.			1	0	1	0	3.80589	.	3.80589	.	1.32782	.	1.32782	.	0.00136063	.	0.00136063	.	.	.	.	.	.	.	.	.	.	.	.	1.32782	.	.	.	.	.	.	.	.	.	.	.	.	.	.	.	.	.
ACTB	.	X			1	1	0	0	3.79206	3.79206	.	.	0.886386	0.886386	.	.	5.27094e-05	5.27094e-05	.	.	.	.	.	.	.	.	.	.	.	0.886386	.	.	.	.	.	.	.	.	.	.	.	.	.	.	.	.	.	.	.
TERF2IP	.	.			1	1	0	0	3.79168	3.79168	.	.	0.809094	0.809094	.	.	2.05908e-05	2.05908e-05	.	.	.	.	.	.	.	.	.	.	.	0.809094	.	.	.	.	.	.	.	.	.	.	.	.	.	.	.	.	.	.	.
RPN2	.	X			1	1	0	0	3.7737	3.7737	.	.	0.623268	0.623268	.	.	8.81653e-07	8.81653e-07	.	.	.	.	.	0.623268	.	.	.	.	.	.	.	.	.	.	.	.	.	.	.	.	.	.	.	.	8.81653e-07	.	.	.	.
LRIG1	.	X			1	1	0	0	3.75414	3.75414	.	.	0.512487	0.512487	.	.	4.72784e-08	4.72784e-08	.	.	.	.	.	.	.	.	.	.	.	0.512487	.	.	.	.	.	.	.	.	.	.	.	.	.	.	.	.	.	.	.
STXBP5L	.	.			1	1	0	0	3.75378	3.75378	.	.	1.03851	1.03851	.	.	0.00024289	0.00024289	.	.	.	.	.	.	.	.	.	.	.	.	.	.	.	.	.	1.03851	.	.	.	.	.	.	.	.	.	.	.	.	.
WDR33	.	.			1	1	0	0	3.75218	3.75218	.	.	0.788809	0.788809	.	.	1.75078e-05	1.75078e-05	.	.	.	.	.	.	.	.	.	.	.	0.788809	.	.	.	.	.	.	.	.	.	.	.	.	.	.	.	.	.	.	.
VPS13C	.	.			1	0	1	0	3.74702	.	3.74702	.	1.65647	.	1.65647	.	0.00546962	.	0.00546962	.	.	.	.	.	.	.	.	.	.	.	.	1.65647	.	.	.	.	.	.	.	.	.	.	.	.	.	.	.	.	.
PIKFYVE	.	.			1	1	0	0	3.70586	3.70586	.	.	0.732736	0.732736	.	.	8.75874e-06	8.75874e-06	.	.	.	.	.	.	.	.	.	.	.	0.732736	.	.	.	.	.	.	.	.	.	.	.	.	.	.	.	.	.	.	.
CPNE4	.	.			1	1	0	0	3.69646	3.69646	.	.	0.571541	0.571541	.	.	3.40766e-07	3.40766e-07	.	.	.	.	.	.	.	.	.	.	.	0.571541	.	.	.	.	.	.	.	.	.	.	.	.	.	.	.	.	.	.	.
CYP4V2	.	.			1	1	0	0	3.68899	3.68899	.	.	0.670426	0.670426	.	.	3.14442e-06	3.14442e-06	.	.	.	.	.	.	.	.	.	.	.	.	.	.	.	.	.	.	.	.	0.670426	.	.	.	.	.	.	.	.	.	.
STAG2	.	.			1	1	0	0	3.68686	3.68686	.	.	1.09116	1.09116	.	.	0.000417969	0.000417969	.	.	.	.	.	.	.	.	.	.	.	1.09116	.	.	.	.	.	.	.	.	.	.	.	.	.	.	.	.	.	.	.
SLCO5A1	.	X			1	1	0	0	3.67575	3.67575	.	.	0.505496	0.505496	.	.	5.35085e-08	5.35085e-08	.	.	.	.	.	.	.	.	.	.	.	0.505496	.	.	.	.	.	.	.	.	.	.	.	.	.	.	.	.	.	.	.
PITPNC1	.	.			1	1	0	0	3.65962	3.65962	.	.	0.67727	0.67727	.	.	3.94921e-06	3.94921e-06	.	.	.	.	.	.	.	.	.	.	.	0.67727	.	.	.	.	.	.	.	.	.	.	.	.	.	.	.	.	.	.	.
BICD2	.	.			1	1	0	0	3.64471	3.64471	.	.	0.699639	0.699639	.	.	6.17413e-06	6.17413e-06	.	.	.	.	.	.	.	.	.	.	.	0.699639	.	.	.	.	.	.	.	.	.	.	.	.	.	.	.	.	.	.	.
YPEL2	.	.			1	1	0	0	3.63537	3.63537	.	.	0.828156	0.828156	.	.	4.07642e-05	4.07642e-05	.	.	.	.	.	.	.	.	.	.	.	0.828156	.	.	.	.	.	.	.	.	.	.	.	.	.	.	.	.	.	.	.
AGT	.	.			1	0	0	1	3.62306	.	.	3.62306	0.501051	.	.	0.501051	5.87594e-08	.	.	5.87594e-08	.	0.501051	.	.	.	.	.	.	.	.	.	.	.	.	.	.	.	.	.	.	.	.	5.87594e-08	.	.	.	.	.	.
EMC7	.	.			1	0	1	0	3.61264	.	3.61264	.	1.46228	.	1.46228	.	0.00338409	.	0.00338409	.	.	.	.	.	.	.	.	.	.	.	.	1.46228	.	.	.	.	.	.	.	.	.	.	.	.	.	.	.	.	.
OXR1	.	.			1	1	0	0	3.60885	3.60885	.	.	0.621829	0.621829	.	.	1.57182e-06	1.57182e-06	.	.	.	.	.	.	.	.	0.621829	.	.	.	.	.	.	.	.	.	.	.	.	.	.	.	.	.	.	.	.	1.57182e-06	.
UBQLN1	.	.			1	1	0	0	3.60877	3.60877	.	.	0.915531	0.915531	.	.	0.000114362	0.000114362	.	.	.	.	.	.	.	.	.	.	.	0.915531	.	.	.	.	.	.	.	.	.	.	.	.	.	.	.	.	.	.	.
TCP1	.	.			1	0	1	0	3.59507	.	3.59507	.	1.48901	.	1.48901	.	0.00385123	.	0.00385123	.	.	.	.	.	.	.	.	.	.	.	.	1.48901	.	.	.	.	.	.	.	.	.	.	.	.	.	.	.	.	.
MORF4L2	.	.			1	1	0	0	3.5869	3.5869	.	.	0.501374	0.501374	.	.	7.01219e-08	7.01219e-08	.	.	.	.	.	.	.	.	.	.	.	.	.	.	.	.	.	.	.	.	0.501374	.	.	.	.	.	.	.	.	.	.
MYDGF	.	.			1	1	0	0	3.58325	3.58325	.	.	0.532737	0.532737	.	.	1.87878e-07	1.87878e-07	.	.	.	.	.	0.532737	.	.	.	.	.	.	.	.	.	.	.	.	.	.	.	.	.	.	.	.	1.87878e-07	.	.	.	.
MKLN1	.	.			1	1	0	0	3.58001	3.58001	.	.	0.876717	0.876717	.	.	8.25218e-05	8.25218e-05	.	.	.	.	.	.	.	.	.	.	.	0.876717	.	.	.	.	.	.	.	.	.	.	.	.	.	.	.	.	.	.	.
DDOST	.	.			1	1	0	0	3.56136	3.56136	.	.	0.608074	0.608074	.	.	1.39067e-06	1.39067e-06	.	.	.	.	.	0.608074	.	.	.	.	.	.	.	.	.	.	.	.	.	.	.	.	.	.	.	.	1.39067e-06	.	.	.	.
ARL1	.	.			1	1	0	0	3.56002	3.56002	.	.	0.591592	0.591592	.	.	9.60058e-07	9.60058e-07	.	.	.	.	.	0.591592	.	.	.	.	.	.	.	.	.	.	.	.	.	.	.	.	.	.	.	.	9.60058e-07	.	.	.	.
OPTN	.	.			1	1	0	0	3.55648	3.55648	.	.	0.934698	0.934698	.	.	0.000156691	0.000156691	.	.	.	.	.	.	.	.	.	.	.	0.934698	.	.	.	.	.	.	.	.	.	.	.	.	.	.	.	.	.	.	.
DAAM1	.	.			1	1	0	0	3.55188	3.55188	.	.	0.556165	0.556165	.	.	4.10784e-07	4.10784e-07	.	.	.	.	.	.	.	.	.	.	.	.	.	.	.	.	.	.	.	.	0.556165	.	.	.	.	.	.	.	.	.	.
PDXK	.	.			1	1	0	0	3.55042	3.55042	.	.	0.507956	0.507956	.	.	1.0242e-07	1.0242e-07	.	.	.	.	.	.	.	.	.	.	.	.	.	.	.	.	.	.	.	.	0.507956	.	.	.	.	.	.	.	.	.	.
SUPT16H	.	.			1	1	0	0	3.54713	3.54713	.	.	0.524503	0.524503	.	.	1.72643e-07	1.72643e-07	.	.	.	.	.	.	.	.	.	.	.	.	.	.	.	.	.	.	.	.	0.524503	.	.	.	.	.	.	.	.	.	.
CERK	.	.			1	0	1	0	3.54471	.	3.54471	.	1.55084	.	1.55084	.	0.00518006	.	0.00518006	.	.	.	.	.	.	.	.	.	.	.	.	1.55084	.	.	.	.	.	.	.	.	.	.	.	.	.	.	.	.	.
KIAA1107	.	.			1	1	0	0	3.5404	3.5404	.	.	0.574636	0.574636	.	.	6.90068e-07	6.90068e-07	.	.	.	.	.	.	.	.	0.574636	.	.	.	.	.	.	.	.	.	.	.	.	.	.	.	.	.	.	.	.	6.90068e-07	.
SRSF11	.	.			1	0	1	0	3.52753	.	3.52753	.	0.648009	.	0.648009	.	3.60053e-06	.	3.60053e-06	.	.	.	.	.	.	.	.	.	.	.	.	0.648009	.	.	.	.	.	.	.	.	.	.	.	.	.	.	.	.	.
APOBEC2	.	.			1	1	0	0	3.52486	3.52486	.	.	0.590787	0.590787	.	.	1.0805e-06	1.0805e-06	.	.	.	.	.	.	.	.	.	.	.	0.590787	.	.	.	.	.	.	.	.	.	.	.	.	.	.	.	.	.	.	.
BACE2	.	X			1	0	0	1	3.52135	.	.	3.52135	0.954141	.	.	0.954141	0.000203896	.	.	0.000203896	.	.	.	.	.	.	.	.	.	.	0.954141	.	.	.	.	.	.	.	.	.	.	.	.	.	.	.	.	.	.
MATR3	.	.			1	1	0	0	3.51429	3.51429	.	.	0.607571	0.607571	.	.	1.64372e-06	1.64372e-06	.	.	.	.	.	.	.	.	0.607571	.	.	.	.	.	.	.	.	.	.	.	.	.	.	.	.	.	.	.	.	1.64372e-06	.
RBFOX2	.	.			1	1	0	0	3.50055	3.50055	.	.	0.620877	0.620877	.	.	2.30109e-06	2.30109e-06	.	.	.	.	.	.	.	.	0.620877	.	.	.	.	.	.	.	.	.	.	.	.	.	.	.	.	.	.	.	.	2.30109e-06	.
ZFAND6	.	.			1	1	0	0	3.49918	3.49918	.	.	1.26193	1.26193	.	.	0.00168699	0.00168699	.	.	.	.	.	.	.	.	.	.	.	.	.	.	.	.	.	1.26193	.	.	.	.	.	.	.	.	.	.	.	.	.
MAGED1	.	.			1	0	1	0	3.49849	.	3.49849	.	0.507325	.	0.507325	.	1.2707e-07	.	1.2707e-07	.	.	.	.	.	.	.	.	.	.	.	.	0.507325	.	.	.	.	.	.	.	.	.	.	.	.	.	.	.	.	.
CASP2	.	.			1	1	0	0	3.49578	3.49578	.	.	0.543587	0.543587	.	.	3.70726e-07	3.70726e-07	.	.	.	.	.	.	.	.	.	.	.	.	.	.	.	.	.	.	.	.	0.543587	.	.	.	.	.	.	.	.	.	.
TOM1L1	.	.			1	1	0	0	3.49443	3.49443	.	.	0.559708	0.559708	.	.	5.71068e-07	5.71068e-07	.	.	.	.	.	.	.	.	.	.	.	0.559708	.	.	.	.	.	.	.	.	.	.	.	.	.	.	.	.	.	.	.
KPNA3	.	.			1	1	0	0	3.49344	3.49344	.	.	0.799622	0.799622	.	.	4.27696e-05	4.27696e-05	.	.	.	.	.	.	.	.	.	.	.	0.799622	.	.	.	.	.	.	.	.	.	.	.	.	.	.	.	.	.	.	.
MTND6P22	.	.			1	0	1	0	3.48789	.	3.48789	.	2.31167	.	2.31167	.	0.0309874	.	0.0309874	.	.	.	.	.	.	.	.	.	.	.	.	2.31167	.	.	.	.	.	.	.	.	.	.	.	.	.	.	.	.	.
ATAD3C	.	.			1	1	0	0	3.46688	3.46688	.	.	0.943681	0.943681	.	.	0.000211941	0.000211941	.	.	.	.	.	.	.	.	.	.	.	0.943681	.	.	.	.	.	.	.	.	.	.	.	.	.	.	.	.	.	.	.
ZNRF2	.	.			1	1	0	0	3.4668	3.4668	.	.	0.746373	0.746373	.	.	2.26539e-05	2.26539e-05	.	.	.	.	.	.	.	.	.	.	.	0.746373	.	.	.	.	.	.	.	.	.	.	.	.	.	.	.	.	.	.	.
H2AFZ	.	.			1	0	1	0	3.46285	.	3.46285	.	1.64899	.	1.64899	.	0.00794351	.	0.00794351	.	.	.	.	.	.	.	.	.	.	.	.	1.64899	.	.	.	.	.	.	.	.	.	.	.	.	.	.	.	.	.
CXXC4	X	.			1	1	0	0	3.45305	3.45305	.	.	0.647194	0.647194	.	.	4.6194e-06	4.6194e-06	.	.	.	.	.	.	.	.	.	.	.	.	.	.	.	.	.	.	.	.	0.647194	.	.	.	.	.	.	.	.	.	.
H3F3B	.	.			1	0	1	0	3.4308	.	3.4308	.	0.516273	.	0.516273	.	2.263e-07	.	2.263e-07	.	.	.	.	.	.	.	.	.	.	.	.	0.516273	.	.	.	.	.	.	.	.	.	.	.	.	.	.	.	.	.
STRBP	.	.			1	1	0	0	3.42202	3.42202	.	.	0.736451	0.736451	.	.	2.25614e-05	2.25614e-05	.	.	.	.	.	.	.	.	.	.	.	0.736451	.	.	.	.	.	.	.	.	.	.	.	.	.	.	.	.	.	.	.
ACVR1	.	X			1	1	0	0	3.41444	3.41444	.	.	0.734478	0.734478	.	.	2.24492e-05	2.24492e-05	.	.	.	.	.	.	.	.	.	.	.	0.734478	.	.	.	.	.	.	.	.	.	.	.	.	.	.	.	.	.	.	.
SMAP1	.	.			1	1	0	0	3.40926	3.40926	.	.	0.702759	0.702759	.	.	1.40847e-05	1.40847e-05	.	.	.	.	.	.	.	.	.	.	.	0.702759	.	.	.	.	.	.	.	.	.	.	.	.	.	.	.	.	.	.	.
ATXN1L	.	.			1	1	0	0	3.40578	3.40578	.	.	0.504206	0.504206	.	.	1.75897e-07	1.75897e-07	.	.	.	.	.	.	.	.	.	.	.	0.504206	.	.	.	.	.	.	.	.	.	.	.	.	.	.	.	.	.	.	.
HSPE1	.	.			1	0	1	0	3.38884	.	3.38884	.	1.78451	.	1.78451	.	0.0126173	.	0.0126173	.	.	.	.	.	.	.	.	.	.	.	.	1.78451	.	.	.	.	.	.	.	.	.	.	.	.	.	.	.	.	.
KRTCAP2	.	.			1	0	1	0	3.38529	.	3.38529	.	1.78502	.	1.78502	.	0.012691	.	0.012691	.	.	.	.	.	.	.	.	.	.	.	.	1.78502	.	.	.	.	.	.	.	.	.	.	.	.	.	.	.	.	.
EXOC5	.	.			1	1	0	0	3.3835	3.3835	.	.	0.86369	0.86369	.	.	0.000120922	0.000120922	.	.	.	.	.	.	.	.	.	.	.	0.86369	.	.	.	.	.	.	.	.	.	.	.	.	.	.	.	.	.	.	.
KLHL21	.	.			1	1	0	0	3.37645	3.37645	.	.	0.549475	0.549475	.	.	7.16351e-07	7.16351e-07	.	.	.	.	.	.	.	.	.	.	.	0.549475	.	.	.	.	.	.	.	.	.	.	.	.	.	.	.	.	.	.	.
MAP6	.	.			1	1	0	0	3.37055	3.37055	.	.	0.840726	0.840726	.	.	9.79287e-05	9.79287e-05	.	.	.	.	.	.	.	.	.	.	.	0.840726	.	.	.	.	.	.	.	.	.	.	.	.	.	.	.	.	.	.	.
IL20RA	.	X			1	1	0	0	3.3675	3.3675	.	.	0.507043	0.507043	.	.	2.28319e-07	2.28319e-07	.	.	.	.	.	.	.	.	.	.	.	0.507043	.	.	.	.	.	.	.	.	.	.	.	.	.	.	.	.	.	.	.
CMTM6	.	.			1	0	0	1	3.36189	.	.	3.36189	1.18223	.	.	1.18223	0.00143322	.	.	0.00143322	.	.	.	.	.	.	.	.	.	.	1.18223	.	.	.	.	.	.	.	.	.	.	.	.	.	.	.	.	.	.
ASPH	.	X			1	0	0	1	3.35124	.	.	3.35124	1.47588	.	.	1.47588	0.00536208	.	.	0.00536208	.	.	.	.	.	.	.	.	.	.	1.47588	.	.	.	.	.	.	.	.	.	.	.	.	.	.	.	.	.	.
LMBRD2	.	X			1	1	0	0	3.33817	3.33817	.	.	0.790844	0.790844	.	.	6.01139e-05	6.01139e-05	.	.	.	.	.	.	.	.	.	.	.	0.790844	.	.	.	.	.	.	.	.	.	.	.	.	.	.	.	.	.	.	.
SLC11A2	.	X			1	1	0	0	3.33621	3.33621	.	.	0.798093	0.798093	.	.	6.60349e-05	6.60349e-05	.	.	.	.	.	.	.	.	.	.	.	0.798093	.	.	.	.	.	.	.	.	.	.	.	.	.	.	.	.	.	.	.
GADD45A	.	.			1	0	1	0	3.30488	.	3.30488	.	1.40521	.	1.40521	.	0.00444753	.	0.00444753	.	.	.	.	.	.	.	.	.	.	.	.	1.40521	.	.	.	.	.	.	.	.	.	.	.	.	.	.	.	.	.
DYNLT3	.	.			1	0	1	0	3.29848	.	3.29848	.	0.521526	.	0.521526	.	4.735e-07	.	4.735e-07	.	.	.	0.521526	.	.	.	.	.	.	.	.	.	.	.	.	.	.	.	.	.	.	.	.	4.735e-07	.	.	.	.	.
MTR	.	.			1	1	0	0	3.28252	3.28252	.	.	0.503488	0.503488	.	.	3.02302e-07	3.02302e-07	.	.	.	.	.	.	.	.	.	.	.	.	.	.	.	.	.	.	.	.	0.503488	.	.	.	.	.	.	.	.	.	.
NSA2	.	.			1	1	0	0	3.27915	3.27915	.	.	0.872166	0.872166	.	.	0.000173868	0.000173868	.	.	.	.	.	.	.	.	.	.	.	0.872166	.	.	.	.	.	.	.	.	.	.	.	.	.	.	.	.	.	.	.
DNMT3A	.	.			1	1	0	0	3.27839	3.27839	.	.	0.935135	0.935135	.	.	0.00031204	0.00031204	.	.	.	.	.	.	.	.	.	.	.	0.935135	.	.	.	.	.	.	.	.	.	.	.	.	.	.	.	.	.	.	.
PREPL	.	.			1	1	0	0	3.26799	3.26799	.	.	0.527598	0.527598	.	.	6.39605e-07	6.39605e-07	.	.	.	.	.	.	.	.	.	.	.	.	.	.	.	.	.	.	.	.	0.527598	.	.	.	.	.	.	.	.	.	.
RASA4B	.	.			1	1	0	0	3.25967	3.25967	.	.	0.554486	0.554486	.	.	1.32216e-06	1.32216e-06	.	.	.	.	.	0.554486	.	.	.	.	.	.	.	.	.	.	.	.	.	.	.	.	.	.	.	.	1.32216e-06	.	.	.	.
CBX5	.	.			1	1	0	0	3.25867	3.25867	.	.	0.641653	0.641653	.	.	8.34526e-06	8.34526e-06	.	.	.	.	.	.	.	.	.	.	.	.	.	.	.	.	.	.	.	.	0.641653	.	.	.	.	.	.	.	.	.	.
FANCF	.	.			1	1	0	0	3.25182	3.25182	.	.	0.704274	0.704274	.	.	2.41398e-05	2.41398e-05	.	.	.	.	.	.	.	.	.	.	.	0.704274	.	.	.	.	.	.	.	.	.	.	.	.	.	.	.	.	.	.	.
PTPN1	.	.			1	1	0	0	3.24922	3.24922	.	.	0.715163	0.715163	.	.	2.86199e-05	2.86199e-05	.	.	.	.	.	.	.	.	.	.	.	0.715163	.	.	.	.	.	.	.	.	.	.	.	.	.	.	.	.	.	.	.
ZC3H6	.	.			1	1	0	0	3.24607	3.24607	.	.	0.93766	0.93766	.	.	0.000345237	0.000345237	.	.	.	.	.	.	.	.	.	.	.	0.93766	.	.	.	.	.	.	.	.	.	.	.	.	.	.	.	.	.	.	.
LINC00643	.	.			1	1	0	0	3.24048	3.24048	.	.	0.562089	0.562089	.	.	1.71765e-06	1.71765e-06	.	.	.	.	.	.	.	.	.	.	.	.	.	.	.	.	.	.	.	.	0.562089	.	.	.	.	.	.	.	.	.	.
ICE1	.	.			1	1	0	0	3.23149	3.23149	.	.	0.785013	0.785013	.	.	7.64749e-05	7.64749e-05	.	.	.	.	.	.	.	.	.	.	.	0.785013	.	.	.	.	.	.	.	.	.	.	.	.	.	.	.	.	.	.	.
USP11	.	.			1	1	0	0	3.21832	3.21832	.	.	0.614445	0.614445	.	.	5.78399e-06	5.78399e-06	.	.	.	.	.	0.614445	.	.	.	.	.	.	.	.	.	.	.	.	.	.	.	.	.	.	.	.	5.78399e-06	.	.	.	.
ARMCX3	.	.			1	1	0	0	3.20066	3.20066	.	.	1.00337	1.00337	.	.	0.000645781	0.000645781	.	.	.	.	.	.	.	.	.	.	.	1.00337	.	.	.	.	.	.	.	.	.	.	.	.	.	.	.	.	.	.	.
UBA52	.	.			1	0	0	1	3.19966	.	.	3.19966	0.790286	.	.	0.790286	8.93853e-05	.	.	8.93853e-05	.	0.790286	.	.	.	.	.	.	.	.	.	.	.	.	.	.	.	.	.	.	.	.	8.93853e-05	.	.	.	.	.	.
FYN	.	.			1	1	0	0	3.19945	3.19945	.	.	0.79216	0.79216	.	.	9.14339e-05	9.14339e-05	.	.	.	.	.	.	.	.	.	.	.	0.79216	.	.	.	.	.	.	.	.	.	.	.	.	.	.	.	.	.	.	.
NDUFA4	.	.			1	1	0	0	3.16911	3.16911	.	.	0.934813	0.934813	.	.	0.000407285	0.000407285	.	.	.	.	.	.	.	.	.	.	.	0.934813	.	.	.	.	.	.	.	.	.	.	.	.	.	.	.	.	.	.	.
RAB39B	.	.			1	1	0	0	3.16882	3.16882	.	.	0.657782	0.657782	.	.	1.52253e-05	1.52253e-05	.	.	.	.	.	.	.	.	.	.	.	0.657782	.	.	.	.	.	.	.	.	.	.	.	.	.	.	.	.	.	.	.
SLC44A1	.	X			1	0	0	1	3.16159	.	.	3.16159	1.03703	.	.	1.03703	0.000893946	.	.	0.000893946	.	.	.	.	.	.	.	.	.	.	1.03703	.	.	.	.	.	.	.	.	.	.	.	.	.	.	.	.	.	.
TMEM245	.	X			1	1	0	0	3.158	3.158	.	.	0.593621	0.593621	.	.	4.78742e-06	4.78742e-06	.	.	.	.	.	.	.	.	.	.	.	.	.	.	.	.	.	.	.	.	0.593621	.	.	.	.	.	.	.	.	.	.
LSM14A	.	.			1	1	0	0	3.14722	3.14722	.	.	0.88402	0.88402	.	.	0.000275347	0.000275347	.	.	.	.	.	.	.	.	.	.	.	0.88402	.	.	.	.	.	.	.	.	.	.	.	.	.	.	.	.	.	.	.
SCOC	.	.			1	1	0	0	3.14601	3.14601	.	.	0.535159	0.535159	.	.	1.32241e-06	1.32241e-06	.	.	.	.	.	.	.	.	0.535159	.	.	.	.	.	.	.	.	.	.	.	.	.	.	.	.	.	.	.	.	1.32241e-06	.
CHPF	.	.			1	1	0	0	3.1181	3.1181	.	.	0.570566	0.570566	.	.	3.42823e-06	3.42823e-06	.	.	.	.	.	0.570566	.	.	.	.	.	.	.	.	.	.	.	.	.	.	.	.	.	.	.	.	3.42823e-06	.	.	.	.
MTRNR2L13	.	.			1	1	0	0	3.10958	3.10958	.	.	0.647258	0.647258	.	.	1.5695e-05	1.5695e-05	.	.	.	.	.	.	.	.	.	.	.	0.647258	.	.	.	.	.	.	.	.	.	.	.	.	.	.	.	.	.	.	.
TMEM59	.	.			1	0	1	0	3.0685	.	3.0685	.	0.61911	.	0.61911	.	1.10584e-05	.	1.10584e-05	.	.	.	0.61911	.	.	.	.	.	.	.	.	.	.	.	.	.	.	.	.	.	.	.	.	1.10584e-05	.	.	.	.	.
LPIN1	.	.			1	0	1	0	3.0625	.	3.0625	.	1.6844	.	1.6844	.	0.0151999	.	0.0151999	.	.	.	.	.	.	.	.	.	.	.	.	1.6844	.	.	.	.	.	.	.	.	.	.	.	.	.	.	.	.	.
FBXO33	.	.			1	1	0	0	3.05149	3.05149	.	.	0.801171	0.801171	.	.	0.000155315	0.000155315	.	.	.	.	.	.	.	.	.	.	.	0.801171	.	.	.	.	.	.	.	.	.	.	.	.	.	.	.	.	.	.	.
RLIM	.	.			1	1	0	0	3.0309	3.0309	.	.	0.889133	0.889133	.	.	0.000390101	0.000390101	.	.	.	.	.	.	.	.	.	.	.	0.889133	.	.	.	.	.	.	.	.	.	.	.	.	.	.	.	.	.	.	.
SCARB2	.	X			1	0	1	0	3.02656	.	3.02656	.	0.583893	.	0.583893	.	6.55507e-06	.	6.55507e-06	.	.	.	0.583893	.	.	.	.	.	.	.	.	.	.	.	.	.	.	.	.	.	.	.	.	6.55507e-06	.	.	.	.	.
RORB	X	.			1	1	0	0	3.00771	3.00771	.	.	0.501602	0.501602	.	.	1.00878e-06	1.00878e-06	.	.	.	.	.	.	.	.	.	.	.	0.501602	.	.	.	.	.	.	.	.	.	.	.	.	.	.	.	.	.	.	.
SPECC1L	.	.			1	1	0	0	3.00694	3.00694	.	.	0.766984	0.766984	.	.	0.000120096	0.000120096	.	.	.	.	.	.	.	.	.	.	.	0.766984	.	.	.	.	.	.	.	.	.	.	.	.	.	.	.	.	.	.	.
CHMP1B	.	.			1	1	0	0	2.99196	2.99196	.	.	0.939376	0.939376	.	.	0.000653057	0.000653057	.	.	.	.	.	.	.	.	.	.	.	0.939376	.	.	.	.	.	.	.	.	.	.	.	.	.	.	.	.	.	.	.
MID1IP1	.	.			1	1	0	0	2.98902	2.98902	.	.	0.818195	0.818195	.	.	0.000222233	0.000222233	.	.	.	.	.	.	.	.	.	.	.	0.818195	.	.	.	.	.	.	.	.	.	.	.	.	.	.	.	.	.	.	.
PLEKHB2	.	.			1	0	0	1	2.94441	.	.	2.94441	1.11914	.	.	1.11914	0.00233904	.	.	0.00233904	.	.	.	.	.	.	.	.	.	.	1.11914	.	.	.	.	.	.	.	.	.	.	.	.	.	.	.	.	.	.
ATG3	.	.			1	0	1	0	2.92748	.	2.92748	.	1.46003	.	1.46003	.	0.00988357	.	0.00988357	.	.	.	.	.	.	.	.	.	.	.	.	1.46003	.	.	.	.	.	.	.	.	.	.	.	.	.	.	.	.	.
SLC25A3	.	.			1	0	0	1	2.8929	.	.	2.8929	0.52135	.	.	0.52135	2.82575e-06	.	.	2.82575e-06	.	0.52135	.	.	.	.	.	.	.	.	.	.	.	.	.	.	.	.	.	.	.	.	2.82575e-06	.	.	.	.	.	.
ZRANB1	.	.			1	1	0	0	2.88567	2.88567	.	.	0.594964	0.594964	.	.	1.41202e-05	1.41202e-05	.	.	.	.	.	.	.	.	.	.	.	0.594964	.	.	.	.	.	.	.	.	.	.	.	.	.	.	.	.	.	.	.
ONECUT2	X	.			1	1	0	0	2.87979	2.87979	.	.	0.792973	0.792973	.	.	0.000233542	0.000233542	.	.	.	.	.	.	.	.	.	.	.	0.792973	.	.	.	.	.	.	.	.	.	.	.	.	.	.	.	.	.	.	.
MADD	.	.			1	1	0	0	2.87809	2.87809	.	.	0.721445	0.721445	.	.	0.000102486	0.000102486	.	.	.	.	.	.	.	.	.	.	.	0.721445	.	.	.	.	.	.	.	.	.	.	.	.	.	.	.	.	.	.	.
NECAB1	.	.			1	1	0	0	2.87399	2.87399	.	.	0.620495	0.620495	.	.	2.33467e-05	2.33467e-05	.	.	.	.	.	.	.	.	.	.	.	.	.	.	.	.	.	.	.	.	0.620495	.	.	.	.	.	.	.	.	.	.
WDR78	.	.			1	1	0	0	2.87239	2.87239	.	.	0.507079	0.507079	.	.	2.16486e-06	2.16486e-06	.	.	.	.	.	.	.	.	.	.	.	0.507079	.	.	.	.	.	.	.	.	.	.	.	.	.	.	.	.	.	.	.
DNAJC12	.	.			1	1	0	0	2.86354	2.86354	.	.	0.52185	0.52185	.	.	3.25625e-06	3.25625e-06	.	.	0.52185	.	.	.	.	.	.	.	.	.	.	.	.	.	.	.	.	.	.	.	.	3.25625e-06	.	.	.	.	.	.	.
NACAP1	.	.			1	1	0	0	2.8635	2.8635	.	.	0.526733	0.526733	.	.	3.66155e-06	3.66155e-06	.	.	.	.	.	.	.	.	.	.	.	0.526733	.	.	.	.	.	.	.	.	.	.	.	.	.	.	.	.	.	.	.
TMED7	.	X			1	0	1	0	2.84532	.	2.84532	.	1.40473	.	1.40473	.	0.0094292	.	0.0094292	.	.	.	.	.	.	.	.	.	.	.	.	1.40473	.	.	.	.	.	.	.	.	.	.	.	.	.	.	.	.	.
RNF38	.	.			1	1	0	0	2.83596	2.83596	.	.	0.5838	0.5838	.	.	1.38751e-05	1.38751e-05	.	.	.	.	.	.	.	.	.	.	.	0.5838	.	.	.	.	.	.	.	.	.	.	.	.	.	.	.	.	.	.	.
USP12	.	.			1	1	0	0	2.83181	2.83181	.	.	0.789696	0.789696	.	.	0.000259444	0.000259444	.	.	.	.	.	.	.	.	.	.	.	0.789696	.	.	.	.	.	.	.	.	.	.	.	.	.	.	.	.	.	.	.
COX15	.	.			1	1	0	0	2.80715	2.80715	.	.	0.5721	0.5721	.	.	1.2395e-05	1.2395e-05	.	.	.	.	.	.	.	.	.	.	.	.	.	.	.	.	.	.	.	.	0.5721	.	.	.	.	.	.	.	.	.	.
TMEM27	.	X			1	1	0	0	2.8043	2.8043	.	.	0.538089	0.538089	.	.	6.14341e-06	6.14341e-06	.	.	.	.	.	0.538089	.	.	.	.	.	.	.	.	.	.	.	.	.	.	.	.	.	.	.	.	6.14341e-06	.	.	.	.
FGFR1OP2	.	.			1	1	0	0	2.79833	2.79833	.	.	0.628637	0.628637	.	.	3.53652e-05	3.53652e-05	.	.	.	.	.	.	.	.	.	.	.	0.628637	.	.	.	.	.	.	.	.	.	.	.	.	.	.	.	.	.	.	.
CDR2	.	.			1	1	0	0	2.7916	2.7916	.	.	0.521289	0.521289	.	.	4.41384e-06	4.41384e-06	.	.	.	.	.	.	.	.	.	.	.	0.521289	.	.	.	.	.	.	.	.	.	.	.	.	.	.	.	.	.	.	.
TBPL1	X	.			1	1	0	0	2.79117	2.79117	.	.	0.510667	0.510667	.	.	3.42195e-06	3.42195e-06	.	.	.	.	.	.	.	.	.	.	.	0.510667	.	.	.	.	.	.	.	.	.	.	.	.	.	.	.	.	.	.	.
RPL4P5	.	.			1	1	0	0	2.77507	2.77507	.	.	0.599957	0.599957	.	.	2.36893e-05	2.36893e-05	.	.	.	.	.	.	.	.	.	.	.	0.599957	.	.	.	.	.	.	.	.	.	.	.	.	.	.	.	.	.	.	.
GREM2	.	.			1	1	0	0	2.75928	2.75928	.	.	0.511576	0.511576	.	.	4.03945e-06	4.03945e-06	.	.	.	.	.	.	.	.	.	.	.	0.511576	.	.	.	.	.	.	.	.	.	.	.	.	.	.	.	.	.	.	.
GRAMD1A	.	.			1	1	0	0	2.74803	2.74803	.	.	0.511814	0.511814	.	.	4.27359e-06	4.27359e-06	.	.	.	.	.	.	.	.	.	.	.	0.511814	.	.	.	.	.	.	.	.	.	.	.	.	.	.	.	.	.	.	.
ZBTB33	X	.			1	1	0	0	2.74461	2.74461	.	.	0.702355	0.702355	.	.	0.000123672	0.000123672	.	.	.	.	.	.	.	.	.	.	.	0.702355	.	.	.	.	.	.	.	.	.	.	.	.	.	.	.	.	.	.	.
EEF1D	.	X			1	0	0	1	2.73105	.	.	2.73105	0.578267	.	.	0.578267	1.89318e-05	.	.	1.89318e-05	.	0.578267	.	.	.	.	.	.	.	.	.	.	.	.	.	.	.	.	.	.	.	.	1.89318e-05	.	.	.	.	.	.
ATP2C1	.	.			1	1	0	0	2.70508	2.70508	.	.	0.54216	0.54216	.	.	1.02458e-05	1.02458e-05	.	.	.	.	.	.	.	.	.	.	.	.	.	.	.	.	.	.	.	.	0.54216	.	.	.	.	.	.	.	.	.	.
RNF168	.	.			1	1	0	0	2.69664	2.69664	.	.	0.654766	0.654766	.	.	7.61226e-05	7.61226e-05	.	.	.	.	.	.	.	.	.	.	.	.	.	.	.	.	.	.	.	.	0.654766	.	.	.	.	.	.	.	.	.	.
TOMM34	.	.			1	1	0	0	2.69372	2.69372	.	.	0.879385	0.879385	.	.	0.000864588	0.000864588	.	.	.	.	.	.	.	.	.	.	.	0.879385	.	.	.	.	.	.	.	.	.	.	.	.	.	.	.	.	.	.	.
HIPK2	.	.			1	0	1	0	2.6913	.	2.6913	.	1.44215	.	1.44215	.	0.0136089	.	0.0136089	.	.	.	.	.	.	.	.	.	.	.	.	1.44215	.	.	.	.	.	.	.	.	.	.	.	.	.	.	.	.	.
PON3	.	.			1	1	0	0	2.6824	2.6824	.	.	0.540831	0.540831	.	.	1.09704e-05	1.09704e-05	.	.	.	.	.	0.540831	.	.	.	.	.	.	.	.	.	.	.	.	.	.	.	.	.	.	.	.	1.09704e-05	.	.	.	.
VWA5A	.	.			1	0	1	0	2.67576	.	2.67576	.	0.551887	.	0.551887	.	1.41782e-05	.	1.41782e-05	.	.	.	.	.	.	.	.	.	.	.	.	.	.	.	0.551887	.	.	.	.	.	.	.	.	.	.	.	.	.	.
RAP2C	.	.			1	0	1	0	2.6565	.	2.6565	.	0.972365	.	0.972365	.	0.00185354	.	0.00185354	.	.	.	.	.	.	.	.	.	.	.	.	.	.	.	.	.	.	.	.	.	0.972365	.	.	.	.	.	.	.	.
NUCB2	.	.			1	1	0	0	2.64679	2.64679	.	.	0.580331	0.580331	.	.	2.74894e-05	2.74894e-05	.	.	.	.	.	0.580331	.	.	.	.	.	.	.	.	.	.	.	.	.	.	.	.	.	.	.	.	2.74894e-05	.	.	.	.
LANCL1	.	.			1	1	0	0	2.63194	2.63194	.	.	0.608574	0.608574	.	.	4.734e-05	4.734e-05	.	.	.	.	.	.	.	.	.	.	.	0.608574	.	.	.	.	.	.	.	.	.	.	.	.	.	.	.	.	.	.	.
FAM234B	.	.			1	1	0	0	2.62152	2.62152	.	.	0.57748	0.57748	.	.	2.88675e-05	2.88675e-05	.	.	.	.	.	.	.	.	.	.	.	.	.	.	.	.	.	.	.	.	0.57748	.	.	.	.	.	.	.	.	.	.
LIMCH1	.	.			1	1	0	0	2.61457	2.61457	.	.	0.562236	0.562236	.	.	2.23709e-05	2.23709e-05	.	.	.	.	.	.	.	.	.	.	.	.	.	.	.	.	.	.	.	.	0.562236	.	.	.	.	.	.	.	.	.	.
AC079922.1	.	.			1	0	1	0	2.59252	.	2.59252	.	1.27244	.	1.27244	.	0.00917398	.	0.00917398	.	.	.	.	.	.	.	.	.	.	.	.	1.27244	.	.	.	.	.	.	.	.	.	.	.	.	.	.	.	.	.
TWSG1	.	.			1	1	0	0	2.57697	2.57697	.	.	0.502999	0.502999	.	.	7.52996e-06	7.52996e-06	.	.	.	.	.	.	.	.	.	.	.	.	.	.	.	.	.	.	.	.	0.502999	.	.	.	.	.	.	.	.	.	.
SUGT1	.	.			1	1	0	0	2.56217	2.56217	.	.	0.596697	0.596697	.	.	5.08256e-05	5.08256e-05	.	.	.	.	.	.	.	.	.	.	.	.	.	.	.	.	.	.	.	.	0.596697	.	.	.	.	.	.	.	.	.	.
SYT4	.	.			1	1	0	0	2.56143	2.56143	.	.	1.03228	1.03228	.	.	0.00330109	0.00330109	.	.	.	.	.	.	.	.	.	.	.	.	.	.	.	.	.	1.03228	.	.	.	.	.	.	.	.	.	.	.	.	.
RPL7P9	.	.			1	1	0	0	2.55269	2.55269	.	.	0.69053	0.69053	.	.	0.000201045	0.000201045	.	.	.	.	.	.	.	.	.	.	.	0.69053	.	.	.	.	.	.	.	.	.	.	.	.	.	.	.	.	.	.	.
NUAK1	.	.			1	1	0	0	2.53233	2.53233	.	.	0.568436	0.568436	.	.	3.50828e-05	3.50828e-05	.	.	.	.	.	.	.	.	.	.	.	0.568436	.	.	.	.	.	.	.	.	.	.	.	.	.	.	.	.	.	.	.
ACSL3	.	.			1	1	0	0	2.52576	2.52576	.	.	0.926022	0.926022	.	.	0.00187266	0.00187266	.	.	.	.	.	.	.	.	.	.	.	0.926022	.	.	.	.	.	.	.	.	.	.	.	.	.	.	.	.	.	.	.
HABP4	.	.			1	0	0	1	2.51462	.	.	2.51462	1.00338	.	.	1.00338	0.00311781	.	.	0.00311781	.	.	.	.	.	.	.	.	.	.	1.00338	.	.	.	.	.	.	.	.	.	.	.	.	.	.	.	.	.	.
RPL10P9	.	.			1	1	0	0	2.51083	2.51083	.	.	0.625385	0.625385	.	.	9.66374e-05	9.66374e-05	.	.	.	.	.	.	.	.	.	.	.	0.625385	.	.	.	.	.	.	.	.	.	.	.	.	.	.	.	.	.	.	.
MMRN1	.	X			1	1	0	0	2.51047	2.51047	.	.	0.637263	0.637263	.	.	0.000114959	0.000114959	.	.	.	.	.	.	.	.	0.637263	.	.	.	.	.	.	.	.	.	.	.	.	.	.	.	.	.	.	.	.	0.000114959	.
EFR3B	.	.			1	1	0	0	2.508	2.508	.	.	0.513544	0.513544	.	.	1.30703e-05	1.30703e-05	.	.	.	.	.	.	.	.	.	.	.	.	.	.	.	.	.	.	.	.	0.513544	.	.	.	.	.	.	.	.	.	.
TUBA4A	.	X			1	0	1	0	2.50597	.	2.50597	.	0.638753	.	0.638753	.	0.000119337	.	0.000119337	.	.	.	.	.	.	.	.	.	.	.	.	.	.	.	0.638753	.	.	.	.	.	.	.	.	.	.	.	.	.	.
NT5DC1	.	.			1	1	0	0	2.50508	2.50508	.	.	0.83827	0.83827	.	.	0.00102708	0.00102708	.	.	.	.	.	.	.	.	.	.	.	0.83827	.	.	.	.	.	.	.	.	.	.	.	.	.	.	.	.	.	.	.
PCYOX1	.	X			1	1	0	0	2.50463	2.50463	.	.	0.974566	0.974566	.	.	0.00269154	0.00269154	.	.	.	.	.	.	.	.	.	.	.	0.974566	.	.	.	.	.	.	.	.	.	.	.	.	.	.	.	.	.	.	.
ATF3	X	.			1	1	0	0	2.48437	2.48437	.	.	0.551863	0.551863	.	.	3.1493e-05	3.1493e-05	.	.	.	.	.	.	.	.	.	.	.	0.551863	.	.	.	.	.	.	.	.	.	.	.	.	.	.	.	.	.	.	.
ALG5	.	.			1	0	1	0	2.48334	.	2.48334	.	1.53019	.	1.53019	.	0.0238287	.	0.0238287	.	.	.	.	.	.	.	.	.	.	.	.	1.53019	.	.	.	.	.	.	.	.	.	.	.	.	.	.	.	.	.
BFAR	.	.			1	1	0	0	2.46381	2.46381	.	.	0.623116	0.623116	.	.	0.00011117	0.00011117	.	.	.	.	.	.	.	.	.	.	.	0.623116	.	.	.	.	.	.	.	.	.	.	.	.	.	.	.	.	.	.	.
VDAC2	.	X			1	0	1	0	2.46315	.	2.46315	.	1.48606	.	1.48606	.	0.0220036	.	0.0220036	.	.	.	.	.	.	.	.	.	.	.	.	1.48606	.	.	.	.	.	.	.	.	.	.	.	.	.	.	.	.	.
DHCR7	.	.			1	0	0	1	2.45404	.	.	2.45404	0.50372	.	.	0.50372	1.34325e-05	.	.	1.34325e-05	.	.	.	.	.	.	.	.	.	.	.	.	.	0.50372	.	.	.	.	.	.	.	.	.	.	.	.	.	.	.
PTPRJ	.	X			1	0	0	1	2.44707	.	.	2.44707	0.858721	.	.	0.858721	0.00141362	.	.	0.00141362	.	.	.	.	.	.	.	.	.	.	0.858721	.	.	.	.	.	.	.	.	.	.	.	.	.	.	.	.	.	.
SLC26A2	.	X			1	1	0	0	2.44521	2.44521	.	.	0.732674	0.732674	.	.	0.000459853	0.000459853	.	.	.	.	.	.	.	.	.	.	.	0.732674	.	.	.	.	.	.	.	.	.	.	.	.	.	.	.	.	.	.	.
SERINC3	.	X			1	1	0	0	2.4397	2.4397	.	.	0.532409	0.532409	.	.	2.61593e-05	2.61593e-05	.	.	.	.	.	.	.	.	.	.	.	.	.	.	.	.	.	.	.	.	0.532409	.	.	.	.	.	.	.	.	.	.
PSMB7	.	.			1	0	1	0	2.42222	.	2.42222	.	1.34801	.	1.34801	.	0.0159628	.	0.0159628	.	.	.	.	.	.	.	.	.	.	.	.	1.34801	.	.	.	.	.	.	.	.	.	.	.	.	.	.	.	.	.
ALKBH5	.	.			1	1	0	0	2.40985	2.40985	.	.	0.828896	0.828896	.	.	0.00123794	0.00123794	.	.	.	.	.	.	.	.	.	.	.	0.828896	.	.	.	.	.	.	.	.	.	.	.	.	.	.	.	.	.	.	.
RCAN3	.	.			1	1	0	0	2.39485	2.39485	.	.	0.580906	0.580906	.	.	7.54027e-05	7.54027e-05	.	.	.	.	.	.	.	.	.	.	.	.	.	.	.	.	.	.	.	.	0.580906	.	.	.	.	.	.	.	.	.	.
UBR2	.	.			1	1	0	0	2.3827	2.3827	.	.	0.577927	0.577927	.	.	7.53642e-05	7.53642e-05	.	.	.	.	.	.	.	.	.	.	.	.	.	.	.	.	.	.	.	.	0.577927	.	.	.	.	.	.	.	.	.	.
STK24	.	.			1	0	1	0	2.37297	.	2.37297	.	1.24478	.	1.24478	.	0.0124069	.	0.0124069	.	.	.	.	.	.	.	.	.	.	.	.	1.24478	.	.	.	.	.	.	.	.	.	.	.	.	.	.	.	.	.
CITED2	.	.			1	0	0	1	2.35886	.	.	2.35886	0.678342	.	.	0.678342	0.000333129	.	.	0.000333129	.	0.678342	.	.	.	.	.	.	.	.	.	.	.	.	.	.	.	.	.	.	.	.	0.000333129	.	.	.	.	.	.
UBE2D3	.	.			1	0	1	0	2.35204	.	2.35204	.	1.71801	.	1.71801	.	0.0427516	.	0.0427516	.	.	.	.	.	.	.	.	.	.	.	.	1.71801	.	.	.	.	.	.	.	.	.	.	.	.	.	.	.	.	.
PIAS1	.	.			1	1	0	0	2.35143	2.35143	.	.	0.504157	0.504157	.	.	2.16728e-05	2.16728e-05	.	.	.	.	.	.	.	.	.	.	.	.	.	.	.	.	.	.	.	.	0.504157	.	.	.	.	.	.	.	.	.	.
ZNF121	X	.			1	1	0	0	2.33866	2.33866	.	.	0.894881	0.894881	.	.	0.00243573	0.00243573	.	.	.	.	.	.	.	.	.	.	.	0.894881	.	.	.	.	.	.	.	.	.	.	.	.	.	.	.	.	.	.	.
CTSV	.	.			1	1	0	0	2.33784	2.33784	.	.	0.641988	0.641988	.	.	0.000228266	0.000228266	.	.	.	.	.	.	.	.	0.641988	.	.	.	.	.	.	.	.	.	.	.	.	.	.	.	.	.	.	.	.	0.000228266	.
PPP2R5A	.	.			1	1	0	0	2.3373	2.3373	.	.	0.626795	0.626795	.	.	0.000186649	0.000186649	.	.	.	.	.	.	.	.	.	.	.	0.626795	.	.	.	.	.	.	.	.	.	.	.	.	.	.	.	.	.	.	.
U2SURP	.	.			1	1	0	0	2.33666	2.33666	.	.	0.872234	0.872234	.	.	0.00209444	0.00209444	.	.	.	.	.	.	.	.	.	.	.	0.872234	.	.	.	.	.	.	.	.	.	.	.	.	.	.	.	.	.	.	.
ABR	.	.			1	1	0	0	2.32146	2.32146	.	.	0.903073	0.903073	.	.	0.00268765	0.00268765	.	.	.	.	.	.	.	.	.	.	.	0.903073	.	.	.	.	.	.	.	.	.	.	.	.	.	.	.	.	.	.	.
HNRNPA2B1	.	.			1	0	1	0	2.31072	.	2.31072	.	0.578884	.	0.578884	.	0.000101933	.	0.000101933	.	.	.	.	.	.	.	.	.	.	.	.	0.578884	.	.	.	.	.	.	.	.	.	.	.	.	.	.	.	.	.
SMIM26	.	.			1	0	1	0	2.30763	.	2.30763	.	1.13125	.	1.13125	.	0.00912238	.	0.00912238	.	.	.	.	.	.	.	.	.	.	.	.	1.13125	.	.	.	.	.	.	.	.	.	.	.	.	.	.	.	.	.
RERE	.	.			1	1	0	0	2.30066	2.30066	.	.	0.945158	0.945158	.	.	0.00367999	0.00367999	.	.	.	.	.	.	.	.	.	.	.	0.945158	.	.	.	.	.	.	.	.	.	.	.	.	.	.	.	.	.	.	.
MBD2	X	.			1	1	0	0	2.29666	2.29666	.	.	0.734243	0.734243	.	.	0.000744862	0.000744862	.	.	.	.	.	.	.	.	.	.	.	0.734243	.	.	.	.	.	.	.	.	.	.	.	.	.	.	.	.	.	.	.
KLF7	X	.			1	1	0	0	2.26193	2.26193	.	.	0.617133	0.617133	.	.	0.000216158	0.000216158	.	.	.	.	.	.	.	.	.	.	.	0.617133	.	.	.	.	.	.	.	.	.	.	.	.	.	.	.	.	.	.	.
PATL1	.	.			1	1	0	0	2.25991	2.25991	.	.	0.610102	0.610102	.	.	0.000197627	0.000197627	.	.	.	.	.	.	.	.	.	.	.	0.610102	.	.	.	.	.	.	.	.	.	.	.	.	.	.	.	.	.	.	.
REPS1	.	.			1	1	0	0	2.25773	2.25773	.	.	0.519137	0.519137	.	.	4.47703e-05	4.47703e-05	.	.	.	.	.	.	.	.	.	.	.	0.519137	.	.	.	.	.	.	.	.	.	.	.	.	.	.	.	.	.	.	.
DCBLD1	.	X			1	1	0	0	2.24417	2.24417	.	.	0.586851	0.586851	.	.	0.00014994	0.00014994	.	.	.	.	.	.	.	.	.	.	.	0.586851	.	.	.	.	.	.	.	.	.	.	.	.	.	.	.	.	.	.	.
USP14	.	.			1	0	1	0	2.23078	.	2.23078	.	1.4301	.	1.4301	.	0.0275506	.	0.0275506	.	.	.	.	.	.	.	.	.	.	.	.	1.4301	.	.	.	.	.	.	.	.	.	.	.	.	.	.	.	.	.
ITPK1	.	.			1	0	0	1	2.22193	.	.	2.22193	0.898046	.	.	0.898046	0.00335597	.	.	0.00335597	.	.	.	.	.	.	.	.	.	.	0.898046	.	.	.	.	.	.	.	.	.	.	.	.	.	.	.	.	.	.
PLEKHM3	.	.			1	1	0	0	2.20311	2.20311	.	.	0.549128	0.549128	.	.	9.72719e-05	9.72719e-05	.	.	.	.	.	.	.	.	.	.	.	0.549128	.	.	.	.	.	.	.	.	.	.	.	.	.	.	.	.	.	.	.
STAT3	X	.			1	1	0	0	2.20002	2.20002	.	.	0.988706	0.988706	.	.	0.00595452	0.00595452	.	.	.	.	.	.	.	.	.	.	.	0.988706	.	.	.	.	.	.	.	.	.	.	.	.	.	.	.	.	.	.	.
GSTO1	.	.			1	0	0	1	2.19209	.	.	2.19209	0.584647	.	.	0.584647	0.000178063	.	.	0.000178063	.	0.584647	.	.	.	.	.	.	.	.	.	.	.	.	.	.	.	.	.	.	.	.	0.000178063	.	.	.	.	.	.
NF2	.	.			1	1	0	0	2.18222	2.18222	.	.	0.52824	0.52824	.	.	7.39406e-05	7.39406e-05	.	.	.	.	.	.	.	.	.	.	.	.	.	.	.	.	.	.	.	.	0.52824	.	.	.	.	.	.	.	.	.	.
RHOXF2B	X	.			1	1	0	0	2.18102	2.18102	.	.	0.719447	0.719447	.	.	0.000929991	0.000929991	.	.	.	.	.	.	.	.	.	.	.	0.719447	.	.	.	.	.	.	.	.	.	.	.	.	.	.	.	.	.	.	.
TMED4	.	X			1	0	1	0	2.16486	.	2.16486	.	0.632384	.	0.632384	.	0.000377291	.	0.000377291	.	.	.	.	.	.	.	.	.	.	.	.	.	.	.	.	.	.	.	.	.	0.632384	.	.	.	.	.	.	.	.
TNFRSF1A	.	X			1	1	0	0	2.16037	2.16037	.	.	0.711705	0.711705	.	.	0.000921539	0.000921539	.	.	.	.	.	.	.	.	.	.	.	0.711705	.	.	.	.	.	.	.	.	.	.	.	.	.	.	.	.	.	.	.
CCDC6	.	.			1	1	0	0	2.15893	2.15893	.	.	0.808583	0.808583	.	.	0.00213788	0.00213788	.	.	.	.	.	.	.	.	.	.	.	0.808583	.	.	.	.	.	.	.	.	.	.	.	.	.	.	.	.	.	.	.
CDH2	.	X			1	1	0	0	2.15793	2.15793	.	.	0.558101	0.558101	.	.	0.000135969	0.000135969	.	.	.	.	.	.	.	.	.	.	.	.	.	.	.	.	.	0.558101	.	.	.	.	.	.	.	.	.	.	.	.	.
WASHC2C	.	.			1	1	0	0	2.14768	2.14768	.	.	0.557201	0.557201	.	.	0.000139827	0.000139827	.	.	.	.	.	.	.	.	.	.	.	0.557201	.	.	.	.	.	.	.	.	.	.	.	.	.	.	.	.	.	.	.
CFAP20	.	.			1	1	0	0	2.14295	2.14295	.	.	0.645057	0.645057	.	.	0.000476304	0.000476304	.	.	.	.	.	0.645057	.	.	.	.	.	.	.	.	.	.	.	.	.	.	.	.	.	.	.	.	0.000476304	.	.	.	.
COPS7A	.	.			1	1	0	0	2.14148	2.14148	.	.	0.815141	0.815141	.	.	0.0023598	0.0023598	.	.	.	.	.	.	.	.	.	.	.	0.815141	.	.	.	.	.	.	.	.	.	.	.	.	.	.	.	.	.	.	.
RGPD5	.	.			1	1	0	0	2.12708	2.12708	.	.	0.707785	0.707785	.	.	0.00098796	0.00098796	.	.	.	.	.	.	.	.	.	.	.	0.707785	.	.	.	.	.	.	.	.	.	.	.	.	.	.	.	.	.	.	.
SUMO3	.	.			1	1	0	0	2.10569	2.10569	.	.	0.796698	0.796698	.	.	0.002275	0.002275	.	.	.	.	.	.	.	.	.	.	.	0.796698	.	.	.	.	.	.	.	.	.	.	.	.	.	.	.	.	.	.	.
JAZF1	X	.			1	1	0	0	2.10175	2.10175	.	.	0.734864	0.734864	.	.	0.0013802	0.0013802	.	.	.	.	.	.	.	.	.	.	.	0.734864	.	.	.	.	.	.	.	.	.	.	.	.	.	.	.	.	.	.	.
BTG1	.	.			1	0	0	1	2.09254	.	.	2.09254	0.63543	.	.	0.63543	0.000509208	.	.	0.000509208	.	0.63543	.	.	.	.	.	.	.	.	.	.	.	.	.	.	.	.	.	.	.	.	0.000509208	.	.	.	.	.	.
APOOL	.	.			1	1	0	0	2.0923	2.0923	.	.	0.547407	0.547407	.	.	0.000150593	0.000150593	.	.	.	.	.	.	.	.	.	.	.	.	.	.	.	.	.	.	.	.	0.547407	.	.	.	.	.	.	.	.	.	.
PLPP5	.	.			1	1	0	0	2.07909	2.07909	.	.	0.520838	0.520838	.	.	0.000101902	0.000101902	.	.	.	.	.	0.520838	.	.	.	.	.	.	.	.	.	.	.	.	.	.	.	.	.	.	.	.	0.000101902	.	.	.	.
NAA50	.	.			1	1	0	0	2.07534	2.07534	.	.	0.812856	0.812856	.	.	0.00279807	0.00279807	.	.	.	.	.	.	.	.	.	.	.	0.812856	.	.	.	.	.	.	.	.	.	.	.	.	.	.	.	.	.	.	.
CADPS	.	.			1	1	0	0	2.06794	2.06794	.	.	0.600565	0.600565	.	.	0.000360315	0.000360315	.	.	.	.	.	.	.	.	0.600565	.	.	.	.	.	.	.	.	.	.	.	.	.	.	.	.	.	.	.	.	0.000360315	.
RAB11FIP5	.	.			1	1	0	0	2.06212	2.06212	.	.	0.582254	0.582254	.	.	0.000287331	0.000287331	.	.	.	.	.	.	.	.	.	.	.	0.582254	.	.	.	.	.	.	.	.	.	.	.	.	.	.	.	.	.	.	.
IRAK1	.	.			1	1	0	0	2.06131	2.06131	.	.	0.814013	0.814013	.	.	0.00293573	0.00293573	.	.	.	.	.	.	.	.	.	.	.	0.814013	.	.	.	.	.	.	.	.	.	.	.	.	.	.	.	.	.	.	.
SERBP1	.	.			1	1	0	0	2.0561	2.0561	.	.	0.966442	0.966442	.	.	0.00745602	0.00745602	.	.	.	.	.	.	.	.	.	.	.	0.966442	.	.	.	.	.	.	.	.	.	.	.	.	.	.	.	.	.	.	.
RAI1	.	.			1	1	0	0	2.04032	2.04032	.	.	0.523215	0.523215	.	.	0.000126013	0.000126013	.	.	.	.	.	.	.	.	.	.	.	0.523215	.	.	.	.	.	.	.	.	.	.	.	.	.	.	.	.	.	.	.
SYF2	.	.			1	1	0	0	2.03422	2.03422	.	.	0.649799	0.649799	.	.	0.000740403	0.000740403	.	.	.	.	.	.	.	.	.	.	.	0.649799	.	.	.	.	.	.	.	.	.	.	.	.	.	.	.	.	.	.	.
SLCO1A2	.	X			1	1	0	0	2.02859	2.02859	.	.	0.686821	0.686821	.	.	0.00111278	0.00111278	.	.	.	.	.	.	.	.	.	.	.	.	.	.	.	.	.	0.686821	.	.	.	.	.	.	.	.	.	.	.	.	.
RAPGEF1	.	.			1	1	0	0	2.01987	2.01987	.	.	0.614991	0.614991	.	.	0.000519529	0.000519529	.	.	.	.	.	.	.	.	.	.	.	0.614991	.	.	.	.	.	.	.	.	.	.	.	.	.	.	.	.	.	.	.
SNX29	.	.			1	0	1	0	2.01958	.	2.01958	.	0.823011	.	0.823011	.	0.00351652	.	0.00351652	.	.	.	.	.	.	.	.	.	.	.	.	.	.	.	.	.	.	.	.	.	0.823011	.	.	.	.	.	.	.	.
EIF3C	.	.			1	1	0	0	2.01912	2.01912	.	.	0.834696	0.834696	.	.	0.0038108	0.0038108	.	.	.	.	.	.	.	.	.	.	.	0.834696	.	.	.	.	.	.	.	.	.	.	.	.	.	.	.	.	.	.	.
EIF1B	.	.			1	0	1	0	2.01674	.	2.01674	.	1.35097	.	1.35097	.	0.0321508	.	0.0321508	.	.	.	.	.	.	.	.	.	.	.	.	1.35097	.	.	.	.	.	.	.	.	.	.	.	.	.	.	.	.	.
KPNA4	.	.			1	1	0	0	2.01501	2.01501	.	.	0.741224	0.741224	.	.	0.00191211	0.00191211	.	.	.	.	.	.	.	.	.	.	.	0.741224	.	.	.	.	.	.	.	.	.	.	.	.	.	.	.	.	.	.	.
GOLGA7	.	.			1	1	0	0	2.00759	2.00759	.	.	0.697268	0.697268	.	.	0.00132063	0.00132063	.	.	.	.	.	.	.	.	.	.	.	0.697268	.	.	.	.	.	.	.	.	.	.	.	.	.	.	.	.	.	.	.
HERC2	.	.			1	1	0	0	2.00649	2.00649	.	.	0.848995	0.848995	.	.	0.00433144	0.00433144	.	.	.	.	.	.	.	.	.	.	.	0.848995	.	.	.	.	.	.	.	.	.	.	.	.	.	.	.	.	.	.	.
YWHAE	.	.			1	0	1	0	1.99957	.	1.99957	.	0.566194	.	0.566194	.	0.000294032	.	0.000294032	.	.	.	.	.	.	.	.	.	.	.	.	.	.	.	.	.	.	.	.	.	0.566194	.	.	.	.	.	.	.	.
RIPOR1	.	.			1	1	0	0	1.98919	1.98919	.	.	0.627209	0.627209	.	.	0.00067377	0.00067377	.	.	.	.	.	.	.	.	.	.	.	0.627209	.	.	.	.	.	.	.	.	.	.	.	.	.	.	.	.	.	.	.
PAN2	.	.			1	1	0	0	1.98294	1.98294	.	.	0.793249	0.793249	.	.	0.00316396	0.00316396	.	.	.	.	.	.	.	.	.	.	.	0.793249	.	.	.	.	.	.	.	.	.	.	.	.	.	.	.	.	.	.	.
CNIH2	.	.			1	0	1	0	1.98127	.	1.98127	.	0.713435	.	0.713435	.	0.00167075	.	0.00167075	.	.	.	0.713435	.	.	.	.	.	.	.	.	.	.	.	.	.	.	.	.	.	.	.	.	0.00167075	.	.	.	.	.
PDIA3	.	.			1	0	1	0	1.97582	.	1.97582	.	0.553134	.	0.553134	.	0.000267888	.	0.000267888	.	.	.	0.553134	.	.	.	.	.	.	.	.	.	.	.	.	.	.	.	.	.	.	.	.	0.000267888	.	.	.	.	.
BOD1L1	.	.			1	1	0	0	1.96174	1.96174	.	.	0.922599	0.922599	.	.	0.00747617	0.00747617	.	.	.	.	.	.	.	.	.	.	.	0.922599	.	.	.	.	.	.	.	.	.	.	.	.	.	.	.	.	.	.	.
KIDINS220	.	X			1	1	0	0	1.94612	1.94612	.	.	0.986773	0.986773	.	.	0.0106609	0.0106609	.	.	.	.	.	.	.	.	.	.	.	0.986773	.	.	.	.	.	.	.	.	.	.	.	.	.	.	.	.	.	.	.
CNEP1R1	.	.			1	1	0	0	1.93807	1.93807	.	.	0.509876	0.509876	.	.	0.000158104	0.000158104	.	.	.	.	.	.	.	.	.	.	.	.	.	.	.	.	.	.	.	.	0.509876	.	.	.	.	.	.	.	.	.	.
TOR1AIP1	.	X			1	1	0	0	1.93287	1.93287	.	.	0.822628	0.822628	.	.	0.00447068	0.00447068	.	.	.	.	.	.	.	.	.	.	.	0.822628	.	.	.	.	.	.	.	.	.	.	.	.	.	.	.	.	.	.	.
FBXO8	.	.			1	1	0	0	1.93216	1.93216	.	.	0.513277	0.513277	.	.	0.000172047	0.000172047	.	.	.	.	.	.	.	.	0.513277	.	.	.	.	.	.	.	.	.	.	.	.	.	.	.	.	.	.	.	.	0.000172047	.
C16orf72	.	.			1	1	0	0	1.93136	1.93136	.	.	0.522778	0.522778	.	.	0.000202109	0.000202109	.	.	.	.	.	.	.	.	.	.	.	.	.	.	.	.	.	.	.	.	0.522778	.	.	.	.	.	.	.	.	.	.
EPHX1	.	.			1	0	0	1	1.91675	.	.	1.91675	0.856945	.	.	0.856945	0.00579791	.	.	0.00579791	.	.	.	.	.	.	.	.	.	.	0.856945	.	.	.	.	.	.	.	.	.	.	.	.	.	.	.	.	.	.
CBX1	.	.			1	1	0	0	1.88483	1.88483	.	.	0.699477	0.699477	.	.	0.00202011	0.00202011	.	.	.	.	.	.	.	.	.	.	.	0.699477	.	.	.	.	.	.	.	.	.	.	.	.	.	.	.	.	.	.	.
WBP11	.	.			1	0	1	0	1.88163	.	1.88163	.	1.21319	.	1.21319	.	0.0281205	.	0.0281205	.	.	.	.	.	.	.	.	.	.	.	.	1.21319	.	.	.	.	.	.	.	.	.	.	.	.	.	.	.	.	.
ATF1	X	.			1	1	0	0	1.86844	1.86844	.	.	0.551808	0.551808	.	.	0.000411129	0.000411129	.	.	.	.	.	.	.	.	.	.	.	0.551808	.	.	.	.	.	.	.	.	.	.	.	.	.	.	.	.	.	.	.
TEF	X	.			1	1	0	0	1.86669	1.86669	.	.	0.670294	0.670294	.	.	0.00164101	0.00164101	.	.	.	.	.	.	.	.	.	.	.	0.670294	.	.	.	.	.	.	.	.	.	.	.	.	.	.	.	.	.	.	.
SEC61G	.	.			1	0	1	0	1.86409	.	1.86409	.	0.520424	.	0.520424	.	0.000261901	.	0.000261901	.	.	.	0.520424	.	.	.	.	.	.	.	.	.	.	.	.	.	.	.	.	.	.	.	.	0.000261901	.	.	.	.	.
EXOC2	.	.			1	1	0	0	1.85035	1.85035	.	.	0.665409	0.665409	.	.	0.00165663	0.00165663	.	.	.	.	.	.	.	.	.	.	.	0.665409	.	.	.	.	.	.	.	.	.	.	.	.	.	.	.	.	.	.	.
SGIP1	.	.			1	1	0	0	1.84887	1.84887	.	.	0.588497	0.588497	.	.	0.000721628	0.000721628	.	.	.	.	.	.	.	.	.	.	.	.	.	.	.	.	.	0.588497	.	.	.	.	.	.	.	.	.	.	.	.	.
IL6ST	.	X			1	1	0	0	1.83228	1.83228	.	.	0.932755	0.932755	.	.	0.010855	0.010855	.	.	.	.	.	.	.	.	.	.	.	0.932755	.	.	.	.	.	.	.	.	.	.	.	.	.	.	.	.	.	.	.
SPEG	.	.			1	1	0	0	1.83202	1.83202	.	.	0.532408	0.532408	.	.	0.00036223	0.00036223	.	.	.	.	.	.	.	.	.	.	.	0.532408	.	.	.	.	.	.	.	.	.	.	.	.	.	.	.	.	.	.	.
DNPEP	.	.			1	1	0	0	1.82866	1.82866	.	.	0.533127	0.533127	.	.	0.000371483	0.000371483	.	.	.	.	.	.	.	.	.	.	.	0.533127	.	.	.	.	.	.	.	.	.	.	.	.	.	.	.	.	.	.	.
FXR1	.	.			1	1	0	0	1.82719	1.82719	.	.	0.827696	0.827696	.	.	0.00620065	0.00620065	.	.	.	.	.	.	.	.	.	.	.	0.827696	.	.	.	.	.	.	.	.	.	.	.	.	.	.	.	.	.	.	.
MKRN2	.	.			1	1	0	0	1.8257	1.8257	.	.	0.573149	0.573149	.	.	0.000652555	0.000652555	.	.	.	.	.	.	.	.	.	.	.	0.573149	.	.	.	.	.	.	.	.	.	.	.	.	.	.	.	.	.	.	.
ICA1	.	.			1	1	0	0	1.82286	1.82286	.	.	0.694869	0.694869	.	.	0.00238062	0.00238062	.	.	.	.	.	.	.	.	.	.	.	0.694869	.	.	.	.	.	.	.	.	.	.	.	.	.	.	.	.	.	.	.
CCDC86	.	.			1	0	0	1	1.82279	.	.	1.82279	0.950778	.	.	0.950778	0.0121017	.	.	0.0121017	.	.	.	.	.	.	.	.	.	.	0.950778	.	.	.	.	.	.	.	.	.	.	.	.	.	.	.	.	.	.
FAM3C	.	.			1	0	1	0	1.82005	.	1.82005	.	1.33697	.	1.33697	.	0.0435185	.	0.0435185	.	.	.	.	.	.	.	.	.	.	.	.	1.33697	.	.	.	.	.	.	.	.	.	.	.	.	.	.	.	.	.
SEPT3	.	.			1	0	0	1	1.81164	.	.	1.81164	1.0505	.	.	1.0505	0.0188559	.	.	0.0188559	.	.	.	.	.	.	.	.	.	.	1.0505	.	.	.	.	.	.	.	.	.	.	.	.	.	.	.	.	.	.
CTBP2	.	.			1	1	0	0	1.81122	1.81122	.	.	0.754556	0.754556	.	.	0.00397764	0.00397764	.	.	.	.	.	.	.	.	.	.	.	0.754556	.	.	.	.	.	.	.	.	.	.	.	.	.	.	.	.	.	.	.
CBX6	.	.			1	0	1	0	1.81064	.	1.81064	.	0.861249	.	0.861249	.	0.0079005	.	0.0079005	.	.	.	.	.	.	.	.	.	.	.	.	.	.	.	.	.	.	.	.	.	0.861249	.	.	.	.	.	.	.	.
ITSN2	.	.			1	1	0	0	1.80121	1.80121	.	.	0.794798	0.794798	.	.	0.00541693	0.00541693	.	.	.	.	.	.	.	.	.	.	.	0.794798	.	.	.	.	.	.	.	.	.	.	.	.	.	.	.	.	.	.	.
DIAPH1	.	.			1	1	0	0	1.79515	1.79515	.	.	0.735353	0.735353	.	.	0.00362067	0.00362067	.	.	.	.	.	.	.	.	.	.	.	0.735353	.	.	.	.	.	.	.	.	.	.	.	.	.	.	.	.	.	.	.
ADSS	.	.			1	1	0	0	1.79013	1.79013	.	.	0.548528	0.548528	.	.	0.000545109	0.000545109	.	.	.	.	.	.	.	.	.	.	.	0.548528	.	.	.	.	.	.	.	.	.	.	.	.	.	.	.	.	.	.	.
RDH14	.	.			1	1	0	0	1.78945	1.78945	.	.	0.636918	0.636918	.	.	0.00155044	0.00155044	.	.	.	.	.	.	.	.	.	.	.	0.636918	.	.	.	.	.	.	.	.	.	.	.	.	.	.	.	.	.	.	.
RPL35	.	X			1	0	0	1	1.7733	.	.	1.7733	0.607703	.	.	0.607703	0.00120768	.	.	0.00120768	.	0.607703	.	.	.	.	.	.	.	.	.	.	.	.	.	.	.	.	.	.	.	.	0.00120768	.	.	.	.	.	.
GALNT1	.	X			1	1	0	0	1.77048	1.77048	.	.	0.586533	0.586533	.	.	0.000958181	0.000958181	.	.	.	.	.	.	.	.	.	.	.	0.586533	.	.	.	.	.	.	.	.	.	.	.	.	.	.	.	.	.	.	.
MTATP6P2	.	.			1	1	0	0	1.76966	1.76966	.	.	0.643679	0.643679	.	.	0.0017812	0.0017812	.	.	.	.	.	.	.	.	.	.	.	0.643679	.	.	.	.	.	.	.	.	.	.	.	.	.	.	.	.	.	.	.
KPNA1	.	.			1	1	0	0	1.75208	1.75208	.	.	0.800079	0.800079	.	.	0.00645829	0.00645829	.	.	.	.	.	.	.	.	.	.	.	0.800079	.	.	.	.	.	.	.	.	.	.	.	.	.	.	.	.	.	.	.
ARHGAP44	.	.			1	1	0	0	1.74914	1.74914	.	.	0.642445	0.642445	.	.	0.00189397	0.00189397	.	.	.	.	.	.	.	.	.	.	.	0.642445	.	.	.	.	.	.	.	.	.	.	.	.	.	.	.	.	.	.	.
RPS21	.	.			1	0	1	0	1.74813	.	1.74813	.	0.634255	.	0.634255	.	0.00175312	.	0.00175312	.	.	.	0.634255	.	.	.	.	.	.	.	.	.	.	.	.	.	.	.	.	.	.	.	.	0.00175312	.	.	.	.	.
CASC3	.	.			1	0	1	0	1.74004	.	1.74004	.	1.30581	.	1.30581	.	0.046501	.	0.046501	.	.	.	.	.	.	.	.	.	.	.	.	1.30581	.	.	.	.	.	.	.	.	.	.	.	.	.	.	.	.	.
MECP2	X	.			1	1	0	0	1.73115	1.73115	.	.	0.782534	0.782534	.	.	0.00613428	0.00613428	.	.	.	.	.	.	.	.	.	.	.	0.782534	.	.	.	.	.	.	.	.	.	.	.	.	.	.	.	.	.	.	.
AC110749.1	.	.			1	1	0	0	1.71695	1.71695	.	.	0.864901	0.864901	.	.	0.0103481	0.0103481	.	.	.	.	.	.	.	.	.	.	.	0.864901	.	.	.	.	.	.	.	.	.	.	.	.	.	.	.	.	.	.	.
UFL1	.	.			1	1	0	0	1.71327	1.71327	.	.	0.84404	0.84404	.	.	0.00933592	0.00933592	.	.	.	.	.	.	.	.	.	.	.	0.84404	.	.	.	.	.	.	.	.	.	.	.	.	.	.	.	.	.	.	.
MAT2A	.	.			1	1	0	0	1.7067	1.7067	.	.	0.69535	0.69535	.	.	0.00351202	0.00351202	.	.	.	.	.	.	.	.	.	.	.	0.69535	.	.	.	.	.	.	.	.	.	.	.	.	.	.	.	.	.	.	.
FOCAD	.	.			1	1	0	0	1.70577	1.70577	.	.	0.682402	0.682402	.	.	0.00316484	0.00316484	.	.	.	.	.	.	.	.	0.682402	.	.	.	.	.	.	.	.	.	.	.	.	.	.	.	.	.	.	.	.	0.00316484	.
ZCRB1	.	.			1	1	0	0	1.69705	1.69705	.	.	1.02677	1.02677	.	.	0.022243	0.022243	.	.	.	.	.	.	.	.	.	.	.	1.02677	.	.	.	.	.	.	.	.	.	.	.	.	.	.	.	.	.	.	.
RSU1	.	.			1	1	0	0	1.69262	1.69262	.	.	0.564258	0.564258	.	.	0.00100064	0.00100064	.	.	.	.	.	.	.	.	.	.	.	0.564258	.	.	.	.	.	.	.	.	.	.	.	.	.	.	.	.	.	.	.
MZT2B	.	.			1	0	0	1	1.66126	.	.	1.66126	0.519112	.	.	0.519112	0.000630668	.	.	0.000630668	.	0.519112	.	.	.	.	.	.	.	.	.	.	.	.	.	.	.	.	.	.	.	.	0.000630668	.	.	.	.	.	.
AC034236.1	.	.			1	1	0	0	1.65836	1.65836	.	.	0.706132	0.706132	.	.	0.0044821	0.0044821	.	.	.	.	.	.	.	.	.	.	.	0.706132	.	.	.	.	.	.	.	.	.	.	.	.	.	.	.	.	.	.	.
SEC61B	.	.			1	0	0	1	1.64946	.	.	1.64946	0.801532	.	.	0.801532	0.00875228	.	.	0.00875228	.	.	.	.	0.801532	.	.	.	.	.	.	.	.	.	.	.	.	.	.	.	.	.	.	.	.	0.00875228	.	.	.
ZKSCAN1	X	.			1	0	1	0	1.64752	.	1.64752	.	0.631228	.	0.631228	.	0.00245459	.	0.00245459	.	.	.	.	.	.	.	.	.	.	.	.	0.631228	.	.	.	.	.	.	.	.	.	.	.	.	.	.	.	.	.
NSF	.	.			1	1	0	0	1.64391	1.64391	.	.	0.519384	0.519384	.	.	0.000683739	0.000683739	.	.	.	.	.	.	.	.	.	.	.	.	.	.	.	.	.	.	.	.	0.519384	.	.	.	.	.	.	.	.	.	.
SNX10	.	.			1	1	0	0	1.64124	1.64124	.	.	0.734442	0.734442	.	.	0.00582533	0.00582533	.	.	.	.	.	.	.	.	.	.	.	0.734442	.	.	.	.	.	.	.	.	.	.	.	.	.	.	.	.	.	.	.
COTL1	.	.			1	0	0	1	1.63294	.	.	1.63294	0.500574	.	.	0.500574	0.000546838	.	.	0.000546838	.	.	.	.	.	.	.	.	.	.	.	.	.	0.500574	.	.	.	.	.	.	.	.	.	.	.	.	.	.	.
IL6R	.	X			1	0	1	0	1.62837	.	1.62837	.	1.18372	.	1.18372	.	0.0421077	.	0.0421077	.	.	.	.	.	.	.	.	.	.	.	.	1.18372	.	.	.	.	.	.	.	.	.	.	.	.	.	.	.	.	.
MYLIP	.	.			1	1	0	0	1.62016	1.62016	.	.	0.684827	0.684827	.	.	0.00430725	0.00430725	.	.	.	.	.	.	.	.	.	.	.	0.684827	.	.	.	.	.	.	.	.	.	.	.	.	.	.	.	.	.	.	.
NAA30	.	.			1	1	0	0	1.60559	1.60559	.	.	0.613257	0.613257	.	.	0.00240913	0.00240913	.	.	.	.	.	.	.	.	.	.	.	0.613257	.	.	.	.	.	.	.	.	.	.	.	.	.	.	.	.	.	.	.
HILPDA	.	.			1	0	0	1	1.58723	.	.	1.58723	0.578062	.	.	0.578062	0.00179568	.	.	0.00179568	.	0.578062	.	.	.	.	.	.	.	.	.	.	.	.	.	.	.	.	.	.	.	.	0.00179568	.	.	.	.	.	.
RGS9	.	.			1	0	1	0	1.57475	.	1.57475	.	0.515947	.	0.515947	.	0.000886854	.	0.000886854	.	.	.	.	.	.	.	.	.	.	.	.	.	.	.	0.515947	.	.	.	.	.	.	.	.	.	.	.	.	.	.
AC131206.1	.	.			1	1	0	0	1.57312	1.57312	.	.	0.56148	0.56148	.	.	0.00157859	0.00157859	.	.	.	.	.	.	.	.	.	.	.	0.56148	.	.	.	.	.	.	.	.	.	.	.	.	.	.	.	.	.	.	.
SLU7	.	.			1	1	0	0	1.56737	1.56737	.	.	0.799688	0.799688	.	.	0.0109653	0.0109653	.	.	.	.	.	.	.	.	.	.	.	0.799688	.	.	.	.	.	.	.	.	.	.	.	.	.	.	.	.	.	.	.
LUC7L2	.	.			1	1	0	0	1.56357	1.56357	.	.	0.811142	0.811142	.	.	0.0118137	0.0118137	.	.	.	.	.	.	.	.	.	.	.	0.811142	.	.	.	.	.	.	.	.	.	.	.	.	.	.	.	.	.	.	.
ZNF451	X	.			1	1	0	0	1.55892	1.55892	.	.	0.53288	0.53288	.	.	0.00118725	0.00118725	.	.	.	.	.	.	.	.	.	.	.	.	.	.	.	.	.	.	.	.	0.53288	.	.	.	.	.	.	.	.	.	.
VMA21	.	.			1	1	0	0	1.55643	1.55643	.	.	0.596141	0.596141	.	.	0.00244991	0.00244991	.	.	.	.	.	.	.	.	.	.	.	.	.	.	.	.	.	.	.	.	0.596141	.	.	.	.	.	.	.	.	.	.
TOMM5	.	.			1	0	1	0	1.55106	.	1.55106	.	0.571675	.	0.571675	.	0.00193561	.	0.00193561	.	.	.	.	.	.	.	.	.	.	.	.	.	.	.	.	.	.	.	.	.	0.571675	.	.	.	.	.	.	.	.
NOP53	.	.			1	1	0	0	1.53343	1.53343	.	.	0.804913	0.804913	.	.	0.0124426	0.0124426	.	.	.	.	.	.	.	.	.	.	.	0.804913	.	.	.	.	.	.	.	.	.	.	.	.	.	.	.	.	.	.	.
TOGARAM1	.	.			1	1	0	0	1.53207	1.53207	.	.	0.533664	0.533664	.	.	0.00134634	0.00134634	.	.	.	.	.	.	.	.	.	.	.	0.533664	.	.	.	.	.	.	.	.	.	.	.	.	.	.	.	.	.	.	.
PTDSS1	.	.			1	1	0	0	1.53138	1.53138	.	.	0.725627	0.725627	.	.	0.00775502	0.00775502	.	.	.	.	.	.	.	.	.	.	.	0.725627	.	.	.	.	.	.	.	.	.	.	.	.	.	.	.	.	.	.	.
PURA	X	.			1	1	0	0	1.52923	1.52923	.	.	0.802393	0.802393	.	.	0.0124211	0.0124211	.	.	.	.	.	.	.	.	.	.	.	0.802393	.	.	.	.	.	.	.	.	.	.	.	.	.	.	.	.	.	.	.
NANOS1	.	.			1	1	0	0	1.50333	1.50333	.	.	0.731557	0.731557	.	.	0.00881103	0.00881103	.	.	.	.	.	.	.	.	.	.	.	0.731557	.	.	.	.	.	.	.	.	.	.	.	.	.	.	.	.	.	.	.
HINT3	.	.			1	1	0	0	1.50266	1.50266	.	.	0.73334	0.73334	.	.	0.00893185	0.00893185	.	.	.	.	.	.	.	.	.	.	.	0.73334	.	.	.	.	.	.	.	.	.	.	.	.	.	.	.	.	.	.	.
LRRC8B	.	X			1	1	0	0	1.50182	1.50182	.	.	0.740915	0.740915	.	.	0.00939762	0.00939762	.	.	.	.	.	.	.	.	.	.	.	0.740915	.	.	.	.	.	.	.	.	.	.	.	.	.	.	.	.	.	.	.
FAM117A	.	.			1	0	0	1	1.47774	.	.	1.47774	0.698089	.	.	0.698089	0.00764118	.	.	0.00764118	.	.	.	.	.	.	.	.	.	.	0.698089	.	.	.	.	.	.	.	.	.	.	.	.	.	.	.	.	.	.
MRPL42	.	.			1	1	0	0	1.47121	1.47121	.	.	0.500366	0.500366	.	.	0.00114743	0.00114743	.	.	.	.	.	.	.	.	0.500366	.	.	.	.	.	.	.	.	.	.	.	.	.	.	.	.	.	.	.	.	0.00114743	.
NRDC	.	.			1	1	0	0	1.46219	1.46219	.	.	0.502789	0.502789	.	.	0.0012355	0.0012355	.	.	.	.	.	.	.	.	.	.	.	.	.	.	.	.	.	.	.	.	0.502789	.	.	.	.	.	.	.	.	.	.
EHBP1	.	.			1	1	0	0	1.45932	1.45932	.	.	0.770255	0.770255	.	.	0.0127472	0.0127472	.	.	.	.	.	.	.	.	.	.	.	0.770255	.	.	.	.	.	.	.	.	.	.	.	.	.	.	.	.	.	.	.
SMG7	.	.			1	1	0	0	1.44601	1.44601	.	.	0.576702	0.576702	.	.	0.00310906	0.00310906	.	.	.	.	.	.	.	.	.	.	.	0.576702	.	.	.	.	.	.	.	.	.	.	.	.	.	.	.	.	.	.	.
UBQLN2	.	.			1	1	0	0	1.4393	1.4393	.	.	0.924043	0.924043	.	.	0.0276939	0.0276939	.	.	.	.	.	.	.	.	.	.	.	0.924043	.	.	.	.	.	.	.	.	.	.	.	.	.	.	.	.	.	.	.
NBPF12	.	.			1	1	0	0	1.43556	1.43556	.	.	0.679511	0.679511	.	.	0.00771555	0.00771555	.	.	.	.	.	.	.	.	.	.	.	0.679511	.	.	.	.	.	.	.	.	.	.	.	.	.	.	.	.	.	.	.
PAK3	.	.			1	0	1	0	1.43388	.	1.43388	.	0.51644	.	0.51644	.	0.00167317	.	0.00167317	.	.	.	.	.	.	.	.	.	.	.	.	0.51644	.	.	.	.	.	.	.	.	.	.	.	.	.	.	.	.	.
GREB1	.	.			1	1	0	0	1.43277	1.43277	.	.	0.505236	0.505236	.	.	0.00145935	0.00145935	.	.	.	.	.	.	.	.	.	.	.	0.505236	.	.	.	.	.	.	.	.	.	.	.	.	.	.	.	.	.	.	.
ZNF853	X	.			1	1	0	0	1.42296	1.42296	.	.	0.560741	0.560741	.	.	0.00289972	0.00289972	.	.	.	.	.	.	.	.	.	.	.	0.560741	.	.	.	.	.	.	.	.	.	.	.	.	.	.	.	.	.	.	.
ATM	.	.			1	1	0	0	1.42259	1.42259	.	.	0.542589	0.542589	.	.	0.00238864	0.00238864	.	.	.	.	.	.	.	.	0.542589	.	.	.	.	.	.	.	.	.	.	.	.	.	.	.	.	.	.	.	.	0.00238864	.
TAF3	.	.			1	1	0	0	1.40573	1.40573	.	.	0.653184	0.653184	.	.	0.00704497	0.00704497	.	.	.	.	.	.	.	.	.	.	.	0.653184	.	.	.	.	.	.	.	.	.	.	.	.	.	.	.	.	.	.	.
HMGN2	.	.			1	0	1	0	1.39765	.	1.39765	.	0.692289	.	0.692289	.	0.00957445	.	0.00957445	.	.	.	.	.	.	.	.	.	.	.	.	0.692289	.	.	.	.	.	.	.	.	.	.	.	.	.	.	.	.	.
MTATP8P1	.	.			1	1	0	0	1.39683	1.39683	.	.	0.770639	0.770639	.	.	0.0153972	0.0153972	.	.	.	.	.	.	.	.	.	.	.	0.770639	.	.	.	.	.	.	.	.	.	.	.	.	.	.	.	.	.	.	.
WAC	.	.			1	1	0	0	1.39445	1.39445	.	.	0.949796	0.949796	.	.	0.0340286	0.0340286	.	.	.	.	.	.	.	.	.	.	.	0.949796	.	.	.	.	.	.	.	.	.	.	.	.	.	.	.	.	.	.	.
GID8	.	.			1	1	0	0	1.38518	1.38518	.	.	0.664914	0.664914	.	.	0.00825582	0.00825582	.	.	.	.	.	.	.	.	.	.	.	0.664914	.	.	.	.	.	.	.	.	.	.	.	.	.	.	.	.	.	.	.
AGTPBP1	.	.			1	1	0	0	1.38257	1.38257	.	.	0.518308	0.518308	.	.	0.00215042	0.00215042	.	.	.	.	.	.	.	.	.	.	.	0.518308	.	.	.	.	.	.	.	.	.	.	.	.	.	.	.	.	.	.	.
RPL38	.	.			1	0	1	0	1.38154	.	1.38154	.	0.651393	.	0.651393	.	0.00757013	.	0.00757013	.	.	.	0.651393	.	.	.	.	.	.	.	.	.	.	.	.	.	.	.	.	.	.	.	.	0.00757013	.	.	.	.	.
ZNF280B	X	.			1	1	0	0	1.37885	1.37885	.	.	0.600286	0.600286	.	.	0.0050467	0.0050467	.	.	.	.	.	.	.	.	.	.	.	.	.	.	.	.	.	.	.	.	0.600286	.	.	.	.	.	.	.	.	.	.
ITGB1	.	X			1	0	1	0	1.37638	.	1.37638	.	0.526592	.	0.526592	.	0.00243364	.	0.00243364	.	.	.	.	.	.	.	.	.	.	.	.	0.526592	.	.	.	.	.	.	.	.	.	.	.	.	.	.	.	.	.
RTCA	.	.			1	1	0	0	1.37632	1.37632	.	.	0.574263	0.574263	.	.	0.00401165	0.00401165	.	.	.	.	.	.	.	.	.	.	.	0.574263	.	.	.	.	.	.	.	.	.	.	.	.	.	.	.	.	.	.	.
PTPRK	.	X			1	1	0	0	1.35816	1.35816	.	.	0.652198	0.652198	.	.	0.0082711	0.0082711	.	.	.	.	.	.	.	.	.	.	.	.	.	.	.	.	.	0.652198	.	.	.	.	.	.	.	.	.	.	.	.	.
ZNF165	X	.			1	1	0	0	1.35773	1.35773	.	.	0.651384	0.651384	.	.	0.00823418	0.00823418	.	.	.	.	.	.	.	.	.	.	.	.	.	.	.	.	.	.	.	.	0.651384	.	.	.	.	.	.	.	.	.	.
RPS5	.	.			1	0	0	1	1.35733	.	.	1.35733	0.634431	.	.	0.634431	0.0072537	.	.	0.0072537	.	0.634431	.	.	.	.	.	.	.	.	.	.	.	.	.	.	.	.	.	.	.	.	0.0072537	.	.	.	.	.	.
SLC1A4	.	X			1	1	0	0	1.35015	1.35015	.	.	0.649172	0.649172	.	.	0.00832146	0.00832146	.	.	.	.	.	.	.	.	.	.	.	0.649172	.	.	.	.	.	.	.	.	.	.	.	.	.	.	.	.	.	.	.
ANKRD11	.	.			1	1	0	0	1.347	1.347	.	.	0.90247	0.90247	.	.	0.032168	0.032168	.	.	.	.	.	.	.	.	.	.	.	0.90247	.	.	.	.	.	.	.	.	.	.	.	.	.	.	.	.	.	.	.
TRIM9	.	.			1	1	0	0	1.33099	1.33099	.	.	0.509866	0.509866	.	.	0.00245202	0.00245202	.	.	.	.	.	.	.	.	.	.	.	0.509866	.	.	.	.	.	.	.	.	.	.	.	.	.	.	.	.	.	.	.
PGBD5	.	.			1	1	0	0	1.32992	1.32992	.	.	0.75106	0.75106	.	.	0.0169542	0.0169542	.	.	.	.	.	.	.	.	.	.	.	0.75106	.	.	.	.	.	.	.	.	.	.	.	.	.	.	.	.	.	.	.
TANC2	.	.			1	1	0	0	1.32939	1.32939	.	.	0.750121	0.750121	.	.	0.0168952	0.0168952	.	.	.	.	.	.	.	.	.	.	.	0.750121	.	.	.	.	.	.	.	.	.	.	.	.	.	.	.	.	.	.	.
NUB1	.	.			1	1	0	0	1.32192	1.32192	.	.	0.650744	0.650744	.	.	0.00930259	0.00930259	.	.	.	.	.	.	.	.	.	.	.	0.650744	.	.	.	.	.	.	.	.	.	.	.	.	.	.	.	.	.	.	.
DYNC1I2	.	.			1	1	0	0	1.32073	1.32073	.	.	0.905127	0.905127	.	.	0.0347402	0.0347402	.	.	.	.	.	.	.	.	.	.	.	0.905127	.	.	.	.	.	.	.	.	.	.	.	.	.	.	.	.	.	.	.
C1D	.	.			1	1	0	0	1.31883	1.31883	.	.	0.739481	0.739481	.	.	0.0164643	0.0164643	.	.	.	.	.	.	.	.	.	.	.	0.739481	.	.	.	.	.	.	.	.	.	.	.	.	.	.	.	.	.	.	.
LMTK2	.	.			1	1	0	0	1.31666	1.31666	.	.	0.823652	0.823652	.	.	0.0252018	0.0252018	.	.	.	.	.	.	.	.	.	.	.	0.823652	.	.	.	.	.	.	.	.	.	.	.	.	.	.	.	.	.	.	.
XPC	.	.			1	1	0	0	1.30706	1.30706	.	.	0.550382	0.550382	.	.	0.00421862	0.00421862	.	.	.	.	.	.	.	.	.	.	.	0.550382	.	.	.	.	.	.	.	.	.	.	.	.	.	.	.	.	.	.	.
MARCKS	.	X			1	0	1	0	1.29185	.	1.29185	.	0.596935	.	0.596935	.	0.00685266	.	0.00685266	.	.	.	.	.	.	.	.	.	.	.	.	0.596935	.	.	.	.	.	.	.	.	.	.	.	.	.	.	.	.	.
RPL28	.	X			1	0	0	1	1.28662	.	.	1.28662	0.606248	.	.	0.606248	0.0075464	.	.	0.0075464	.	0.606248	.	.	.	.	.	.	.	.	.	.	.	.	.	.	.	.	.	.	.	.	0.0075464	.	.	.	.	.	.
SPAG9	.	.			1	1	0	0	1.27731	1.27731	.	.	0.696939	0.696939	.	.	0.0146981	0.0146981	.	.	.	.	.	.	.	.	.	.	.	0.696939	.	.	.	.	.	.	.	.	.	.	.	.	.	.	.	.	.	.	.
FAM200B	X	.			1	1	0	0	1.27078	1.27078	.	.	0.854835	0.854835	.	.	0.032615	0.032615	.	.	.	.	.	.	.	.	.	.	.	0.854835	.	.	.	.	.	.	.	.	.	.	.	.	.	.	.	.	.	.	.
MMACHC	.	.			1	1	0	0	1.26929	1.26929	.	.	0.785195	0.785195	.	.	0.0241808	0.0241808	.	.	.	.	.	.	.	.	.	.	.	0.785195	.	.	.	.	.	.	.	.	.	.	.	.	.	.	.	.	.	.	.
CASC4	.	X			1	1	0	0	1.26254	1.26254	.	.	0.592391	0.592391	.	.	0.00739158	0.00739158	.	.	.	.	.	.	.	.	0.592391	.	.	.	.	.	.	.	.	.	.	.	.	.	.	.	.	.	.	.	.	0.00739158	.
C6orf106	.	.			1	0	0	1	1.26168	.	.	1.26168	0.887862	.	.	0.887862	0.0379283	.	.	0.0379283	.	.	.	.	.	.	.	.	.	.	0.887862	.	.	.	.	.	.	.	.	.	.	.	.	.	.	.	.	.	.
TMEM38B	.	.			1	1	0	0	1.25347	1.25347	.	.	0.690365	0.690365	.	.	0.0152877	0.0152877	.	.	.	.	.	.	.	.	.	.	.	0.690365	.	.	.	.	.	.	.	.	.	.	.	.	.	.	.	.	.	.	.
PAIP2	.	.			1	1	0	0	1.25332	1.25332	.	.	0.539745	0.539745	.	.	0.00476369	0.00476369	.	.	.	.	.	0.539745	.	.	.	.	.	.	.	.	.	.	.	.	.	.	.	.	.	.	.	.	0.00476369	.	.	.	.
AKAP17A	.	.			1	1	0	0	1.24557	1.24557	.	.	0.552944	0.552944	.	.	0.00558969	0.00558969	.	.	.	.	.	.	.	.	.	.	.	0.552944	.	.	.	.	.	.	.	.	.	.	.	.	.	.	.	.	.	.	.
RPA1	.	.			1	1	0	0	1.24489	1.24489	.	.	0.507814	0.507814	.	.	0.0035361	0.0035361	.	.	.	.	.	.	.	.	.	.	.	0.507814	.	.	.	.	.	.	.	.	.	.	.	.	.	.	.	.	.	.	.
YIPF1	.	.			1	1	0	0	1.23611	1.23611	.	.	0.525044	0.525044	.	.	0.00442294	0.00442294	.	.	.	.	.	.	.	.	.	.	.	0.525044	.	.	.	.	.	.	.	.	.	.	.	.	.	.	.	.	.	.	.
SOWAHC	.	.			1	1	0	0	1.23549	1.23549	.	.	0.518244	0.518244	.	.	0.00413051	0.00413051	.	.	.	.	.	.	.	.	.	.	.	0.518244	.	.	.	.	.	.	.	.	.	.	.	.	.	.	.	.	.	.	.
AHCTF1	X	.			1	1	0	0	1.23521	1.23521	.	.	0.770606	0.770606	.	.	0.024951	0.024951	.	.	.	.	.	.	.	.	.	.	.	0.770606	.	.	.	.	.	.	.	.	.	.	.	.	.	.	.	.	.	.	.
TTC3P1	.	.			1	1	0	0	1.23302	1.23302	.	.	0.51279	0.51279	.	.	0.0039397	0.0039397	.	.	.	.	.	.	.	.	.	.	.	0.51279	.	.	.	.	.	.	.	.	.	.	.	.	.	.	.	.	.	.	.
MRPL50	.	.			1	1	0	0	1.23127	1.23127	.	.	0.559721	0.559721	.	.	0.00631259	0.00631259	.	.	.	.	.	.	.	.	0.559721	.	.	.	.	.	.	.	.	.	.	.	.	.	.	.	.	.	.	.	.	0.00631259	.
MTMR2	.	.			1	1	0	0	1.22337	1.22337	.	.	0.50725	0.50725	.	.	0.00387465	0.00387465	.	.	.	.	.	.	.	.	.	.	.	0.50725	.	.	.	.	.	.	.	.	.	.	.	.	.	.	.	.	.	.	.
AKT1	.	.			1	1	0	0	1.22285	1.22285	.	.	0.61201	0.61201	.	.	0.0100443	0.0100443	.	.	.	.	.	.	.	.	.	.	.	0.61201	.	.	.	.	.	.	.	.	.	.	.	.	.	.	.	.	.	.	.
RAD50	.	.			1	1	0	0	1.2215	1.2215	.	.	0.619512	0.619512	.	.	0.0106731	0.0106731	.	.	.	.	.	.	.	.	.	.	.	0.619512	.	.	.	.	.	.	.	.	.	.	.	.	.	.	.	.	.	.	.
NEUROD1	X	.			1	0	0	1	1.20568	.	.	1.20568	0.515609	.	.	0.515609	0.00458816	.	.	0.00458816	.	0.515609	.	.	.	.	.	.	.	.	.	.	.	.	.	.	.	.	.	.	.	.	0.00458816	.	.	.	.	.	.
BEX3	.	.			1	0	1	0	1.19481	.	1.19481	.	0.551728	.	0.551728	.	0.00683018	.	0.00683018	.	.	.	.	.	.	.	.	.	.	.	.	0.551728	.	.	.	.	.	.	.	.	.	.	.	.	.	.	.	.	.
ATG2B	.	.			1	1	0	0	1.19134	1.19134	.	.	0.597391	0.597391	.	.	0.0101335	0.0101335	.	.	.	.	.	.	.	.	.	.	.	0.597391	.	.	.	.	.	.	.	.	.	.	.	.	.	.	.	.	.	.	.
BCAS2	.	.			1	1	0	0	1.18952	1.18952	.	.	0.620637	0.620637	.	.	0.0121168	0.0121168	.	.	.	.	.	.	.	.	.	.	.	0.620637	.	.	.	.	.	.	.	.	.	.	.	.	.	.	.	.	.	.	.
CCNB1IP1	.	.			1	1	0	0	1.17785	1.17785	.	.	0.630283	0.630283	.	.	0.0135279	0.0135279	.	.	.	.	.	.	.	.	.	.	.	0.630283	.	.	.	.	.	.	.	.	.	.	.	.	.	.	.	.	.	.	.
AC116366.3	.	.			1	1	0	0	1.17036	1.17036	.	.	0.814271	0.814271	.	.	0.0365333	0.0365333	.	.	.	.	.	.	.	.	.	.	.	0.814271	.	.	.	.	.	.	.	.	.	.	.	.	.	.	.	.	.	.	.
EXOC1	.	.			1	1	0	0	1.16682	1.16682	.	.	0.539567	0.539567	.	.	0.00687851	0.00687851	.	.	.	.	.	.	.	.	.	.	.	0.539567	.	.	.	.	.	.	.	.	.	.	.	.	.	.	.	.	.	.	.
TNIK	.	.			1	1	0	0	1.16504	1.16504	.	.	0.549625	0.549625	.	.	0.00759102	0.00759102	.	.	.	.	.	.	.	.	.	.	.	0.549625	.	.	.	.	.	.	.	.	.	.	.	.	.	.	.	.	.	.	.
SGPP1	.	.			1	1	0	0	1.16403	1.16403	.	.	0.63477	0.63477	.	.	0.0146626	0.0146626	.	.	.	.	.	.	.	.	.	.	.	0.63477	.	.	.	.	.	.	.	.	.	.	.	.	.	.	.	.	.	.	.
MCMBP	.	.			1	1	0	0	1.15651	1.15651	.	.	0.533956	0.533956	.	.	0.00682453	0.00682453	.	.	.	.	.	.	.	.	.	.	.	0.533956	.	.	.	.	.	.	.	.	.	.	.	.	.	.	.	.	.	.	.
TSN	.	.			1	1	0	0	1.15568	1.15568	.	.	0.515992	0.515992	.	.	0.00575814	0.00575814	.	.	.	.	.	.	.	.	.	.	.	.	.	.	.	.	.	.	.	.	0.515992	.	.	.	.	.	.	.	.	.	.
OPA1	.	.			1	1	0	0	1.15037	1.15037	.	.	0.696573	0.696573	.	.	0.0223113	0.0223113	.	.	.	.	.	.	.	.	.	.	.	0.696573	.	.	.	.	.	.	.	.	.	.	.	.	.	.	.	.	.	.	.
UGCG	.	.			1	1	0	0	1.13973	1.13973	.	.	0.534776	0.534776	.	.	0.00739223	0.00739223	.	.	.	.	.	.	.	.	0.534776	.	.	.	.	.	.	.	.	.	.	.	.	.	.	.	.	.	.	.	.	0.00739223	.
TBC1D15	.	.			1	1	0	0	1.13625	1.13625	.	.	0.561229	0.561229	.	.	0.00944979	0.00944979	.	.	.	.	.	.	.	.	.	.	.	0.561229	.	.	.	.	.	.	.	.	.	.	.	.	.	.	.	.	.	.	.
FBXO45	.	.			1	1	0	0	1.13272	1.13272	.	.	0.513448	0.513448	.	.	0.00622161	0.00622161	.	.	.	.	.	.	.	.	.	.	.	0.513448	.	.	.	.	.	.	.	.	.	.	.	.	.	.	.	.	.	.	.
ABHD15	.	.			1	0	0	1	1.13092	.	.	1.13092	0.71854	.	.	0.71854	0.0266739	.	.	0.0266739	.	.	.	.	.	.	.	.	.	.	0.71854	.	.	.	.	.	.	.	.	.	.	.	.	.	.	.	.	.	.
CFAP97	.	.			1	1	0	0	1.10286	1.10286	.	.	0.712014	0.712014	.	.	0.0282533	0.0282533	.	.	.	.	.	.	.	.	.	.	.	0.712014	.	.	.	.	.	.	.	.	.	.	.	.	.	.	.	.	.	.	.
CALM2	.	.			1	0	1	0	1.09133	.	1.09133	.	0.779662	.	0.779662	.	0.0398337	.	0.0398337	.	.	.	.	.	.	.	.	.	.	.	.	0.779662	.	.	.	.	.	.	.	.	.	.	.	.	.	.	.	.	.
FAM13A	.	.			1	1	0	0	1.09098	1.09098	.	.	0.640861	0.640861	.	.	0.0198443	0.0198443	.	.	.	.	.	.	.	.	.	.	.	.	.	.	.	.	.	0.640861	.	.	.	.	.	.	.	.	.	.	.	.	.
UBE2H	.	.			1	1	0	0	1.089	1.089	.	.	0.809113	0.809113	.	.	0.0450898	0.0450898	.	.	.	.	.	.	.	.	.	.	.	0.809113	.	.	.	.	.	.	.	.	.	.	.	.	.	.	.	.	.	.	.
SEC23B	.	.			1	1	0	0	1.07948	1.07948	.	.	0.530873	0.530873	.	.	0.00925974	0.00925974	.	.	.	.	.	0.530873	.	.	.	.	.	.	.	.	.	.	.	.	.	.	.	.	.	.	.	.	0.00925974	.	.	.	.
WDR17	.	.			1	1	0	0	1.07946	1.07946	.	.	0.518647	0.518647	.	.	0.00829278	0.00829278	.	.	.	.	.	.	.	.	.	.	.	0.518647	.	.	.	.	.	.	.	.	.	.	.	.	.	.	.	.	.	.	.
NFIL3	X	.			1	1	0	0	1.07409	1.07409	.	.	0.521897	0.521897	.	.	0.00874884	0.00874884	.	.	.	.	.	.	.	.	.	.	.	0.521897	.	.	.	.	.	.	.	.	.	.	.	.	.	.	.	.	.	.	.
RBM27	.	.			1	1	0	0	1.07274	1.07274	.	.	0.595652	0.595652	.	.	0.0158142	0.0158142	.	.	.	.	.	.	.	.	.	.	.	0.595652	.	.	.	.	.	.	.	.	.	.	.	.	.	.	.	.	.	.	.
FBXO30	.	.			1	1	0	0	1.06434	1.06434	.	.	0.638604	0.638604	.	.	0.0215448	0.0215448	.	.	.	.	.	.	.	.	.	.	.	0.638604	.	.	.	.	.	.	.	.	.	.	.	.	.	.	.	.	.	.	.
WASL	.	.			1	1	0	0	1.06335	1.06335	.	.	0.757891	0.757891	.	.	0.0395336	0.0395336	.	.	.	.	.	.	.	.	.	.	.	0.757891	.	.	.	.	.	.	.	.	.	.	.	.	.	.	.	.	.	.	.
PPP6R3	.	.			1	1	0	0	1.05573	1.05573	.	.	0.576939	0.576939	.	.	0.0147954	0.0147954	.	.	.	.	.	.	.	.	0.576939	.	.	.	.	.	.	.	.	.	.	.	.	.	.	.	.	.	.	.	.	0.0147954	.
SPINT2	.	X			1	0	1	0	1.04743	.	1.04743	.	0.636056	.	0.636056	.	0.022555	.	0.022555	.	.	.	.	.	.	.	.	.	.	.	.	0.636056	.	.	.	.	.	.	.	.	.	.	.	.	.	.	.	.	.
NMRK1	.	.			1	1	0	0	1.04268	1.04268	.	.	0.50787	0.50787	.	.	0.00885021	0.00885021	.	.	.	.	.	.	.	.	.	.	.	0.50787	.	.	.	.	.	.	.	.	.	.	.	.	.	.	.	.	.	.	.
PTPRN2	.	X			1	0	1	0	1.03775	.	1.03775	.	0.601579	.	0.601579	.	0.0188344	.	0.0188344	.	.	.	.	.	.	.	.	.	.	.	.	0.601579	.	.	.	.	.	.	.	.	.	.	.	.	.	.	.	.	.
PRDM4	X	.			1	1	0	0	1.0289	1.0289	.	.	0.529755	0.529755	.	.	0.0114229	0.0114229	.	.	.	.	.	.	.	.	.	.	.	0.529755	.	.	.	.	.	.	.	.	.	.	.	.	.	.	.	.	.	.	.
CTSB	.	.			1	0	0	1	1.01353	.	.	1.01353	0.626335	.	.	0.626335	0.0240881	.	.	0.0240881	.	.	.	.	.	.	.	.	.	.	.	.	.	0.626335	.	.	.	.	.	.	.	.	.	.	.	.	.	.	.
PRPF19	.	.			1	1	0	0	1.00678	1.00678	.	.	0.563922	0.563922	.	.	0.0163939	0.0163939	.	.	.	.	.	.	.	.	.	.	.	0.563922	.	.	.	.	.	.	.	.	.	.	.	.	.	.	.	.	.	.	.
FAM172A	.	.			1	1	0	0	1.00575	1.00575	.	.	0.623796	0.623796	.	.	0.0244169	0.0244169	.	.	.	.	.	.	.	.	.	.	.	0.623796	.	.	.	.	.	.	.	.	.	.	.	.	.	.	.	.	.	.	.
RNF157	.	.			1	1	0	0	0.99302	0.99302	.	.	0.526274	0.526274	.	.	0.0129752	0.0129752	.	.	.	.	.	.	.	.	.	.	.	0.526274	.	.	.	.	.	.	.	.	.	.	.	.	.	.	.	.	.	.	.
CTAGE5	.	.			1	0	1	0	0.96297	.	0.96297	.	0.620562	.	0.620562	.	0.0280691	.	0.0280691	.	.	.	.	.	.	.	.	.	.	.	.	0.620562	.	.	.	.	.	.	.	.	.	.	.	.	.	.	.	.	.
TIPRL	.	.			1	1	0	0	0.953865	0.953865	.	.	0.729236	0.729236	.	.	0.0492002	0.0492002	.	.	.	.	.	.	.	.	.	.	.	0.729236	.	.	.	.	.	.	.	.	.	.	.	.	.	.	.	.	.	.	.
DKC1	.	.			1	1	0	0	0.947834	0.947834	.	.	0.594464	0.594464	.	.	0.0254428	0.0254428	.	.	.	.	.	.	.	.	.	.	.	0.594464	.	.	.	.	.	.	.	.	.	.	.	.	.	.	.	.	.	.	.
LTN1	.	.			1	1	0	0	0.947583	0.947583	.	.	0.617306	0.617306	.	.	0.0291722	0.0291722	.	.	.	.	.	.	.	.	.	.	.	0.617306	.	.	.	.	.	.	.	.	.	.	.	.	.	.	.	.	.	.	.
ULK1	.	.			1	1	0	0	0.94691	0.94691	.	.	0.598097	0.598097	.	.	0.0261092	0.0261092	.	.	.	.	.	.	.	.	.	.	.	0.598097	.	.	.	.	.	.	.	.	.	.	.	.	.	.	.	.	.	.	.
SIM1	X	.			1	0	1	0	0.94033	.	0.94033	.	0.63149	.	0.63149	.	0.032429	.	0.032429	.	.	.	.	.	.	.	.	.	.	.	.	.	.	.	.	.	.	.	.	.	0.63149	.	.	.	.	.	.	.	.
GCSH	.	.			1	1	0	0	0.937664	0.937664	.	.	0.56971	0.56971	.	.	0.0226016	0.0226016	.	.	.	.	.	.	.	.	.	.	.	0.56971	.	.	.	.	.	.	.	.	.	.	.	.	.	.	.	.	.	.	.
ANKRD36B	.	.			1	1	0	0	0.930513	0.930513	.	.	0.529425	0.529425	.	.	0.0174747	0.0174747	.	.	.	.	.	.	.	.	0.529425	.	.	.	.	.	.	.	.	.	.	.	.	.	.	.	.	.	.	.	.	0.0174747	.
EPB41L4A	.	.			1	1	0	0	0.927278	0.927278	.	.	0.562988	0.562988	.	.	0.022539	0.022539	.	.	.	.	.	.	.	.	0.562988	.	.	.	.	.	.	.	.	.	.	.	.	.	.	.	.	.	.	.	.	0.022539	.
POLR2J3	.	.			1	0	1	0	0.922951	.	0.922951	.	0.52692	.	0.52692	.	0.0177176	.	0.0177176	.	.	.	.	.	.	.	.	.	.	.	.	0.52692	.	.	.	.	.	.	.	.	.	.	.	.	.	.	.	.	.
GDAP2	.	.			1	1	0	0	0.890489	0.890489	.	.	0.623499	0.623499	.	.	0.0373068	0.0373068	.	.	.	.	.	.	.	.	.	.	.	.	.	.	.	.	.	.	.	.	0.623499	.	.	.	.	.	.	.	.	.	.
AC073621.1	.	.			1	1	0	0	0.886623	0.886623	.	.	0.607038	0.607038	.	.	0.0346279	0.0346279	.	.	.	.	.	.	.	.	.	.	.	0.607038	.	.	.	.	.	.	.	.	.	.	.	.	.	.	.	.	.	.	.
GLOD4	.	.			1	1	0	0	0.877676	0.877676	.	.	0.610188	0.610188	.	.	0.0364443	0.0364443	.	.	.	.	.	.	.	.	.	.	.	0.610188	.	.	.	.	.	.	.	.	.	.	.	.	.	.	.	.	.	.	.
RTL6	.	.			1	1	0	0	0.855224	0.855224	.	.	0.646642	0.646642	.	.	0.0475815	0.0475815	.	.	.	.	.	.	.	.	.	.	.	.	.	.	.	.	.	0.646642	.	.	.	.	.	.	.	.	.	.	.	.	.
FKBP1A	.	.			1	0	1	0	0.820127	.	0.820127	.	0.613816	.	0.613816	.	0.0461197	.	0.0461197	.	.	.	.	.	.	.	.	.	.	.	.	0.613816	.	.	.	.	.	.	.	.	.	.	.	.	.	.	.	.	.
KIAA1644	.	X			1	1	0	0	0.80921	0.80921	.	.	0.514233	0.514233	.	.	0.0266917	0.0266917	.	.	.	.	.	.	.	.	.	.	.	.	.	.	.	.	.	0.514233	.	.	.	.	.	.	.	.	.	.	.	.	.
C16orf52	.	X			1	1	0	0	0.808464	0.808464	.	.	0.510283	0.510283	.	.	0.0260408	0.0260408	.	.	.	.	.	.	.	.	.	.	.	0.510283	.	.	.	.	.	.	.	.	.	.	.	.	.	.	.	.	.	.	.
PPID	.	.			1	1	0	0	0.803516	0.803516	.	.	0.583642	0.583642	.	.	0.0420022	0.0420022	.	.	.	.	.	.	.	.	.	.	.	0.583642	.	.	.	.	.	.	.	.	.	.	.	.	.	.	.	.	.	.	.
CYB5R1	.	.			1	1	0	0	0.801589	0.801589	.	.	0.577861	0.577861	.	.	0.0410049	0.0410049	.	.	.	.	.	.	.	.	.	.	.	0.577861	.	.	.	.	.	.	.	.	.	.	.	.	.	.	.	.	.	.	.
SELENOS	.	.			1	0	0	1	0.800709	.	.	0.800709	0.534471	.	.	0.534471	0.0317589	.	.	0.0317589	.	.	.	.	0.534471	.	.	.	.	.	.	.	.	.	.	.	.	.	.	.	.	.	.	.	.	0.0317589	.	.	.
MARF1	.	.			1	1	0	0	0.792961	0.792961	.	.	0.507062	0.507062	.	.	0.0273002	0.0273002	.	.	.	.	.	.	.	.	.	.	.	0.507062	.	.	.	.	.	.	.	.	.	.	.	.	.	.	.	.	.	.	.
ERLIN1	.	X			1	1	0	0	0.79211	0.79211	.	.	0.515378	0.515378	.	.	0.0290436	0.0290436	.	.	.	.	.	.	.	.	.	.	.	0.515378	.	.	.	.	.	.	.	.	.	.	.	.	.	.	.	.	.	.	.
DCP2	.	.			1	1	0	0	0.783011	0.783011	.	.	0.543552	0.543552	.	.	0.0362622	0.0362622	.	.	.	.	.	.	.	.	0.543552	.	.	.	.	.	.	.	.	.	.	.	.	.	.	.	.	.	.	.	.	0.0362622	.
B3GNT7	.	.			1	1	0	0	0.771465	0.771465	.	.	0.511195	0.511195	.	.	0.0309641	0.0309641	.	.	.	.	.	.	.	.	.	.	.	0.511195	.	.	.	.	.	.	.	.	.	.	.	.	.	.	.	.	.	.	.
MAST3	.	.			1	1	0	0	0.769797	0.769797	.	.	0.505131	0.505131	.	.	0.0299256	0.0299256	.	.	.	.	.	.	.	.	.	.	.	.	.	.	.	.	.	.	.	.	0.505131	.	.	.	.	.	.	.	.	.	.
SYT11	.	.			1	1	0	0	0.721772	0.721772	.	.	0.50107	0.50107	.	.	0.0362694	0.0362694	.	.	.	.	.	.	.	.	0.50107	.	.	.	.	.	.	.	.	.	.	.	.	.	.	.	.	.	.	.	.	0.0362694	.
KPNA5	.	.			1	0	1	0	0.702808	.	0.702808	.	0.518501	.	0.518501	.	0.0441103	.	0.0441103	.	.	.	.	.	.	.	.	.	.	.	.	0.518501	.	.	.	.	.	.	.	.	.	.	.	.	.	.	.	.	.
[truncated: 13 more columns]
