# Supplementary material for: Generation of human islet cell type-specific identity genesets
Source: Nat Commun. 2022 Apr 19;13:2020. doi: 10.1038/s41467-022-29588-8 (PMC9019032; doi:10.1038/s41467-022-29588-8)
Supplement: Supplementary file 7 — Supplemental data 3 [file 41467_2022_29588_MOESM7_ESM.xlsx]

## Sheet: sheet1
			Geneset		Count				Rank				logFC				Padj				Baron logFC			Enge logFC			Lawlor logFC			Muraro logFC			Segerstolpe logFC			Wang logFC			Xin logFC			Baron Padj			Enge Padj			Lawlor Padj
gene	TF	CS	incl.	other	tot	vsA	vsB	vsD	tot	vsA	vsB	vsD	tot	vsA	vsB	vsD	tot	vsA	vsB	vsD	GvsA	GvsB	GvsD	GvsA	GvsB	GvsD	GvsA	GvsB	GvsD	GvsA	GvsB	GvsD	GvsA	GvsB	GvsD	GvsA	GvsB	GvsD	GvsA	GvsB	GvsD	GvsA	GvsB	GvsD	GvsA	GvsB	GvsD	GvsA	GvsB
PPY	.	.	X	.	21	7	7	7	1279.72	1585.61	1293.14	958.933	9.02343	9.00143	9.0249	9.04396	1.50594e-142	7.06193e-177	5.18514e-144	9.32701e-107	9.8092	9.90008	9.97041	9.95237	10.3614	10.3852	9.01335	9.04193	9.01142	8.05225	7.30586	7.94876	9.48705	9.69712	9.25506	8.02313	8.18485	8.06905	8.67263	8.68313	8.66775	6.25452e-292	1e-300	1e-300	1.85842e-39	3.99029e-22	5.54897e-08	8.16604e-55	1.92511e-44
ID2	.	.	X	.	16	6	6	4	49.9798	98.765	38.6799	11.2923	1.9751	2.29978	1.99877	1.45255	4.9546e-26	1.13406e-43	4.44784e-20	1.68213e-08	1.20042	1.40306	1.0066	.	.	.	2.8337	2.44039	.	2.65463	1.52843	1.28625	2.49031	2.36546	1.88869	1.8131	2.07946	.	2.80654	2.17583	1.62866	2.17803e-13	2.46988e-21	0.000115706	.	.	.	4.69331e-17	4.90587e-09
GCNT3	.	.	X	.	16	6	7	3	17.7754	23.3889	20.8672	4.49605	1.09969	1.20021	1.21242	0.635634	6.85617e-17	3.25551e-20	6.14888e-18	8.44643e-08	.	0.53651	0.51181	1.8709	1.99621	.	1.58721	1.64911	.	0.790096	0.592092	0.762819	0.996605	1.19072	0.632274	0.976496	1.46591	.	0.979952	1.0564	.	.	1.02284e-31	3.28544e-11	3.14923e-12	0.0286678	.	5.83856e-08	1.65968e-11
FXYD2	.	.	X	β	15	7	4	4	55.3331	116.969	4.5726	38.3053	1.87646	2.39773	0.973039	1.86766	3.25119e-30	1.64704e-49	1.9985e-05	3.09188e-21	1.57452	0.550743	1.57644	2.21828	.	.	2.42927	.	.	3.30533	.	2.8467	2.6005	0.703762	1.6492	2.21892	1.90185	.	2.43733	0.7358	1.39832	1.9951e-21	3.84178e-05	9.65482e-09	6.39488e-09	.	.	3.25267e-11	.
STMN2	.	.	X	.	14	6	4	4	23.6627	25.299	13.8595	32.7375	1.48735	1.45924	1.28021	1.73667	1.2324e-16	4.60142e-18	1.49285e-11	1.41017e-19	0.742244	0.944156	1.24614	2.43256	.	.	1.94587	1.6062	.	0.687671	.	2.10004	1.22484	1.21921	1.49297	.	.	.	1.72224	1.35127	2.10755	3.33288e-09	1.01064e-12	7.66294e-26	2.13178e-05	.	.	9.62836e-07	0.000907819
THSD7A	.	X	X	.	13	6	5	2	39.3764	59.107	32.3812	9.56286	1.45575	1.57898	1.53292	0.893133	8.93463e-28	3.68392e-38	7.51734e-22	1.96294e-11	.	.	.	1.23961	.	.	1.35987	1.3082	.	1.69715	1.59337	0.747375	1.39794	1.24889	1.03889	2.00799	1.87661	.	1.77131	1.63752	.	.	.	.	0.00898393	.	.	6.48118e-10	3.49477e-06
SLITRK6	.	X	X	.	13	6	5	2	37.1463	51.5361	38.6475	3.98948	1.5196	1.57958	1.71566	0.849489	3.59026e-25	2.36293e-33	2.97657e-23	2.01219e-05	.	.	.	0.852229	0.866929	.	1.58561	1.60525	.	1.26057	.	0.971965	1.36293	1.372	0.727014	2.37039	2.65489	.	2.04572	2.07925	.	.	.	.	7.19094e-06	0.000946977	.	3.32014e-16	3.28498e-17
SERTM1	.	.	X	.	13	4	6	3	21.6362	30.5218	20.662	12.3358	1.15312	1.16116	1.19136	1.06594	1.7255e-19	5.18167e-27	4.53651e-18	2.6744e-12	.	.	.	1.15046	1.23972	1.23972	.	0.936489	.	1.87823	2.11156	.	0.812614	0.920198	0.923828	.	0.896271	.	0.803352	1.04391	1.03426	.	.	.	0.00932524	9.55895e-07	0.0340534	.	1.63903e-08
TM4SF4	.	X	X	α	12	0	7	5	164.464	.	266.543	55.0435	3.05354	.	3.50106	2.42701	1.37981e-54	.	7.37851e-77	2.09128e-23	.	2.72529	1.93738	.	2.89729	.	.	4.45213	3.78788	.	2.36209	2.07302	.	4.00531	2.10151	.	3.89332	.	.	4.17195	2.23524	.	6.1699e-125	1.23859e-32	.	4.76757e-10	.	.	9.44815e-35
ETV1	X	.	X	δ	12	5	5	2	72.7551	102.502	68.4492	22.2017	1.91393	1.99394	2.05667	1.35706	9.69504e-39	3.91991e-52	5.23028e-34	4.36312e-17	.	.	.	.	.	.	1.75337	1.8722	.	2.4879	2.3446	1.45538	1.7934	1.9168	1.25873	2.05769	2.35046	.	1.87734	1.79931	.	.	.	.	.	.	.	0.000197964	1.15673e-05
CHRM3	.	X	X	.	12	4	5	3	30.8743	38.6954	26.7418	25.589	1.18362	1.12779	1.11706	1.36898	8.22908e-27	4.88966e-35	1.14981e-24	2.03231e-19	.	.	.	.	.	.	0.92698	0.917785	.	1.47095	1.6112	1.78057	0.966397	1.01922	1.05538	.	0.79313	.	1.14685	1.24398	1.27098	.	.	.	.	.	.	2.61718e-07	8.61424e-07
ABCC9	.	X	X	δ	12	5	6	1	30.5884	47.1335	21.897	9.24665	1.26228	1.33561	1.26897	0.855505	5.85191e-25	5.12993e-36	5.54931e-18	1.55446e-11	.	.	.	.	1.12409	.	1.36914	1.39958	.	1.21736	0.888408	.	1.11592	1.30321	0.855505	1.63351	1.66376	.	1.34211	1.23475	.	.	.	.	.	0.00672456	.	0.000939765	0.000152711
PEG10	.	.	X	.	12	3	6	3	26.212	31.9843	39.2303	2.54274	1.73847	1.61175	2.04062	1.26088	8.36358e-16	1.43066e-20	5.96121e-20	0.00962418	1.58533	1.84664	1.33959	.	.	.	.	2.22785	.	.	1.73921	0.863317	1.69635	2.13879	1.57974	.	2.38862	.	1.55356	1.90262	.	5.06561e-09	0.000160836	0.0128117	.	.	.	.	2.64301e-06
GC	.	.	X	α	11	0	7	4	45.7974	.	48.9375	36.865	2.38355	.	2.16975	2.75771	6.11031e-20	.	2.7894e-23	4.28578e-14	.	0.872465	.	.	3.76591	3.79511	.	2.07269	2.09439	.	1.36025	2.66014	.	2.55914	2.48121	.	2.59899	.	.	1.95878	.	.	2.86626e-24	.	.	4.64114e-12	0.00236058	.	2.71639e-15
SLC6A4	.	X	X	.	11	4	4	3	32.5102	35.2433	46.1773	13.9491	1.38366	1.31041	1.58967	1.20667	3.19331e-24	1.27366e-27	8.94536e-30	2.75432e-12	.	.	.	.	.	.	1.73291	2.03074	.	1.36281	1.6136	1.53338	1.03343	1.30543	1.07118	.	.	.	1.11247	1.40889	1.01546	.	.	.	.	.	.	1.60138e-06	8.35517e-16
PAX6	X	.	X	.	11	4	3	4	29.9691	21.3001	8.73205	66.656	1.45269	1.23605	0.957018	2.04108	2.34359e-21	5.85551e-18	7.51233e-10	2.2018e-33	1.16816	1.14639	2.23656	.	.	.	1.38906	.	.	.	.	2.1724	1.07722	0.913821	1.97186	.	.	.	1.30975	0.810838	1.78351	8.12376e-12	1.89747e-10	5.20993e-41	.	.	.	0.0199322	.
SCG2	.	.	X	.	11	3	4	4	28.0223	4.85274	27.9807	57.2443	1.31872	0.661374	1.20966	1.92078	5.6273e-22	4.59879e-08	7.39431e-24	1.5756e-30	0.513428	0.808423	1.84404	.	.	.	.	.	.	.	0.839667	1.61691	0.781981	1.7741	2.55947	.	.	.	0.688714	1.41644	1.66272	0.0285404	2.78203e-07	5.47256e-34	.	.	.	.	.
CHN2	.	.	X	.	11	5	4	2	18.7717	26.6184	17.6172	4.82377	0.88601	0.937165	0.909674	0.710795	6.50497e-22	3.95254e-29	4.30081e-20	1.63515e-07	.	.	.	.	.	.	0.864625	0.869022	.	1.09413	1.08521	0.800715	0.767052	0.799236	0.620875	1.0897	.	.	0.870326	0.88523	.	.	.	.	.	.	.	1.73598e-11	9.1031e-12
TMEM47	.	.	X	.	11	5	5	1	14.2097	19.018	12.3295	2.76661	0.88944	0.909359	0.924959	0.612252	1.05681e-16	1.21989e-21	4.67976e-14	3.02875e-05	.	.	.	.	.	.	0.865697	0.871786	.	0.729307	0.731431	0.612252	0.558134	0.573837	.	1.531	1.53835	.	0.862658	0.909389	.	.	.	.	.	.	.	0.0178944	0.000126371
S100A10	.	.	X	.	11	3	7	1	13.904	2.57386	22.3247	4.23303	1.19728	0.90809	1.36493	0.891226	2.43743e-12	0.00146431	4.40703e-17	1.77963e-05	.	0.817448	.	1.6226	2.50434	.	.	1.55797	.	0.523444	0.805682	.	.	1.36344	0.891226	.	1.37426	.	0.578225	1.1314	.	.	1.62647e-20	.	0.000612353	2.0746e-05	.	.	1.49251e-07
ID1	.	.	X	.	11	6	1	4	11.9106	20.6298	2.22659	4.10042	1.3212	1.51195	0.575181	1.22158	9.66149e-10	2.26742e-14	0.000134553	0.000439897	1.64128	.	1.34966	2.31701	.	.	0.913095	.	.	1.95013	.	1.42845	1.52445	.	1.37074	.	.	.	0.725758	0.575181	0.737465	1.16628e-11	.	0.00184788	0.00184733	.	.	5.15726e-06	.
ID4	.	.	X	.	11	3	3	5	10.4659	17.709	7.08089	7.51635	0.999989	0.929365	0.870046	1.12033	3.42009e-11	8.81227e-20	7.269e-09	1.95409e-07	.	0.617404	0.675515	.	.	.	.	.	1.11263	0.567554	.	1.07466	0.74517	0.669576	0.97692	.	.	.	1.47537	1.32316	1.76192	.	2.82042e-11	2.32774e-07	.	.	.	.	.
AQP3	.	.	X	δ	10	5	4	1	71.5899	94.1551	59.8508	25.2698	2.20383	2.44251	2.06319	1.57304	3.27915e-33	2.82768e-39	9.79918e-30	8.62392e-17	2.75608	2.69028	1.57304	2.37525	.	.	.	.	.	3.81767	2.28281	.	1.75288	1.78606	.	.	.	.	1.51064	1.49363	.	3.97444e-63	3.7698e-53	8.62392e-17	2.67593e-07	.	.	.	.
MEIS2	X	.	X	.	10	5	2	3	69.3948	132.475	16.4405	30.6773	1.53906	1.91791	0.901965	1.33238	8.14579e-46	8.46316e-70	5.92315e-19	9.45196e-24	0.766934	0.506842	0.616302	.	.	.	1.96761	.	.	2.90597	.	1.89321	1.87388	1.29709	1.48762	.	.	.	2.07516	.	.	4.61474e-20	0.0238684	2.04725e-06	.	.	.	2.33041e-15	.
FXYD6-FXYD2	.	.	X	.	10	4	2	4	52.1718	126.322	4.07895	25.379	1.21068	1.51379	0.586262	1.21978	8.07197e-44	3.56858e-84	1.10267e-07	1.56217e-21	1.06271	.	1.05904	.	.	.	.	.	.	2.36902	.	2.13996	1.41849	0.505018	0.965158	.	.	.	1.20496	0.667506	0.71494	4.96504e-34	.	1.13749e-12	.	.	.	.	.
CALB1	.	.	X	δ	10	6	4	0	21.1579	24.9956	15.6601	.	1.32511	1.35257	1.28391	.	1.07922e-16	3.31106e-19	6.35074e-13	.	.	.	.	1.44956	.	.	1.59702	1.59632	.	0.74588	0.742985	.	1.26507	1.24783	.	1.50573	.	.	1.55219	1.54852	.	.	.	.	2.95013e-08	.	.	2.16571e-11	1.66007e-11
DPYSL3	.	.	X	δ	10	5	5	0	19.5999	33.8867	6.28507	.	1.06447	1.10404	1.02489	.	3.86498e-19	2.02633e-31	7.372e-07	.	0.512841	.	.	1.79287	1.77222	.	1.63174	1.42225	.	.	0.617813	.	0.772705	0.669527	.	.	.	.	0.810041	0.642653	.	7.49954e-31	.	.	8.85448e-07	0.011565	.	7.11574e-07	0.0495055
FGFR1	.	X	X	.	10	3	5	2	19.4668	21.2677	23.0156	8.88081	1.05044	0.939476	1.18025	0.892326	2.93688e-19	2.30219e-23	3.15832e-20	1.11577e-10	.	0.739634	.	.	.	.	.	1.52096	.	0.701497	0.529912	0.829362	1.01096	1.62822	0.95529	.	.	.	1.10597	1.48255	.	.	2.30685e-09	.	.	.	.	.	2.20741e-06
SPOCK1	.	.	X	.	10	4	4	2	19.0054	27.8037	17.1749	6.65024	1.05504	1.07972	1.09388	0.927995	9.68429e-19	1.77468e-26	1.99147e-16	6.81949e-08	.	.	.	.	.	.	1.06161	1.13077	.	1.05515	1.0156	0.939964	0.990041	0.992636	0.916026	.	.	.	1.21208	1.23653	.	.	.	.	.	.	.	0.00114401	3.73963e-06
AMOTL1	.	.	X	.	10	5	4	1	11.9679	13.3513	13.3591	2.123	0.810439	0.797092	0.887981	0.567009	1.7093e-15	1.77798e-17	9.03002e-16	0.000180214	.	.	.	.	.	.	1.07048	1.14736	.	0.698633	0.761142	.	0.714732	0.744367	0.567009	0.734321	.	.	0.767288	0.899051	.	.	.	.	.	.	.	0.00767904	6.93438e-07
ARX	X	.	X	.	9	0	6	3	51.1039	.	50.3276	50.5135	1.62639	.	1.48359	1.912	3.78699e-32	.	1.19412e-34	3.80881e-27	.	0.66101	.	.	.	.	.	1.24201	.	.	2.50539	2.70374	.	1.43567	1.43359	.	1.46105	.	.	1.59638	1.59866	.	2.40085e-28	.	.	.	.	.	4.91867e-12
PXK	.	.	X	.	9	3	3	3	19.2041	39.5653	16.7669	5.04699	1.02825	1.16038	1.02883	0.895535	2.10579e-19	7.99892e-35	5.04592e-17	2.31353e-06	.	.	.	.	.	.	.	.	.	1.0518	0.675018	0.675453	1.07267	1.11804	0.963135	.	.	.	1.35665	1.29342	1.04802	.	.	.	.	.	.	.	.
INPP5F	.	.	X	.	9	4	3	2	18.9845	37.001	9.02021	5.48623	1.10456	1.27744	1.07066	0.809635	6.49535e-18	1.08419e-29	3.75936e-09	1.67429e-07	.	.	.	.	.	.	1.42235	1.18942	.	1.41152	.	0.777814	0.86387	0.931599	0.841457	.	.	.	1.41203	1.09097	.	.	.	.	.	.	.	1.85237e-06	0.0496788
CPB1	.	.	X	δ	9	5	4	0	18.6514	21.0428	15.421	.	1.30561	1.26838	1.35215	.	5.18082e-15	2.56894e-17	3.93734e-12	.	1.3951	1.23723	.	.	.	.	2.00763	2.03686	.	0.79116	.	.	0.911736	0.894299	.	.	.	.	1.23628	1.2402	.	6.90168e-26	6.4169e-18	.	.	.	.	1.79369e-05	2.47263e-12
CARTPT	.	.	X	.	9	3	3	3	10.591	14.8139	7.6615	6.83792	1.04288	0.883147	0.883438	1.36205	6.98964e-11	1.68281e-17	2.12636e-09	9.54316e-06	1.03028	1.03027	1.02384	.	.	.	0.530419	0.530641	.	.	.	1.99411	1.08874	1.0894	1.06821	.	.	.	.	.	.	2.96875e-09	1.80607e-07	5.40816e-10	.	.	.	0.00429727	0.000144861
ABCB1	.	X	X	.	9	2	4	3	8.41067	2.46688	13.4932	6.0099	0.762888	0.654286	0.774455	0.819867	9.44544e-12	0.000169694	3.77722e-18	4.67369e-08	.	.	.	.	.	.	.	0.633389	.	0.533314	0.547462	0.64382	.	0.784962	0.827728	.	.	.	0.775258	1.13201	0.988052	.	.	.	.	.	.	.	0.00410146
AKAP12	.	.	X	δ	8	4	4	0	30.6187	33.611	27.3785	.	1.42608	1.38245	1.46971	.	3.38405e-22	4.86882e-25	2.35207e-19	.	.	.	.	.	.	.	1.57985	1.94377	.	1.23229	0.862303	.	0.994771	1.27712	.	.	.	.	1.72289	1.79564	.	.	.	.	.	.	.	0.000579142	1.0322e-05
SEMA3E	.	.	X	.	8	2	5	1	27.7619	17.6783	39.4103	3.73506	1.27698	0.796703	1.58845	0.680144	1.81825e-22	6.46671e-23	1.54698e-25	3.22427e-06	.	.	.	.	1.17542	.	.	2.37021	.	.	.	.	0.759636	1.16014	0.680144	.	1.60165	.	0.833771	1.63484	.	.	.	.	.	0.000137503	.	.	1.21286e-15
TMEM176B	.	.	X	α	8	0	6	2	25.8524	.	38.1652	1.96648	1.36921	.	1.56909	0.76959	1.31461e-19	.	4.75121e-25	0.00278468	.	1.26578	0.801358	.	2.38046	.	.	1.78262	.	.	0.946632	.	.	1.75275	0.737822	.	.	.	.	1.28628	.	.	3.53711e-28	0.00245681	.	0.000203963	.	.	0.00259095
SCGB2A1	.	.	X	.	8	2	3	3	20.6158	16.7332	12.7444	32.074	1.13716	0.774214	1.02256	1.49373	7.42749e-19	2.43692e-22	3.44183e-13	3.36948e-22	.	.	.	.	.	.	.	1.1401	.	.	.	1.06532	0.805886	0.97914	1.77613	.	.	.	0.742543	0.948439	1.63973	.	.	.	.	.	.	.	0.00719036
SLC4A4	.	X	X	.	8	5	3	0	18.0647	23.6385	10.1421	.	0.957878	1.03529	0.828861	.	1.38333e-19	1.46961e-23	5.80499e-13	.	.	.	.	.	.	.	0.670034	.	.	0.568279	0.535472	.	0.802878	0.746533	.	1.86812	.	.	1.26713	1.20458	.	.	.	.	.	.	.	0.00651639	.
PTP4A3	.	.	X	.	8	0	5	3	14.9105	.	13.0544	18.2619	1.07578	.	0.990551	1.21782	1.37977e-14	.	6.62299e-14	1.01017e-15	.	1.10901	1.26285	.	.	.	.	.	.	.	1.19591	1.08072	.	1.36282	1.30988	.	0.763038	.	.	0.521974	.	.	1.79546e-13	7.94523e-32	.	.	.	.	.
C16orf45	.	.	X	.	8	3	4	1	11.5213	11.0058	15.1909	1.33153	0.972525	0.811344	1.16556	0.683933	1.42313e-12	2.72353e-14	9.2653e-14	0.0113012	.	.	.	.	.	.	.	1.63331	.	0.563505	0.728342	.	0.771428	1.07074	0.683933	.	.	.	1.0991	1.22984	.	.	.	.	.	.	.	.	0.000285108
TXNIP	.	.	X	.	8	1	4	3	10.7678	7.60631	11.7459	10.3694	1.01482	0.80311	0.980839	1.1307	2.4514e-11	3.38008e-10	1.05847e-12	6.74878e-10	.	0.712534	0.734737	.	.	.	.	.	.	.	0.580685	.	0.80311	1.45537	1.44291	.	.	.	.	1.17476	1.21445	.	1.45012e-15	2.25594e-12	.	.	.	.	.
SPINK1	.	.	X	.	8	2	4	2	9.6853	5.56116	7.80495	18.0089	2.11554	2.12654	2.05775	2.22012	2.64134e-05	0.00242595	0.00016108	7.73272e-09	2.00569	2.7365	3.20433	.	.	.	.	3.00371	.	.	0.71362	1.2359	2.24739	.	.	.	.	.	.	1.77716	.	0.00497983	4.50242e-07	1.69429e-15	.	.	.	.	0.000384494
PRSS23	.	X	.	.	7	7	0	0	79.4363	79.4363	.	.	1.61272	1.61272	.	.	5.54364e-50	5.54364e-50	.	.	0.830422	.	.	2.01988	.	.	2.26913	.	.	1.79806	.	.	1.82913	.	.	1.26478	.	.	1.27763	.	.	4.19903e-63	.	.	7.07581e-23	.	.	1.2105e-34	.
ALDH1A1	.	.	.	.	7	0	3	4	60.079	.	38.6952	79.0529	1.73383	.	1.45811	1.94062	2.23292e-35	.	2.89744e-27	1.83661e-41	.	1.5639	1.96006	.	.	.	.	.	.	.	.	1.7147	.	1.40415	2.08047	.	.	.	.	1.40627	2.00723	.	2.50662e-34	3.88748e-67	.	.	.	.	.
SERPINA1	.	X	.	.	7	0	7	0	47.0726	.	47.0726	.	4.15949	.	4.15949	.	4.82061e-12	.	4.82061e-12	.	.	4.92655	.	.	5.73342	.	.	3.30517	.	.	2.75384	.	.	4.34551	.	.	5.13417	.	.	2.9178	.	.	3.61641e-19	.	.	0.000176977	.	.	1.22122e-06
CLU	.	X	.	.	7	0	5	2	36.1198	.	48.5184	13.0963	1.61917	.	1.88917	0.944179	4.92531e-23	.	2.07784e-26	1.34738e-14	.	2.37272	1.15282	.	2.22375	.	.	1.98129	.	.	.	.	.	1.56309	0.735543	.	.	.	.	1.30498	.	.	4.72775e-64	1.6754e-22	.	0.00407499	.	.	3.61486e-06
FABP5	.	.	.	.	7	1	5	1	34.2419	3.27725	47.1054	20.4636	1.63717	0.875778	1.84847	1.34209	1.21541e-21	0.00018109	3.28515e-26	5.6546e-16	0.875778	1.75771	.	.	.	.	.	1.76225	.	.	1.84895	.	.	1.80412	1.34209	.	.	.	.	2.06931	.	0.00018109	9.38657e-27	.	.	.	.	.	3.82943e-09
TUBB2A	.	.	.	.	7	5	2	0	25.0882	36.3217	4.60132	.	0.942458	1.0525	0.667361	.	2.39883e-27	3.08973e-35	1.27409e-07	.	.	.	.	.	.	.	1.07777	.	.	1.25195	.	.	1.31984	0.742795	.	0.700938	.	.	0.911986	0.591927	.	.	.	.	.	.	.	0.00317768	.
LMO3	.	.	.	.	7	4	3	0	24.9395	40.4714	7.06361	.	1.2081	1.2937	1.09398	.	2.27247e-21	5.20547e-32	3.49313e-07	.	.	.	.	.	.	.	1.61025	1.54139	.	.	.	.	0.691411	0.648604	.	1.60329	.	.	1.26983	1.09195	.	.	.	.	.	.	.	1.14381e-13	1.67639e-06
TPH1	.	.	.	.	7	4	2	1	23.8542	26.6882	35.7095	1.21238	0.991154	0.969206	1.27676	0.507728	8.56744e-25	2.90969e-28	1.07452e-28	0.00409389	.	.	.	.	.	.	0.726811	.	.	0.638219	.	.	0.628991	0.644374	0.507728	.	.	.	1.8828	1.90915	.	.	.	.	.	.	.	0.000144405	.
NBL1	.	.	.	.	7	1	3	3	23.3384	9.33211	34.7101	17.3481	0.9473	0.792467	0.969677	0.976535	2.30788e-25	1.67485e-12	1.60122e-36	1.71813e-18	0.792467	1.42656	1.39544	.	.	.	.	.	.	.	0.785447	0.82977	.	0.697019	0.704393	.	.	.	.	.	.	1.67485e-12	9.52738e-69	1.74541e-31	.	.	.	.	.
BTG2	.	.	.	.	7	1	5	1	19.7206	23.8047	23.0499	2.48215	1.58497	1.51633	1.65918	1.28254	3.61189e-13	2.00055e-16	1.28134e-14	0.0116055	.	1.81929	.	.	.	.	.	2.42905	.	.	1.25306	.	.	0.791202	.	.	.	.	1.51633	2.00331	1.28254	.	6.7157e-11	.	.	.	.	.	0.010642
NPNT	.	.	.	.	7	0	4	3	18.0772	.	20.0039	15.4601	1.27112	.	1.26165	1.28376	6.00588e-15	.	1.39514e-16	9.06122e-13	.	.	.	.	.	.	.	1.14822	.	.	1.08833	1.03803	.	1.06487	1.10882	.	.	.	.	1.74518	1.70443	.	.	.	.	.	.	.	0.000477253
PCDH10	.	X	.	.	7	3	2	2	15.1202	22.6726	13.8809	5.11885	0.779493	0.78122	0.782187	0.774207	4.00472e-20	9.50648e-30	1.79351e-18	2.44494e-07	.	.	.	.	.	.	.	.	.	.	.	.	0.608706	0.595525	0.606143	0.736853	.	.	0.998101	0.96885	0.942271	.	.	.	.	.	.	.	.
FGD4	.	.	.	.	7	4	1	2	15.1024	24.9377	6.59352	4.4542	0.878267	1.02291	0.644226	0.70601	6.37288e-18	4.17611e-25	5.82377e-11	4.90941e-07	.	.	.	.	.	.	1.26412	.	.	1.04492	.	0.810278	0.685305	0.644226	0.601743	.	.	.	1.09727	.	.	.	.	.	.	.	.	5.1368e-07	.
PLXNB2	.	X	.	.	7	3	2	2	15.0459	31.0428	6.03225	3.1127	0.936863	1.01259	0.934842	0.825293	8.71248e-17	2.204e-31	3.52619e-07	0.000169189	1.1144	0.948834	1.09741	.	.	.	.	.	.	0.858992	.	0.553175	1.06438	0.920849	.	.	.	.	.	.	.	4.05233e-24	6.1584e-07	1.15819e-06	.	.	.	.	.
FAM159B	.	.	.	.	7	5	0	2	14.8143	17.699	.	6.40536	1.13738	1.094	.	1.24585	9.44391e-14	6.63377e-17	.	7.22154e-06	0.569462	.	.	.	.	.	1.07463	.	.	1.64318	.	1.44765	1.2156	.	1.04404	.	.	.	0.967115	.	.	2.30901e-14	.	.	.	.	.	0.0261095	.
PDE3A	.	.	.	.	7	6	0	1	13.8839	15.9979	.	4.0421	0.800223	0.840315	.	0.559669	4.46693e-18	9.1635e-20	.	5.99369e-08	.	.	.	0.803988	.	.	1.13341	.	.	0.538885	.	.	0.615469	.	0.559669	0.778036	.	.	1.17211	.	.	.	.	.	0.0477495	.	.	1.85059e-08	.
PAM	.	X	.	.	7	2	2	3	13.4352	20.5909	5.30532	14.6084	1.065	1.02362	0.875724	1.21877	2.42521e-13	7.65857e-21	8.74549e-07	1.03228e-12	.	.	0.639254	.	.	.	.	.	.	.	.	.	0.877367	0.652974	1.43848	.	.	.	1.16986	1.09847	1.57857	.	.	0.0145374	.	.	.	.	.
CDH17	.	X	.	.	7	4	2	1	12.0474	15.8707	9.07949	3.33342	0.710939	0.718948	0.717268	0.666244	1.13317e-17	8.41505e-23	2.19567e-13	9.92416e-06	.	.	.	0.653824	.	.	.	.	.	.	.	.	0.661168	0.679027	0.666244	0.800853	.	.	0.759947	0.75551	.	.	.	.	1.38857e-17	.	.	.	.
CRIP2	.	.	.	.	7	2	4	1	6.79007	4.76135	5.22779	20.788	0.813982	0.595823	0.818147	1.23364	4.55198e-09	1.02041e-08	4.07574e-07	1.40936e-17	.	0.622018	.	.	.	.	.	.	.	.	.	.	0.567242	0.820581	1.23364	.	1.09306	.	0.624404	0.736926	.	.	0.0160755	.	.	.	.	.	.
EGR1	X	.	.	.	7	5	2	0	6.18496	6.12743	6.3299	.	1.11195	1.10804	1.1217	.	2.73977e-06	2.95151e-06	2.2745e-06	.	0.921898	1.52615	.	.	.	.	1.66977	.	.	1.06952	.	.	0.988221	.	.	.	.	.	0.890804	0.717256	.	0.000120605	2.29545e-10	.	.	.	.	0.033327	.
DAAM1	.	.	.	.	6	2	2	2	49.9846	81.5968	24.6738	46.2294	1.00361	1.06815	0.674925	1.26776	1.56802e-50	4.06638e-77	2.76773e-37	3.42547e-37	.	.	.	.	.	.	.	.	.	1.57834	0.745209	1.76286	0.557959	0.604641	0.772672	.	.	.	.	.	.	.	.	.	.	.	.	.	.
TTR	.	.	.	.	6	0	3	3	42.6643	.	31.484	55.239	1.65626	.	1.51693	1.79559	1.74025e-26	.	1.75781e-21	1.72287e-31	.	1.36066	2.07305	.	.	.	.	.	.	.	.	1.22605	.	1.58244	2.08766	.	.	.	.	1.60771	.	.	4.84576e-39	4.85107e-41	.	.	.	.	.
SLC8A1	.	X	.	.	6	3	1	2	31.6738	36.9195	47.8988	16.161	1.42304	1.34252	1.71571	1.3975	5.5233e-23	3.16091e-28	1.20857e-28	2.72737e-12	.	.	.	.	.	.	.	.	.	2.19698	1.71571	2.11384	0.677623	.	0.681163	.	.	.	1.15295	.	.	.	.	.	.	.	.	.	.
MEIS1	X	.	.	.	6	3	2	1	29.6386	59.5878	14.162	1.55564	1.03646	1.31672	0.858511	0.551558	2.53493e-29	5.56434e-46	3.19156e-17	0.00151199	.	.	.	.	.	.	.	.	.	1.07022	0.724537	0.551558	1.47016	0.992485	.	.	.	.	1.4098	.	.	.	.	.	.	.	.	.	.
ZBTB20	X	.	.	.	6	5	1	0	24.8681	29.161	7.53984	.	1.02564	1.07247	0.79146	.	5.66963e-25	6.45007e-28	2.97513e-10	.	0.563266	.	.	.	.	.	1.62244	.	.	0.599139	.	.	1.21855	0.79146	.	.	.	.	1.35897	.	.	1.00398e-12	.	.	.	.	.	0.000487873	.
SLC40A1	.	X	.	.	6	0	4	2	22.6174	.	28.6524	12.6103	1.29398	.	1.42434	1.03327	3.31957e-18	.	7.65175e-21	6.24774e-13	.	.	.	.	.	.	.	1.99679	.	.	0.945574	0.977365	.	1.33615	1.08917	.	.	.	.	1.41886	.	.	.	.	.	.	.	.	0.0283324
UCHL1	.	.	.	.	6	6	0	0	19.9684	19.9684	.	.	1.29105	1.29105	.	.	3.41381e-16	3.41381e-16	.	.	0.73974	.	.	1.97471	.	.	1.21807	.	.	1.40813	.	.	1.17832	.	.	.	.	.	1.22733	.	.	0.0172764	.	.	9.14894e-07	.	.	0.000687542	.
ENTPD2	.	X	.	.	6	2	2	2	17.8536	25.5364	17.37	9.85739	0.842113	0.79296	0.868345	0.865036	6.29567e-22	6.25254e-33	9.91819e-21	4.02381e-12	.	.	.	.	.	.	.	.	.	0.857853	0.868664	0.879977	0.728066	0.868025	0.850094	.	.	.	.	.	.	.	.	.	.	.	.	.	.
VMP1	.	.	.	.	6	5	1	0	17.6413	21.4038	2.40683	.	1.63543	1.70215	1.30182	.	1.63329e-11	2.66342e-13	0.0141638	.	0.900651	.	.	2.04291	.	.	2.128	.	.	0.975851	.	.	.	.	.	.	.	.	2.46334	1.30182	.	8.52274e-18	.	.	0.0345296	.	.	0.0460809	.
FEV	X	.	.	.	6	0	3	3	17.5597	.	24.6901	10.7293	1.00643	.	1.02937	0.983486	3.56823e-18	.	1.03369e-24	1.23173e-11	.	0.644825	0.586752	.	.	.	.	.	.	.	1.34619	1.34792	.	1.09709	1.01578	.	.	.	.	.	.	.	1.04666e-25	5.07448e-08	.	.	.	.	.
AHR	X	.	.	.	6	4	1	1	16.4988	23.9049	6.84742	3.98145	0.723042	0.825735	0.501553	0.533761	1.51862e-23	1.12225e-29	2.22623e-14	3.47351e-08	.	.	.	0.846347	.	.	.	.	.	.	.	.	0.586463	0.501553	0.533761	0.955409	.	.	0.914721	.	.	.	.	.	0.029184	.	.	.	.
TMEM176A	.	.	.	.	6	0	5	1	15.8806	.	18.6065	2.17886	1.21047	.	1.20941	1.21578	7.59756e-14	.	4.12325e-16	0.0161379	.	1.85168	1.21578	.	.	.	.	.	.	.	0.908279	.	.	1.45888	.	.	1.09847	.	.	0.72974	.	.	6.62746e-17	0.0161379	.	.	.	.	.
MDFIC	.	.	.	.	6	5	1	0	15.6954	17.4932	7.52785	.	0.715066	0.728296	0.648912	.	1.12307e-22	9.56383e-25	2.50771e-12	.	.	.	.	0.503109	.	.	.	.	.	0.822153	0.648912	.	0.563098	.	.	1.14469	.	.	0.608433	.	.	.	.	.	1.30454e-10	.	.	.	.
MLLT3	.	.	.	.	6	3	2	1	10.5143	16.8904	5.25841	6.11019	0.911761	1.09342	0.746249	0.697804	2.93881e-12	3.57071e-16	8.98542e-08	1.75262e-09	.	.	.	.	.	.	.	.	.	.	.	.	0.591234	0.587301	0.697804	1.70403	.	.	0.985007	0.905196	.	.	.	.	.	.	.	.	.
CSGALNACT1	.	.	.	.	6	0	4	2	9.33038	.	11.8944	5.12824	0.851556	.	0.951545	0.651578	1.10443e-11	.	3.16195e-13	1.34743e-08	.	.	.	.	.	.	.	1.60049	.	.	0.63015	0.622957	.	0.695056	0.6802	.	.	.	.	0.880483	.	.	.	.	.	.	.	.	6.14189e-09
PBXIP1	.	X	.	.	6	2	4	0	8.15288	7.588	8.36798	.	0.674731	0.581587	0.721302	.	8.25735e-13	8.97319e-14	2.50489e-12	.	0.530214	0.573961	.	.	.	.	.	0.670634	.	.	0.643942	.	0.63296	0.996672	.	.	.	.	.	.	.	5.81184e-09	9.19032e-05	.	.	.	.	.	0.00537302
SORBS2	.	.	.	.	6	3	1	2	8.0036	14.0781	5.89936	1.50297	0.740238	0.81234	0.718941	0.642734	1.54102e-11	4.67468e-18	6.22845e-09	0.00458779	.	.	.	.	.	.	.	.	.	0.646336	.	0.633741	0.815457	0.718941	0.651727	.	.	.	0.975228	.	.	.	.	.	.	.	.	.	.
RGS4	.	.	.	.	6	0	3	3	7.83508	.	9.52991	6.2589	1.14664	.	1.20022	1.09305	1.46855e-07	.	1.14786e-08	1.87884e-06	.	0.591134	0.629935	.	.	.	.	.	.	.	.	1.05261	.	1.4869	1.5966	.	.	.	.	1.52263	.	.	0.0110323	0.0232069	.	.	.	.	.
APOH	.	X	.	.	6	0	5	1	7.54314	.	9.00259	2.17777	1.14513	.	1.25529	0.594301	2.58731e-07	.	6.73448e-08	0.000216558	.	.	.	.	2.4296	.	.	0.827264	.	.	.	.	.	0.639475	0.594301	.	1.60829	.	.	0.771841	.	.	.	.	.	1.13706e-07	.	.	0.000231462
DDR1	.	X	.	.	6	3	2	1	4.30347	6.25178	3.31714	0.780486	0.673459	0.677153	0.712942	0.583412	4.07284e-07	5.85539e-10	2.22462e-05	0.0459415	0.612924	.	0.583412	.	.	.	.	.	.	.	.	.	0.709714	0.80774	.	.	.	.	0.708822	0.618144	.	1.70668e-08	.	0.0459415	.	.	.	.	.
SYNE2	.	.	.	.	5	5	0	0	84.9421	84.9421	.	.	1.66494	1.66494	.	.	9.59144e-52	9.59144e-52	.	.	.	.	.	1.51947	.	.	2.18418	.	.	1.52627	.	.	1.44636	.	.	.	.	.	1.64842	.	.	.	.	.	1.87136e-08	.	.	4.90075e-17	.
PRKACB	.	.	.	.	5	4	1	0	34.8708	43.0288	9.12489	.	1.1885	1.26015	0.901912	.	4.56947e-30	7.14748e-35	7.63344e-11	.	.	.	.	.	.	.	1.26734	.	.	1.1148	.	.	1.32443	0.901912	.	.	.	.	1.33403	.	.	.	.	.	.	.	.	0.0116309	.
BHLHE41	X	.	.	.	5	5	0	0	26.73	26.73	.	.	0.895192	0.895192	.	.	1.38181e-30	1.38181e-30	.	.	.	.	.	0.548558	.	.	0.979832	.	.	0.936756	.	.	0.712978	.	.	.	.	.	1.29784	.	.	.	.	.	8.58189e-05	.	.	1.2321e-07	.
PCDH9	.	X	.	.	5	2	2	1	25.9475	30.0032	37.9327	3.53408	1.1438	1.15125	1.34381	0.728885	2.06368e-23	8.68069e-27	5.92043e-29	1.41709e-05	.	.	.	.	.	.	.	.	.	.	.	.	0.801692	0.941723	0.728885	.	.	.	1.5008	1.7459	.	.	.	.	.	.	.	.	.
MS4A8	.	.	.	.	5	2	3	0	24.5493	16.6436	30.3934	.	0.93592	0.861133	0.985778	.	5.88634e-27	4.70347e-20	1.47276e-31	.	.	.	.	.	.	.	.	0.585277	.	.	.	.	0.69323	1.14248	.	.	.	.	1.02904	1.22958	.	.	.	.	.	.	.	.	0.00145049
PLEKHB1	.	.	.	.	5	2	3	0	20.6982	34.1444	12.6234	.	0.919974	0.985946	0.875993	.	3.17166e-23	2.33808e-35	3.88662e-15	.	.	.	.	.	.	.	.	.	.	.	0.633252	.	1.16224	1.29879	.	.	.	.	0.809651	0.695937	.	.	.	.	.	.	.	.	.
HGD	.	.	.	.	5	2	2	1	20.2962	19.2684	36.5094	0.8822	0.974619	0.943809	1.17996	0.625552	1.49713e-21	3.84137e-21	1.145e-31	0.0388799	.	.	.	.	.	.	.	.	.	.	.	.	0.85737	1.10281	0.625552	.	.	.	1.03025	1.25711	.	.	.	.	.	.	.	.	.
SLC43A2	.	X	.	.	5	3	0	2	19.4051	27.3526	.	6.45246	0.858599	0.831843	.	0.898734	2.50654e-23	1.31257e-33	.	6.61455e-08	.	.	.	.	.	.	.	.	.	1.06884	.	1.05935	0.789272	.	0.738123	.	.	.	0.637414	.	.	.	.	.	.	.	.	.	.
IGFBP7	.	.	.	.	5	0	2	3	18.0845	.	9.10375	25.7213	1.06482	.	0.799635	1.24161	1.0385e-17	.	4.12212e-12	1.92278e-21	.	.	.	.	.	.	.	.	.	.	.	1.45221	.	0.790896	1.33572	.	.	.	.	0.808374	0.936892	.	.	.	.	.	.	.	.
SOX4	X	.	.	.	5	5	0	0	17.9541	17.9541	.	.	1.23285	1.23285	.	.	2.73477e-15	2.73477e-15	.	.	.	.	.	0.894623	.	.	1.82297	.	.	0.974243	.	.	0.784051	.	.	.	.	.	1.68838	.	.	.	.	.	1.7823e-08	.	.	1.72129e-05	.
ADGRL2	.	.	.	.	5	2	3	0	17.7345	18.9266	15.8296	.	0.820876	0.670253	0.921292	.	2.48678e-22	5.78042e-29	6.57795e-18	.	.	.	.	.	.	.	.	.	.	.	.	.	0.566166	0.620143	.	.	1.33399	.	0.77434	0.80974	.	.	.	.	.	.	.	.	.
SYNPO2	.	.	.	.	5	2	2	1	16.4656	33.1972	8.4722	4.04668	0.83287	0.917028	0.830804	0.668686	1.6994e-20	6.29753e-37	6.34469e-11	8.87793e-07	.	.	.	.	.	.	.	.	.	.	.	.	0.673524	0.609332	0.668686	.	.	.	1.16053	1.05228	.	.	.	.	.	.	.	.	.
CARD11	.	.	.	.	5	2	2	1	14.602	22.2479	15.4321	1.4842	0.756493	0.787154	0.827427	0.553304	4.98567e-20	5.44823e-29	2.23495e-19	0.00207764	.	.	.	.	.	.	.	.	.	0.806723	0.77849	0.553304	0.767585	0.876363	.	.	.	.	.	.	.	.	.	.	.	.	.	.	.
KCNJ8	.	.	.	.	5	2	3	0	13.8597	13.6118	13.9425	.	0.763916	0.703039	0.804501	.	7.19607e-19	4.35151e-20	4.67089e-18	.	.	.	.	.	.	.	.	.	.	.	0.666935	.	0.8537	1.10916	.	.	.	.	0.552379	0.637407	.	.	.	.	.	.	.	.	.
TMEM45B	.	.	.	.	5	0	4	1	13.6194	.	16.4716	4.90038	1.14771	.	1.252	0.730557	1.35967e-12	.	6.97792e-14	1.96003e-07	.	.	.	.	1.69359	.	.	1.50269	.	.	.	.	.	0.78249	0.730557	.	.	.	.	1.02922	.	.	.	.	.	0.00162881	.	.	1.93109e-10
MRNIP	.	.	.	.	5	3	2	0	11.9684	13.9625	8.43497	.	0.783259	0.74229	0.844712	.	5.24507e-16	1.54879e-19	1.03368e-10	.	.	.	.	.	.	.	.	.	.	0.525663	.	.	0.701484	0.849224	.	.	.	.	0.999724	0.840201	.	.	.	.	.	.	.	.	.
CDKN1A	.	.	.	.	5	3	0	2	11.9157	15.5156	.	6.55153	1.31575	1.31927	.	1.31048	8.78593e-10	1.73464e-12	.	1.00151e-05	1.08697	.	1.29595	.	.	.	.	.	.	1.52155	.	.	1.34929	.	1.32501	.	.	.	.	.	.	3.89279e-06	.	3.54708e-08	.	.	.	.	.
AL512646.1	.	.	.	.	5	2	3	0	11.0636	17.6524	7.31004	.	1.07503	1.20816	0.986277	.	5.11148e-11	2.44901e-15	3.87481e-08	.	.	.	.	.	0.554368	.	.	.	.	.	.	.	0.822904	0.854509	.	.	.	.	1.59341	1.54995	.	.	.	.	.	9.26556e-05	.	.	.
CEP126	.	.	.	.	5	0	3	2	10.8765	.	17.4844	2.57494	0.764301	.	0.82626	0.671364	5.87893e-15	.	6.90377e-22	0.000146088	.	.	.	.	.	.	.	.	.	.	0.617922	0.599729	.	1.12463	0.742999	.	.	.	.	0.736222	.	.	.	.	.	.	.	.	.
FNDC3B	.	.	.	.	5	3	1	1	10.7655	11.5275	11.9731	6.76429	0.801249	0.761211	0.862145	0.860465	3.66466e-14	7.183e-16	1.29555e-14	1.37656e-08	.	.	.	.	.	.	.	.	.	0.552979	.	.	0.821234	0.862145	0.860465	.	.	.	0.90942	.	.	.	.	.	.	.	.	.	.
RAP1GAP	.	.	.	.	5	2	1	2	9.5555	9.54541	14.3832	6.67118	0.80871	0.649134	1.00068	0.872298	1.52849e-12	1.97319e-15	4.23262e-15	2.25e-08	.	.	.	.	.	.	.	.	.	0.514468	.	0.733863	0.783801	1.00068	1.01073	.	.	.	.	.	.	.	.	.	.	.	.	.	.
PTGFR	.	X	.	.	5	1	2	2	8.91179	29.9555	7.03482	1.58	1.01941	1.14907	0.970927	1.00306	1.81079e-09	8.52408e-27	5.68244e-08	0.0265958	.	.	.	.	.	.	.	.	.	.	0.828408	0.857184	.	.	.	.	.	.	1.14907	1.11345	1.14893	.	.	.	.	.	.	.	.
GRAMD1B	.	X	.	.	5	3	2	0	8.43701	8.67797	8.0811	.	0.61886	0.63084	0.60089	.	2.32733e-14	1.75306e-14	3.55998e-14	.	.	.	.	.	.	.	.	.	.	.	.	.	0.518528	0.587332	.	0.777247	.	.	0.596746	0.614449	.	.	.	.	.	.	.	.	.
SYT16	.	.	.	.	5	3	1	1	7.70518	11.6881	5.45133	0.811913	0.695215	0.786753	0.585045	0.530773	8.25727e-12	1.3928e-15	4.81058e-10	0.0295337	.	.	.	.	.	.	.	.	.	0.810505	.	.	0.640883	0.585045	0.530773	.	.	.	0.90887	.	.	.	.	.	.	.	.	.	.
EGR3	X	.	.	.	5	3	2	0	7.01696	10.4501	2.74485	.	1.07853	1.17724	0.930458	.	3.11861e-07	1.32822e-09	0.00112201	.	.	.	.	.	.	.	1.3399	.	.	0.953993	0.761256	.	.	.	.	.	.	.	1.23784	1.09966	.	.	.	.	.	.	.	0.00094844	.
C5orf63	.	.	.	.	5	2	2	1	6.62699	6.43961	9.29249	2.39933	0.789465	0.761325	0.857486	0.709703	4.03387e-09	3.47992e-09	1.45583e-11	0.000416154	.	.	.	.	.	.	.	.	.	0.955608	0.820665	.	0.567042	0.894307	0.709703	.	.	.	.	.	.	.	.	.	.	.	.	.	.
CAMK2N1	.	.	.	.	5	1	2	2	5.20891	6.53281	5.82142	3.43606	0.642411	0.504178	0.656775	0.697164	7.79153e-09	1.10318e-13	1.36886e-09	1.17862e-05	.	0.552664	.	.	.	.	.	.	.	.	.	0.724841	0.504178	0.760886	0.669486	.	.	.	.	.	.	.	0.0113993	.	.	.	.	.	.
BMP5	.	.	.	.	4	4	0	0	39.5712	39.5712	.	.	1.58146	1.58146	.	.	9.50941e-26	9.50941e-26	.	.	.	.	.	.	.	.	1.62809	.	.	.	.	.	0.826116	.	.	1.86335	.	.	2.00831	.	.	.	.	.	.	.	.	3.82592e-06	.
CHGB	.	.	.	.	4	0	4	0	34.7828	.	34.7828	.	1.23536	.	1.23536	.	6.98386e-29	.	6.98386e-29	.	.	1.15104	.	.	.	.	.	.	.	.	0.616841	.	.	1.29541	.	.	.	.	.	1.87815	.	.	1.11771e-22	.	.	.	.	.	.
ELMO1	.	.	.	.	4	3	0	1	29.4578	39.5253	.	6.79259	1.41141	1.54448	.	1.01223	1.34537e-21	2.56236e-26	.	1.94736e-07	.	.	.	.	.	.	2.17711	.	.	.	.	.	1.23304	.	1.01223	.	.	.	1.22327	.	.	.	.	.	.	.	.	6.43809e-13	.
TIMP2	.	.	.	.	4	4	0	0	28.4521	28.4521	.	.	1.17642	1.17642	.	.	6.52466e-25	6.52466e-25	.	.	.	.	.	.	.	.	1.73041	.	.	1.01889	.	.	1.03066	.	.	.	.	.	0.925704	.	.	.	.	.	.	.	.	2.05739e-13	.
SCD5	.	.	.	.	4	4	0	0	25.8544	25.8544	.	.	0.863116	0.863116	.	.	1.1099e-30	1.1099e-30	.	.	.	.	.	.	.	.	.	.	.	0.748728	.	.	0.628388	.	.	1.39504	.	.	0.680304	.	.	.	.	.	.	.	.	.	.
MORC4	.	.	.	.	4	1	2	1	22.6725	18.9837	34.9476	5.95342	0.908504	0.699915	1.07285	0.788408	1.10695e-25	7.53464e-28	2.66268e-33	2.8107e-08	.	.	.	.	0.73238	.	.	.	.	.	.	.	0.699915	1.41331	0.788408	.	.	.	.	.	.	.	.	.	.	0.000943857	.	.	.
CABP7	.	.	.	.	4	4	0	0	22.4663	22.4663	.	.	0.746692	0.746692	.	.	8.17143e-31	8.17143e-31	.	.	.	.	.	.	.	.	0.635798	.	.	1.12326	.	.	0.685739	.	.	.	.	.	0.541972	.	.	.	.	.	.	.	.	3.65808e-05	.
PCLO	.	.	.	.	4	3	1	0	22.3898	27.7524	8.34031	.	0.963234	1.00119	0.849377	.	5.69568e-24	1.90766e-28	1.51594e-10	.	.	.	.	.	.	.	.	.	.	0.754629	.	.	1.0097	0.849377	.	.	.	.	1.23923	.	.	.	.	.	.	.	.	.	.
KCNH6	.	.	.	.	4	0	3	1	21.4255	.	18.9558	29.7391	1.04936	.	0.983969	1.24552	3.82181e-21	.	5.43652e-20	1.32774e-24	.	.	.	.	.	.	.	1.22841	.	.	.	.	.	1.18725	1.24552	.	.	.	.	0.536243	.	.	.	.	.	.	.	.	1.53211e-13
MTATP6P1	.	.	.	.	4	4	0	0	19.2375	19.2375	.	.	0.948727	0.948727	.	.	5.28228e-21	5.28228e-21	.	.	0.667924	.	.	.	.	.	1.22354	.	.	.	.	.	0.851264	.	.	.	.	.	1.05218	.	.	1.8972e-19	.	.	.	.	.	0.031592	.
SAMD5	.	.	.	.	4	1	3	0	19.0765	8.95902	22.3847	.	0.982616	0.996516	0.977983	.	3.85444e-20	1.02249e-09	1.2924e-23	.	.	.	.	.	.	.	.	.	.	.	0.801095	.	.	0.887375	.	.	.	.	0.996516	1.24548	.	.	.	.	.	.	.	.	.
EZR	.	.	.	.	4	0	3	1	17.0013	.	18.7437	12.2821	1.23292	.	1.29835	1.03662	1.62381e-14	.	3.65974e-15	1.41838e-12	.	.	.	.	.	.	.	1.4076	.	.	.	.	.	1.10969	1.03662	.	.	.	.	1.37777	.	.	.	.	.	.	.	.	5.87478e-05
BPHL	.	.	.	.	4	2	1	1	16.4667	36.871	2.69658	1.22212	0.700729	0.848703	0.54855	0.556959	3.16618e-24	3.59855e-44	1.21385e-05	0.00639325	.	.	.	.	.	.	.	.	.	.	.	.	0.813514	0.54855	0.556959	.	.	.	0.883893	.	.	.	.	.	.	.	.	.	.
BMF	.	.	.	.	4	3	0	1	16.3602	20.3119	.	3.07915	0.692995	0.674704	.	0.747868	2.46627e-24	7.85477e-31	.	7.63412e-05	.	.	.	.	.	.	.	.	.	0.955582	.	0.747868	0.558831	.	.	.	.	.	0.509698	.	.	.	.	.	.	.	.	.	.
CACNA1D	.	.	.	.	4	2	1	1	14.8948	23.9382	13.7788	1.38835	0.872171	0.930782	0.924924	0.702194	8.35983e-18	1.91256e-26	1.26685e-15	0.0105399	.	.	.	.	.	.	.	.	.	.	.	.	0.868738	0.924924	0.702194	.	.	.	0.992826	.	.	.	.	.	.	.	.	.	.
DIRAS3	.	.	.	.	4	2	2	0	14.8265	15.0488	14.3077	.	0.944602	0.861233	1.02797	.	2.01381e-16	3.36104e-18	1.2066e-14	.	.	.	.	.	.	.	.	.	.	.	.	.	0.798052	0.949853	.	.	.	.	0.924414	1.10609	.	.	.	.	.	.	.	.	.
FGB	.	X	.	.	4	1	2	1	14.7027	20.256	17.7329	2.63838	2.28635	3.65089	1.90615	1.68221	3.70977e-07	2.82989e-06	4.97749e-10	0.0270146	.	2.22377	1.68221	3.65089	.	.	.	1.58853	.	.	.	.	.	.	.	.	.	.	.	.	.	.	5.67994e-16	0.0270146	2.82989e-06	.	.	.	0.000436191
KCNJ3	.	X	.	.	4	0	3	1	14.2498	.	20.6076	0.933169	0.769715	.	0.855964	0.51097	3.06837e-19	.	8.40685e-25	0.0149186	.	.	.	.	.	.	.	0.979556	.	.	.	.	.	0.74715	0.51097	.	.	.	.	0.841186	.	.	.	.	.	.	.	.	1.33331e-18
TMOD1	.	.	.	.	4	4	0	0	13.724	13.724	.	.	0.885474	0.885474	.	.	3.16914e-16	3.16914e-16	.	.	0.581455	.	.	.	.	.	.	.	.	0.808947	.	.	0.916036	.	.	.	.	.	1.23546	.	.	3.48085e-09	.	.	.	.	.	.	.
PDK4	.	.	.	.	4	0	4	0	13.6508	.	13.6508	.	1.71716	.	1.71716	.	1.12293e-08	.	1.12293e-08	.	.	.	.	.	.	.	.	.	.	.	1.52503	.	.	1.17282	.	.	2.33329	.	.	1.83751	.	.	.	.	.	.	.	.	.
SEC11C	.	.	.	.	4	4	0	0	13.3612	13.3612	.	.	0.981502	0.981502	.	.	2.43765e-14	2.43765e-14	.	.	0.667438	.	.	.	.	.	.	.	.	.	.	.	0.6024	.	.	1.37617	.	.	1.28	.	.	2.89093e-07	.	.	.	.	.	.	.
LRCH3	.	.	.	.	4	2	1	1	13.2258	14.9246	21.9464	3.01087	0.681747	0.643565	0.836828	0.603029	3.98171e-20	6.44876e-24	5.94621e-27	1.01645e-05	.	.	.	.	.	.	.	.	.	.	.	.	0.687134	0.836828	0.603029	.	.	.	0.599996	.	.	.	.	.	.	.	.	.	.
GSN	.	.	.	.	4	3	0	1	13.1749	15.5215	.	4.29442	0.964751	0.917671	.	1.10599	2.20674e-14	1.21887e-17	.	0.000130959	.	.	.	.	.	.	.	.	.	0.802783	.	.	1.06169	.	1.10599	.	.	.	0.888539	.	.	.	.	.	.	.	.	.	.
AKAP9	.	.	.	.	4	2	1	1	13.1077	11.8021	24.0292	6.62872	0.80092	0.769646	0.934571	0.729818	4.3076e-17	4.62979e-16	1.94321e-26	8.26602e-10	.	.	.	.	.	.	.	.	.	.	.	.	0.686662	0.934571	0.729818	.	.	.	0.85263	.	.	.	.	.	.	.	.	.	.
MYO10	.	.	.	.	4	0	4	0	13.1061	.	13.1061	.	0.841044	.	0.841044	.	2.61104e-16	.	2.61104e-16	.	.	.	.	.	0.870026	.	.	0.950079	.	.	.	.	.	0.733765	.	.	.	.	.	0.810305	.	.	.	.	.	0.00917378	.	.	8.10033e-12
ABCC8	.	.	.	.	4	3	0	1	12.9713	17.4547	.	2.68792	1.06475	1.1547	.	0.794886	6.56909e-13	7.65326e-16	.	0.000415414	.	.	.	.	.	.	.	.	.	1.38443	.	0.794886	0.755526	.	.	.	.	.	1.32416	.	.	.	.	.	.	.	.	.	.
ID3	.	.	.	.	4	2	0	2	12.4198	14.9548	.	9.47418	0.910561	0.856741	.	0.964381	2.2921e-14	3.50405e-18	.	1.49933e-10	0.592543	.	0.734424	.	.	.	.	.	.	.	.	.	1.12094	.	1.19434	.	.	.	.	.	.	0.000300761	.	3.10086e-11	.	.	.	.	.
TFPI	.	X	.	.	4	2	2	0	12.2543	8.89886	15.7625	.	0.769545	0.750792	0.788298	.	1.1909e-16	1.404e-12	1.01015e-20	.	.	.	.	.	.	.	.	.	.	0.653876	.	.	.	0.663646	.	.	.	.	0.847707	0.91295	.	.	.	.	.	.	.	.	.
PLK2	.	.	.	.	4	0	2	2	11.8733	.	12.0017	11.6855	0.990235	.	0.946861	1.03361	1.02238e-12	.	2.11225e-13	4.94857e-12	.	.	.	.	.	.	.	.	.	.	.	0.638627	.	1.29815	1.42859	.	.	.	.	0.59557	.	.	.	.	.	.	.	.	.
GRIA3	.	X	.	.	4	0	2	2	10.4732	.	11.6844	9.32286	0.837723	.	0.871168	0.804279	3.14785e-13	.	3.86905e-14	2.56109e-12	.	.	.	.	.	.	.	.	.	.	.	0.511636	.	0.946605	1.09692	.	.	.	.	0.795731	.	.	.	.	.	.	.	.	.
SPTSSB	.	.	.	.	4	0	4	0	9.4557	.	9.4557	.	1.09735	.	1.09735	.	2.41619e-09	.	2.41619e-09	.	.	.	.	.	1.40727	.	.	0.688231	.	.	.	.	.	1.06883	.	.	.	.	.	1.22505	.	.	.	.	.	0.00239276	.	.	0.0287743
FOSB	X	.	.	.	4	4	0	0	8.45133	8.45133	.	.	1.31164	1.31164	.	.	3.60301e-07	3.60301e-07	.	.	.	.	.	.	.	.	1.50872	.	.	0.804698	.	.	.	.	.	1.80111	.	.	1.13204	.	.	.	.	.	.	.	.	0.000165541	.
PBX3	X	.	.	.	4	2	2	0	8.19826	8.15845	8.1478	.	0.911342	0.844019	0.978666	.	1.00971e-09	2.15676e-10	4.72702e-09	.	.	.	.	.	.	.	.	.	.	.	.	.	0.514941	0.679252	.	.	.	.	1.1731	1.27808	.	.	.	.	.	.	.	.	.
KIAA0319	.	X	.	.	4	1	1	2	8.08343	17.1819	9.98977	3.07451	0.686928	0.697661	0.785592	0.63223	1.70802e-12	2.35568e-25	1.9221e-13	1.371e-05	.	.	.	.	.	.	.	.	.	.	.	0.50833	0.697661	0.785592	0.75613	.	.	.	.	.	.	.	.	.	.	.	.	.	.
PGR	X	.	.	.	4	0	3	1	7.47858	.	4.61835	19.9004	0.74423	.	0.622517	1.10937	8.93802e-11	.	3.81207e-08	1.15208e-18	.	.	.	.	.	.	.	.	.	.	0.597859	1.10937	.	0.616759	.	.	.	.	.	0.652932	.	.	.	.	.	.	.	.	.
SUCNR1	.	X	.	.	4	3	1	0	7.31571	6.39193	10.3794	.	1.01758	0.981637	1.12541	.	6.46677e-08	3.07963e-07	5.98763e-10	.	.	.	.	1.13653	.	.	.	.	.	0.684801	.	.	.	.	.	.	.	.	1.12358	1.12541	.	.	.	.	0.0211229	.	.	.	.
NCALD	.	.	.	.	4	2	2	0	7.21745	12.1406	2.46142	.	1.01703	1.03507	0.998986	.	8.00538e-08	1.86503e-12	0.0034362	.	.	.	.	.	.	.	.	.	.	.	.	.	0.93116	1.06799	.	.	.	.	1.13897	0.929979	.	.	.	.	.	.	.	.	.
FXYD3	.	.	.	.	4	0	3	1	6.9897	.	8.54741	2.37448	0.788087	.	0.790573	0.780631	1.35149e-09	.	1.54287e-11	0.000908357	.	.	.	.	.	.	.	0.739534	.	.	.	.	.	1.09746	0.780631	.	.	.	.	0.534726	.	.	.	.	.	.	.	.	0.013105
RNASE4	.	.	.	.	4	0	3	1	6.96948	.	9.43557	1.45761	0.842145	.	0.922798	0.600188	5.2983e-09	.	5.95725e-11	0.00372743	.	.	.	.	.	.	.	.	.	.	.	.	.	0.800465	0.600188	.	1.25008	.	.	0.717849	.	.	.	.	.	.	.	.	.
YPEL2	.	.	.	.	4	3	1	0	6.85516	9.22899	1.29324	.	0.700126	0.75277	0.542193	.	1.61685e-10	5.49488e-13	0.00411909	.	.	.	.	.	.	.	.	.	.	0.784916	.	.	0.598049	0.542193	.	.	.	.	0.875345	.	.	.	.	.	.	.	.	.	.
FTH1	.	.	.	.	4	3	0	1	6.59913	6.60124	.	6.33391	0.838041	0.791606	.	0.977346	1.33516e-08	4.58092e-09	.	3.30574e-07	0.684681	.	0.977346	.	.	.	.	.	.	.	.	.	0.890411	.	.	.	.	.	0.799726	.	.	1.37041e-07	.	3.30574e-07	.	.	.	.	.
YIPF4	.	.	.	.	4	2	1	1	6.41268	7.73188	7.67216	2.4696	0.627908	0.609661	0.663859	0.628451	6.12674e-11	2.0785e-13	2.77384e-12	0.00011758	.	.	.	.	.	.	.	.	.	.	.	.	0.62038	0.663859	0.628451	.	.	.	0.598943	.	.	.	.	.	.	.	.	.	.
JUN	X	.	.	.	4	2	2	0	6.10007	8.20971	3.87934	.	0.859878	0.839217	0.880539	.	8.05162e-08	1.64973e-10	3.92966e-05	.	.	0.951849	.	.	.	.	.	.	.	0.764	.	.	.	.	.	.	.	.	0.914433	0.809228	.	.	0.000331924	.	.	.	.	.	.
LAMA5	.	X	.	.	4	1	1	2	6.03216	5.79521	2.81542	7.59304	0.850125	0.600249	0.807462	0.996396	8.02404e-08	2.21476e-10	0.000326024	2.39606e-08	.	.	.	.	.	.	.	.	.	.	.	0.915608	0.600249	0.807462	1.07718	.	.	.	.	.	.	.	.	.	.	.	.	.	.
SMOC1	.	.	.	.	4	0	4	0	5.98674	.	5.98674	.	0.59348	.	0.59348	.	8.17476e-11	.	8.17476e-11	.	.	0.524771	.	.	.	.	.	0.565956	.	.	.	.	.	0.685247	.	.	.	.	.	0.597944	.	.	0.00530767	.	.	.	.	.	0.00121156
CD44	.	X	.	.	4	0	3	1	5.45843	.	6.67066	2.33366	0.862806	.	0.903027	0.742142	4.71658e-07	.	4.10206e-08	0.000716974	.	.	.	.	.	.	.	.	.	.	0.591196	.	.	0.880294	0.742142	.	.	.	.	1.23759	.	.	.	.	.	.	.	.	.
CACNA1H	.	.	.	.	4	2	1	1	5.37741	9.17724	1.36454	1.1606	0.594347	0.572705	0.573677	0.658302	8.96213e-10	9.45429e-17	0.00418227	0.0172574	.	.	.	.	.	.	.	.	.	0.541481	.	.	0.603929	0.573677	0.658302	.	.	.	.	.	.	.	.	.	.	.	.	.	.
ITM2C	.	X	.	.	4	2	2	0	5.11628	3.42664	7.14073	.	0.765148	0.637541	0.892755	.	2.05752e-07	4.21911e-06	1.00339e-08	.	.	.	.	.	.	.	.	.	.	.	.	.	0.534382	0.929417	.	.	.	.	0.740701	0.856092	.	.	.	.	.	.	.	.	.
ATP8A1	.	.	.	.	4	3	0	1	4.93108	6.32518	.	1.28671	0.576322	0.598623	.	0.509418	2.77899e-09	2.71515e-11	.	0.00297966	.	.	.	.	.	.	.	.	.	0.504801	.	.	0.543631	.	0.509418	.	.	.	0.747439	.	.	.	.	.	.	.	.	.	.
RASD1	.	.	.	.	4	3	0	1	4.90198	5.11258	.	2.58846	0.885091	0.763787	.	1.249	2.89471e-06	2.02434e-07	.	0.00846399	.	.	.	.	.	.	0.815166	.	.	.	.	.	0.919968	.	1.249	.	.	.	0.556228	.	.	.	.	.	.	.	.	0.0214595	.
S100A6	.	.	.	.	4	3	1	0	4.89422	2.89963	13.387	.	0.766863	0.662648	1.07951	.	4.14836e-07	4.20892e-05	3.97183e-13	.	0.740742	1.07951	.	.	.	.	.	.	.	.	.	.	0.585061	.	.	.	.	.	0.662142	.	.	0.00193049	3.97183e-13	.	.	.	.	.	.
FXYD6	.	.	.	.	4	0	4	0	4.68344	.	4.68344	.	0.957332	.	0.957332	.	1.28181e-05	.	1.28181e-05	.	.	0.996768	.	.	.	.	.	1.46764	.	.	.	.	.	0.791845	.	.	.	.	.	0.573072	.	.	5.22339e-12	.	.	.	.	.	0.00729412
NEURL1	.	.	.	.	4	0	1	3	4.48856	.	5.08706	4.29597	0.768251	.	0.839224	0.744594	1.43693e-06	.	8.67719e-07	1.70003e-06	.	.	0.599109	.	.	.	.	.	.	.	.	0.78987	.	0.839224	0.844802	.	.	.	.	.	.	.	.	0.000405161	.	.	.	.	.
SPC25	.	.	.	.	4	0	2	2	4.08764	.	3.90772	4.26513	0.605449	.	0.575363	0.635536	1.77251e-07	.	1.61527e-07	1.94506e-07	.	.	.	.	.	.	.	.	.	.	.	0.640886	.	0.601264	0.630186	.	.	.	.	0.549461	.	.	.	.	.	.	.	.	.
LIMCH1	.	.	.	.	4	1	1	2	3.44395	7.31306	0.933786	2.52373	0.637098	0.578432	0.618651	0.675654	3.92923e-06	2.27564e-13	0.0309464	0.000183975	.	.	.	.	.	.	.	.	.	.	.	0.508283	0.578432	0.618651	0.843024	.	.	.	.	.	.	.	.	.	.	.	.	.	.
PCSK1	.	.	.	.	3	3	0	0	46.7632	46.7632	.	.	1.37021	1.37021	.	.	7.43795e-35	7.43795e-35	.	.	.	.	.	.	.	.	.	.	.	1.49356	.	.	1.17578	.	.	.	.	.	1.44127	.	.	.	.	.	.	.	.	.	.
CASR	.	X	.	.	3	3	0	0	37.7586	37.7586	.	.	1.01453	1.01453	.	.	6.05671e-38	6.05671e-38	.	.	.	.	.	.	.	.	.	.	.	0.866724	.	.	1.12017	.	.	.	.	.	1.0567	.	.	.	.	.	.	.	.	.	.
SORL1	.	X	.	.	3	3	0	0	33.2661	33.2661	.	.	1.08885	1.08885	.	.	2.80814e-31	2.80814e-31	.	.	.	.	.	.	.	.	.	.	.	1.04285	.	.	1.05283	.	.	.	.	.	1.17087	.	.	.	.	.	.	.	.	.	.
LIPH	.	.	.	.	3	3	0	0	33.2093	33.2093	.	.	0.948545	0.948545	.	.	9.75376e-36	9.75376e-36	.	.	.	.	.	.	.	.	1.19021	.	.	.	.	.	0.601973	.	.	.	.	.	1.05345	.	.	.	.	.	.	.	.	1.42846e-21	.
ZNF503	X	.	.	.	3	1	1	1	30.0525	83.3371	11.1135	10.8455	1.19816	1.6185	0.742825	1.23316	8.2762e-26	3.2322e-52	1.09347e-15	1.60394e-09	.	.	.	.	.	.	.	.	.	1.6185	0.742825	1.23316	.	.	.	.	.	.	.	.	.	.	.	.	.	.	.	.	.
MT-CYB	.	.	.	.	3	3	0	0	29.947	29.947	.	.	1.30859	1.30859	.	.	1.30335e-23	1.30335e-23	.	.	.	.	.	.	.	.	.	.	.	.	.	.	0.943808	.	.	1.61731	.	.	1.36465	.	.	.	.	.	.	.	.	.	.
ARHGEF3	.	.	.	.	3	3	0	0	26.6643	26.6643	.	.	1.03099	1.03099	.	.	1.37142e-26	1.37142e-26	.	.	.	.	.	.	.	.	.	.	.	0.768326	.	.	0.863991	.	.	.	.	.	1.46066	.	.	.	.	.	.	.	.	.	.
MT-ATP6	.	.	.	.	3	3	0	0	26.1543	26.1543	.	.	0.965675	0.965675	.	.	8.24304e-28	8.24304e-28	.	.	0.650532	.	.	.	.	.	.	.	.	.	.	.	0.986497	.	.	.	.	.	1.26	.	.	5.14358e-17	.	.	.	.	.	.	.
DST	.	.	.	.	3	1	1	1	24.6561	69.3443	6.82938	7.40951	0.93842	1.11948	0.767988	0.92779	5.321e-27	1.13954e-62	1.28069e-09	1.03231e-08	.	.	.	.	.	.	.	.	.	.	.	.	1.11948	0.767988	0.92779	.	.	.	.	.	.	.	.	.	.	.	.	.	.
ACSL1	.	.	.	.	3	3	0	0	24.01	24.01	.	.	0.889389	0.889389	.	.	1.00913e-27	1.00913e-27	.	.	.	.	.	.	.	.	.	.	.	0.670979	.	.	0.887493	.	.	.	.	.	1.10969	.	.	.	.	.	.	.	.	.	.
SOD2	.	.	.	.	3	1	1	1	23.6045	13.7651	69.6976	3.73341	0.887056	0.638358	1.3153	0.707505	2.45512e-27	2.73387e-22	1.02402e-53	5.28604e-06	.	.	.	.	.	.	.	.	.	.	.	.	0.638358	1.3153	0.707505	.	.	.	.	.	.	.	.	.	.	.	.	.	.
GNG4	.	.	.	.	3	0	0	3	22.9733	.	.	22.9733	1.06287	.	.	1.06287	2.42994e-22	.	.	2.42994e-22	.	.	0.823382	.	.	.	.	.	.	.	.	1.05189	.	.	1.31333	.	.	.	.	.	.	.	.	9.04377e-26	.	.	.	.	.
NEDD4	.	.	.	.	3	1	1	1	22.9071	11.9753	70.8544	3.72775	0.824166	0.585019	1.2396	0.647879	1.60598e-28	3.38888e-21	6.93338e-58	1.76287e-06	.	.	.	.	.	.	.	.	.	.	.	.	0.585019	1.2396	0.647879	.	.	.	.	.	.	.	.	.	.	.	.	.	.
RPAP2	.	.	.	.	3	1	1	1	20.2449	17.1269	50.52	2.89634	0.718319	0.569644	1.02428	0.561033	6.55132e-29	8.58928e-31	4.75933e-50	6.87833e-06	.	.	.	.	.	.	.	.	.	.	.	.	0.569644	1.02428	0.561033	.	.	.	.	.	.	.	.	.	.	.	.	.	.
MAP1B	.	.	.	.	3	3	0	0	20.0684	20.0684	.	.	1.00294	1.00294	.	.	9.78356e-21	9.78356e-21	.	.	0.730318	.	.	.	.	.	.	.	.	.	.	.	1.00178	.	.	.	.	.	1.27673	.	.	1.1815e-16	.	.	.	.	.	.	.
AL356432.3	.	.	.	.	3	2	1	0	19.7334	21.6713	13.3641	.	1.69184	1.52729	2.02096	.	2.16841e-12	6.46547e-15	2.43907e-07	.	.	.	.	.	.	.	.	.	.	.	.	.	0.864626	.	.	.	.	.	2.18995	2.02096	.	.	.	.	.	.	.	.	.
CACNA2D1	.	X	.	.	3	3	0	0	19.4491	19.4491	.	.	0.857295	0.857295	.	.	2.0576e-23	2.0576e-23	.	.	.	.	.	.	.	.	.	.	.	0.797235	.	.	0.775788	.	.	.	.	.	0.998861	.	.	.	.	.	.	.	.	.	.
ELL2	.	.	.	.	3	0	2	1	19.41	.	21.5079	15.4452	1.22705	.	1.25678	1.1676	1.51898e-16	.	7.69899e-18	5.9128e-14	.	.	.	.	.	.	.	.	.	.	.	.	.	1.30871	1.1676	.	.	.	.	1.20484	.	.	.	.	.	.	.	.	.
APOBEC2	.	.	.	.	3	3	0	0	18.5092	18.5092	.	.	0.810284	0.810284	.	.	1.43612e-23	1.43612e-23	.	.	.	.	.	.	.	.	.	.	.	0.866288	.	.	0.677145	.	.	.	.	.	0.887417	.	.	.	.	.	.	.	.	.	.
PON3	.	.	.	.	3	3	0	0	18.324	18.324	.	.	1.08136	1.08136	.	.	1.134e-17	1.134e-17	.	.	.	.	.	.	.	.	1.53718	.	.	.	.	.	0.644283	.	.	.	.	.	1.06261	.	.	.	.	.	.	.	.	6.10774e-06	.
TJP2	.	.	.	.	3	0	3	0	17.923	.	17.923	.	0.919601	.	0.919601	.	3.23628e-20	.	3.23628e-20	.	.	.	.	.	.	.	.	0.943662	.	.	.	.	.	0.637046	.	.	.	.	.	1.1781	.	.	.	.	.	.	.	.	1.91501e-11
PARM1	.	X	.	.	3	0	0	3	17.8049	.	.	17.8049	0.996096	.	.	0.996096	1.33443e-18	.	.	1.33443e-18	.	.	0.529699	.	.	.	.	.	.	.	.	1.00049	.	.	1.4581	.	.	.	.	.	.	.	.	9.61038e-07	.	.	.	.	.
TMEM45A	.	.	.	.	3	1	1	1	17.5839	13.8782	48.5966	1.63227	0.741168	0.595123	1.08331	0.545072	1.88524e-24	4.78794e-24	1.38212e-45	0.00101253	.	.	.	.	.	.	.	.	.	.	.	.	0.595123	1.08331	0.545072	.	.	.	.	.	.	.	.	.	.	.	.	.	.
EMC10	.	.	.	.	3	0	3	0	16.9833	.	16.9833	.	0.899052	.	0.899052	.	1.28767e-19	.	1.28767e-19	.	.	0.834042	.	.	.	.	.	.	.	.	.	.	.	1.34795	.	.	.	.	.	0.515158	.	.	7.96224e-09	.	.	.	.	.	.
SPATS2L	.	.	.	.	3	0	3	0	16.1401	.	16.1401	.	1.03452	.	1.03452	.	2.50332e-16	.	2.50332e-16	.	.	.	.	.	1.16911	.	.	.	.	.	.	.	.	0.838694	.	.	.	.	.	1.09577	.	.	.	.	.	0.000102246	.	.	.
PTPRK	.	X	.	.	3	3	0	0	15.9739	15.9739	.	.	0.572113	0.572113	.	.	1.19992e-28	1.19992e-28	.	.	.	.	.	.	.	.	.	.	.	0.554137	.	.	0.507524	.	.	.	.	.	0.654677	.	.	.	.	.	.	.	.	.	.
GPC6	.	X	.	.	3	0	3	0	15.5746	.	15.5746	.	0.734137	.	0.734137	.	6.09869e-22	.	6.09869e-22	.	.	.	.	.	.	.	.	.	.	.	0.781415	.	.	0.785087	.	.	.	.	.	0.635911	.	.	.	.	.	.	.	.	.
MUC3A	.	X	.	.	3	1	1	1	14.6617	27.6693	9.76928	5.84225	1.44033	1.39229	1.46224	1.46647	6.61664e-11	1.33924e-20	2.08423e-07	0.000103779	.	.	.	.	.	.	.	.	.	.	.	.	1.39229	1.46224	1.46647	.	.	.	.	.	.	.	.	.	.	.	.	.	.
EHF	X	.	.	.	3	1	2	0	14.5726	10.2117	16.0318	.	1.14259	1.33167	1.04805	.	1.76228e-13	2.14638e-08	5.04962e-16	.	.	.	.	.	.	.	.	.	.	.	.	.	.	0.644194	.	.	.	.	1.33167	1.45191	.	.	.	.	.	.	.	.	.
PRG4	.	.	.	.	3	2	1	0	14.3373	24.7338	1.04811	.	0.937069	1.1231	0.565006	.	5.00969e-16	9.48945e-23	0.0139621	.	.	.	.	.	.	.	.	.	.	1.62676	.	.	0.619443	0.565006	.	.	.	.	.	.	.	.	.	.	.	.	.	.	.
AK4	.	.	.	.	3	2	0	1	14.1734	22.9614	.	1.5586	0.772406	0.878642	.	0.559934	4.46959e-19	7.36502e-27	.	0.0016461	.	.	.	.	.	.	.	.	.	.	.	.	0.601657	.	0.559934	.	.	.	1.15563	.	.	.	.	.	.	.	.	.	.
TTLL7	.	.	.	.	3	3	0	0	13.1737	13.1737	.	.	1.09266	1.09266	.	.	8.77924e-13	8.77924e-13	.	.	.	.	.	.	.	.	.	.	.	.	.	.	0.513608	.	.	1.74622	.	.	1.01814	.	.	.	.	.	.	.	.	.	.
PCSK1N	.	.	.	.	3	0	2	1	13.073	.	21.7033	1.44807	1.00504	.	1.1789	0.657312	9.82889e-14	.	3.8928e-19	0.00626597	.	0.727474	0.657312	.	1.63033	.	.	.	.	.	.	.	.	.	.	.	.	.	.	.	.	.	1.85432e-34	0.00626597	.	0.000817222	.	.	.
KCTD12	.	.	.	.	3	0	3	0	13.0376	.	13.0376	.	0.705997	.	0.705997	.	3.41209e-19	.	3.41209e-19	.	.	.	.	.	.	.	.	.	.	.	0.589277	.	.	0.796572	.	.	.	.	.	0.732143	.	.	.	.	.	.	.	.	.
CDCP1	.	X	.	.	3	3	0	0	12.7784	12.7784	.	.	0.840861	0.840861	.	.	6.35525e-16	6.35525e-16	.	.	.	.	.	.	.	.	.	.	.	0.711325	.	.	0.769606	.	.	.	.	.	1.04165	.	.	.	.	.	.	.	.	.	.
MAP2	.	.	.	.	3	3	0	0	12.6269	12.6269	.	.	0.890861	0.890861	.	.	6.70187e-15	6.70187e-15	.	.	.	.	.	.	.	.	.	.	.	0.750916	.	.	0.722232	.	.	.	.	.	1.19943	.	.	.	.	.	.	.	.	.	.
LITAF	.	.	.	.	3	3	0	0	12.6007	12.6007	.	.	0.571072	0.571072	.	.	8.61095e-23	8.61095e-23	.	.	.	.	.	0.572748	.	.	.	.	.	.	.	.	0.54689	.	.	.	.	.	0.593577	.	.	.	.	.	7.92219e-06	.	.	.	.
FGF23	.	.	.	.	3	2	1	0	12.0643	12.9336	9.9014	.	0.786889	0.749944	0.860779	.	4.65955e-16	5.67465e-18	3.14163e-12	.	.	.	.	.	.	.	.	.	.	.	.	.	0.578166	.	.	.	.	.	0.921723	0.860779	.	.	.	.	.	.	.	.	.
NPIPB5	.	.	.	.	3	2	1	0	11.5393	9.48381	15.7685	.	0.67622	0.561406	0.905848	.	8.62085e-18	1.27951e-17	3.9135e-18	.	.	.	.	.	.	.	.	.	.	0.504543	.	.	0.61827	0.905848	.	.	.	.	.	.	.	.	.	.	.	.	.	.	.
LAPTM4B	.	.	.	.	3	0	0	3	10.796	.	.	10.796	0.904814	.	.	0.904814	1.17016e-12	.	.	1.17016e-12	.	.	0.596185	.	.	.	.	.	.	.	.	1.31813	.	.	0.800131	.	.	.	.	.	.	.	.	1.8266e-07	.	.	.	.	.
CMTM8	.	.	.	.	3	2	1	0	10.5597	13.8484	2.2485	.	0.965874	0.900798	1.09602	.	1.16733e-11	4.23194e-16	0.0088817	.	.	.	.	.	.	.	.	.	.	.	.	.	0.676106	.	.	1.12549	1.09602	.	.	.	.	.	.	.	.	.	.	.	.
SQSTM1	.	.	.	.	3	3	0	0	10.2516	10.2516	.	.	0.916632	0.916632	.	.	6.54616e-12	6.54616e-12	.	.	.	.	.	.	.	.	.	.	.	0.682064	.	.	0.778874	.	.	.	.	.	1.28896	.	.	.	.	.	.	.	.	.	.
ANK3	.	.	.	.	3	3	0	0	10.131	10.131	.	.	0.693339	0.693339	.	.	2.44434e-15	2.44434e-15	.	.	.	.	.	0.731659	.	.	0.81674	.	.	.	.	.	.	.	.	.	.	.	0.531617	.	.	.	.	.	0.000953458	.	.	2.88392e-13	.
SSX2IP	.	.	.	.	3	0	2	1	9.72938	.	9.82854	8.64982	0.885246	.	1.00578	0.644181	1.02189e-11	.	1.69014e-10	3.73562e-14	.	.	.	.	.	.	.	.	.	.	.	0.644181	.	0.817996	.	.	.	.	.	1.19356	.	.	.	.	.	.	.	.	.
ADGRG1	.	.	.	.	3	1	0	2	9.58617	11.0848	.	8.51218	1.09571	0.948411	.	1.16936	1.78323e-09	2.05241e-12	.	5.25627e-08	.	.	.	.	.	.	.	.	.	.	.	1.0876	.	.	1.25113	.	.	.	0.948411	.	.	.	.	.	.	.	.	.	.
TRIM2	.	.	.	.	3	3	0	0	9.0637	9.0637	.	.	0.67464	0.67464	.	.	3.67402e-14	3.67402e-14	.	.	.	.	.	.	.	.	.	.	.	0.512538	.	.	0.519162	.	.	.	.	.	0.992221	.	.	.	.	.	.	.	.	.	.
TTC3	.	.	.	.	3	2	1	0	9.0384	11.6097	4.45445	.	0.771032	0.805677	0.701741	.	1.89464e-12	3.89175e-15	4.49046e-07	.	.	.	.	.	.	.	.	.	.	.	.	.	0.730216	0.701741	.	.	.	.	0.881139	.	.	.	.	.	.	.	.	.	.
SPG7	.	.	.	.	3	1	2	0	8.72132	7.99256	9.0854	.	0.833025	0.833476	0.8328	.	3.39272e-11	2.57381e-10	1.23178e-11	.	.	.	.	.	.	.	.	.	.	.	.	.	.	0.652826	.	.	.	.	0.833476	1.01277	.	.	.	.	.	.	.	.	.
HSPB1	.	.	.	.	3	0	2	1	8.37877	.	12.78	1.78772	1.22036	.	1.37005	0.920993	1.36204e-07	.	4.69705e-10	0.0114529	.	1.26366	.	.	.	.	.	.	.	.	.	.	.	1.47644	0.920993	.	.	.	.	.	.	.	8.87017e-05	.	.	.	.	.	.
GAS2	.	.	.	.	3	2	1	0	7.92644	8.04805	7.67469	.	0.696462	0.712648	0.664089	.	4.15897e-12	5.09145e-12	2.77507e-12	.	.	.	.	.	.	.	.	.	.	.	.	.	0.574619	0.664089	.	.	.	.	0.850678	.	.	.	.	.	.	.	.	.	.
CADPS	.	.	.	.	3	2	1	0	7.85568	8.13319	7.27597	.	0.852668	0.892745	0.772512	.	6.12256e-10	7.75695e-10	3.81431e-10	.	.	.	.	.	.	.	.	.	.	.	.	.	0.654925	0.772512	.	.	.	.	1.13057	.	.	.	.	.	.	.	.	.	.
CXXC4	X	.	.	.	3	2	1	0	7.7318	9.63709	4.01314	.	0.572384	0.577189	0.562773	.	3.10411e-14	2.01099e-17	7.39589e-08	.	.	.	.	.	.	.	.	.	.	0.55905	.	.	0.595328	0.562773	.	.	.	.	.	.	.	.	.	.	.	.	.	.	.
LUC7L3	.	.	.	.	3	1	1	1	7.26148	10.1957	9.93679	2.01883	0.6554	0.60376	0.766511	0.595928	8.32778e-12	1.29706e-17	1.08724e-13	0.000409544	.	.	.	.	.	.	.	.	.	.	.	.	0.60376	0.766511	0.595928	.	.	.	.	.	.	.	.	.	.	.	.	.	.
IER2	.	.	.	.	3	2	1	0	7.24901	3.97329	16.0084	.	0.804238	0.69167	1.02937	.	9.69375e-10	1.80099e-06	2.80836e-16	.	0.661054	1.02937	.	.	.	.	.	.	.	0.722286	.	.	.	.	.	.	.	.	.	.	.	6.02949e-06	2.80836e-16	.	.	.	.	.	.
ISL1	X	.	.	.	3	0	3	0	7.23863	.	7.23863	.	0.616365	.	0.616365	.	1.80276e-12	.	1.80276e-12	.	.	0.589717	.	.	.	.	.	.	.	.	0.542182	.	.	0.717196	.	.	.	.	.	.	.	.	2.19948e-06	.	.	.	.	.	.
DMD	.	.	.	.	3	0	3	0	7.07082	.	7.07082	.	0.659088	.	0.659088	.	1.86989e-11	.	1.86989e-11	.	.	.	.	.	.	.	.	0.864789	.	.	.	.	.	0.557623	.	.	.	.	.	0.554852	.	.	.	.	.	.	.	.	0.000304634
OPHN1	.	.	.	.	3	1	1	1	6.87269	6.81721	11.5759	2.19443	0.644749	0.507209	0.758903	0.668135	2.19035e-11	3.62547e-14	5.57939e-16	0.000519508	.	.	.	.	.	.	.	.	.	.	.	.	0.507209	0.758903	0.668135	.	.	.	.	.	.	.	.	.	.	.	.	.	.
CD99	.	.	.	.	3	0	0	3	6.79093	.	.	6.79093	0.740146	.	.	0.740146	6.68162e-10	.	.	6.68162e-10	.	.	0.843958	.	.	.	.	.	.	.	.	0.605578	.	.	0.770903	.	.	.	.	.	.	.	.	0.00367172	.	.	.	.	.
ADAMTSL2	.	.	.	.	3	1	1	1	6.62524	11.1221	4.83642	2.28718	1.0158	0.859257	1.04733	1.14082	3.00486e-07	1.13811e-13	2.41072e-05	0.0098888	.	.	.	.	.	.	.	.	.	.	.	.	0.859257	1.04733	1.14082	.	.	.	.	.	.	.	.	.	.	.	.	.	.
CALY	.	X	.	.	3	0	3	0	6.51628	.	6.51628	.	0.711656	.	0.711656	.	6.97418e-10	.	6.97418e-10	.	.	0.723809	.	.	.	.	.	.	.	.	0.758998	.	.	0.65216	.	.	.	.	.	.	.	.	2.8669e-07	.	.	.	.	.	.
IL1RAP	.	X	.	.	3	2	1	0	6.4531	7.43844	4.18131	.	0.599766	0.576379	0.646538	.	1.74029e-11	1.24322e-13	3.41013e-07	.	.	.	.	.	.	.	0.500864	.	.	.	.	.	.	.	.	.	.	.	0.651895	0.646538	.	.	.	.	.	.	.	0.000236067	.
DDX17	.	.	.	.	3	2	1	0	6.21847	5.01603	9.00984	.	0.735597	0.663742	0.879307	.	3.51856e-09	2.77209e-08	5.66864e-11	.	.	.	.	.	.	.	.	.	.	.	.	.	0.60393	0.879307	.	.	.	.	0.723554	.	.	.	.	.	.	.	.	.	.
KCNG1	.	.	.	.	3	2	1	0	6.06895	7.45747	3.33268	.	0.698306	0.701817	0.691283	.	2.03722e-09	2.36626e-11	1.51004e-05	.	.	.	.	0.683466	.	.	.	.	.	0.720169	0.691283	.	.	.	.	.	.	.	.	.	.	.	.	.	1.66375e-11	.	.	.	.
DTNA	.	.	.	.	3	2	1	0	5.99653	8.16943	2.37284	.	0.614064	0.660195	0.521803	.	1.7167e-10	4.22412e-13	2.83536e-05	.	.	.	.	.	.	.	.	.	.	.	.	.	0.557659	0.521803	.	.	.	.	0.762732	.	.	.	.	.	.	.	.	.	.
SYNE1	.	.	.	.	3	2	1	0	5.08484	4.32613	6.75279	.	0.675619	0.644985	0.736886	.	2.97711e-08	1.96187e-07	6.85559e-10	.	.	.	.	.	.	.	.	.	.	.	.	.	0.519111	0.736886	.	.	.	.	0.770859	.	.	.	.	.	.	.	.	.	.
XPR1	.	.	.	.	3	1	0	2	5.07426	11.8636	.	1.52311	0.5639	0.547437	.	0.572132	1.00343e-09	2.13204e-22	.	0.00217686	.	.	.	.	.	.	.	.	.	.	.	0.56952	0.547437	.	0.574744	.	.	.	.	.	.	.	.	.	.	.	.	.	.
RTN1	.	.	.	.	3	1	2	0	4.99819	4.75538	5.02534	.	0.994889	1.14141	0.921626	.	9.46527e-06	6.8199e-05	3.52623e-06	.	.	.	.	.	.	.	.	.	.	.	.	.	.	0.672168	.	.	.	.	1.14141	1.17108	.	.	.	.	.	.	.	.	.
TMEM144	.	.	.	.	3	3	0	0	4.73106	4.73106	.	.	0.961226	0.961226	.	.	1.197e-05	1.197e-05	.	.	.	.	.	.	.	.	1.00328	.	.	.	.	.	.	.	.	1.21411	.	.	0.666287	.	.	.	.	.	.	.	.	0.0106953	.
SPPL2A	.	X	.	.	3	2	1	0	4.64584	5.68085	2.80189	.	0.637281	0.668464	0.574915	.	5.12744e-08	3.17423e-09	1.3379e-05	.	.	.	.	.	.	.	.	.	.	.	.	.	0.53452	0.574915	.	.	.	.	0.802408	.	.	.	.	.	.	.	.	.	.
NKX2-2	X	.	.	.	3	1	0	2	4.5525	4.57543	.	4.51515	0.657478	0.604222	.	0.684106	1.19071e-07	2.67644e-08	.	2.51148e-07	.	.	.	.	.	.	.	.	.	0.604222	.	0.864883	.	.	0.503329	.	.	.	.	.	.	.	.	.	.	.	.	.	.
SLC7A14	.	X	.	.	3	0	1	2	3.88242	.	4.14078	3.70646	0.65077	.	0.764412	0.593949	1.08172e-06	.	3.82873e-06	5.74966e-07	.	.	.	.	.	.	.	.	.	.	.	0.682922	.	.	0.504977	.	.	.	.	0.764412	.	.	.	.	.	.	.	.	.
H2AFY	.	.	.	.	3	1	2	0	3.78214	4.5014	3.44394	.	0.73761	0.784287	0.714271	.	7.45469e-06	1.82191e-06	1.50793e-05	.	.	.	.	.	.	.	.	.	.	.	.	.	.	0.585425	.	.	.	.	0.784287	0.843116	.	.	.	.	.	.	.	.	.
PTPRN2	.	X	.	.	3	0	2	1	3.73866	.	5.41201	1.04656	0.663563	.	0.722248	0.546194	2.32155e-06	.	3.21156e-08	0.0121312	.	.	.	.	.	.	.	.	.	.	.	.	.	0.827931	0.546194	.	.	.	.	0.616564	.	.	.	.	.	.	.	.	.
STXBP6	.	.	.	.	3	0	2	1	3.70346	.	4.16865	2.83278	0.549028	.	0.56464	0.517804	1.79687e-07	.	4.14148e-08	3.38248e-06	.	.	.	.	.	.	.	.	.	.	.	.	.	0.517315	0.517804	.	.	.	.	0.611964	.	.	.	.	.	.	.	.	.
DSG2	.	X	.	.	3	1	2	0	3.68208	2.4766	4.11604	.	0.922288	1.05847	0.854197	.	0.00010178	0.00457307	1.51842e-05	.	.	.	.	.	.	.	.	.	.	.	.	.	.	0.602615	.	.	.	.	1.05847	1.10578	.	.	.	.	.	.	.	.	.
NHSL1	.	.	.	.	3	0	2	1	3.42042	.	2.89987	4.57963	1.22076	.	1.09756	1.46715	0.00157802	.	0.00227977	0.000756058	.	.	.	.	.	.	.	.	.	.	.	.	.	.	.	.	1.31483	.	.	0.880288	1.46715	.	.	.	.	.	.	.	.
SH3PXD2A	.	.	.	.	3	0	1	2	2.73509	.	5.26243	1.5342	0.647705	.	0.670818	0.636149	5.98776e-05	.	1.42956e-08	0.00387521	.	.	.	.	.	.	.	.	.	.	.	0.637699	.	0.670818	0.634598	.	.	.	.	.	.	.	.	.	.	.	.	.	.
GTF2I	X	.	.	.	3	0	2	1	2.50702	.	2.98057	1.66953	0.582422	.	0.617274	0.512718	4.96054e-05	.	1.4839e-05	0.00055434	.	0.540102	0.512718	.	.	.	.	.	.	.	.	.	.	0.694445	.	.	.	.	.	.	.	.	5.39525e-08	0.00055434	.	.	.	.	.
RNF157	.	.	.	.	3	1	1	1	2.31144	2.51447	2.75166	1.59908	0.570925	0.66764	0.510816	0.53432	8.94174e-05	0.000171316	4.10403e-06	0.00101685	.	.	.	.	.	.	.	.	.	.	.	.	.	0.510816	0.53432	.	.	.	0.66764	.	.	.	.	.	.	.	.	.	.
BAG1	.	.	.	.	3	1	1	1	1.82965	1.5815	1.49036	2.45917	0.591719	0.509704	0.595631	0.669822	0.000808912	0.000789274	0.00314668	0.00021312	.	.	.	.	.	.	.	.	.	.	.	.	.	0.595631	0.669822	.	.	.	0.509704	.	.	.	.	.	.	.	.	.	.
FOS	X	.	.	.	3	1	2	0	1.64664	1.72854	1.59878	.	0.91132	0.863863	0.935049	.	0.0156001	0.00997825	0.0195058	.	.	1.03508	.	.	.	.	.	.	.	.	.	.	.	.	.	.	.	.	0.863863	0.835019	.	.	0.00763644	.	.	.	.	.	.
TUBB2B	.	.	.	.	2	2	0	0	45.2414	45.2414	.	.	1.00759	1.00759	.	.	1.25734e-45	1.25734e-45	.	.	.	.	.	1.31027	.	.	.	.	.	.	.	.	0.704909	.	.	.	.	.	.	.	.	.	.	.	0.000496766	.	.	.	.
GAD2	.	.	.	.	2	2	0	0	32.8609	32.8609	.	.	1.03579	1.03579	.	.	1.88182e-32	1.88182e-32	.	.	.	.	.	.	.	.	.	.	.	1.0267	.	.	1.04488	.	.	.	.	.	.	.	.	.	.	.	.	.	.	.	.
MTND4P12	.	.	.	.	2	1	1	0	28.355	53.8909	10.1417	.	1.21211	1.50969	0.914529	.	4.04437e-24	2.01018e-36	8.13706e-12	.	.	.	.	.	.	.	.	.	.	.	.	.	.	.	.	.	.	.	1.50969	0.914529	.	.	.	.	.	.	.	.	.
AC140172.2	.	.	.	.	2	1	1	0	26.8232	7.20494	58.2179	.	0.934193	0.565559	1.30283	.	1.93796e-29	1.82179e-13	2.06153e-45	.	.	.	.	.	.	.	.	.	.	.	.	.	0.565559	1.30283	.	.	.	.	.	.	.	.	.	.	.	.	.	.	.
G6PC2	.	.	.	.	2	0	0	2	26.1769	.	.	26.1769	1.80925	.	.	1.80925	3.40122e-15	.	.	3.40122e-15	.	.	.	.	.	.	.	.	.	.	.	1.65659	.	.	1.96192	.	.	.	.	.	.	.	.	.	.	.	.	.	.
TBC1D24	.	.	.	.	2	2	0	0	24.221	24.221	.	.	0.847939	0.847939	.	.	2.72542e-29	2.72542e-29	.	.	.	.	.	.	.	.	.	.	.	.	.	.	0.554401	.	.	.	.	.	1.14148	.	.	.	.	.	.	.	.	.	.
SELENOW	.	.	.	.	2	2	0	0	23.9126	23.9126	.	.	0.880511	0.880511	.	.	6.95635e-28	6.95635e-28	.	.	.	.	.	.	.	.	.	.	.	.	.	.	0.77475	.	.	.	.	.	0.986273	.	.	.	.	.	.	.	.	.	.
BLOC1S6	.	.	.	.	2	1	1	0	20.9085	5.93523	44.5108	.	0.858348	0.531073	1.18562	.	4.37483e-25	6.66905e-12	2.86985e-38	.	.	.	.	.	.	.	.	.	.	.	.	.	0.531073	1.18562	.	.	.	.	.	.	.	.	.	.	.	.	.	.	.
RBP1	.	.	.	.	2	2	0	0	19.0233	19.0233	.	.	0.791303	0.791303	.	.	9.10971e-25	9.10971e-25	.	.	.	.	.	.	.	.	.	.	.	.	.	.	0.779245	.	.	.	.	.	0.803362	.	.	.	.	.	.	.	.	.	.
APOL2	.	.	.	.	2	2	0	0	19.0218	19.0218	.	.	1.02846	1.02846	.	.	3.19599e-19	3.19599e-19	.	.	.	.	.	.	.	.	.	.	.	.	.	.	0.651295	.	.	.	.	.	1.40562	.	.	.	.	.	.	.	.	.	.
C11orf96	.	.	.	.	2	1	1	0	18.5719	24.1253	13.0761	.	0.895382	0.900137	0.890627	.	1.81189e-21	1.57833e-27	2.08001e-15	.	0.900137	0.890627	.	.	.	.	.	.	.	.	.	.	.	.	.	.	.	.	.	.	.	1.57833e-27	2.08001e-15	.	.	.	.	.	.
HEPACAM	.	X	.	.	2	1	1	0	18.0351	18.9665	17.0686	.	0.741235	0.730483	0.751987	.	4.66506e-25	1.08563e-26	2.00462e-23	.	.	.	.	.	.	.	.	.	.	.	.	.	.	.	.	.	.	.	0.730483	0.751987	.	.	.	.	.	.	.	.	.
KIAA1328	.	.	.	.	2	0	1	1	17.4831	.	45.4312	0.671729	0.768144	.	1.02788	0.508411	1.73718e-23	.	6.32296e-45	0.0477274	.	.	.	.	.	.	.	.	.	.	.	.	.	1.02788	0.508411	.	.	.	.	.	.	.	.	.	.	.	.	.	.
AL357556.3	.	.	.	.	2	0	2	0	17.2696	.	17.2696	.	0.715989	.	0.715989	.	7.58813e-25	.	7.58813e-25	.	.	.	.	.	.	.	.	.	.	.	.	.	.	0.828561	.	.	.	.	.	0.603418	.	.	.	.	.	.	.	.	.
CD81	.	.	.	.	2	0	1	1	16.9433	.	38.7572	2.69761	0.878609	.	1.13132	0.625899	5.19778e-20	.	5.51592e-35	4.89799e-05	.	.	.	.	.	.	.	.	.	.	.	.	.	1.13132	0.625899	.	.	.	.	.	.	.	.	.	.	.	.	.	.
USH1C	.	.	.	.	2	0	2	0	16.8874	.	16.8874	.	0.982205	.	0.982205	.	6.40737e-18	.	6.40737e-18	.	.	.	.	.	.	.	.	.	.	.	.	.	.	1.13257	.	.	.	.	.	0.831838	.	.	.	.	.	.	.	.	.
SAMD11	.	.	.	.	2	1	0	1	16.5756	31.1572	.	2.79969	0.527843	0.543375	.	0.512311	3.95793e-32	4.56835e-58	.	3.42907e-06	.	.	.	.	.	.	.	.	.	.	.	.	0.543375	.	0.512311	.	.	.	.	.	.	.	.	.	.	.	.	.	.
HNRNPH1	.	.	.	.	2	1	1	0	16.4764	16.8392	16.0114	.	0.650494	0.621519	0.679468	.	4.6868e-26	8.0601e-28	2.72529e-24	.	.	.	.	.	.	.	.	.	.	.	.	.	0.621519	0.679468	.	.	.	.	.	.	.	.	.	.	.	.	.	.	.
GLT8D2	.	X	.	.	2	2	0	0	15.7854	15.7854	.	.	0.724676	0.724676	.	.	1.6491e-22	1.6491e-22	.	.	.	.	.	.	.	.	.	.	.	.	.	.	0.718248	.	.	.	.	.	0.731104	.	.	.	.	.	.	.	.	.	.
CACNA1A	.	.	.	.	2	1	1	0	15.0937	7.75762	24.8471	.	0.789863	0.561053	1.01867	.	7.77573e-20	1.48974e-14	4.05856e-25	.	.	.	.	.	.	.	.	.	.	.	.	.	0.561053	1.01867	.	.	.	.	.	.	.	.	.	.	.	.	.	.	.
MTCO1P40	.	.	.	.	2	1	1	0	15.0747	24.6625	6.98922	.	1.0718	1.18236	0.961235	.	8.61179e-15	1.38442e-21	5.35696e-08	.	.	.	.	.	.	.	.	.	.	.	.	.	.	.	.	.	.	.	1.18236	0.961235	.	.	.	.	.	.	.	.	.
RNASEH2C	.	.	.	.	2	1	1	0	14.4606	19.1994	9.84457	.	1.57316	1.5947	1.55163	.	6.42585e-10	9.13151e-13	4.52188e-07	.	.	.	.	1.5947	1.55163	.	.	.	.	.	.	.	.	.	.	.	.	.	.	.	.	.	.	.	9.13151e-13	4.52188e-07	.	.	.
LMTK2	.	.	.	.	2	1	0	1	14.2352	22.9761	.	6.63904	0.817688	0.884501	.	0.750875	3.89923e-18	1.05609e-26	.	1.43966e-09	.	.	.	.	.	.	.	.	.	0.884501	.	0.750875	.	.	.	.	.	.	.	.	.	.	.	.	.	.	.	.	.
MT-ND2	.	.	.	.	2	2	0	0	13.3479	13.3479	.	.	0.845936	0.845936	.	.	1.66402e-16	1.66402e-16	.	.	.	.	.	.	.	.	.	.	.	.	.	.	0.676328	.	.	.	.	.	1.01554	.	.	.	.	.	.	.	.	.	.
IL20RA	.	X	.	.	2	2	0	0	13.0576	13.0576	.	.	0.576107	0.576107	.	.	2.1613e-23	2.1613e-23	.	.	.	.	.	.	.	.	.	.	.	0.503607	.	.	0.648607	.	.	.	.	.	.	.	.	.	.	.	.	.	.	.	.
PKIB	.	.	.	.	2	2	0	0	12.703	12.703	.	.	0.651273	0.651273	.	.	3.12734e-20	3.12734e-20	.	.	.	.	.	.	.	.	.	.	.	.	.	.	0.622194	.	.	.	.	.	0.680351	.	.	.	.	.	.	.	.	.	.
RASEF	.	.	.	.	2	0	1	1	12.636	.	25.392	2.73465	0.6875	.	0.791749	0.583252	4.17178e-19	.	8.49696e-33	2.04823e-05	.	.	.	.	.	.	.	.	.	.	.	.	.	0.791749	0.583252	.	.	.	.	.	.	.	.	.	.	.	.	.	.
TNFRSF11B	.	X	.	.	2	1	1	0	12.3507	20.081	4.93641	.	0.937705	0.957984	0.917425	.	6.74154e-14	1.09204e-21	4.16179e-06	.	.	.	.	.	.	.	.	.	.	.	.	.	.	.	.	.	.	.	0.957984	0.917425	.	.	.	.	.	.	.	.	.
SLC4A10	.	X	.	.	2	0	0	2	12.1501	.	.	12.1501	0.882946	.	.	0.882946	1.73438e-14	.	.	1.73438e-14	.	.	.	.	.	.	.	.	.	.	.	.	.	.	0.600904	.	.	.	.	.	1.16499	.	.	.	.	.	.	.	.
PIGN	.	X	.	.	2	0	1	1	11.847	.	27.955	0.958343	0.708222	.	0.883003	0.533441	1.87163e-17	.	2.19266e-32	0.0159761	.	.	.	.	.	.	.	.	.	.	.	.	.	0.883003	0.533441	.	.	.	.	.	.	.	.	.	.	.	.	.	.
REV3L	.	.	.	.	2	1	1	0	11.5962	9.61757	13.313	.	0.814232	0.641218	0.987247	.	5.72892e-15	1.00251e-15	3.27384e-14	.	.	.	.	.	.	.	.	.	.	.	.	.	0.641218	0.987247	.	.	.	.	.	.	.	.	.	.	.	.	.	.	.
LONRF2	.	.	.	.	2	1	1	0	11.589	22.0389	2.82206	.	0.683088	0.751075	0.6151	.	1.08253e-17	4.53792e-30	2.58241e-05	.	.	.	.	.	.	.	.	.	.	.	.	.	0.751075	0.6151	.	.	.	.	.	.	.	.	.	.	.	.	.	.	.
PSG2	.	.	.	.	2	1	1	0	11.2059	14.5368	7.87549	.	0.96951	0.969579	0.969441	.	2.76498e-12	1.01654e-15	7.52073e-09	.	.	.	.	.	.	.	.	.	.	.	.	.	.	.	.	.	.	.	0.969579	0.969441	.	.	.	.	.	.	.	.	.
PLXNB1	.	X	.	.	2	1	1	0	10.9991	6.77717	16.2253	.	0.737873	0.563561	0.912185	.	1.24043e-15	9.4271e-13	1.63216e-18	.	.	.	.	.	.	.	.	.	.	.	.	.	0.563561	0.912185	.	.	.	.	.	.	.	.	.	.	.	.	.	.	.
PLS3	.	.	.	.	2	0	2	0	10.802	.	10.802	.	0.660064	.	0.660064	.	4.31459e-17	.	4.31459e-17	.	.	.	.	.	.	.	.	.	.	.	.	.	.	0.634573	.	.	.	.	.	0.685556	.	.	.	.	.	.	.	.	.
QDPR	.	.	.	.	2	0	2	0	10.3434	.	10.3434	.	0.714113	.	0.714113	.	3.27925e-15	.	3.27925e-15	.	.	0.615854	.	.	.	.	.	.	.	.	.	.	.	0.812372	.	.	.	.	.	.	.	.	5.66818e-15	.	.	.	.	.	.
GPM6A	.	X	.	.	2	2	0	0	10.3289	10.3289	.	.	0.645868	0.645868	.	.	1.01794e-16	1.01794e-16	.	.	.	.	.	.	.	.	0.627474	.	.	.	.	.	.	.	.	.	.	.	0.664261	.	.	.	.	.	.	.	.	0.000318163	.
FTO	.	.	.	.	2	1	1	0	10.2936	13.7433	6.58721	.	0.644519	0.623394	0.665645	.	1.06907e-16	8.99504e-23	1.2706e-10	.	.	.	.	.	.	.	.	.	.	.	.	.	0.623394	0.665645	.	.	.	.	.	.	.	.	.	.	.	.	.	.	.
CFLAR	.	.	.	.	2	0	1	1	10.0191	.	19.7358	2.52682	0.659756	.	0.764341	0.555171	6.51524e-16	.	1.51108e-26	2.80914e-05	.	.	.	.	.	.	.	.	.	.	.	.	.	0.764341	0.555171	.	.	.	.	.	.	.	.	.	.	.	.	.	.
AC139494.1	.	.	.	.	2	0	1	1	9.9533	.	18.5344	2.92712	0.806796	.	0.901293	0.712299	4.60438e-13	.	2.72738e-21	7.77315e-05	.	.	.	.	.	.	.	.	.	.	.	.	.	0.901293	0.712299	.	.	.	.	.	.	.	.	.	.	.	.	.	.
PTPRG	.	X	.	.	2	1	1	0	9.94937	9.60266	10.2937	.	0.884188	0.850746	0.91763	.	5.59052e-12	5.16009e-12	6.05686e-12	.	.	.	.	.	.	.	.	.	.	.	.	.	.	.	.	.	.	.	0.850746	0.91763	.	.	.	.	.	.	.	.	.
BTG3	.	.	.	.	2	2	0	0	9.92801	9.92801	.	.	0.66411	0.66411	.	.	1.12372e-15	1.12372e-15	.	.	.	.	.	.	.	.	.	.	.	.	.	.	0.623818	.	.	.	.	.	0.704402	.	.	.	.	.	.	.	.	.	.
ARFGEF3	.	.	.	.	2	0	2	0	9.60828	.	9.60828	.	0.901318	.	0.901318	.	2.1865e-11	.	2.1865e-11	.	.	0.70976	.	.	.	.	.	.	.	.	.	.	.	1.09288	.	.	.	.	.	.	.	.	0.00115467	.	.	.	.	.	.
CNTNAP5	.	X	.	.	2	1	1	0	9.52194	10.8451	8.20983	.	1.3225	1.32824	1.31676	.	6.31019e-08	6.83818e-09	5.82296e-07	.	.	.	.	.	.	.	1.32824	1.31676	.	.	.	.	.	.	.	.	.	.	.	.	.	.	.	.	.	.	.	6.83818e-09	5.82296e-07
RAPGEF4	.	.	.	.	2	1	1	0	9.39816	7.33486	11.6304	.	0.976123	0.926834	1.02541	.	2.35475e-10	1.2193e-08	4.54755e-12	.	.	.	.	.	.	.	.	.	.	.	.	.	.	.	.	.	.	.	0.926834	1.02541	.	.	.	.	.	.	.	.	.
INPP4B	.	.	.	.	2	2	0	0	8.97271	8.97271	.	.	0.526888	0.526888	.	.	9.34071e-18	9.34071e-18	.	.	.	.	.	.	.	.	.	.	.	.	.	.	0.549062	.	.	.	.	.	0.504714	.	.	.	.	.	.	.	.	.	.
VIL1	.	.	.	.	2	0	2	0	8.75069	.	8.75069	.	0.944035	.	0.944035	.	5.37714e-10	.	5.37714e-10	.	.	.	.	.	.	.	.	.	.	.	.	.	.	1.03679	.	.	.	.	.	0.851279	.	.	.	.	.	.	.	.	.
MUC13	.	X	.	.	2	0	2	0	8.71373	.	8.71373	.	0.874394	.	0.874394	.	1.0828e-10	.	1.0828e-10	.	.	.	.	.	.	.	.	.	.	.	.	.	.	0.75362	.	.	.	.	.	0.995168	.	.	.	.	.	.	.	.	.
APMAP	.	X	.	.	2	2	0	0	8.68875	8.68875	.	.	0.899349	0.899349	.	.	2.18197e-10	2.18197e-10	.	.	.	.	.	.	.	.	.	.	.	.	.	.	0.674708	.	.	.	.	.	1.12399	.	.	.	.	.	.	.	.	.	.
F10	.	.	.	.	2	0	1	1	8.50776	.	16.2033	2.08708	0.75718	.	0.83527	0.679089	5.80605e-12	.	3.99125e-20	0.000844603	.	.	.	.	.	.	.	.	.	.	.	.	.	0.83527	0.679089	.	.	.	.	.	.	.	.	.	.	.	.	.	.
SFT2D2	.	.	.	.	2	1	1	0	8.42496	8.782	7.57814	.	0.590411	0.508657	0.672166	.	5.37459e-15	5.4313e-18	5.31846e-12	.	.	.	.	.	.	.	.	.	.	.	.	.	0.508657	0.672166	.	.	.	.	.	.	.	.	.	.	.	.	.	.	.
BMPR1B	.	.	.	.	2	1	1	0	8.26684	10.515	5.99126	.	0.507016	0.504006	0.510026	.	4.95579e-17	1.37155e-21	1.79066e-12	.	.	.	.	.	.	.	.	.	.	.	.	.	.	.	.	.	.	.	0.504006	0.510026	.	.	.	.	.	.	.	.	.
TSPAN8	.	X	.	.	2	1	1	0	8.16514	6.12326	10.3579	.	0.77014	0.7373	0.80298	.	2.49952e-11	4.95475e-09	1.26093e-13	.	.	.	.	.	.	.	.	.	.	.	.	.	.	.	.	.	.	.	0.7373	0.80298	.	.	.	.	.	.	.	.	.
BEST1	.	.	.	.	2	1	0	1	8.15193	8.28861	.	7.68808	0.720125	0.630515	.	0.809734	4.78444e-12	7.14885e-14	.	3.20203e-10	0.630515	.	0.809734	.	.	.	.	.	.	.	.	.	.	.	.	.	.	.	.	.	.	7.14885e-14	.	3.20203e-10	.	.	.	.	.
FOXP2	X	.	.	.	2	1	1	0	8.10578	12.8864	3.18711	.	0.635506	0.626664	0.644349	.	1.75855e-13	2.73251e-21	1.13175e-05	.	.	.	.	.	.	.	.	.	.	.	.	.	0.626664	0.644349	.	.	.	.	.	.	.	.	.	.	.	.	.	.	.
C15orf48	.	.	.	.	2	0	2	0	8.04579	.	8.04579	.	0.697272	.	0.697272	.	2.89092e-12	.	2.89092e-12	.	.	.	.	.	.	.	.	.	.	.	.	.	.	0.641394	.	.	.	.	.	0.753149	.	.	.	.	.	.	.	.	.
TMEM86B	.	.	.	.	2	0	1	1	7.84302	.	11.2194	4.45935	0.562433	.	0.561829	0.563037	1.13551e-14	.	1.0729e-20	1.20177e-08	.	.	.	.	.	.	.	.	.	.	.	.	.	0.561829	0.563037	.	.	.	.	.	.	.	.	.	.	.	.	.	.
PTPRF	.	X	.	.	2	2	0	0	7.7423	7.7423	.	.	1.15378	1.15378	.	.	1.94827e-07	1.94827e-07	.	.	.	.	.	.	.	.	.	.	.	.	.	.	0.563223	.	.	1.74435	.	.	.	.	.	.	.	.	.	.	.	.	.
AGPAT2	.	.	.	.	2	2	0	0	7.71615	7.71615	.	.	1.14524	1.14524	.	.	1.8298e-07	1.8298e-07	.	.	.	.	.	1.69062	.	.	.	.	.	.	.	.	0.599859	.	.	.	.	.	.	.	.	.	.	.	0.00153907	.	.	.	.
CCPG1	.	.	.	.	2	2	0	0	7.54449	7.54449	.	.	0.68793	0.68793	.	.	1.0791e-11	1.0791e-11	.	.	.	.	.	.	.	.	.	.	.	.	.	.	0.568897	.	.	.	.	.	0.806964	.	.	.	.	.	.	.	.	.	.
STAT4	X	.	.	.	2	0	1	1	7.47571	.	6.79669	8.17729	0.623071	.	0.609843	0.636299	1.00424e-12	.	7.16164e-12	1.4082e-13	.	.	.	.	.	.	.	.	.	.	.	.	.	0.609843	0.636299	.	.	.	.	.	.	.	.	.	.	.	.	.	.
ORC6	.	.	.	.	2	0	1	1	7.45535	.	16.9733	0.68501	0.647974	.	0.783058	0.512889	3.12154e-12	.	2.11022e-22	0.0461753	.	.	.	.	.	.	.	.	.	.	.	.	.	0.783058	0.512889	.	.	.	.	.	.	.	.	.	.	.	.	.	.
CAPNS1	.	X	.	.	2	0	1	1	7.33231	.	15.9652	1.11682	0.704442	.	0.848034	0.560849	3.9022e-11	.	1.4925e-19	0.0102025	.	.	.	.	.	.	.	.	.	.	.	.	.	0.848034	0.560849	.	.	.	.	.	.	.	.	.	.	.	.	.	.
BLCAP	.	.	.	.	2	2	0	0	7.32543	7.32543	.	.	0.836833	0.836833	.	.	1.76301e-09	1.76301e-09	.	.	.	.	.	.	.	.	.	.	.	.	.	.	0.540734	.	.	.	.	.	1.13293	.	.	.	.	.	.	.	.	.	.
POLR2J3	.	.	.	.	2	1	1	0	7.24855	5.67362	8.90275	.	0.649864	0.523364	0.776365	.	7.01541e-12	1.4432e-11	3.4102e-12	.	.	.	.	.	.	.	.	.	.	.	.	.	0.523364	0.776365	.	.	.	.	.	.	.	.	.	.	.	.	.	.	.
TMEM130	.	.	.	.	2	1	1	0	7.23827	12.1919	2.33553	.	0.539645	0.542451	0.53684	.	3.86361e-14	3.34576e-23	4.46161e-05	.	.	.	.	.	.	.	.	.	.	.	.	.	0.542451	0.53684	.	.	.	.	.	.	.	.	.	.	.	.	.	.	.
CPVL	.	X	.	.	2	1	1	0	7.22586	7.89836	6.55151	.	0.825037	0.823921	0.826154	.	1.74493e-09	2.59235e-10	1.17453e-08	.	.	.	.	.	.	.	.	.	.	.	.	.	.	.	.	.	.	.	0.823921	0.826154	.	.	.	.	.	.	.	.	.
MLPH	.	.	.	.	2	1	1	0	7.11863	3.29688	8.98222	.	0.793132	0.968833	0.617431	.	1.05844e-09	0.000395418	2.83316e-15	.	.	.	.	0.968833	.	.	.	.	.	.	.	.	.	0.617431	.	.	.	.	.	.	.	.	.	.	0.000395418	.	.	.	.
HNRNPA1	.	.	.	.	2	2	0	0	7.08647	7.08647	.	.	0.725316	0.725316	.	.	1.69757e-10	1.69757e-10	.	.	.	.	.	.	.	.	.	.	.	.	.	.	0.585269	.	.	.	.	.	0.865363	.	.	.	.	.	.	.	.	.	.
UNC80	.	.	.	.	2	1	1	0	7.07688	7.43125	6.26627	.	0.608512	0.521468	0.695556	.	2.34523e-12	5.61543e-15	9.79466e-10	.	.	.	.	.	.	.	.	.	.	.	.	.	0.521468	0.695556	.	.	.	.	.	.	.	.	.	.	.	.	.	.	.
INSR	.	X	.	.	2	0	1	1	7.06964	.	6.49618	7.57536	0.661577	.	0.584034	0.739119	2.06037e-11	.	7.5346e-12	5.63416e-11	.	.	.	.	.	.	.	.	.	.	.	.	.	0.584034	0.739119	.	.	.	.	.	.	.	.	.	.	.	.	.	.
EHBP1	.	.	.	.	2	1	1	0	6.99765	10.7183	3.13814	.	0.534451	0.524967	0.543934	.	8.06923e-14	3.82824e-21	1.70084e-06	.	.	.	.	.	.	.	.	.	.	.	.	.	0.524967	0.543934	.	.	.	.	.	.	.	.	.	.	.	.	.	.	.
SERPINB9	.	.	.	.	2	0	2	0	6.94723	.	6.94723	.	0.672748	.	0.672748	.	4.71364e-11	.	4.71364e-11	.	.	.	.	.	.	.	.	0.631052	.	.	.	.	.	.	.	.	.	.	.	0.714444	.	.	.	.	.	.	.	.	2.74334e-09
ZNF445	X	.	.	.	2	0	2	0	6.9325	.	6.9325	.	0.578451	.	0.578451	.	1.03614e-12	.	1.03614e-12	.	.	0.540952	.	.	.	.	.	.	.	.	.	.	.	0.615951	.	.	.	.	.	.	.	.	2.17959e-07	.	.	.	.	.	.
GIPR	.	X	.	.	2	1	1	0	6.90139	9.4239	4.18459	.	0.620289	0.599179	0.641399	.	7.48014e-12	1.87057e-16	2.9912e-07	.	.	.	.	.	.	.	.	.	.	.	.	.	0.599179	0.641399	.	.	.	.	.	.	.	.	.	.	.	.	.	.	.
ABCA2	.	X	.	.	2	1	1	0	6.88754	10.9628	2.38861	.	0.667406	0.636698	0.698114	.	4.78786e-11	6.05063e-18	0.000378864	.	.	.	.	.	.	.	.	.	.	.	.	.	0.636698	0.698114	.	.	.	.	.	.	.	.	.	.	.	.	.	.	.
C12orf75	.	.	.	.	2	0	0	2	6.84548	.	.	6.84548	0.805395	.	.	0.805395	3.16565e-09	.	.	3.16565e-09	.	.	.	.	.	.	.	.	.	.	.	0.628703	.	.	0.982086	.	.	.	.	.	.	.	.	.	.	.	.	.	.
PDK3	.	.	.	.	2	0	1	1	6.84266	.	2.54529	12.4979	0.808085	.	0.661048	0.955122	3.40608e-09	.	0.000141129	8.22041e-14	.	.	.	.	.	.	.	.	.	.	.	.	.	0.661048	0.955122	.	.	.	.	.	.	.	.	.	.	.	.	.	.
CACNA1C	.	X	.	.	2	1	1	0	6.81588	7.22432	5.86121	.	0.622229	0.524959	0.7195	.	1.11184e-11	1.73102e-14	7.14136e-09	.	.	.	.	.	.	.	.	.	.	.	.	.	0.524959	0.7195	.	.	.	.	.	.	.	.	.	.	.	.	.	.	.
FCAR	.	X	.	.	2	0	1	1	6.64823	.	6.43615	6.47114	0.648068	.	0.536339	0.759797	5.51393e-11	.	9.99681e-13	3.04131e-09	.	.	.	.	.	.	.	.	.	.	0.536339	0.759797	.	.	.	.	.	.	.	.	.	.	.	.	.	.	.	.	.
LTBP3	.	X	.	.	2	0	1	1	6.2213	.	12.4055	1.25361	0.799324	.	0.900932	0.697717	1.64742e-08	.	1.69958e-14	0.0159686	.	.	.	.	.	.	.	.	.	.	.	.	.	0.900932	0.697717	.	.	.	.	.	.	.	.	.	.	.	.	.	.
MT2A	.	.	.	.	2	2	0	0	6.14482	6.14482	.	.	1.1884	1.1884	.	.	6.75023e-06	6.75023e-06	.	.	1.61671	.	.	.	.	.	.	.	.	.	.	.	.	.	.	.	.	.	0.760079	.	.	3.59795e-09	.	.	.	.	.	.	.
IDS	.	.	.	.	2	1	1	0	6.13335	9.85606	2.53485	.	0.614131	0.624865	0.603396	.	1.0303e-10	1.68617e-16	6.29547e-05	.	.	.	.	.	.	.	.	.	.	.	.	.	0.624865	0.603396	.	.	.	.	.	.	.	.	.	.	.	.	.	.	.
ZFP36	.	.	.	.	2	0	2	0	6.12861	.	6.12861	.	0.724163	.	0.724163	.	3.44327e-09	.	3.44327e-09	.	.	.	.	.	.	.	.	.	.	.	0.708459	.	.	.	.	.	.	.	.	0.739868	.	.	.	.	.	.	.	.	.
ORAI2	.	.	.	.	2	1	0	1	6.07765	9.73109	.	2.09363	0.57506	0.551681	.	0.598438	2.69945e-11	2.29636e-18	.	0.000317331	.	.	.	.	.	.	.	.	.	.	.	.	0.551681	.	0.598438	.	.	.	.	.	.	.	.	.	.	.	.	.	.
PRRC2C	.	.	.	.	2	1	1	0	6.03898	5.6429	6.00735	.	0.643318	0.512163	0.774474	.	4.09979e-10	9.59859e-12	1.75112e-08	.	.	.	.	.	.	.	.	.	.	.	.	.	0.512163	0.774474	.	.	.	.	.	.	.	.	.	.	.	.	.	.	.
MTND2P28	.	.	.	.	2	2	0	0	6.01141	6.01141	.	.	0.536854	0.536854	.	.	6.34633e-12	6.34633e-12	.	.	.	.	.	.	.	.	.	.	.	.	.	.	0.542158	.	.	.	.	.	0.53155	.	.	.	.	.	.	.	.	.	.
LTBR	.	X	.	.	2	1	1	0	5.81307	9.43392	2.57561	.	0.580772	0.617089	0.544456	.	9.79037e-11	5.15493e-16	1.85941e-05	.	.	.	.	.	.	.	.	.	.	.	.	.	.	.	.	.	.	.	0.617089	0.544456	.	.	.	.	.	.	.	.	.
MLIP	.	.	.	.	2	0	1	1	5.6455	.	6.80521	4.352	0.538319	.	0.514009	0.562628	3.25616e-11	.	5.76152e-14	1.84024e-08	.	.	.	.	.	.	.	.	.	.	.	.	.	0.514009	0.562628	.	.	.	.	.	.	.	.	.	.	.	.	.	.
PTP4A1	.	.	.	.	2	0	1	1	5.58595	.	8.24804	3.156	0.770743	.	0.810346	0.731139	5.65608e-08	.	6.63098e-11	4.82451e-05	.	0.810346	0.731139	.	.	.	.	.	.	.	.	.	.	.	.	.	.	.	.	.	.	.	6.63098e-11	4.82451e-05	.	.	.	.	.
TDP2	.	.	.	.	2	1	1	0	5.51951	6.75434	4.27276	.	0.525959	0.523486	0.528433	.	3.20498e-11	1.25133e-13	8.20878e-09	.	.	.	.	.	.	.	.	.	.	.	.	.	0.523486	0.528433	.	.	.	.	.	.	.	.	.	.	.	.	.	.	.
GPX2	.	.	.	.	2	2	0	0	5.41777	5.41777	.	.	0.678484	0.678484	.	.	1.03487e-08	1.03487e-08	.	.	.	.	.	.	.	.	.	.	.	.	.	.	0.658751	.	.	.	.	.	0.698217	.	.	.	.	.	.	.	.	.	.
KCNMB2	.	X	.	.	2	0	1	1	5.41101	.	7.23513	3.52799	0.748441	.	0.737056	0.759826	5.89243e-08	.	1.52665e-10	2.27431e-05	.	.	.	.	.	.	.	.	.	.	.	.	.	0.737056	0.759826	.	.	.	.	.	.	.	.	.	.	.	.	.	.
DEPTOR	.	.	.	.	2	0	2	0	5.37396	.	5.37396	.	0.587034	.	0.587034	.	7.00772e-10	.	7.00772e-10	.	.	.	.	.	.	.	.	.	.	.	.	.	.	0.568695	.	.	.	.	.	0.605374	.	.	.	.	.	.	.	.	.
CTTNBP2	.	.	.	.	2	1	1	0	5.32031	3.9152	6.85948	.	0.619746	0.584131	0.65536	.	2.60214e-09	1.98332e-07	3.41404e-11	.	.	.	.	.	.	.	.	.	.	.	.	.	.	.	.	.	.	.	0.584131	0.65536	.	.	.	.	.	.	.	.	.
MID1	.	.	.	.	2	1	1	0	5.20762	9.97632	1.11511	.	0.684406	0.742411	0.626401	.	2.46062e-08	3.6498e-14	0.016589	.	.	.	.	.	.	.	.	.	.	.	.	.	.	.	.	.	.	.	0.742411	0.626401	.	.	.	.	.	.	.	.	.
HMGN3	X	.	.	.	2	0	2	0	5.11469	.	5.11469	.	0.553428	.	0.553428	.	5.73014e-10	.	5.73014e-10	.	.	.	.	.	.	.	.	.	.	.	.	.	.	0.553465	.	.	.	.	.	0.55339	.	.	.	.	.	.	.	.	.
GNG12	.	.	.	.	2	1	1	0	5.10716	7.42811	2.78612	.	0.509297	0.509287	0.509307	.	9.37841e-11	2.5982e-15	3.3852e-06	.	.	.	.	.	.	.	.	.	.	.	.	.	0.509287	0.509307	.	.	.	.	.	.	.	.	.	.	.	.	.	.	.
IL6ST	.	X	.	.	2	1	1	0	5.05164	7.17678	2.85702	.	0.560744	0.55204	0.569448	.	9.79898e-10	9.98921e-14	9.61237e-06	.	.	.	.	.	.	.	.	.	.	.	.	.	0.55204	0.569448	.	.	.	.	.	.	.	.	.	.	.	.	.	.	.
GOLGB1	.	.	.	.	2	2	0	0	5.0071	5.0071	.	.	0.67799	0.67799	.	.	4.11893e-08	4.11893e-08	.	.	.	.	.	.	.	.	.	.	.	.	.	.	0.549525	.	.	.	.	.	0.806455	.	.	.	.	.	.	.	.	.	.
ARHGEF28	.	.	.	.	2	0	2	0	4.852	.	4.852	.	0.659891	.	0.659891	.	4.43877e-08	.	4.43877e-08	.	.	.	.	.	.	.	.	.	.	.	.	.	.	0.734869	.	.	.	.	.	0.584912	.	.	.	.	.	.	.	.	.
FBLIM1	.	.	.	.	2	0	1	1	4.82575	.	5.20745	4.33586	0.559943	.	0.520776	0.59911	2.40825e-09	.	1.00134e-10	5.79189e-08	.	.	.	.	.	.	.	.	.	.	.	.	.	0.520776	0.59911	.	.	.	.	.	.	.	.	.	.	.	.	.	.
PCM1	.	.	.	.	2	1	1	0	4.79078	6.69819	2.74743	.	0.529237	0.512335	0.54614	.	8.86671e-10	8.43648e-14	9.31889e-06	.	.	.	.	.	.	.	.	.	.	.	.	.	0.512335	0.54614	.	.	.	.	.	.	.	.	.	.	.	.	.	.	.
SCG5	.	.	.	.	2	0	0	2	4.58065	.	.	4.58065	0.61117	.	.	0.61117	3.19976e-08	.	.	3.19976e-08	.	.	0.509514	.	.	.	.	.	.	.	.	.	.	.	0.712826	.	.	.	.	.	.	.	.	4.84521e-06	.	.	.	.	.
RHOBTB3	.	.	.	.	2	2	0	0	4.54584	4.54584	.	.	0.692743	0.692743	.	.	2.741e-07	2.741e-07	.	.	.	.	.	.	.	.	.	.	.	.	.	.	0.583717	.	.	.	.	.	0.801769	.	.	.	.	.	.	.	.	.	.
APLP1	.	X	.	.	2	0	1	1	4.45401	.	4.86098	3.83457	0.734591	.	0.655826	0.813356	8.64481e-07	.	3.8727e-08	1.92973e-05	.	.	.	.	.	.	.	.	.	.	.	.	.	.	0.813356	.	.	.	.	0.655826	.	.	.	.	.	.	.	.	.
PLPPR4	.	.	.	.	2	0	1	1	4.43601	.	5.49149	3.20872	0.563603	.	0.5293	0.597906	1.34647e-08	.	4.2169e-11	4.29934e-06	.	.	.	.	.	.	.	.	.	.	0.5293	0.597906	.	.	.	.	.	.	.	.	.	.	.	.	.	.	.	.	.
MVP	.	.	.	.	2	1	0	1	4.33658	6.10075	.	2.33393	0.538609	0.508408	.	0.56881	8.88296e-09	1.00067e-12	.	7.8854e-05	.	.	.	.	.	.	.	.	.	0.508408	.	0.56881	.	.	.	.	.	.	.	.	.	.	.	.	.	.	.	.	.
IL17RB	.	X	.	.	2	2	0	0	4.25167	4.25167	.	.	0.627796	0.627796	.	.	1.68897e-07	1.68897e-07	.	.	.	.	.	.	.	.	.	.	.	0.745678	.	.	0.509913	.	.	.	.	.	.	.	.	.	.	.	.	.	.	.	.
RUSC1	.	.	.	.	2	1	1	0	4.24779	5.34206	3.24865	.	0.84086	0.891394	0.790325	.	8.87717e-06	1.01643e-06	7.75304e-05	.	.	.	.	.	.	.	0.891394	0.790325	.	.	.	.	.	.	.	.	.	.	.	.	.	.	.	.	.	.	.	1.01643e-06	7.75304e-05
FURIN	.	X	.	.	2	0	0	2	4.08408	.	.	4.08408	0.649852	.	.	0.649852	5.19244e-07	.	.	5.19244e-07	.	.	0.583446	.	.	.	.	.	.	.	.	.	.	.	0.716259	.	.	.	.	.	.	.	.	2.87752e-08	.	.	.	.	.
NPC2	.	.	.	.	2	1	1	0	4.01012	3.52216	4.5277	.	0.77368	0.713267	0.834094	.	6.55879e-06	1.15328e-05	3.73003e-06	.	.	.	.	.	.	.	.	.	.	.	.	.	.	.	.	.	.	.	0.713267	0.834094	.	.	.	.	.	.	.	.	.
PPARA	X	.	.	.	2	0	1	1	3.97108	.	6.69881	1.40047	0.566319	.	0.583934	0.548705	9.7255e-08	.	3.374e-12	0.00280336	.	.	.	.	.	.	.	.	.	.	.	.	.	0.583934	0.548705	.	.	.	.	.	.	.	.	.	.	.	.	.	.
C14orf105	.	.	.	.	2	1	1	0	3.91642	4.71137	3.09561	.	0.508953	0.501358	0.516549	.	2.01816e-08	4.00668e-10	1.01655e-06	.	.	.	.	.	.	.	.	.	.	.	.	.	.	.	.	.	.	.	0.501358	0.516549	.	.	.	.	.	.	.	.	.
NPTN	.	X	.	.	2	0	2	0	3.69249	.	3.69249	.	0.629795	.	0.629795	.	1.37085e-06	.	1.37085e-06	.	.	.	.	.	.	.	.	.	.	.	.	.	.	0.521296	.	.	.	.	.	0.738293	.	.	.	.	.	.	.	.	.
TMSB10	.	.	.	.	2	0	1	1	3.61053	.	2.59802	4.78747	0.606722	.	0.523564	0.689879	1.11974e-06	.	1.09098e-05	1.14925e-07	.	.	.	.	.	.	.	.	.	.	.	.	.	0.523564	0.689879	.	.	.	.	.	.	.	.	.	.	.	.	.	.
PLXNA3	.	X	.	.	2	0	1	1	3.48008	.	4.20236	2.77903	0.583169	.	0.592617	0.573721	1.07764e-06	.	8.10603e-08	1.43264e-05	.	.	.	.	.	.	.	.	.	.	.	.	.	0.592617	0.573721	.	.	.	.	.	.	.	.	.	.	.	.	.	.
NR4A1	X	.	.	.	2	0	2	0	3.46266	.	3.46266	.	1.10962	.	1.10962	.	0.000757568	.	0.000757568	.	.	.	.	.	.	.	.	1.36761	.	.	0.851634	.	.	.	.	.	.	.	.	.	.	.	.	.	.	.	.	.	0.00535078
SCN3B	.	X	.	.	2	0	1	1	3.31684	.	5.83567	1.1649	0.571195	.	0.622645	0.519745	1.56013e-06	.	4.24239e-10	0.00573735	.	.	.	.	.	.	.	.	.	.	.	.	.	0.622645	0.519745	.	.	.	.	.	.	.	.	.	.	.	.	.	.
TM4SF1	.	X	.	.	2	0	2	0	3.28846	.	3.28846	.	0.529021	.	0.529021	.	6.07955e-07	.	6.07955e-07	.	.	.	.	.	.	.	.	.	.	.	0.540145	.	.	.	.	.	.	.	.	0.517898	.	.	.	.	.	.	.	.	.
EPS8L2	.	.	.	.	2	0	1	1	3.11432	.	5.5559	0.936299	0.621064	.	0.659746	0.582383	9.67191e-06	.	3.79078e-09	0.0246773	.	.	.	.	.	.	.	.	.	.	.	.	.	0.659746	0.582383	.	.	.	.	.	.	.	.	.	.	.	.	.	.
C6orf58	.	.	.	.	2	1	1	0	3.08733	4.22795	1.95286	.	0.741937	0.743954	0.73992	.	6.89955e-05	2.07456e-06	0.00229465	.	.	.	.	.	.	.	.	.	.	.	.	.	.	.	.	.	.	.	0.743954	0.73992	.	.	.	.	.	.	.	.	.
PCDH17	.	X	.	.	2	0	1	1	3.0738	.	4.21906	2.07035	0.674121	.	0.733654	0.614588	2.75608e-05	.	1.77524e-06	0.000427886	.	.	.	.	.	.	.	.	.	.	.	0.614588	.	0.733654	.	.	.	.	.	.	.	.	.	.	.	.	.	.	.
FZD3	.	X	.	.	2	1	1	0	3.06823	0.952863	5.00294	.	0.676817	0.705203	0.64843	.	2.92868e-05	0.0445462	1.92546e-08	.	.	.	.	.	.	.	.	.	.	.	.	.	.	0.64843	.	.	.	.	0.705203	.	.	.	.	.	.	.	.	.	.
BAZ2B	X	.	.	.	2	1	1	0	3.05948	3.0577	2.91131	.	0.589538	0.504033	0.675042	.	6.46208e-06	8.58093e-07	4.86643e-05	.	.	.	.	.	.	.	.	.	.	.	.	.	0.504033	0.675042	.	.	.	.	.	.	.	.	.	.	.	.	.	.	.
TMED6	.	.	.	.	2	2	0	0	2.97667	2.97667	.	.	0.753871	0.753871	.	.	0.000112586	0.000112586	.	.	.	.	.	.	.	.	.	.	.	.	.	.	.	.	.	0.994159	.	.	0.513583	.	.	.	.	.	.	.	.	.	.
EGR2	X	.	.	.	2	1	1	0	2.7641	3.96514	1.59678	.	0.605979	0.614911	0.597047	.	2.74545e-05	3.56192e-07	0.00211613	.	.	.	.	.	.	.	.	.	.	0.614911	0.597047	.	.	.	.	.	.	.	.	.	.	.	.	.	.	.	.	.	.
EFNB3	.	X	.	.	2	1	1	0	2.76147	4.57507	0.797246	.	0.553431	0.532523	0.57434	.	1.02396e-05	2.56256e-09	0.0409159	.	.	.	.	.	.	.	.	.	.	.	.	.	0.532523	0.57434	.	.	.	.	.	.	.	.	.	.	.	.	.	.	.
LDLRAP1	.	.	.	.	2	0	0	2	2.74908	.	.	2.74908	0.732045	.	.	0.732045	0.000175654	.	.	0.000175654	.	.	.	.	.	.	.	.	.	.	.	0.633485	.	.	0.830605	.	.	.	.	.	.	.	.	.	.	.	.	.	.
ITM2B	.	X	.	.	2	0	1	1	2.55794	.	1.49217	3.52263	0.684273	.	0.71489	0.653657	0.00018273	.	0.00817958	4.08217e-06	.	.	0.653657	.	.	.	.	.	.	.	.	.	.	.	.	.	.	.	.	0.71489	.	.	.	4.08217e-06	.	.	.	.	.
SSTR1	.	X	.	.	2	0	2	0	2.55091	.	2.55091	.	0.578479	.	0.578479	.	3.89325e-05	.	3.89325e-05	.	.	.	.	.	.	.	.	.	.	.	.	.	.	0.632778	.	.	.	.	.	0.52418	.	.	.	.	.	.	.	.	.
SDK1	.	X	.	.	2	1	1	0	2.53832	1.37874	3.83531	.	0.537674	0.502972	0.572375	.	1.90136e-05	0.00181475	1.99211e-07	.	.	.	.	.	.	.	.	.	.	0.502972	.	.	.	0.572375	.	.	.	.	.	.	.	.	.	.	.	.	.	.	.
ARSJ	.	.	.	.	2	1	1	0	2.45369	1.45116	3.58996	.	0.541888	0.500885	0.58289	.	2.96457e-05	0.00126712	6.93592e-07	.	.	.	.	.	.	.	.	.	.	.	.	.	.	.	.	.	.	.	0.500885	0.58289	.	.	.	.	.	.	.	.	.
MT-ATP8	.	.	.	.	2	2	0	0	2.44508	2.44508	.	.	0.787345	0.787345	.	.	0.000784374	0.000784374	.	.	0.640832	.	.	.	.	.	0.933858	.	.	.	.	.	.	.	.	.	.	.	.	.	.	2.30372e-05	.	.	.	.	.	0.0267065	.
KLF6	X	.	.	.	2	0	1	1	2.31263	.	3.1099	1.48864	0.58075	.	0.57159	0.589909	0.000104197	.	3.62425e-06	0.00299565	.	0.57159	.	.	.	.	.	.	.	.	.	.	.	.	0.589909	.	.	.	.	.	.	.	3.62425e-06	.	.	.	.	.	.
PCSK2	.	.	.	.	2	0	2	0	2.19929	.	2.19929	.	0.616904	.	0.616904	.	0.000272237	.	0.000272237	.	.	0.530286	.	.	.	.	.	.	.	.	.	.	.	0.703521	.	.	.	.	.	.	.	.	0.00533469	.	.	.	.	.	.
CD59	.	X	.	.	2	0	0	2	2.06368	.	.	2.06368	0.616189	.	.	0.616189	0.000447608	.	.	0.000447608	.	.	0.607275	.	.	.	.	.	.	.	.	.	.	.	0.625103	.	.	.	.	.	.	.	.	0.043793	.	.	.	.	.
TMEM59L	.	.	.	.	2	0	1	1	2.05923	.	3.60138	0.781128	0.59309	.	0.659467	0.526713	0.000337258	.	3.45898e-06	0.0328833	.	.	.	.	.	.	.	.	.	.	.	.	.	0.659467	0.526713	.	.	.	.	.	.	.	.	.	.	.	.	.	.
LRP1	.	X	.	.	2	1	1	0	1.88207	1.97412	1.78905	.	0.681269	0.678014	0.684524	.	0.00172744	0.00122568	0.00243461	.	.	.	.	.	.	.	0.678014	0.684524	.	.	.	.	.	.	.	.	.	.	.	.	.	.	.	.	.	.	.	0.00122568	0.00243461
ELF3	X	.	.	.	2	0	2	0	1.72567	.	1.72567	.	0.67247	.	0.67247	.	0.00271541	.	0.00271541	.	.	0.589868	.	.	.	.	.	.	.	.	.	.	.	.	.	.	.	.	.	0.755072	.	.	0.00093812	.	.	.	.	.	.
SLC7A2	.	X	.	.	2	0	1	1	1.61619	.	1.60473	1.61043	0.649722	.	0.60172	0.697724	0.00325454	.	0.00215327	0.00491903	.	.	.	.	.	.	.	.	.	.	.	.	.	0.60172	0.697724	.	.	.	.	.	.	.	.	.	.	.	.	.	.
HADH	.	.	.	.	2	2	0	0	1.22232	1.22232	.	.	0.671802	0.671802	.	.	0.0151544	0.0151544	.	.	.	.	.	.	.	.	0.843295	.	.	0.500309	.	.	.	.	.	.	.	.	.	.	.	.	.	.	.	.	.	0.0106384	.
PREX2	.	.	.	.	2	1	1	0	0.992734	0.92523	1.06055	.	0.600725	0.599277	0.602174	.	0.0222557	0.0285817	0.0173298	.	.	.	.	.	.	.	0.599277	0.602174	.	.	.	.	.	.	.	.	.	.	.	.	.	.	.	.	.	.	.	0.0285817	0.0173298
SORD	.	.	.	.	2	1	1	0	0.963049	1.05823	0.86628	.	0.519033	0.515057	0.52301	.	0.0139487	0.0088187	0.0220629	.	.	.	.	.	.	.	.	.	.	.	.	.	.	.	.	.	.	.	0.515057	0.52301	.	.	.	.	.	.	.	.	.
FGF13	.	.	.	.	2	1	1	0	0.888929	0.925783	0.852734	.	0.521109	0.535566	0.506651	.	0.019686	0.0186806	0.0207454	.	.	.	.	.	.	.	0.535566	0.506651	.	.	.	.	.	.	.	.	.	.	.	.	.	.	.	.	.	.	.	0.0186806	0.0207454
C12orf45	.	.	.	.	1	0	1	0	45.8353	.	45.8353	.	0.953196	.	0.953196	.	8.20488e-49	.	8.20488e-49	.	.	.	.	.	.	.	.	.	.	.	.	.	.	0.953196	.	.	.	.	.	.	.	.	.	.	.	.	.	.	.
ADAMTSL3	.	.	.	.	1	0	1	0	36.1097	.	36.1097	.	0.797035	.	0.797035	.	4.95408e-46	.	4.95408e-46	.	.	.	.	.	.	.	.	.	.	.	.	.	.	0.797035	.	.	.	.	.	.	.	.	.	.	.	.	.	.	.
MIPOL1	.	.	.	.	1	0	1	0	35.9328	.	35.9328	.	0.815281	.	0.815281	.	8.431e-45	.	8.431e-45	.	.	.	.	.	.	.	.	.	.	.	.	.	.	0.815281	.	.	.	.	.	.	.	.	.	.	.	.	.	.	.
PDX1	X	.	.	.	1	1	0	0	35.4584	35.4584	.	.	0.659781	0.659781	.	.	1.80832e-54	1.80832e-54	.	.	.	.	.	.	.	.	.	.	.	.	.	.	0.659781	.	.	.	.	.	.	.	.	.	.	.	.	.	.	.	.
FRK	.	.	.	.	1	0	1	0	33.1517	.	33.1517	.	0.867096	.	0.867096	.	5.84681e-39	.	5.84681e-39	.	.	.	.	.	.	.	.	.	.	.	.	.	.	0.867096	.	.	.	.	.	.	.	.	.	.	.	.	.	.	.
C4orf32	.	.	.	.	1	0	1	0	32.8025	.	32.8025	.	0.8268	.	0.8268	.	2.11833e-40	.	2.11833e-40	.	.	.	.	.	.	.	.	.	.	.	.	.	.	0.8268	.	.	.	.	.	.	.	.	.	.	.	.	.	.	.
AC221035.1	.	.	.	.	1	0	1	0	30.9044	.	30.9044	.	0.97343	.	0.97343	.	1.78676e-32	.	1.78676e-32	.	.	.	.	.	.	.	.	.	.	.	.	.	.	0.97343	.	.	.	.	.	.	.	.	.	.	.	.	.	.	.
WLS	.	.	.	.	1	1	0	0	29.9915	29.9915	.	.	0.81103	0.81103	.	.	1.0482e-37	1.0482e-37	.	.	.	.	.	.	.	.	.	.	.	.	.	.	0.81103	.	.	.	.	.	.	.	.	.	.	.	.	.	.	.	.
AC245034.1	.	.	.	.	1	0	1	0	28.408	.	28.408	.	0.72218	.	0.72218	.	4.60873e-40	.	4.60873e-40	.	.	.	.	.	.	.	.	.	.	.	.	.	.	0.72218	.	.	.	.	.	.	.	.	.	.	.	.	.	.	.
RPL7	.	.	.	.	1	1	0	0	27.1377	27.1377	.	.	0.733725	0.733725	.	.	1.03242e-37	1.03242e-37	.	.	.	.	.	.	.	.	.	.	.	.	.	.	0.733725	.	.	.	.	.	.	.	.	.	.	.	.	.	.	.	.
CFAP54	.	.	.	.	1	0	1	0	25.9874	.	25.9874	.	0.716234	.	0.716234	.	5.20667e-37	.	5.20667e-37	.	.	.	.	.	.	.	.	.	.	.	.	.	.	0.716234	.	.	.	.	.	.	.	.	.	.	.	.	.	.	.
FFAR1	.	X	.	.	1	0	0	1	23.3557	.	.	23.3557	1.22515	.	.	1.22515	8.63758e-20	.	.	8.63758e-20	.	.	.	.	.	.	.	.	.	.	.	.	.	.	1.22515	.	.	.	.	.	.	.	.	.	.	.	.	.	.
SLC6A17	.	X	.	.	1	1	0	0	22.5003	22.5003	.	.	0.585964	0.585964	.	.	3.99205e-39	3.99205e-39	.	.	.	.	.	.	.	.	.	.	.	.	.	.	0.585964	.	.	.	.	.	.	.	.	.	.	.	.	.	.	.	.
PLD1	.	.	.	.	1	1	0	0	21.5662	21.5662	.	.	0.530718	0.530718	.	.	2.31235e-41	2.31235e-41	.	.	.	.	.	.	.	.	.	.	.	.	.	.	0.530718	.	.	.	.	.	.	.	.	.	.	.	.	.	.	.	.
TSTD2	.	.	.	.	1	1	0	0	21.2341	21.2341	.	.	0.65671	0.65671	.	.	4.63466e-33	4.63466e-33	.	.	.	.	.	.	.	.	.	.	.	0.65671	.	.	.	.	.	.	.	.	.	.	.	.	.	.	.	.	.	.	.
C1orf127	.	.	.	.	1	1	0	0	20.4522	20.4522	.	.	0.621852	0.621852	.	.	1.29055e-33	1.29055e-33	.	.	.	.	.	.	.	.	.	.	.	.	.	.	0.621852	.	.	.	.	.	.	.	.	.	.	.	.	.	.	.	.
PROCR	.	X	.	.	1	1	0	0	20.0407	20.0407	.	.	1.32316	1.32316	.	.	7.14335e-16	7.14335e-16	.	.	.	.	.	1.32316	.	.	.	.	.	.	.	.	.	.	.	.	.	.	.	.	.	.	.	.	7.14335e-16	.	.	.	.
MT-CO2	.	.	.	.	1	1	0	0	19.8894	19.8894	.	.	0.92475	0.92475	.	.	3.10525e-22	3.10525e-22	.	.	.	.	.	.	.	.	.	.	.	.	.	.	.	.	.	.	.	.	0.92475	.	.	.	.	.	.	.	.	.	.
AL589935.2	.	.	.	.	1	0	1	0	19.6454	.	19.6454	.	0.546132	.	0.546132	.	1.06678e-36	.	1.06678e-36	.	.	.	.	.	.	.	.	.	.	.	.	.	.	.	.	.	.	.	.	0.546132	.	.	.	.	.	.	.	.	.
CYSLTR1	.	X	.	.	1	0	1	0	19.0014	.	19.0014	.	0.634796	.	0.634796	.	1.16678e-30	.	1.16678e-30	.	.	.	.	.	.	.	.	.	.	.	.	.	.	0.634796	.	.	.	.	.	.	.	.	.	.	.	.	.	.	.
FSIP2	.	.	.	.	1	0	1	0	18.2864	.	18.2864	.	0.634947	.	0.634947	.	1.58554e-29	.	1.58554e-29	.	.	.	.	.	.	.	.	.	.	.	.	.	.	0.634947	.	.	.	.	.	.	.	.	.	.	.	.	.	.	.
OR5AS1	.	X	.	.	1	0	1	0	18.2275	.	18.2275	.	0.500646	.	0.500646	.	3.90858e-37	.	3.90858e-37	.	.	.	.	.	.	.	.	.	.	.	.	.	.	0.500646	.	.	.	.	.	.	.	.	.	.	.	.	.	.	.
TBC1D8B	.	.	.	.	1	0	1	0	17.8797	.	17.8797	.	0.743314	.	0.743314	.	8.82977e-25	.	8.82977e-25	.	.	.	.	.	.	.	.	.	.	.	.	.	.	0.743314	.	.	.	.	.	.	.	.	.	.	.	.	.	.	.
CYP3A5	.	.	.	.	1	0	1	0	17.7279	.	17.7279	.	0.600141	.	0.600141	.	2.88665e-30	.	2.88665e-30	.	.	.	.	.	.	.	.	.	.	.	.	.	.	0.600141	.	.	.	.	.	.	.	.	.	.	.	.	.	.	.
TNFAIP8	.	.	.	.	1	1	0	0	17.5818	17.5818	.	.	0.75952	0.75952	.	.	7.1022e-24	7.1022e-24	.	.	.	.	.	.	.	.	.	.	.	.	.	.	.	.	.	.	.	.	0.75952	.	.	.	.	.	.	.	.	.	.
ASTN2	.	X	.	.	1	0	1	0	17.0266	.	17.0266	.	0.541513	.	0.541513	.	3.60919e-32	.	3.60919e-32	.	.	.	.	.	.	.	.	.	.	.	.	.	.	0.541513	.	.	.	.	.	.	.	.	.	.	.	.	.	.	.
RCAN3	.	.	.	.	1	1	0	0	16.9829	16.9829	.	.	0.658025	0.658025	.	.	1.55269e-26	1.55269e-26	.	.	.	.	.	.	.	.	.	.	.	.	.	.	0.658025	.	.	.	.	.	.	.	.	.	.	.	.	.	.	.	.
MT-ND3	.	.	.	.	1	1	0	0	16.0661	16.0661	.	.	0.56884	0.56884	.	.	5.70792e-29	5.70792e-29	.	.	.	.	.	.	.	.	.	.	.	.	.	.	0.56884	.	.	.	.	.	.	.	.	.	.	.	.	.	.	.	.
HNF4A	X	.	.	.	1	0	1	0	15.8485	.	15.8485	.	0.68848	.	0.68848	.	9.55975e-24	.	9.55975e-24	.	.	.	.	.	.	.	.	.	.	.	.	.	.	0.68848	.	.	.	.	.	.	.	.	.	.	.	.	.	.	.
MT-CO3	.	.	.	.	1	1	0	0	15.8187	15.8187	.	.	0.901266	0.901266	.	.	2.80769e-18	2.80769e-18	.	.	.	.	.	.	.	.	.	.	.	.	.	.	.	.	.	.	.	.	0.901266	.	.	.	.	.	.	.	.	.	.
MYRF	X	.	.	.	1	0	1	0	15.2757	.	15.2757	.	0.725703	.	0.725703	.	8.92267e-22	.	8.92267e-22	.	.	.	.	.	.	.	.	.	.	.	.	.	.	0.725703	.	.	.	.	.	.	.	.	.	.	.	.	.	.	.
AC255545.1	.	.	.	.	1	0	1	0	15.2102	.	15.2102	.	0.572634	.	0.572634	.	2.74298e-27	.	2.74298e-27	.	.	.	.	.	.	.	.	.	.	.	.	.	.	0.572634	.	.	.	.	.	.	.	.	.	.	.	.	.	.	.
RNF2	.	.	.	.	1	1	0	0	15.0042	15.0042	.	.	0.516312	0.516312	.	.	8.70339e-30	8.70339e-30	.	.	.	.	.	.	.	.	.	.	.	.	.	.	0.516312	.	.	.	.	.	.	.	.	.	.	.	.	.	.	.	.
SP100	X	.	.	.	1	1	0	0	14.8842	14.8842	.	.	0.857105	0.857105	.	.	4.309e-18	4.309e-18	.	.	.	.	.	.	.	.	.	.	.	.	.	.	.	.	.	.	.	.	0.857105	.	.	.	.	.	.	.	.	.	.
PIPOX	.	.	.	.	1	1	0	0	14.8361	14.8361	.	.	0.717024	0.717024	.	.	2.03629e-21	2.03629e-21	.	.	.	.	.	.	.	.	.	.	.	.	.	.	.	.	.	.	.	.	0.717024	.	.	.	.	.	.	.	.	.	.
MTRNR2L11	.	.	.	.	1	1	0	0	14.8198	14.8198	.	.	0.649938	0.649938	.	.	1.57813e-23	1.57813e-23	.	.	.	.	.	.	.	.	.	.	.	.	.	.	.	.	.	.	.	.	0.649938	.	.	.	.	.	.	.	.	.	.
HIF3A	X	.	.	.	1	1	0	0	14.6556	14.6556	.	.	1.16929	1.16929	.	.	2.9264e-13	2.9264e-13	.	.	.	.	.	.	.	.	.	.	.	.	.	.	1.16929	.	.	.	.	.	.	.	.	.	.	.	.	.	.	.	.
PEAK1	.	.	.	.	1	0	1	0	14.223	.	14.223	.	0.558086	.	0.558086	.	3.27174e-26	.	3.27174e-26	.	.	.	.	.	.	.	.	.	.	.	.	.	.	0.558086	.	.	.	.	.	.	.	.	.	.	.	.	.	.	.
ELP4	.	.	.	.	1	0	0	1	14.0788	.	.	14.0788	0.876986	.	.	0.876986	8.83732e-17	.	.	8.83732e-17	.	.	.	.	.	.	.	.	.	.	.	0.876986	.	.	.	.	.	.	.	.	.	.	.	.	.	.	.	.	.
TAGLN3	.	.	.	.	1	1	0	0	13.6592	13.6592	.	.	0.583017	0.583017	.	.	3.72857e-24	3.72857e-24	.	.	.	.	.	.	.	.	.	.	.	.	.	.	0.583017	.	.	.	.	.	.	.	.	.	.	.	.	.	.	.	.
GREM1	.	X	.	.	1	1	0	0	13.4681	13.4681	.	.	1.68016	1.68016	.	.	9.6387e-09	9.6387e-09	.	.	.	.	.	.	.	.	.	.	.	.	.	.	.	.	.	1.68016	.	.	.	.	.	.	.	.	.	.	.	.	.
BPTF	X	.	.	.	1	0	1	0	12.7552	.	12.7552	.	0.83299	.	0.83299	.	4.86909e-16	.	4.86909e-16	.	.	.	.	.	.	.	.	.	.	.	.	.	.	0.83299	.	.	.	.	.	.	.	.	.	.	.	.	.	.	.
MT-ND4	.	.	.	.	1	1	0	0	12.5391	12.5391	.	.	0.800148	0.800148	.	.	2.13294e-16	2.13294e-16	.	.	.	.	.	.	.	.	.	.	.	.	.	.	.	.	.	.	.	.	0.800148	.	.	.	.	.	.	.	.	.	.
HMGN2	.	.	.	.	1	0	1	0	11.9848	.	11.9848	.	0.625876	.	0.625876	.	7.09916e-20	.	7.09916e-20	.	.	.	.	.	.	.	.	.	.	.	.	.	.	0.625876	.	.	.	.	.	.	.	.	.	.	.	.	.	.	.
VWA5B2	.	.	.	.	1	0	1	0	11.9466	.	11.9466	.	0.900303	.	0.900303	.	5.37564e-14	.	5.37564e-14	.	.	.	.	.	.	.	.	.	.	.	.	.	.	0.900303	.	.	.	.	.	.	.	.	.	.	.	.	.	.	.
AKT3	.	.	.	.	1	1	0	0	11.6965	11.6965	.	.	0.536473	0.536473	.	.	1.57548e-22	1.57548e-22	.	.	.	.	.	.	.	.	.	.	.	.	.	.	0.536473	.	.	.	.	.	.	.	.	.	.	.	.	.	.	.	.
TUSC3	.	.	.	.	1	0	1	0	11.5371	.	11.5371	.	1.22016	.	1.22016	.	3.50426e-10	.	3.50426e-10	.	.	.	.	.	.	.	.	.	.	.	.	.	.	.	.	.	.	.	.	1.22016	.	.	.	.	.	.	.	.	.
MIS18BP1	.	.	.	.	1	1	0	0	11.4227	11.4227	.	.	0.976054	0.976054	.	.	1.98159e-12	1.98159e-12	.	.	.	.	.	.	.	.	.	.	.	.	.	.	.	.	.	.	.	.	0.976054	.	.	.	.	.	.	.	.	.	.
TSPYL4	.	.	.	.	1	1	0	0	11.407	11.407	.	.	0.64725	0.64725	.	.	2.37817e-18	2.37817e-18	.	.	.	.	.	.	.	.	.	.	.	.	.	.	0.64725	.	.	.	.	.	.	.	.	.	.	.	.	.	.	.	.
NR0B1	X	.	.	.	1	1	0	0	11.2383	11.2383	.	.	0.770712	0.770712	.	.	2.61973e-15	2.61973e-15	.	.	.	.	.	.	.	.	.	.	.	.	.	.	0.770712	.	.	.	.	.	.	.	.	.	.	.	.	.	.	.	.
KIAA1456	.	.	.	.	1	1	0	0	11.0742	11.0742	.	.	1.18404	1.18404	.	.	4.43651e-10	4.43651e-10	.	.	.	.	.	.	.	.	.	.	.	.	.	.	.	.	.	1.18404	.	.	.	.	.	.	.	.	.	.	.	.	.
NLRP1	.	.	.	.	1	1	0	0	10.9517	10.9517	.	.	0.560868	0.560868	.	.	2.97641e-20	2.97641e-20	.	.	.	.	.	.	.	.	.	.	.	.	.	.	0.560868	.	.	.	.	.	.	.	.	.	.	.	.	.	.	.	.
SPIDR	.	.	.	.	1	1	0	0	10.5138	10.5138	.	.	0.56208	0.56208	.	.	1.97178e-19	1.97178e-19	.	.	.	.	.	.	.	.	.	.	.	.	.	.	0.56208	.	.	.	.	.	.	.	.	.	.	.	.	.	.	.	.
WDPCP	.	.	.	.	1	0	1	0	10.16	.	10.16	.	0.543448	.	0.543448	.	2.01643e-19	.	2.01643e-19	.	.	.	.	.	.	.	.	.	.	.	.	.	.	0.543448	.	.	.	.	.	.	.	.	.	.	.	.	.	.	.
CBFB	.	.	.	.	1	1	0	0	10.1542	10.1542	.	.	0.547132	0.547132	.	.	2.76035e-19	2.76035e-19	.	.	.	.	.	.	.	.	.	.	.	.	.	.	0.547132	.	.	.	.	.	.	.	.	.	.	.	.	.	.	.	.
UGT2B4	.	.	.	.	1	1	0	0	10.0716	10.0716	.	.	1.34523	1.34523	.	.	3.25946e-08	3.25946e-08	.	.	.	.	.	1.34523	.	.	.	.	.	.	.	.	.	.	.	.	.	.	.	.	.	.	.	.	3.25946e-08	.	.	.	.
SCIN	.	.	.	.	1	1	0	0	10.0411	10.0411	.	.	0.530842	0.530842	.	.	1.21521e-19	1.21521e-19	.	.	.	.	.	.	.	.	.	.	.	.	.	.	0.530842	.	.	.	.	.	.	.	.	.	.	.	.	.	.	.	.
TOX	.	.	.	.	1	1	0	0	9.94165	9.94165	.	.	0.566035	0.566035	.	.	2.73108e-18	2.73108e-18	.	.	.	.	.	.	.	.	.	.	.	.	.	.	0.566035	.	.	.	.	.	.	.	.	.	.	.	.	.	.	.	.
HSP90AA1	.	X	.	.	1	1	0	0	9.46683	9.46683	.	.	0.934484	0.934484	.	.	7.40388e-11	7.40388e-11	.	.	.	.	.	.	.	.	.	.	.	.	.	.	.	.	.	.	.	.	0.934484	.	.	.	.	.	.	.	.	.	.
REEP3	.	.	.	.	1	0	1	0	9.37741	.	9.37741	.	0.65289	.	0.65289	.	4.33593e-15	.	4.33593e-15	.	.	.	.	.	.	.	.	.	.	.	.	.	.	0.65289	.	.	.	.	.	.	.	.	.	.	.	.	.	.	.
AC092053.1	.	.	.	.	1	0	1	0	9.25286	.	9.25286	.	0.549031	.	0.549031	.	1.4026e-17	.	1.4026e-17	.	.	.	.	.	.	.	.	.	.	.	.	.	.	0.549031	.	.	.	.	.	.	.	.	.	.	.	.	.	.	.
TBCC	.	.	.	.	1	1	0	0	9.24547	9.24547	.	.	0.541997	0.541997	.	.	8.74672e-18	8.74672e-18	.	.	.	.	.	.	.	.	.	.	.	.	.	.	0.541997	.	.	.	.	.	.	.	.	.	.	.	.	.	.	.	.
KANK1	.	.	.	.	1	0	1	0	9.18825	.	9.18825	.	0.620682	.	0.620682	.	1.57224e-15	.	1.57224e-15	.	.	.	.	.	.	.	.	.	.	.	.	.	.	0.620682	.	.	.	.	.	.	.	.	.	.	.	.	.	.	.
KCNA5	.	.	.	.	1	0	1	0	8.98551	.	8.98551	.	0.656147	.	0.656147	.	2.0214e-14	.	2.0214e-14	.	.	.	.	.	.	.	.	.	.	.	.	.	.	0.656147	.	.	.	.	.	.	.	.	.	.	.	.	.	.	.
TTN	.	.	.	.	1	0	1	0	8.91388	.	8.91388	.	0.787107	.	0.787107	.	4.73302e-12	.	4.73302e-12	.	.	.	.	.	.	.	.	.	.	.	.	.	.	0.787107	.	.	.	.	.	.	.	.	.	.	.	.	.	.	.
SLC44A4	.	X	.	.	1	0	1	0	8.81405	.	8.81405	.	0.586406	.	0.586406	.	9.31904e-16	.	9.31904e-16	.	.	.	.	.	.	.	.	.	.	.	.	.	.	0.586406	.	.	.	.	.	.	.	.	.	.	.	.	.	.	.
KLF9	X	.	.	.	1	1	0	0	8.7946	8.7946	.	.	0.553935	0.553935	.	.	1.32866e-16	1.32866e-16	.	.	.	.	.	.	.	.	.	.	.	0.553935	.	.	.	.	.	.	.	.	.	.	.	.	.	.	.	.	.	.	.
MT-ND5	.	.	.	.	1	1	0	0	8.72422	8.72422	.	.	0.838217	0.838217	.	.	3.90776e-11	3.90776e-11	.	.	.	.	.	.	.	.	.	.	.	.	.	.	.	.	.	.	.	.	0.838217	.	.	.	.	.	.	.	.	.	.
MARCKSL1	.	.	.	.	1	0	1	0	8.42233	.	8.42233	.	0.602378	.	0.602378	.	1.04278e-14	.	1.04278e-14	.	.	.	.	.	.	.	.	.	.	.	.	.	.	0.602378	.	.	.	.	.	.	.	.	.	.	.	.	.	.	.
NPIPA1	.	.	.	.	1	0	1	0	8.17659	.	8.17659	.	0.593056	.	0.593056	.	1.63221e-14	.	1.63221e-14	.	.	.	.	.	.	.	.	.	.	.	.	.	.	0.593056	.	.	.	.	.	.	.	.	.	.	.	.	.	.	.
EFNA5	.	X	.	.	1	1	0	0	8.07795	8.07795	.	.	0.539792	0.539792	.	.	1.08406e-15	1.08406e-15	.	.	.	.	.	.	.	.	.	.	.	.	.	.	0.539792	.	.	.	.	.	.	.	.	.	.	.	.	.	.	.	.
ATP9B	.	.	.	.	1	0	1	0	8.064	.	8.064	.	0.683165	.	0.683165	.	1.5708e-12	.	1.5708e-12	.	.	.	.	.	.	.	.	.	.	.	.	.	.	0.683165	.	.	.	.	.	.	.	.	.	.	.	.	.	.	.
HNRNPA3	.	.	.	.	1	0	1	0	8.05531	.	8.05531	.	0.65914	.	0.65914	.	6.01253e-13	.	6.01253e-13	.	.	.	.	.	.	.	.	.	.	.	.	.	.	0.65914	.	.	.	.	.	.	.	.	.	.	.	.	.	.	.
OCLN	.	.	.	.	1	0	1	0	7.97101	.	7.97101	.	0.615646	.	0.615646	.	1.12877e-13	.	1.12877e-13	.	.	.	.	.	.	.	.	.	.	.	.	.	.	0.615646	.	.	.	.	.	.	.	.	.	.	.	.	.	.	.
GNAI1	.	.	.	.	1	0	1	0	7.83318	.	7.83318	.	0.786078	.	0.786078	.	1.08417e-10	.	1.08417e-10	.	.	.	.	.	.	.	.	.	.	.	.	.	.	0.786078	.	.	.	.	.	.	.	.	.	.	.	.	.	.	.
MAF	X	.	.	.	1	0	0	1	7.76609	.	.	7.76609	0.51232	.	.	0.51232	6.93946e-16	.	.	6.93946e-16	.	.	.	.	.	.	.	.	.	.	.	.	.	.	0.51232	.	.	.	.	.	.	.	.	.	.	.	.	.	.
ALDH2	.	.	.	.	1	0	1	0	7.72141	.	7.72141	.	0.69994	.	0.69994	.	9.29954e-12	.	9.29954e-12	.	.	.	.	.	.	.	.	.	.	.	.	.	.	0.69994	.	.	.	.	.	.	.	.	.	.	.	.	.	.	.
MGAT4A	.	.	.	.	1	1	0	0	7.62717	7.62717	.	.	0.516841	0.516841	.	.	1.74871e-15	1.74871e-15	.	.	.	.	.	.	.	.	.	.	.	.	.	.	0.516841	.	.	.	.	.	.	.	.	.	.	.	.	.	.	.	.
FUT8	.	.	.	.	1	1	0	0	7.59443	7.59443	.	.	0.604334	0.604334	.	.	2.71268e-13	2.71268e-13	.	.	.	.	.	.	.	.	.	.	.	.	.	.	.	.	.	.	.	.	0.604334	.	.	.	.	.	.	.	.	.	.
MTRNR2L10	.	.	.	.	1	1	0	0	7.50967	7.50967	.	.	0.645095	0.645095	.	.	2.28467e-12	2.28467e-12	.	.	.	.	.	.	.	.	.	.	.	.	.	.	.	.	.	.	.	.	0.645095	.	.	.	.	.	.	.	.	.	.
ABHD2	.	.	.	.	1	1	0	0	7.49522	7.49522	.	.	0.507604	0.507604	.	.	1.71443e-15	1.71443e-15	.	.	.	.	.	.	.	.	.	.	.	.	.	.	0.507604	.	.	.	.	.	.	.	.	.	.	.	.	.	.	.	.
ANXA4	.	.	.	.	1	0	1	0	7.39116	.	7.39116	.	0.675422	.	0.675422	.	1.14021e-11	.	1.14021e-11	.	.	.	.	.	.	.	.	.	.	.	.	.	.	0.675422	.	.	.	.	.	.	.	.	.	.	.	.	.	.	.
SCG3	.	.	.	.	1	0	0	1	7.35472	.	.	7.35472	0.7162	.	.	0.7162	5.38169e-11	.	.	5.38169e-11	.	.	.	.	.	.	.	.	.	.	.	.	.	.	0.7162	.	.	.	.	.	.	.	.	.	.	.	.	.	.
SPRYD3	.	.	.	.	1	1	0	0	7.28944	7.28944	.	.	0.624551	0.624551	.	.	2.13069e-12	2.13069e-12	.	.	.	.	.	.	.	.	.	.	.	.	.	.	0.624551	.	.	.	.	.	.	.	.	.	.	.	.	.	.	.	.
CD9	.	X	.	.	1	1	0	0	7.24209	7.24209	.	.	0.845102	0.845102	.	.	2.69477e-09	2.69477e-09	.	.	.	.	.	.	.	.	.	.	.	.	.	.	.	.	.	.	.	.	0.845102	.	.	.	.	.	.	.	.	.	.
PCSK7	.	.	.	.	1	0	1	0	7.08961	.	7.08961	.	0.587337	.	0.587337	.	8.49635e-13	.	8.49635e-13	.	.	.	.	.	.	.	.	.	.	.	.	.	.	0.587337	.	.	.	.	.	.	.	.	.	.	.	.	.	.	.
SERPINE2	.	X	.	.	1	0	1	0	7.06563	.	7.06563	.	0.65521	.	0.65521	.	1.64528e-11	.	1.64528e-11	.	.	.	.	.	.	.	.	.	.	.	.	.	.	0.65521	.	.	.	.	.	.	.	.	.	.	.	.	.	.	.
DAPK1	.	.	.	.	1	0	1	0	7.03303	.	7.03303	.	0.713409	.	0.713409	.	1.38566e-10	.	1.38566e-10	.	.	.	.	.	.	.	.	.	.	.	.	.	.	0.713409	.	.	.	.	.	.	.	.	.	.	.	.	.	.	.
DDC	.	.	.	.	1	0	0	1	6.89879	.	.	6.89879	0.737157	.	.	0.737157	4.37877e-10	.	.	4.37877e-10	.	.	.	.	.	.	.	.	.	.	.	.	.	.	0.737157	.	.	.	.	.	.	.	.	.	.	.	.	.	.
KCNH2	.	X	.	.	1	1	0	0	6.83724	6.83724	.	.	0.502393	0.502393	.	.	2.45844e-14	2.45844e-14	.	.	.	.	.	.	.	.	.	.	.	.	.	.	0.502393	.	.	.	.	.	.	.	.	.	.	.	.	.	.	.	.
SZT2	.	.	.	.	1	0	1	0	6.82875	.	6.82875	.	0.685688	.	0.685688	.	1.09905e-10	.	1.09905e-10	.	.	.	.	.	.	.	.	.	.	.	.	.	.	0.685688	.	.	.	.	.	.	.	.	.	.	.	.	.	.	.
LRP5	.	X	.	.	1	1	0	0	6.8162	6.8162	.	.	0.551094	0.551094	.	.	4.28067e-13	4.28067e-13	.	.	.	.	.	.	.	.	.	.	.	.	.	.	0.551094	.	.	.	.	.	.	.	.	.	.	.	.	.	.	.	.
PLIN3	.	.	.	.	1	0	1	0	6.80887	.	6.80887	.	0.558752	.	0.558752	.	6.51857e-13	.	6.51857e-13	.	.	.	.	.	.	.	.	.	.	.	.	.	.	0.558752	.	.	.	.	.	.	.	.	.	.	.	.	.	.	.
SELENOM	.	.	.	.	1	0	1	0	6.80194	.	6.80194	.	0.630102	.	0.630102	.	1.60329e-11	.	1.60329e-11	.	.	.	.	.	.	.	.	.	.	.	.	.	.	0.630102	.	.	.	.	.	.	.	.	.	.	.	.	.	.	.
SLC16A7	.	X	.	.	1	0	1	0	6.69428	.	6.69428	.	0.665472	.	0.665472	.	8.72063e-11	.	8.72063e-11	.	.	0.665472	.	.	.	.	.	.	.	.	.	.	.	.	.	.	.	.	.	.	.	.	8.72063e-11	.	.	.	.	.	.
SELENBP1	.	.	.	.	1	0	1	0	6.68953	.	6.68953	.	0.548062	.	0.548062	.	6.22606e-13	.	6.22606e-13	.	.	.	.	.	.	.	.	.	.	.	.	.	.	0.548062	.	.	.	.	.	.	.	.	.	.	.	.	.	.	.
RGS2	.	.	.	.	1	1	0	0	6.53566	6.53566	.	.	0.541881	0.541881	.	.	8.68823e-13	8.68823e-13	.	.	.	.	.	.	.	.	.	.	.	.	.	.	0.541881	.	.	.	.	.	.	.	.	.	.	.	.	.	.	.	.
RIMS2	.	.	.	.	1	0	1	0	6.50943	.	6.50943	.	0.718453	.	0.718453	.	8.7027e-10	.	8.7027e-10	.	.	.	.	.	.	.	.	.	.	.	.	.	.	0.718453	.	.	.	.	.	.	.	.	.	.	.	.	.	.	.
CAPZB	.	.	.	.	1	0	0	1	6.4557	.	.	6.4557	0.584395	.	.	0.584395	8.97801e-12	.	.	8.97801e-12	.	.	.	.	.	.	.	.	.	.	.	0.584395	.	.	.	.	.	.	.	.	.	.	.	.	.	.	.	.	.
C10orf10	.	.	.	.	1	0	0	1	6.41044	.	.	6.41044	1.20479	.	.	1.20479	4.77738e-06	.	.	4.77738e-06	.	.	.	.	.	.	.	.	.	.	.	.	.	.	1.20479	.	.	.	.	.	.	.	.	.	.	.	.	.	.
SLC35E3	.	.	.	.	1	0	1	0	6.38441	.	6.38441	.	0.515428	.	0.515428	.	4.10567e-13	.	4.10567e-13	.	.	.	.	.	.	.	.	.	.	.	.	.	.	0.515428	.	.	.	.	.	.	.	.	.	.	.	.	.	.	.
ATXN3	.	.	.	.	1	0	1	0	6.32437	.	6.32437	.	0.520622	.	0.520622	.	7.11672e-13	.	7.11672e-13	.	.	.	.	.	.	.	.	.	.	.	.	.	.	0.520622	.	.	.	.	.	.	.	.	.	.	.	.	.	.	.
CORO2A	.	.	.	.	1	1	0	0	6.30063	6.30063	.	.	0.560462	0.560462	.	.	5.72978e-12	5.72978e-12	.	.	.	.	.	.	.	.	.	.	.	.	.	.	.	.	.	.	.	.	0.560462	.	.	.	.	.	.	.	.	.	.
COTL1	.	.	.	.	1	0	0	1	6.30017	.	.	6.30017	0.683128	.	.	0.683128	5.99068e-10	.	.	5.99068e-10	.	.	.	.	.	.	.	.	.	.	.	.	.	.	0.683128	.	.	.	.	.	.	.	.	.	.	.	.	.	.
SNX10	.	.	.	.	1	1	0	0	6.29675	6.29675	.	.	0.60467	0.60467	.	.	3.859e-11	3.859e-11	.	.	.	.	.	.	.	.	.	.	.	.	.	.	.	.	.	.	.	.	0.60467	.	.	.	.	.	.	.	.	.	.
MT-ND6	.	.	.	.	1	1	0	0	6.2539	6.2539	.	.	0.738935	0.738935	.	.	3.44037e-09	3.44037e-09	.	.	.	.	.	.	.	.	.	.	.	.	.	.	.	.	.	.	.	.	0.738935	.	.	.	.	.	.	.	.	.	.
MBOAT4	.	.	.	.	1	0	1	0	6.23812	.	6.23812	.	0.60313	.	0.60313	.	4.54048e-11	.	4.54048e-11	.	.	.	.	.	.	.	.	.	.	.	.	.	.	.	.	.	.	.	.	0.60313	.	.	.	.	.	.	.	.	.
DOCK7	.	.	.	.	1	0	1	0	6.22012	.	6.22012	.	0.551107	.	0.551107	.	5.16903e-12	.	5.16903e-12	.	.	.	.	.	.	.	.	.	.	.	.	.	.	0.551107	.	.	.	.	.	.	.	.	.	.	.	.	.	.	.
ATP9A	.	.	.	.	1	0	1	0	6.20601	.	6.20601	.	0.757567	.	0.757567	.	6.42648e-09	.	6.42648e-09	.	.	.	.	.	.	.	.	.	.	.	.	.	.	0.757567	.	.	.	.	.	.	.	.	.	.	.	.	.	.	.
FTH1P10	.	.	.	.	1	0	0	1	6.19892	.	.	6.19892	0.652603	.	.	0.652603	3.17135e-10	.	.	3.17135e-10	.	.	0.652603	.	.	.	.	.	.	.	.	.	.	.	.	.	.	.	.	.	.	.	.	3.17135e-10	.	.	.	.	.
ZFAND5	.	.	.	.	1	1	0	0	6.18048	6.18048	.	.	0.554738	0.554738	.	.	7.2233e-12	7.2233e-12	.	.	.	.	.	.	.	.	.	.	.	.	.	.	0.554738	.	.	.	.	.	.	.	.	.	.	.	.	.	.	.	.
KCNT2	.	.	.	.	1	0	1	0	6.07168	.	6.07168	.	1.26599	.	1.26599	.	1.59953e-05	.	1.59953e-05	.	.	.	.	.	.	.	.	1.26599	.	.	.	.	.	.	.	.	.	.	.	.	.	.	.	.	.	.	.	.	1.59953e-05
ACLY	.	.	.	.	1	0	0	1	6.025	.	.	6.025	0.631439	.	.	0.631439	2.87278e-10	.	.	2.87278e-10	.	.	.	.	.	.	.	.	.	.	.	0.631439	.	.	.	.	.	.	.	.	.	.	.	.	.	.	.	.	.
RANBP2	.	.	.	.	1	1	0	0	6.01135	6.01135	.	.	0.525654	0.525654	.	.	3.66484e-12	3.66484e-12	.	.	.	.	.	.	.	.	.	.	.	.	.	.	0.525654	.	.	.	.	.	.	.	.	.	.	.	.	.	.	.	.
TAOK1	.	.	.	.	1	0	1	0	5.94256	.	5.94256	.	0.594295	.	0.594295	.	1.00152e-10	.	1.00152e-10	.	.	.	.	.	.	.	.	.	.	.	.	.	.	0.594295	.	.	.	.	.	.	.	.	.	.	.	.	.	.	.
VGF	.	.	.	.	1	0	0	1	5.92257	.	.	5.92257	1.47848	.	.	1.47848	9.86618e-05	.	.	9.86618e-05	.	.	1.47848	.	.	.	.	.	.	.	.	.	.	.	.	.	.	.	.	.	.	.	.	9.86618e-05	.	.	.	.	.
PRSS2	.	.	.	.	1	1	0	0	5.85599	5.85599	.	.	1.30684	1.30684	.	.	3.30338e-05	3.30338e-05	.	.	1.30684	.	.	.	.	.	.	.	.	.	.	.	.	.	.	.	.	.	.	.	.	3.30338e-05	.	.	.	.	.	.	.
LIMS1	.	.	.	.	1	1	0	0	5.79091	5.79091	.	.	0.570305	0.570305	.	.	7.01359e-11	7.01359e-11	.	.	.	.	.	.	.	.	.	.	.	0.570305	.	.	.	.	.	.	.	.	.	.	.	.	.	.	.	.	.	.	.
ELAVL4	.	.	.	.	1	1	0	0	5.77076	5.77076	.	.	0.598145	0.598145	.	.	2.25028e-10	2.25028e-10	.	.	.	.	.	.	.	.	.	.	.	0.598145	.	.	.	.	.	.	.	.	.	.	.	.	.	.	.	.	.	.	.
BICC1	.	.	.	.	1	0	1	0	5.72964	.	5.72964	.	1.66391	.	1.66391	.	0.000360181	.	0.000360181	.	.	.	.	.	.	.	.	1.66391	.	.	.	.	.	.	.	.	.	.	.	.	.	.	.	.	.	.	.	.	0.000360181
ARNT2	X	.	.	.	1	0	1	0	5.70387	.	5.70387	.	0.582318	.	0.582318	.	1.60283e-10	.	1.60283e-10	.	.	.	.	.	.	.	.	.	.	.	.	.	.	0.582318	.	.	.	.	.	.	.	.	.	.	.	.	.	.	.
ABHD15	.	.	.	.	1	0	0	1	5.70317	.	.	5.70317	0.564058	.	.	0.564058	7.7452e-11	.	.	7.7452e-11	.	.	.	.	.	.	.	.	.	.	.	.	.	.	0.564058	.	.	.	.	.	.	.	.	.	.	.	.	.	.
PPP3CA	.	.	.	.	1	0	1	0	5.67477	.	5.67477	.	0.534698	.	0.534698	.	2.43759e-11	.	2.43759e-11	.	.	.	.	.	.	.	.	.	.	.	.	.	.	0.534698	.	.	.	.	.	.	.	.	.	.	.	.	.	.	.
MT-ND1	.	.	.	.	1	1	0	0	5.65672	5.65672	.	.	0.732709	0.732709	.	.	1.90425e-08	1.90425e-08	.	.	.	.	.	.	.	.	.	.	.	.	.	.	.	.	.	.	.	.	0.732709	.	.	.	.	.	.	.	.	.	.
NPFFR2	.	X	.	.	1	1	0	0	5.64825	5.64825	.	.	1.0963	1.0963	.	.	7.04548e-06	7.04548e-06	.	.	.	.	.	1.0963	.	.	.	.	.	.	.	.	.	.	.	.	.	.	.	.	.	.	.	.	7.04548e-06	.	.	.	.
TPT1	.	.	.	.	1	1	0	0	5.64481	5.64481	.	.	0.786732	0.786732	.	.	6.68331e-08	6.68331e-08	.	.	.	.	.	.	.	.	.	.	.	.	.	.	.	.	.	.	.	.	0.786732	.	.	.	.	.	.	.	.	.	.
SLC9A3R1	.	.	.	.	1	0	0	1	5.60558	.	.	5.60558	0.886895	.	.	0.886895	4.78126e-07	.	.	4.78126e-07	.	.	.	.	.	.	.	.	.	.	.	.	.	.	0.886895	.	.	.	.	.	.	.	.	.	.	.	.	.	.
UGDH	.	.	.	.	1	1	0	0	5.58994	5.58994	.	.	0.512565	0.512565	.	.	1.24221e-11	1.24221e-11	.	.	.	.	.	.	.	.	.	.	.	.	.	.	0.512565	.	.	.	.	.	.	.	.	.	.	.	.	.	.	.	.
RPS23	.	X	.	.	1	1	0	0	5.51269	5.51269	.	.	0.684448	0.684448	.	.	8.82637e-09	8.82637e-09	.	.	.	.	.	.	.	.	.	.	.	.	.	.	.	.	.	.	.	.	0.684448	.	.	.	.	.	.	.	.	.	.
NKTR	.	X	.	.	1	0	1	0	5.42128	.	5.42128	.	0.763761	.	0.763761	.	7.97754e-08	.	7.97754e-08	.	.	.	.	.	.	.	.	.	.	.	.	.	.	0.763761	.	.	.	.	.	.	.	.	.	.	.	.	.	.	.
PLCXD3	.	.	.	.	1	1	0	0	5.41361	5.41361	.	.	1.1332	1.1332	.	.	1.6701e-05	1.6701e-05	.	.	.	.	.	.	.	.	.	.	.	.	.	.	.	.	.	.	.	.	1.1332	.	.	.	.	.	.	.	.	.	.
MDM4	.	.	.	.	1	0	1	0	5.33045	.	5.33045	.	0.663849	.	0.663849	.	9.34084e-09	.	9.34084e-09	.	.	.	.	.	.	.	.	.	.	.	.	.	.	0.663849	.	.	.	.	.	.	.	.	.	.	.	.	.	.	.
KPNA5	.	.	.	.	1	0	1	0	5.31742	.	5.31742	.	0.509561	.	0.509561	.	3.67026e-11	.	3.67026e-11	.	.	.	.	.	.	.	.	.	.	.	.	.	.	0.509561	.	.	.	.	.	.	.	.	.	.	.	.	.	.	.
TP53I13	.	X	.	.	1	0	0	1	5.29312	.	.	5.29312	0.546714	.	.	0.546714	2.08116e-10	.	.	2.08116e-10	.	.	.	.	.	.	.	.	.	.	.	.	.	.	0.546714	.	.	.	.	.	.	.	.	.	.	.	.	.	.
NTRK2	.	X	.	.	1	0	1	0	5.27717	.	5.27717	.	0.907493	.	0.907493	.	1.53069e-06	.	1.53069e-06	.	.	.	.	.	.	.	.	.	.	.	.	.	.	.	.	.	.	.	.	0.907493	.	.	.	.	.	.	.	.	.
GSE1	.	.	.	.	1	1	0	0	5.23647	5.23647	.	.	0.519644	0.519644	.	.	8.37438e-11	8.37438e-11	.	.	.	.	.	.	.	.	.	.	.	.	.	.	0.519644	.	.	.	.	.	.	.	.	.	.	.	.	.	.	.	.
TNRC6A	.	.	.	.	1	0	1	0	5.12462	.	5.12462	.	0.572246	.	0.572246	.	1.1085e-09	.	1.1085e-09	.	.	.	.	.	.	.	.	.	.	.	.	.	.	0.572246	.	.	.	.	.	.	.	.	.	.	.	.	.	.	.
TBL1X	.	.	.	.	1	0	1	0	5.05417	.	5.05417	.	0.677057	.	0.677057	.	3.42845e-08	.	3.42845e-08	.	.	.	.	.	.	.	.	.	.	.	.	.	.	0.677057	.	.	.	.	.	.	.	.	.	.	.	.	.	.	.
SH3KBP1	.	.	.	.	1	0	1	0	5.04065	.	5.04065	.	0.58687	.	0.58687	.	2.57606e-09	.	2.57606e-09	.	.	.	.	.	.	.	.	.	.	.	.	.	.	0.58687	.	.	.	.	.	.	.	.	.	.	.	.	.	.	.
FTL	.	.	.	.	1	0	0	1	5.029	.	.	5.029	0.970866	.	.	0.970866	6.60826e-06	.	.	6.60826e-06	.	.	0.970866	.	.	.	.	.	.	.	.	.	.	.	.	.	.	.	.	.	.	.	.	6.60826e-06	.	.	.	.	.
RIN2	.	.	.	.	1	0	0	1	5.01927	.	.	5.01927	0.759236	.	.	0.759236	2.44932e-07	.	.	2.44932e-07	.	.	.	.	.	.	.	.	.	.	.	0.759236	.	.	.	.	.	.	.	.	.	.	.	.	.	.	.	.	.
CTDSP2	.	.	.	.	1	1	0	0	5.00084	5.00084	.	.	0.502034	0.502034	.	.	1.0936e-10	1.0936e-10	.	.	.	.	.	.	.	.	.	.	.	.	.	.	0.502034	.	.	.	.	.	.	.	.	.	.	.	.	.	.	.	.
DSC2	.	X	.	.	1	0	1	0	4.99952	.	4.99952	.	0.982096	.	0.982096	.	8.11594e-06	.	8.11594e-06	.	.	.	.	.	.	.	.	.	.	.	.	.	.	.	.	.	.	.	.	0.982096	.	.	.	.	.	.	.	.	.
CHST9	.	.	.	.	1	0	0	1	4.99469	.	.	4.99469	0.657821	.	.	0.657821	2.55402e-08	.	.	2.55402e-08	.	.	.	.	.	.	.	.	.	.	.	.	.	.	0.657821	.	.	.	.	.	.	.	.	.	.	.	.	.	.
ODF2L	.	.	.	.	1	0	1	0	4.96022	.	4.96022	.	0.519151	.	0.519151	.	2.78938e-10	.	2.78938e-10	.	.	.	.	.	.	.	.	.	.	.	.	.	.	0.519151	.	.	.	.	.	.	.	.	.	.	.	.	.	.	.
REL	X	.	.	.	1	0	1	0	4.93077	.	4.93077	.	0.614048	.	0.614048	.	9.33389e-09	.	9.33389e-09	.	.	0.614048	.	.	.	.	.	.	.	.	.	.	.	.	.	.	.	.	.	.	.	.	9.33389e-09	.	.	.	.	.	.
PURA	X	.	.	.	1	0	1	0	4.92617	.	4.92617	.	0.621897	.	0.621897	.	1.19894e-08	.	1.19894e-08	.	.	.	.	.	.	.	.	.	.	.	.	.	.	0.621897	.	.	.	.	.	.	.	.	.	.	.	.	.	.	.
DPYD	.	.	.	.	1	1	0	0	4.9155	4.9155	.	.	0.599984	0.599984	.	.	6.4163e-09	6.4163e-09	.	.	.	.	.	.	.	.	.	.	.	.	.	.	.	.	.	.	.	.	0.599984	.	.	.	.	.	.	.	.	.	.
NAV1	.	.	.	.	1	0	1	0	4.89636	.	4.89636	.	0.767545	.	0.767545	.	4.17582e-07	.	4.17582e-07	.	.	.	.	.	.	.	.	.	.	.	.	.	.	0.767545	.	.	.	.	.	.	.	.	.	.	.	.	.	.	.
NBEAL2	.	.	.	.	1	0	1	0	4.78819	.	4.78819	.	0.618141	.	0.618141	.	1.79422e-08	.	1.79422e-08	.	.	.	.	.	.	.	.	.	.	.	.	.	.	0.618141	.	.	.	.	.	.	.	.	.	.	.	.	.	.	.
AGO3	.	.	.	.	1	0	1	0	4.72524	.	4.72524	.	0.523546	.	0.523546	.	9.43052e-10	.	9.43052e-10	.	.	.	.	.	.	.	.	.	.	.	.	.	.	0.523546	.	.	.	.	.	.	.	.	.	.	.	.	.	.	.
IDH1	.	.	.	.	1	1	0	0	4.71152	4.71152	.	.	0.538436	0.538436	.	.	1.77672e-09	1.77672e-09	.	.	.	.	.	.	.	.	.	.	.	.	.	.	0.538436	.	.	.	.	.	.	.	.	.	.	.	.	.	.	.	.
ATRX	.	X	.	.	1	1	0	0	4.68816	4.68816	.	.	0.50081	0.50081	.	.	4.35358e-10	4.35358e-10	.	.	.	.	.	.	.	.	.	.	.	.	.	.	0.50081	.	.	.	.	.	.	.	.	.	.	.	.	.	.	.	.
ECHDC2	.	.	.	.	1	0	1	0	4.68235	.	4.68235	.	0.632944	.	0.632944	.	4.00184e-08	.	4.00184e-08	.	.	.	.	.	.	.	.	.	.	.	.	.	.	0.632944	.	.	.	.	.	.	.	.	.	.	.	.	.	.	.
TMEM164	.	.	.	.	1	0	0	1	4.64597	.	.	4.64597	0.517754	.	.	0.517754	1.06336e-09	.	.	1.06336e-09	.	.	.	.	.	.	.	.	.	.	.	.	.	.	0.517754	.	.	.	.	.	.	.	.	.	.	.	.	.	.
CLK1	.	.	.	.	1	1	0	0	4.61253	4.61253	.	.	0.540173	0.540173	.	.	2.89082e-09	2.89082e-09	.	.	.	.	.	.	.	.	.	.	.	.	.	.	0.540173	.	.	.	.	.	.	.	.	.	.	.	.	.	.	.	.
RGS1	.	.	.	.	1	1	0	0	4.59768	4.59768	.	.	0.861442	0.861442	.	.	4.60052e-06	4.60052e-06	.	.	.	.	.	.	.	.	.	.	.	.	.	.	.	.	.	.	.	.	0.861442	.	.	.	.	.	.	.	.	.	.
SEC24D	.	.	.	.	1	0	1	0	4.58159	.	4.58159	.	0.632414	.	0.632414	.	5.69359e-08	.	5.69359e-08	.	.	.	.	.	.	.	.	.	.	.	.	.	.	0.632414	.	.	.	.	.	.	.	.	.	.	.	.	.	.	.
NNMT	.	.	.	.	1	0	1	0	4.57058	.	4.57058	.	1.73573	.	1.73573	.	0.00232683	.	0.00232683	.	.	.	.	.	1.73573	.	.	.	.	.	.	.	.	.	.	.	.	.	.	.	.	.	.	.	.	0.00232683	.	.	.
LMO7	.	.	.	.	1	0	1	0	4.56552	.	4.56552	.	0.542515	.	0.542515	.	3.8418e-09	.	3.8418e-09	.	.	.	.	.	.	.	.	.	.	.	.	.	.	0.542515	.	.	.	.	.	.	.	.	.	.	.	.	.	.	.
CTDSPL	.	.	.	.	1	0	1	0	4.53716	.	4.53716	.	0.57667	.	0.57667	.	1.35561e-08	.	1.35561e-08	.	.	.	.	.	.	.	.	.	.	.	.	.	.	0.57667	.	.	.	.	.	.	.	.	.	.	.	.	.	.	.
PNISR	.	.	.	.	1	0	1	0	4.34394	.	4.34394	.	0.581955	.	0.581955	.	3.43252e-08	.	3.43252e-08	.	.	.	.	.	.	.	.	.	.	.	.	.	.	0.581955	.	.	.	.	.	.	.	.	.	.	.	.	.	.	.
EEF1A1	.	X	.	.	1	1	0	0	4.33951	4.33951	.	.	0.642915	0.642915	.	.	1.77935e-07	1.77935e-07	.	.	.	.	.	.	.	.	.	.	.	.	.	.	.	.	.	.	.	.	0.642915	.	.	.	.	.	.	.	.	.	.
ARID1B	.	.	.	.	1	0	1	0	4.33622	.	4.33622	.	0.519438	.	0.519438	.	4.48841e-09	.	4.48841e-09	.	.	.	.	.	.	.	.	.	.	.	.	.	.	0.519438	.	.	.	.	.	.	.	.	.	.	.	.	.	.	.
CTAGE5	.	.	.	.	1	0	1	0	4.31566	.	4.31566	.	0.56605	.	0.56605	.	2.37594e-08	.	2.37594e-08	.	.	.	.	.	.	.	.	.	.	.	.	.	.	0.56605	.	.	.	.	.	.	.	.	.	.	.	.	.	.	.
ADGRV1	.	.	.	.	1	1	0	0	4.30695	4.30695	.	.	0.605524	0.605524	.	.	7.71322e-08	7.71322e-08	.	.	.	.	.	.	.	.	.	.	.	.	.	.	.	.	.	.	.	.	0.605524	.	.	.	.	.	.	.	.	.	.
PTMA	.	.	.	.	1	1	0	0	4.29996	4.29996	.	.	0.712457	0.712457	.	.	9.21728e-07	9.21728e-07	.	.	.	.	.	.	.	.	.	.	.	.	.	.	.	.	.	.	.	.	0.712457	.	.	.	.	.	.	.	.	.	.
USP8	.	.	.	.	1	0	1	0	4.23321	.	4.23321	.	0.534858	.	0.534858	.	1.21719e-08	.	1.21719e-08	.	.	.	.	.	.	.	.	.	.	.	.	.	.	0.534858	.	.	.	.	.	.	.	.	.	.	.	.	.	.	.
NR4A2	X	.	.	.	1	0	1	0	4.23238	.	4.23238	.	0.650248	.	0.650248	.	3.09831e-07	.	3.09831e-07	.	.	.	.	.	.	.	.	.	.	.	0.650248	.	.	.	.	.	.	.	.	.	.	.	.	.	.	.	.	.	.
MAGI1	.	.	.	.	1	0	1	0	4.20448	.	4.20448	.	0.579843	.	0.579843	.	5.6096e-08	.	5.6096e-08	.	.	.	.	.	.	.	.	.	.	.	.	.	.	0.579843	.	.	.	.	.	.	.	.	.	.	.	.	.	.	.
FKBP9	.	X	.	.	1	0	0	1	4.19638	.	.	4.19638	0.624065	.	.	0.624065	1.88681e-07	.	.	1.88681e-07	.	.	.	.	.	.	.	.	.	.	.	.	.	.	0.624065	.	.	.	.	.	.	.	.	.	.	.	.	.	.
PDLIM4	.	.	.	.	1	0	1	0	4.19258	.	4.19258	.	0.516928	.	0.516928	.	7.75237e-09	.	7.75237e-09	.	.	.	.	.	.	.	.	.	.	.	.	.	.	0.516928	.	.	.	.	.	.	.	.	.	.	.	.	.	.	.
ARID1A	.	.	.	.	1	0	1	0	4.16365	.	4.16365	.	0.593171	.	0.593171	.	9.56514e-08	.	9.56514e-08	.	.	.	.	.	.	.	.	.	.	.	.	.	.	0.593171	.	.	.	.	.	.	.	.	.	.	.	.	.	.	.
TMEM5	.	.	.	.	1	1	0	0	4.1402	4.1402	.	.	0.554407	0.554407	.	.	3.40574e-08	3.40574e-08	.	.	.	.	.	.	.	.	.	.	.	0.554407	.	.	.	.	.	.	.	.	.	.	.	.	.	.	.	.	.	.	.
RHOB	.	.	.	.	1	0	1	0	4.11525	.	4.11525	.	0.685414	.	0.685414	.	9.90772e-07	.	9.90772e-07	.	.	.	.	.	.	.	.	.	.	.	.	.	.	.	.	.	.	.	.	0.685414	.	.	.	.	.	.	.	.	.
GTF2IP1	.	.	.	.	1	0	1	0	4.10054	.	4.10054	.	0.691795	.	0.691795	.	1.18198e-06	.	1.18198e-06	.	.	.	.	.	.	.	.	.	.	.	.	.	.	0.691795	.	.	.	.	.	.	.	.	.	.	.	.	.	.	.
RAP1GAP2	.	.	.	.	1	1	0	0	4.0575	4.0575	.	.	0.501406	0.501406	.	.	8.0864e-09	8.0864e-09	.	.	.	.	.	.	.	.	.	.	.	.	.	.	0.501406	.	.	.	.	.	.	.	.	.	.	.	.	.	.	.	.
KIAA0408	.	.	.	.	1	1	0	0	4.03945	4.03945	.	.	0.593734	0.593734	.	.	1.57232e-07	1.57232e-07	.	.	.	.	.	.	.	.	.	.	.	.	.	.	.	.	.	.	.	.	0.593734	.	.	.	.	.	.	.	.	.	.
S100A11	.	.	.	.	1	0	1	0	4.03867	.	4.03867	.	0.511864	.	0.511864	.	1.28792e-08	.	1.28792e-08	.	.	.	.	.	.	.	.	.	.	.	.	.	.	0.511864	.	.	.	.	.	.	.	.	.	.	.	.	.	.	.
STK24	.	.	.	.	1	0	1	0	4.03443	.	4.03443	.	0.518616	.	0.518616	.	1.66258e-08	.	1.66258e-08	.	.	.	.	.	.	.	.	.	.	.	.	.	.	0.518616	.	.	.	.	.	.	.	.	.	.	.	.	.	.	.
BHLHE40	X	.	.	.	1	1	0	0	4.028	4.028	.	.	0.981704	0.981704	.	.	7.88728e-05	7.88728e-05	.	.	.	.	.	.	.	.	.	.	.	.	.	.	.	.	.	.	.	.	0.981704	.	.	.	.	.	.	.	.	.	.
RBFOX3	.	.	.	.	1	1	0	0	3.99229	3.99229	.	.	0.627147	0.627147	.	.	4.30729e-07	4.30729e-07	.	.	.	.	.	.	.	.	0.627147	.	.	.	.	.	.	.	.	.	.	.	.	.	.	.	.	.	.	.	.	4.30729e-07	.
CDH10	.	X	.	.	1	0	1	0	3.98976	.	3.98976	.	0.706581	.	0.706581	.	2.25648e-06	.	2.25648e-06	.	.	.	.	.	.	.	.	.	.	.	.	.	.	.	.	.	.	.	.	0.706581	.	.	.	.	.	.	.	.	.
EMP2	.	X	.	.	1	1	0	0	3.96873	3.96873	.	.	0.684385	0.684385	.	.	1.58866e-06	1.58866e-06	.	.	.	.	.	.	.	.	.	.	.	.	.	.	.	.	.	.	.	.	0.684385	.	.	.	.	.	.	.	.	.	.
ACTG1	.	.	.	.	1	1	0	0	3.81392	3.81392	.	.	1.12949	1.12949	.	.	0.000420059	0.000420059	.	.	.	.	.	.	.	.	.	.	.	.	.	.	.	.	.	.	.	.	1.12949	.	.	.	.	.	.	.	.	.	.
NIPBL	.	.	.	.	1	0	1	0	3.80779	.	3.80779	.	0.535782	.	0.535782	.	7.81656e-08	.	7.81656e-08	.	.	.	.	.	.	.	.	.	.	.	.	.	.	0.535782	.	.	.	.	.	.	.	.	.	.	.	.	.	.	.
LDLRAD4	.	X	.	.	1	1	0	0	3.78673	3.78673	.	.	0.954162	0.954162	.	.	0.000107487	0.000107487	.	.	.	.	.	0.954162	.	.	.	.	.	.	.	.	.	.	.	.	.	.	.	.	.	.	.	.	0.000107487	.	.	.	.
MDK	.	.	.	.	1	0	1	0	3.78161	.	3.78161	.	0.597177	.	0.597177	.	4.6507e-07	.	4.6507e-07	.	.	.	.	.	.	.	.	.	.	.	.	.	.	0.597177	.	.	.	.	.	.	.	.	.	.	.	.	.	.	.
PRRG3	.	.	.	.	1	1	0	0	3.74092	3.74092	.	.	0.535962	0.535962	.	.	1.04755e-07	1.04755e-07	.	.	.	.	.	.	.	.	.	.	.	.	.	.	0.535962	.	.	.	.	.	.	.	.	.	.	.	.	.	.	.	.
SMAD9	X	.	.	.	1	0	0	1	3.7369	.	.	3.7369	0.500423	.	.	0.500423	3.40808e-08	.	.	3.40808e-08	.	.	.	.	.	.	.	.	.	.	.	.	.	.	0.500423	.	.	.	.	.	.	.	.	.	.	.	.	.	.
TRIOBP	.	.	.	.	1	1	0	0	3.73279	3.73279	.	.	0.707678	0.707678	.	.	5.31256e-06	5.31256e-06	.	.	.	.	.	0.707678	.	.	.	.	.	.	.	.	.	.	.	.	.	.	.	.	.	.	.	.	5.31256e-06	.	.	.	.
RBBP8	.	.	.	.	1	1	0	0	3.71747	3.71747	.	.	1.34442	1.34442	.	.	0.00171748	0.00171748	.	.	.	.	.	.	.	.	1.34442	.	.	.	.	.	.	.	.	.	.	.	.	.	.	.	.	.	.	.	.	0.00171748	.
GRINA	.	.	.	.	1	0	1	0	3.70953	.	3.70953	.	0.531962	.	0.531962	.	1.0634e-07	.	1.0634e-07	.	.	.	.	.	.	.	.	.	.	.	.	.	.	0.531962	.	.	.	.	.	.	.	.	.	.	.	.	.	.	.
RSF1	.	.	.	.	1	0	1	0	3.70945	.	3.70945	.	0.577186	.	0.577186	.	3.74291e-07	.	3.74291e-07	.	.	.	.	.	.	.	.	.	.	.	.	.	.	0.577186	.	.	.	.	.	.	.	.	.	.	.	.	.	.	.
SEZ6L2	.	X	.	.	1	0	1	0	3.64649	.	3.64649	.	0.670964	.	0.670964	.	3.67531e-06	.	3.67531e-06	.	.	.	.	.	.	.	.	.	.	.	.	.	.	0.670964	.	.	.	.	.	.	.	.	.	.	.	.	.	.	.
CUX1	X	.	.	.	1	1	0	0	3.64249	3.64249	.	.	0.541084	0.541084	.	.	1.85422e-07	1.85422e-07	.	.	.	.	.	.	.	.	.	.	.	0.541084	.	.	.	.	.	.	.	.	.	.	.	.	.	.	.	.	.	.	.
KCNJ15	.	.	.	.	1	1	0	0	3.63452	3.63452	.	.	0.544653	0.544653	.	.	2.12277e-07	2.12277e-07	.	.	.	.	.	.	.	.	.	.	.	.	.	.	0.544653	.	.	.	.	.	.	.	.	.	.	.	.	.	.	.	.
SH3RF1	.	.	.	.	1	0	1	0	3.60823	.	3.60823	.	0.739619	.	0.739619	.	1.32282e-05	.	1.32282e-05	.	.	.	.	.	.	.	.	.	.	.	.	.	.	.	.	.	.	.	.	0.739619	.	.	.	.	.	.	.	.	.
RALYL	.	.	.	.	1	1	0	0	3.60592	3.60592	.	.	0.56233	0.56233	.	.	3.86849e-07	3.86849e-07	.	.	.	.	.	.	.	.	.	.	.	.	.	.	.	.	.	.	.	.	0.56233	.	.	.	.	.	.	.	.	.	.
BUB3	.	.	.	.	1	1	0	0	3.57938	3.57938	.	.	0.558956	0.558956	.	.	3.94742e-07	3.94742e-07	.	.	.	.	.	.	.	.	.	.	.	.	.	.	0.558956	.	.	.	.	.	.	.	.	.	.	.	.	.	.	.	.
ADGRG5	.	.	.	.	1	0	1	0	3.56765	.	3.56765	.	0.568855	.	0.568855	.	5.35002e-07	.	5.35002e-07	.	.	.	.	.	.	.	.	.	.	.	.	.	.	0.568855	.	.	.	.	.	.	.	.	.	.	.	.	.	.	.
RAD21	.	.	.	.	1	0	1	0	3.56759	.	3.56759	.	0.572436	.	0.572436	.	5.85749e-07	.	5.85749e-07	.	.	.	.	.	.	.	.	.	.	.	.	.	.	0.572436	.	.	.	.	.	.	.	.	.	.	.	.	.	.	.
GBP3	.	.	.	.	1	1	0	0	3.55593	3.55593	.	.	1.08713	1.08713	.	.	0.00053588	0.00053588	.	.	.	.	.	.	.	.	.	.	.	.	.	.	.	.	.	1.08713	.	.	.	.	.	.	.	.	.	.	.	.	.
RPL24	.	.	.	.	1	1	0	0	3.53498	3.53498	.	.	0.630537	0.630537	.	.	2.47574e-06	2.47574e-06	.	.	.	.	.	.	.	.	.	.	.	.	.	.	.	.	.	.	.	.	0.630537	.	.	.	.	.	.	.	.	.	.
NQO1	.	.	.	.	1	1	0	0	3.52738	3.52738	.	.	0.528495	0.528495	.	.	2.11645e-07	2.11645e-07	.	.	.	.	.	.	.	.	.	.	.	.	.	.	.	.	.	.	.	.	0.528495	.	.	.	.	.	.	.	.	.	.
SPTBN1	.	.	.	.	1	0	1	0	3.51063	.	3.51063	.	0.54694	.	0.54694	.	3.81355e-07	.	3.81355e-07	.	.	.	.	.	.	.	.	.	.	.	.	.	.	0.54694	.	.	.	.	.	.	.	.	.	.	.	.	.	.	.
AC009014.1	.	.	.	.	1	0	1	0	3.48585	.	3.48585	.	1.24983	.	1.24983	.	0.00162531	.	0.00162531	.	.	.	.	.	1.24983	.	.	.	.	.	.	.	.	.	.	.	.	.	.	.	.	.	.	.	.	0.00162531	.	.	.
BCAS4	.	.	.	.	1	0	1	0	3.47229	.	3.47229	.	0.551172	.	0.551172	.	5.01369e-07	.	5.01369e-07	.	.	.	.	.	.	.	.	.	.	.	.	.	.	0.551172	.	.	.	.	.	.	.	.	.	.	.	.	.	.	.
PBX1	X	.	.	.	1	0	1	0	3.39483	.	3.39483	.	0.521692	.	0.521692	.	3.10927e-07	.	3.10927e-07	.	.	.	.	.	.	.	.	.	.	.	.	.	.	0.521692	.	.	.	.	.	.	.	.	.	.	.	.	.	.	.
GABARAP	.	.	.	.	1	1	0	0	3.39227	3.39227	.	.	0.692282	0.692282	.	.	1.25857e-05	1.25857e-05	.	.	.	.	.	.	.	.	.	.	.	.	.	.	.	.	.	.	.	.	0.692282	.	.	.	.	.	.	.	.	.	.
RAB33B	.	.	.	.	1	1	0	0	3.37101	3.37101	.	.	1.20058	1.20058	.	.	0.00155661	0.00155661	.	.	.	.	.	.	.	.	1.20058	.	.	.	.	.	.	.	.	.	.	.	.	.	.	.	.	.	.	.	.	0.00155661	.
SMG1	.	.	.	.	1	0	1	0	3.36691	.	3.36691	.	0.506328	.	0.506328	.	2.24043e-07	.	2.24043e-07	.	.	.	.	.	.	.	.	.	.	.	.	.	.	0.506328	.	.	.	.	.	.	.	.	.	.	.	.	.	.	.
MAN1A1	.	.	.	.	1	0	1	0	3.33365	.	3.33365	.	0.599182	.	0.599182	.	2.73106e-06	.	2.73106e-06	.	.	.	.	.	.	.	.	.	.	.	.	.	.	0.599182	.	.	.	.	.	.	.	.	.	.	.	.	.	.	.
FAM13C	.	.	.	.	1	1	0	0	3.31834	3.31834	.	.	0.611709	0.611709	.	.	3.76086e-06	3.76086e-06	.	.	.	.	.	.	.	.	.	.	.	.	.	.	.	.	.	.	.	.	0.611709	.	.	.	.	.	.	.	.	.	.
NCKAP1	.	.	.	.	1	0	1	0	3.30775	.	3.30775	.	0.668132	.	0.668132	.	1.12008e-05	.	1.12008e-05	.	.	.	.	.	.	.	.	.	.	.	.	.	.	0.668132	.	.	.	.	.	.	.	.	.	.	.	.	.	.	.
ZCCHC11	.	.	.	.	1	0	1	0	3.29804	.	3.29804	.	0.532748	.	0.532748	.	6.44743e-07	.	6.44743e-07	.	.	.	.	.	.	.	.	.	.	.	.	.	.	0.532748	.	.	.	.	.	.	.	.	.	.	.	.	.	.	.
EP300	.	.	.	.	1	0	1	0	3.29125	.	3.29125	.	0.565076	.	0.565076	.	1.49815e-06	.	1.49815e-06	.	.	.	.	.	.	.	.	.	.	.	.	.	.	0.565076	.	.	.	.	.	.	.	.	.	.	.	.	.	.	.
RTL6	.	.	.	.	1	1	0	0	3.27846	3.27846	.	.	1.09731	1.09731	.	.	0.0010287	0.0010287	.	.	.	.	.	.	.	.	.	.	.	.	.	.	.	.	.	.	.	.	1.09731	.	.	.	.	.	.	.	.	.	.
ZNF302	X	.	.	.	1	1	0	0	3.2721	3.2721	.	.	0.720225	0.720225	.	.	2.86306e-05	2.86306e-05	.	.	.	.	.	.	.	.	.	.	.	.	.	.	.	.	.	.	.	.	0.720225	.	.	.	.	.	.	.	.	.	.
NFIB	X	.	.	.	1	1	0	0	3.15642	3.15642	.	.	0.62767	0.62767	.	.	9.35853e-06	9.35853e-06	.	.	.	.	.	.	.	.	.	.	.	.	.	.	.	.	.	.	.	.	0.62767	.	.	.	.	.	.	.	.	.	.
MAPK8IP2	.	.	.	.	1	0	1	0	3.15424	.	3.15424	.	0.597339	.	0.597339	.	5.24227e-06	.	5.24227e-06	.	.	.	.	.	.	.	.	.	.	.	.	.	.	0.597339	.	.	.	.	.	.	.	.	.	.	.	.	.	.	.
HNRNPA2B1	.	.	.	.	1	1	0	0	3.11931	3.11931	.	.	0.845792	0.845792	.	.	0.000205102	0.000205102	.	.	.	.	.	.	.	.	.	.	.	.	.	.	.	.	.	.	.	.	0.845792	.	.	.	.	.	.	.	.	.	.
A1CF	.	.	.	.	1	0	1	0	3.11483	.	3.11483	.	0.524765	.	0.524765	.	1.15965e-06	.	1.15965e-06	.	.	.	.	.	.	.	.	.	.	.	.	.	.	0.524765	.	.	.	.	.	.	.	.	.	.	.	.	.	.	.
SVOP	.	.	.	.	1	1	0	0	3.09248	3.09248	.	.	0.612418	0.612418	.	.	8.92018e-06	8.92018e-06	.	.	.	.	.	.	.	.	.	.	.	.	.	.	.	.	.	.	.	.	0.612418	.	.	.	.	.	.	.	.	.	.
RND3	.	.	.	.	1	0	1	0	3.08644	.	3.08644	.	0.679199	.	0.679199	.	2.85599e-05	.	2.85599e-05	.	.	.	.	.	.	.	.	.	.	.	.	.	.	.	.	.	.	.	.	0.679199	.	.	.	.	.	.	.	.	.
KIAA0040	.	.	.	.	1	0	1	0	3.07484	.	3.07484	.	1.33307	.	1.33307	.	0.00493643	.	0.00493643	.	.	.	.	.	.	.	.	1.33307	.	.	.	.	.	.	.	.	.	.	.	.	.	.	.	.	.	.	.	.	0.00493643
APLP2	.	X	.	.	1	1	0	0	3.06788	3.06788	.	.	0.5134	0.5134	.	.	1.05774e-06	1.05774e-06	.	.	.	.	.	.	.	.	.	.	.	.	.	.	0.5134	.	.	.	.	.	.	.	.	.	.	.	.	.	.	.	.
SPTB	.	.	.	.	1	0	0	1	3.00834	.	.	3.00834	0.602257	.	.	0.602257	1.01134e-05	.	.	1.01134e-05	.	.	.	.	.	.	.	.	.	.	.	.	.	.	0.602257	.	.	.	.	.	.	.	.	.	.	.	.	.	.
HIST1H1E	.	.	.	.	1	0	1	0	3.00186	.	3.00186	.	0.652734	.	0.652734	.	2.51824e-05	.	2.51824e-05	.	.	.	.	.	.	.	.	0.652734	.	.	.	.	.	.	.	.	.	.	.	.	.	.	.	.	.	.	.	.	2.51824e-05
SRSF11	.	.	.	.	1	0	1	0	2.96084	.	2.96084	.	0.594702	.	0.594702	.	1.05029e-05	.	1.05029e-05	.	.	.	.	.	.	.	.	.	.	.	.	.	.	0.594702	.	.	.	.	.	.	.	.	.	.	.	.	.	.	.
AKAP13	.	.	.	.	1	0	1	0	2.93266	.	2.93266	.	0.566437	.	0.566437	.	6.64689e-06	.	6.64689e-06	.	.	.	.	.	.	.	.	.	.	.	.	.	.	0.566437	.	.	.	.	.	.	.	.	.	.	.	.	.	.	.
MYO1B	.	.	.	.	1	0	1	0	2.92659	.	2.92659	.	0.994991	.	0.994991	.	0.00114465	.	0.00114465	.	.	.	.	.	.	.	.	.	.	.	.	.	.	.	.	.	.	.	.	0.994991	.	.	.	.	.	.	.	.	.
NCOA7	.	.	.	.	1	0	1	0	2.91976	.	2.91976	.	0.605262	.	0.605262	.	1.49979e-05	.	1.49979e-05	.	.	.	.	.	.	.	.	.	.	.	.	.	.	.	.	.	.	.	.	0.605262	.	.	.	.	.	.	.	.	.
TSPAN3	.	X	.	.	1	0	1	0	2.885	.	2.885	.	0.884844	.	0.884844	.	0.000548958	.	0.000548958	.	.	.	.	.	.	.	.	.	.	.	.	.	.	.	.	.	.	.	.	0.884844	.	.	.	.	.	.	.	.	.
KANSL1	.	.	.	.	1	0	1	0	2.86682	.	2.86682	.	0.505624	.	0.505624	.	2.13858e-06	.	2.13858e-06	.	.	.	.	.	.	.	.	.	.	.	.	.	.	0.505624	.	.	.	.	.	.	.	.	.	.	.	.	.	.	.
SMIM24	.	.	.	.	1	0	1	0	2.86003	.	2.86003	.	1.10027	.	1.10027	.	0.00251549	.	0.00251549	.	.	.	.	.	.	.	.	.	.	.	.	.	.	1.10027	.	.	.	.	.	.	.	.	.	.	.	.	.	.	.
DOCK6	.	.	.	.	1	1	0	0	2.85224	2.85224	.	.	1.13041	1.13041	.	.	0.00299793	0.00299793	.	.	.	.	.	1.13041	.	.	.	.	.	.	.	.	.	.	.	.	.	.	.	.	.	.	.	.	0.00299793	.	.	.	.
ARSE	.	X	.	.	1	0	1	0	2.84568	.	2.84568	.	0.533261	.	0.533261	.	4.60909e-06	.	4.60909e-06	.	.	.	.	.	.	.	.	.	.	.	.	.	.	0.533261	.	.	.	.	.	.	.	.	.	.	.	.	.	.	.
PYGO1	.	.	.	.	1	1	0	0	2.82246	2.82246	.	.	0.547485	0.547485	.	.	6.99321e-06	6.99321e-06	.	.	.	.	.	0.547485	.	.	.	.	.	.	.	.	.	.	.	.	.	.	.	.	.	.	.	.	6.99321e-06	.	.	.	.
MMRN1	.	X	.	.	1	1	0	0	2.8055	2.8055	.	.	0.516663	0.516663	.	.	3.71502e-06	3.71502e-06	.	.	.	.	.	.	.	.	.	.	.	.	.	.	.	.	.	.	.	.	0.516663	.	.	.	.	.	.	.	.	.	.
UBR4	.	.	.	.	1	0	1	0	2.78376	.	2.78376	.	0.637173	.	0.637173	.	4.27637e-05	.	4.27637e-05	.	.	.	.	.	.	.	.	.	.	.	.	.	.	0.637173	.	.	.	.	.	.	.	.	.	.	.	.	.	.	.
LMCD1	.	.	.	.	1	0	1	0	2.78128	.	2.78128	.	0.904561	.	0.904561	.	0.000841924	.	0.000841924	.	.	.	.	.	.	.	.	.	.	.	.	.	.	.	.	.	.	.	.	0.904561	.	.	.	.	.	.	.	.	.
HIST2H2BE	.	.	.	.	1	0	1	0	2.7747	.	2.7747	.	0.700927	.	0.700927	.	0.000109997	.	0.000109997	.	.	.	.	.	.	.	.	.	.	.	0.700927	.	.	.	.	.	.	.	.	.	.	.	.	.	.	.	.	.	.
WNK2	.	.	.	.	1	0	1	0	2.76515	.	2.76515	.	0.50162	.	0.50162	.	3.07306e-06	.	3.07306e-06	.	.	.	.	.	.	.	.	.	.	.	.	.	.	0.50162	.	.	.	.	.	.	.	.	.	.	.	.	.	.	.
AEN	.	.	.	.	1	1	0	0	2.74538	2.74538	.	.	0.652098	0.652098	.	.	6.16496e-05	6.16496e-05	.	.	.	.	.	.	.	.	.	.	.	.	.	.	.	.	.	.	.	.	0.652098	.	.	.	.	.	.	.	.	.	.
C15orf52	.	.	.	.	1	0	1	0	2.7163	.	2.7163	.	1.00985	.	1.00985	.	0.00204264	.	0.00204264	.	.	.	.	.	.	.	.	1.00985	.	.	.	.	.	.	.	.	.	.	.	.	.	.	.	.	.	.	.	.	0.00204264
ATP2A3	.	.	.	.	1	1	0	0	2.69369	2.69369	.	.	0.501004	0.501004	.	.	4.20164e-06	4.20164e-06	.	.	.	.	.	.	.	.	.	.	.	.	.	.	0.501004	.	.	.	.	.	.	.	.	.	.	.	.	.	.	.	.
MR1	.	X	.	.	1	0	0	1	2.68674	.	.	2.68674	0.514449	.	.	0.514449	5.9901e-06	.	.	5.9901e-06	.	.	.	.	.	.	.	.	.	.	.	.	.	.	0.514449	.	.	.	.	.	.	.	.	.	.	.	.	.	.
ANKRD36	.	.	.	.	1	0	1	0	2.681	.	2.681	.	0.508895	.	0.508895	.	5.39155e-06	.	5.39155e-06	.	.	.	.	.	.	.	.	.	.	.	.	.	.	0.508895	.	.	.	.	.	.	.	.	.	.	.	.	.	.	.
SFPQ	.	.	.	.	1	0	1	0	2.6384	.	2.6384	.	0.551762	.	0.551762	.	1.65283e-05	.	1.65283e-05	.	.	.	.	.	.	.	.	.	.	.	.	.	.	0.551762	.	.	.	.	.	.	.	.	.	.	.	.	.	.	.
TMEM2	.	X	.	.	1	1	0	0	2.62736	2.62736	.	.	0.511643	0.511643	.	.	7.32594e-06	7.32594e-06	.	.	.	.	.	.	.	.	.	.	.	.	.	.	.	.	.	.	.	.	0.511643	.	.	.	.	.	.	.	.	.	.
RPL13A	.	.	.	.	1	1	0	0	2.61708	2.61708	.	.	0.571353	0.571353	.	.	2.62721e-05	2.62721e-05	.	.	.	.	.	.	.	.	.	.	.	.	.	.	.	.	.	.	.	.	0.571353	.	.	.	.	.	.	.	.	.	.
RPS27A	.	.	.	.	1	1	0	0	2.60969	2.60969	.	.	0.550297	0.550297	.	.	1.80995e-05	1.80995e-05	.	.	.	.	.	.	.	.	.	.	.	.	.	.	.	.	.	.	.	.	0.550297	.	.	.	.	.	.	.	.	.	.
MYH9	.	X	.	.	1	0	1	0	2.60949	.	2.60949	.	0.501744	.	0.501744	.	6.29736e-06	.	6.29736e-06	.	.	.	.	.	.	.	.	.	.	.	.	.	.	0.501744	.	.	.	.	.	.	.	.	.	.	.	.	.	.	.
SNAP25	.	.	.	.	1	1	0	0	2.59535	2.59535	.	.	0.941375	0.941375	.	.	0.00174994	0.00174994	.	.	.	.	.	.	.	.	.	.	.	.	.	.	.	.	.	.	.	.	0.941375	.	.	.	.	.	.	.	.	.	.
GLCCI1	.	.	.	.	1	1	0	0	2.592	2.592	.	.	0.574895	0.574895	.	.	3.09988e-05	3.09988e-05	.	.	.	.	.	.	.	.	.	.	.	.	.	.	.	.	.	.	.	.	0.574895	.	.	.	.	.	.	.	.	.	.
SH3BGRL2	.	.	.	.	1	1	0	0	2.58562	2.58562	.	.	1.25262	1.25262	.	.	0.00862632	0.00862632	.	.	.	.	.	.	.	.	.	.	.	.	.	.	.	.	.	.	.	.	1.25262	.	.	.	.	.	.	.	.	.	.
CHD9	.	.	.	.	1	0	1	0	2.58388	.	2.58388	.	0.554354	.	0.554354	.	2.18243e-05	.	2.18243e-05	.	.	.	.	.	.	.	.	.	.	.	.	.	.	0.554354	.	.	.	.	.	.	.	.	.	.	.	.	.	.	.
ADCYAP1	.	.	.	.	1	1	0	0	2.57114	2.57114	.	.	0.502836	0.502836	.	.	7.704e-06	7.704e-06	.	.	.	.	.	.	.	.	.	.	.	.	.	.	.	.	.	.	.	.	0.502836	.	.	.	.	.	.	.	.	.	.
IRGQ	.	.	.	.	1	0	1	0	2.56208	.	2.56208	.	0.509332	.	0.509332	.	9.32635e-06	.	9.32635e-06	.	.	.	.	.	.	.	.	.	.	.	.	.	.	0.509332	.	.	.	.	.	.	.	.	.	.	.	.	.	.	.
COMMD6	.	.	.	.	1	1	0	0	2.54602	2.54602	.	.	0.508042	0.508042	.	.	9.74022e-06	9.74022e-06	.	.	.	.	.	.	.	.	.	.	.	.	.	.	.	.	.	.	.	.	0.508042	.	.	.	.	.	.	.	.	.	.
GFOD2	.	.	.	.	1	0	1	0	2.54171	.	2.54171	.	0.543247	.	0.543247	.	2.0954e-05	.	2.0954e-05	.	.	.	.	.	.	.	.	.	.	.	.	.	.	0.543247	.	.	.	.	.	.	.	.	.	.	.	.	.	.	.
KLHL42	.	.	.	.	1	0	0	1	2.53656	.	.	2.53656	0.503374	.	.	0.503374	9.13859e-06	.	.	9.13859e-06	.	.	.	.	.	.	.	.	.	.	.	0.503374	.	.	.	.	.	.	.	.	.	.	.	.	.	.	.	.	.
EPB41L2	.	.	.	.	1	1	0	0	2.51782	2.51782	.	.	1.14064	1.14064	.	.	0.00620342	0.00620342	.	.	.	.	.	1.14064	.	.	.	.	.	.	.	.	.	.	.	.	.	.	.	.	.	.	.	.	0.00620342	.	.	.	.
STMN1	.	.	.	.	1	0	1	0	2.4786	.	2.4786	.	0.645629	.	0.645629	.	0.000144861	.	0.000144861	.	.	.	.	.	.	.	.	.	.	.	.	.	.	0.645629	.	.	.	.	.	.	.	.	.	.	.	.	.	.	.
QPCT	.	.	.	.	1	0	1	0	2.45773	.	2.45773	.	0.501137	.	0.501137	.	1.24647e-05	.	1.24647e-05	.	.	.	.	.	.	.	.	.	.	.	.	.	.	0.501137	.	.	.	.	.	.	.	.	.	.	.	.	.	.	.
PNN	.	.	.	.	1	0	1	0	2.43317	.	2.43317	.	0.552428	.	0.552428	.	3.93996e-05	.	3.93996e-05	.	.	.	.	.	.	.	.	.	.	.	.	.	.	0.552428	.	.	.	.	.	.	.	.	.	.	.	.	.	.	.
MGEA5	.	.	.	.	1	0	1	0	2.41806	.	2.41806	.	0.616942	.	0.616942	.	0.000120382	.	0.000120382	.	.	.	.	.	.	.	.	.	.	.	.	.	.	0.616942	.	.	.	.	.	.	.	.	.	.	.	.	.	.	.
RASSF7	.	.	.	.	1	0	1	0	2.41666	.	2.41666	.	0.550481	.	0.550481	.	4.073e-05	.	4.073e-05	.	.	.	.	.	.	.	.	.	.	.	.	.	.	0.550481	.	.	.	.	.	.	.	.	.	.	.	.	.	.	.
ST5	.	.	.	.	1	1	0	0	2.40492	2.40492	.	.	0.543574	0.543574	.	.	3.76466e-05	3.76466e-05	.	.	.	.	.	.	.	.	.	.	.	.	.	.	.	.	.	.	.	.	0.543574	.	.	.	.	.	.	.	.	.	.
JMY	.	.	.	.	1	1	0	0	2.39378	2.39378	.	.	0.89046	0.89046	.	.	0.00204998	0.00204998	.	.	.	.	.	.	.	.	0.89046	.	.	.	.	.	.	.	.	.	.	.	.	.	.	.	.	.	.	.	.	0.00204998	.
ALPK3	.	.	.	.	1	0	1	0	2.37842	.	2.37842	.	0.654871	.	0.654871	.	0.000233402	.	0.000233402	.	.	.	.	.	.	.	.	.	.	.	.	.	.	0.654871	.	.	.	.	.	.	.	.	.	.	.	.	.	.	.
FNIP2	.	.	.	.	1	0	0	1	2.37092	.	.	2.37092	0.693844	.	.	0.693844	0.000382751	.	.	0.000382751	.	.	.	.	.	.	.	.	.	.	.	0.693844	.	.	.	.	.	.	.	.	.	.	.	.	.	.	.	.	.
LSR	.	.	.	.	1	1	0	0	2.3666	2.3666	.	.	0.855489	0.855489	.	.	0.0017125	0.0017125	.	.	.	.	.	0.855489	.	.	.	.	.	.	.	.	.	.	.	.	.	.	.	.	.	.	.	.	0.0017125	.	.	.	.
SYT13	.	.	.	.	1	1	0	0	2.35925	2.35925	.	.	0.602564	0.602564	.	.	0.00012152	0.00012152	.	.	.	.	.	.	.	.	.	.	.	.	.	.	.	.	.	.	.	.	0.602564	.	.	.	.	.	.	.	.	.	.
PFKP	.	.	.	.	1	0	1	0	2.33368	.	2.33368	.	0.625044	.	0.625044	.	0.000184658	.	0.000184658	.	.	.	.	.	.	.	.	.	.	.	.	.	.	.	.	.	.	.	.	0.625044	.	.	.	.	.	.	.	.	.
PCMTD1	.	.	.	.	1	1	0	0	2.31814	2.31814	.	.	1.61213	1.61213	.	.	0.0364809	0.0364809	.	.	.	.	.	.	.	.	.	.	.	.	.	.	.	.	.	1.61213	.	.	.	.	.	.	.	.	.	.	.	.	.
APBA1	.	.	.	.	1	1	0	0	2.31387	2.31387	.	.	1.07839	1.07839	.	.	0.00715051	0.00715051	.	.	.	.	.	.	.	.	1.07839	.	.	.	.	.	.	.	.	.	.	.	.	.	.	.	.	.	.	.	.	0.00715051	.
NPDC1	.	.	.	.	1	0	1	0	2.31073	.	2.31073	.	0.624518	.	0.624518	.	0.000199516	.	0.000199516	.	.	0.624518	.	.	.	.	.	.	.	.	.	.	.	.	.	.	.	.	.	.	.	.	0.000199516	.	.	.	.	.	.
SLC18A2	.	X	.	.	1	0	0	1	2.27368	.	.	2.27368	0.51966	.	.	0.51966	4.21387e-05	.	.	4.21387e-05	.	.	.	.	.	.	.	.	.	.	.	.	.	.	0.51966	.	.	.	.	.	.	.	.	.	.	.	.	.	.
FBXO9	.	.	.	.	1	1	0	0	2.26714	2.26714	.	.	1.53138	1.53138	.	.	0.0330779	0.0330779	.	.	.	.	.	.	.	.	.	.	.	.	.	.	.	.	.	1.53138	.	.	.	.	.	.	.	.	.	.	.	.	.
RPL34	.	.	.	.	1	1	0	0	2.26631	2.26631	.	.	0.54558	0.54558	.	.	7.01549e-05	7.01549e-05	.	.	.	.	.	.	.	.	.	.	.	.	.	.	.	.	.	.	.	.	0.54558	.	.	.	.	.	.	.	.	.	.
FAM126B	.	.	.	.	1	1	0	0	2.25258	2.25258	.	.	1.52355	1.52355	.	.	0.0332267	0.0332267	.	.	.	.	.	.	.	.	.	.	.	.	.	.	.	.	.	1.52355	.	.	.	.	.	.	.	.	.	.	.	.	.
GLRX	.	.	.	.	1	0	1	0	2.24758	.	2.24758	.	0.626731	.	0.626731	.	0.000259303	.	0.000259303	.	.	.	.	.	.	.	.	.	.	.	.	.	.	.	.	.	.	.	.	0.626731	.	.	.	.	.	.	.	.	.
APP	.	X	.	.	1	1	0	0	2.24327	2.24327	.	.	1.4014	1.4014	.	.	0.0250763	0.0250763	.	.	.	.	.	1.4014	.	.	.	.	.	.	.	.	.	.	.	.	.	.	.	.	.	.	.	.	0.0250763	.	.	.	.
FAM200B	X	.	.	.	1	1	0	0	2.24283	2.24283	.	.	0.551808	0.551808	.	.	8.61947e-05	8.61947e-05	.	.	.	.	.	.	.	.	.	.	.	.	.	.	.	.	.	.	.	.	0.551808	.	.	.	.	.	.	.	.	.	.
SPINK9	.	.	.	.	1	0	0	1	2.23997	.	.	2.23997	0.507257	.	.	0.507257	3.83846e-05	.	.	3.83846e-05	.	.	.	.	.	.	.	.	.	.	.	0.507257	.	.	.	.	.	.	.	.	.	.	.	.	.	.	.	.	.
RABGAP1L	.	.	.	.	1	1	0	0	2.23188	2.23188	.	.	0.996058	0.996058	.	.	0.00574491	0.00574491	.	.	.	.	.	.	.	.	.	.	.	.	.	.	.	.	.	.	.	.	0.996058	.	.	.	.	.	.	.	.	.	.
HDAC9	.	.	.	.	1	1	0	0	2.22803	2.22803	.	.	0.565954	0.565954	.	.	0.00011567	0.00011567	.	.	.	.	.	.	.	.	0.565954	.	.	.	.	.	.	.	.	.	.	.	.	.	.	.	.	.	.	.	.	0.00011567	.
MIB2	.	.	.	.	1	1	0	0	2.19078	2.19078	.	.	0.627838	0.627838	.	.	0.000324033	0.000324033	.	.	.	.	.	0.627838	.	.	.	.	.	.	.	.	.	.	.	.	.	.	.	.	.	.	.	.	0.000324033	.	.	.	.
SMARCA2	.	.	.	.	1	0	1	0	2.17893	.	2.17893	.	0.592946	.	0.592946	.	0.00021147	.	0.00021147	.	.	.	.	.	.	.	.	.	.	.	.	.	.	0.592946	.	.	.	.	.	.	.	.	.	.	.	.	.	.	.
TENM2	.	X	.	.	1	0	1	0	2.17556	.	2.17556	.	0.527782	.	0.527782	.	7.5494e-05	.	7.5494e-05	.	.	.	.	.	.	.	.	.	.	.	.	.	.	.	.	.	0.527782	.	.	.	.	.	.	.	.	.	.	.	.
HLA-A	.	X	.	.	1	0	1	0	2.16949	.	2.16949	.	0.737841	.	0.737841	.	0.0011473	.	0.0011473	.	.	.	.	.	.	.	.	.	.	.	.	.	.	.	.	.	.	.	.	0.737841	.	.	.	.	.	.	.	.	.
NPIPB12	.	.	.	.	1	0	1	0	2.15691	.	2.15691	.	0.621914	.	0.621914	.	0.000340262	.	0.000340262	.	.	.	.	.	.	.	.	.	.	.	.	.	.	0.621914	.	.	.	.	.	.	.	.	.	.	.	.	.	.	.
CDC42BPA	.	.	.	.	1	0	1	0	2.12668	.	2.12668	.	0.530708	.	0.530708	.	9.83461e-05	.	9.83461e-05	.	.	.	.	.	.	.	.	.	.	.	.	.	.	0.530708	.	.	.	.	.	.	.	.	.	.	.	.	.	.	.
PDE4DIP	.	.	.	.	1	1	0	0	2.10462	2.10462	.	.	0.756666	0.756666	.	.	0.00165412	0.00165412	.	.	.	.	.	.	.	.	.	.	.	.	.	.	.	.	.	.	.	.	0.756666	.	.	.	.	.	.	.	.	.	.
SUPT5H	.	.	.	.	1	0	1	0	2.02962	.	2.02962	.	0.527838	.	0.527838	.	0.000142837	.	0.000142837	.	.	.	.	.	.	.	.	.	.	.	.	.	.	0.527838	.	.	.	.	.	.	.	.	.	.	.	.	.	.	.
IKZF2	X	.	.	.	1	1	0	0	2.02732	2.02732	.	.	0.994013	0.994013	.	.	0.00913003	0.00913003	.	.	.	.	.	.	.	.	.	.	.	.	.	.	.	.	.	0.994013	.	.	.	.	.	.	.	.	.	.	.	.	.
AC083899.1	.	.	.	.	1	0	1	0	2.01264	.	2.01264	.	0.729769	.	0.729769	.	0.00174618	.	0.00174618	.	.	.	.	.	.	.	.	0.729769	.	.	.	.	.	.	.	.	.	.	.	.	.	.	.	.	.	.	.	.	0.00174618
MIDN	.	.	.	.	1	0	1	0	2.01068	.	2.01068	.	0.959116	.	0.959116	.	0.00800967	.	0.00800967	.	.	.	.	.	0.959116	.	.	.	.	.	.	.	.	.	.	.	.	.	.	.	.	.	.	.	.	0.00800967	.	.	.
SCN2A	.	X	.	.	1	1	0	0	2.00471	2.00471	.	.	0.788415	0.788415	.	.	0.00286607	0.00286607	.	.	.	.	.	0.788415	.	.	.	.	.	.	.	.	.	.	.	.	.	.	.	.	.	.	.	.	0.00286607	.	.	.	.
RPS6KA3	.	.	.	.	1	0	1	0	1.99604	.	1.99604	.	0.538746	.	0.538746	.	0.000197254	.	0.000197254	.	.	.	.	.	.	.	.	.	.	.	.	.	.	0.538746	.	.	.	.	.	.	.	.	.	.	.	.	.	.	.
CACNA2D3	.	.	.	.	1	0	1	0	1.99545	.	1.99545	.	1.17272	.	1.17272	.	0.0198813	.	0.0198813	.	.	.	.	.	.	.	.	.	.	.	.	.	.	.	.	.	1.17272	.	.	.	.	.	.	.	.	.	.	.	.
PISD	.	.	.	.	1	0	1	0	1.97935	.	1.97935	.	0.542977	.	0.542977	.	0.000226272	.	0.000226272	.	.	.	.	.	.	.	.	.	.	.	.	.	.	0.542977	.	.	.	.	.	.	.	.	.	.	.	.	.	.	.
AMFR	.	.	.	.	1	1	0	0	1.97295	1.97295	.	.	0.753741	0.753741	.	.	0.00241245	0.00241245	.	.	.	.	.	.	.	.	.	.	.	.	.	.	.	.	.	.	.	.	0.753741	.	.	.	.	.	.	.	.	.	.
SCN9A	.	X	.	.	1	1	0	0	1.96166	1.96166	.	.	0.511502	0.511502	.	.	0.000146185	0.000146185	.	.	.	.	.	.	.	.	.	.	.	.	.	.	.	.	.	.	.	.	0.511502	.	.	.	.	.	.	.	.	.	.
ATXN7L3B	.	.	.	.	1	1	0	0	1.92706	1.92706	.	.	0.962915	0.962915	.	.	0.00997067	0.00997067	.	.	.	.	.	.	.	.	.	.	.	.	.	.	.	.	.	.	.	.	0.962915	.	.	.	.	.	.	.	.	.	.
RPL6	.	.	.	.	1	1	0	0	1.91797	1.91797	.	.	0.590253	0.590253	.	.	0.00056312	0.00056312	.	.	.	.	.	.	.	.	.	.	.	.	.	.	.	.	.	.	.	.	0.590253	.	.	.	.	.	.	.	.	.	.
NFE2L1	X	.	.	.	1	1	0	0	1.91012	1.91012	.	.	0.576377	0.576377	.	.	0.000485272	0.000485272	.	.	.	.	.	.	.	.	.	.	.	.	.	.	.	.	.	.	.	.	0.576377	.	.	.	.	.	.	.	.	.	.
MAN1C1	.	.	.	.	1	0	0	1	1.90839	.	.	1.90839	0.547658	.	.	0.547658	0.00032761	.	.	0.00032761	.	.	.	.	.	.	.	.	.	.	.	0.547658	.	.	.	.	.	.	.	.	.	.	.	.	.	.	.	.	.
NCOA1	X	.	.	.	1	0	1	0	1.90776	.	1.90776	.	0.506608	.	0.506608	.	0.000171495	.	0.000171495	.	.	.	.	.	.	.	.	.	.	.	.	.	.	0.506608	.	.	.	.	.	.	.	.	.	.	.	.	.	.	.
ARID4B	.	.	.	.	1	0	1	0	1.89143	.	1.89143	.	0.505983	.	0.505983	.	0.000182755	.	0.000182755	.	.	.	.	.	.	.	.	.	.	.	.	.	.	0.505983	.	.	.	.	.	.	.	.	.	.	.	.	.	.	.
FAM117A	.	.	.	.	1	1	0	0	1.87865	1.87865	.	.	1.20758	1.20758	.	.	0.0278154	0.0278154	.	.	.	.	.	1.20758	.	.	.	.	.	.	.	.	.	.	.	.	.	.	.	.	.	.	.	.	0.0278154	.	.	.	.
MLXIP	X	.	.	.	1	0	1	0	1.84576	.	1.84576	.	0.583682	.	0.583682	.	0.000688218	.	0.000688218	.	.	.	.	.	.	.	.	.	.	.	.	.	.	0.583682	.	.	.	.	.	.	.	.	.	.	.	.	.	.	.
RNF213	.	.	.	.	1	0	1	0	1.82085	.	1.82085	.	0.517836	.	0.517836	.	0.000304599	.	0.000304599	.	.	.	.	.	.	.	.	.	.	.	.	.	.	0.517836	.	.	.	.	.	.	.	.	.	.	.	.	.	.	.
FKBP1A	.	.	.	.	1	1	0	0	1.81535	1.81535	.	.	0.689923	0.689923	.	.	0.00233761	0.00233761	.	.	.	.	.	.	.	.	.	.	.	.	.	.	.	.	.	.	.	.	0.689923	.	.	.	.	.	.	.	.	.	.
NOSTRIN	.	.	.	.	1	0	1	0	1.79767	.	1.79767	.	0.734309	.	0.734309	.	0.00356366	.	0.00356366	.	.	.	.	.	.	.	.	.	.	.	.	.	.	.	.	.	.	.	.	0.734309	.	.	.	.	.	.	.	.	.
PATJ	.	.	.	.	1	0	1	0	1.78231	.	1.78231	.	0.524092	.	0.524092	.	0.000397422	.	0.000397422	.	.	.	.	.	.	.	.	.	.	.	.	.	.	0.524092	.	.	.	.	.	.	.	.	.	.	.	.	.	.	.
CREBRF	.	.	.	.	1	1	0	0	1.75185	1.75185	.	.	0.507793	0.507793	.	.	0.000354878	0.000354878	.	.	.	.	.	.	.	.	.	.	.	0.507793	.	.	.	.	.	.	.	.	.	.	.	.	.	.	.	.	.	.	.
SPA17	.	.	.	.	1	1	0	0	1.75032	1.75032	.	.	1.02879	1.02879	.	.	0.0198912	0.0198912	.	.	.	.	.	.	.	.	1.02879	.	.	.	.	.	.	.	.	.	.	.	.	.	.	.	.	.	.	.	.	0.0198912	.
PLIN2	.	.	.	.	1	0	1	0	1.7472	.	1.7472	.	0.501045	.	0.501045	.	0.000325748	.	0.000325748	.	.	.	.	.	.	.	.	.	.	.	.	.	.	0.501045	.	.	.	.	.	.	.	.	.	.	.	.	.	.	.
MACF1	.	.	.	.	1	0	1	0	1.74089	.	1.74089	.	0.602929	.	0.602929	.	0.001296	.	0.001296	.	.	.	.	.	.	.	.	.	.	.	.	.	.	0.602929	.	.	.	.	.	.	.	.	.	.	.	.	.	.	.
TMEM160	.	.	.	.	1	0	1	0	1.73413	.	1.73413	.	0.694597	.	0.694597	.	0.00318719	.	0.00318719	.	.	.	.	.	0.694597	.	.	.	.	.	.	.	.	.	.	.	.	.	.	.	.	.	.	.	.	0.00318719	.	.	.
GNG5	.	.	.	.	1	0	1	0	1.72	.	1.72	.	1.28168	.	1.28168	.	0.0454997	.	0.0454997	.	.	.	.	.	1.28168	.	.	.	.	.	.	.	.	.	.	.	.	.	.	.	.	.	.	.	.	0.0454997	.	.	.
TSPAN13	.	X	.	.	1	0	0	1	1.69471	.	.	1.69471	0.585688	.	.	0.585688	0.00127779	.	.	0.00127779	.	.	.	.	.	.	.	.	.	.	.	.	.	.	0.585688	.	.	.	.	.	.	.	.	.	.	.	.	.	.
H1FX	.	.	.	.	1	0	1	0	1.68258	.	1.68258	.	0.615955	.	0.615955	.	0.00185499	.	0.00185499	.	.	0.615955	.	.	.	.	.	.	.	.	.	.	.	.	.	.	.	.	.	.	.	.	0.00185499	.	.	.	.	.	.
NUDT2	.	.	.	.	1	1	0	0	1.68069	1.68069	.	.	0.690677	0.690677	.	.	0.00368645	0.00368645	.	.	.	.	.	.	.	.	0.690677	.	.	.	.	.	.	.	.	.	.	.	.	.	.	.	.	.	.	.	.	0.00368645	.
DUSP1	.	.	.	.	1	1	0	0	1.64357	1.64357	.	.	1.0033	1.0033	.	.	0.0230058	0.0230058	.	.	.	.	.	.	.	.	.	.	.	.	.	.	.	.	.	.	.	.	1.0033	.	.	.	.	.	.	.	.	.	.
PRRC2B	.	.	.	.	1	1	0	0	1.60475	1.60475	.	.	0.789255	0.789255	.	.	0.00926291	0.00926291	.	.	.	.	.	.	.	.	.	.	.	.	.	.	.	.	.	.	.	.	0.789255	.	.	.	.	.	.	.	.	.	.
CST3	.	.	.	.	1	0	1	0	1.56358	.	1.56358	.	0.510455	.	0.510455	.	0.000864747	.	0.000864747	.	.	.	.	.	.	.	.	.	.	.	.	.	.	0.510455	.	.	.	.	.	.	.	.	.	.	.	.	.	.	.
SREK1	.	.	.	.	1	0	1	0	1.54704	.	1.54704	.	0.533909	.	0.533909	.	0.00126599	.	0.00126599	.	.	.	.	.	.	.	.	.	.	.	.	.	.	0.533909	.	.	.	.	.	.	.	.	.	.	.	.	.	.	.
IRF2BP2	.	.	.	.	1	0	1	0	1.52332	.	1.52332	.	0.539285	.	0.539285	.	0.00149726	.	0.00149726	.	.	.	.	.	.	.	.	.	.	.	.	.	.	0.539285	.	.	.	.	.	.	.	.	.	.	.	.	.	.	.
CR788268.1	.	.	.	.	1	0	1	0	1.52059	.	1.52059	.	0.596531	.	0.596531	.	0.00282446	.	0.00282446	.	.	.	.	.	.	.	.	0.596531	.	.	.	.	.	.	.	.	.	.	.	.	.	.	.	.	.	.	.	.	0.00282446
LRP12	.	X	.	.	1	1	0	0	1.51416	1.51416	.	.	1.01626	1.01626	.	.	0.0323648	0.0323648	.	.	.	.	.	.	.	.	1.01626	.	.	.	.	.	.	.	.	.	.	.	.	.	.	.	.	.	.	.	.	0.0323648	.
PNMT	.	.	.	.	1	1	0	0	1.51241	1.51241	.	.	1.14585	1.14585	.	.	0.0478741	0.0478741	.	.	.	.	.	1.14585	.	.	.	.	.	.	.	.	.	.	.	.	.	.	.	.	.	.	.	.	0.0478741	.	.	.	.
ROBO1	.	X	.	.	1	1	0	0	1.47417	1.47417	.	.	0.568253	0.568253	.	.	0.0025456	0.0025456	.	.	.	.	.	.	.	.	.	.	.	.	.	.	.	.	.	.	.	.	0.568253	.	.	.	.	.	.	.	.	.	.
SLC2A13	.	X	.	.	1	1	0	0	1.4499	1.4499	.	.	0.830645	0.830645	.	.	0.0179674	0.0179674	.	.	.	.	.	.	.	.	.	.	.	.	.	.	.	.	.	.	.	.	0.830645	.	.	.	.	.	.	.	.	.	.
RAP1B	.	.	.	.	1	1	0	0	1.44506	1.44506	.	.	1.10877	1.10877	.	.	0.0497399	0.0497399	.	.	.	.	.	.	.	.	1.10877	.	.	.	.	.	.	.	.	.	.	.	.	.	.	.	.	.	.	.	.	0.0497399	.
IFIT1	.	.	.	.	1	1	0	0	1.44276	1.44276	.	.	0.69538	0.69538	.	.	0.00841814	0.00841814	.	.	.	.	.	.	.	.	.	.	.	.	.	.	.	.	.	.	.	.	0.69538	.	.	.	.	.	.	.	.	.	.
HSD17B11	.	.	.	.	1	1	0	0	1.44253	1.44253	.	.	0.591814	0.591814	.	.	0.00365196	0.00365196	.	.	.	.	.	.	.	.	.	.	.	.	.	.	.	.	.	.	.	.	0.591814	.	.	.	.	.	.	.	.	.	.
AC183084.1	.	.	.	.	1	1	0	0	1.44162	1.44162	.	.	0.544948	0.544948	.	.	0.00226243	0.00226243	.	.	.	.	.	0.544948	.	.	.	.	.	.	.	.	.	.	.	.	.	.	.	.	.	.	.	.	0.00226243	.	.	.	.
TMEM245	.	X	.	.	1	0	1	0	1.43549	.	1.43549	.	0.562327	.	0.562327	.	0.00280046	.	0.00280046	.	.	.	.	.	.	.	.	.	.	.	.	.	.	0.562327	.	.	.	.	.	.	.	.	.	.	.	.	.	.	.
FAM46A	.	.	.	.	1	0	1	0	1.41022	.	1.41022	.	0.563766	.	0.563766	.	0.00315184	.	0.00315184	.	.	.	.	.	.	.	.	.	.	.	.	.	.	0.563766	.	.	.	.	.	.	.	.	.	.	.	.	.	.	.
ITGB1	.	X	.	.	1	0	1	0	1.40551	.	1.40551	.	0.546246	.	0.546246	.	0.00267279	.	0.00267279	.	.	.	.	.	.	.	.	.	.	.	.	.	.	0.546246	.	.	.	.	.	.	.	.	.	.	.	.	.	.	.
RPL14	.	.	.	.	1	1	0	0	1.39796	1.39796	.	.	0.907691	0.907691	.	.	0.0288315	0.0288315	.	.	.	.	.	.	.	.	0.907691	.	.	.	.	.	.	.	.	.	.	.	.	.	.	.	.	.	.	.	.	0.0288315	.
SRRM2	.	.	.	.	1	0	1	0	1.39049	.	1.39049	.	0.744742	.	0.744742	.	0.0135809	.	0.0135809	.	.	.	.	.	.	.	.	.	.	.	.	.	.	0.744742	.	.	.	.	.	.	.	.	.	.	.	.	.	.	.
FABP5P7	.	.	.	.	1	0	1	0	1.34993	.	1.34993	.	0.576256	.	0.576256	.	0.00454383	.	0.00454383	.	.	.	.	.	.	.	.	0.576256	.	.	.	.	.	.	.	.	.	.	.	.	.	.	.	.	.	.	.	.	0.00454383
SESTD1	.	.	.	.	1	0	1	0	1.34782	.	1.34782	.	0.525721	.	0.525721	.	0.00273052	.	0.00273052	.	.	.	.	.	.	.	.	.	.	.	.	.	.	0.525721	.	.	.	.	.	.	.	.	.	.	.	.	.	.	.
PITPNC1	.	.	.	.	1	1	0	0	1.34365	1.34365	.	.	0.582383	0.582383	.	.	0.00493002	0.00493002	.	.	.	.	.	.	.	.	.	.	.	.	.	.	.	.	.	.	.	.	0.582383	.	.	.	.	.	.	.	.	.	.
POLE2	.	.	.	.	1	1	0	0	1.3153	1.3153	.	.	0.646411	0.646411	.	.	0.00923069	0.00923069	.	.	.	.	.	0.646411	.	.	.	.	.	.	.	.	.	.	.	.	.	.	.	.	.	.	.	.	0.00923069	.	.	.	.
SMAD5	X	.	.	.	1	0	1	0	1.30558	.	1.30558	.	0.514997	.	0.514997	.	0.00291661	.	0.00291661	.	.	.	.	.	.	.	.	.	.	.	.	.	.	0.514997	.	.	.	.	.	.	.	.	.	.	.	.	.	.	.
KMT2A	X	.	.	.	1	0	1	0	1.29779	.	1.29779	.	0.555587	.	0.555587	.	0.00461432	.	0.00461432	.	.	.	.	.	.	.	.	.	.	.	.	.	.	0.555587	.	.	.	.	.	.	.	.	.	.	.	.	.	.	.
CPE	.	.	.	.	1	0	1	0	1.28954	.	1.28954	.	0.614542	.	0.614542	.	0.00797295	.	0.00797295	.	.	.	.	.	.	.	.	.	.	.	.	.	.	.	.	.	.	.	.	0.614542	.	.	.	.	.	.	.	.	.
PDXDC1	.	.	.	.	1	0	1	0	1.28682	.	1.28682	.	0.551157	.	0.551157	.	0.00462634	.	0.00462634	.	.	.	.	.	.	.	.	.	.	.	.	.	.	0.551157	.	.	.	.	.	.	.	.	.	.	.	.	.	.	.
PHIP	.	.	.	.	1	0	1	0	1.2787	.	1.2787	.	0.580579	.	0.580579	.	0.00627393	.	0.00627393	.	.	.	.	.	.	.	.	.	.	.	.	.	.	0.580579	.	.	.	.	.	.	.	.	.	.	.	.	.	.	.
FXYD5	.	.	.	.	1	0	1	0	1.27451	.	1.27451	.	0.713387	.	0.713387	.	0.0163471	.	0.0163471	.	.	.	.	.	.	.	.	.	.	.	.	.	.	0.713387	.	.	.	.	.	.	.	.	.	.	.	.	.	.	.
SMYD5	.	.	.	.	1	1	0	0	1.26586	1.26586	.	.	0.945765	0.945765	.	.	0.045872	0.045872	.	.	.	.	.	.	.	.	0.945765	.	.	.	.	.	.	.	.	.	.	.	.	.	.	.	.	.	.	.	.	0.045872	.
KDM7A	.	.	.	.	1	1	0	0	1.25505	1.25505	.	.	0.633176	0.633176	.	.	0.0104196	0.0104196	.	.	.	.	.	.	.	.	.	.	.	.	.	.	.	.	.	.	.	.	0.633176	.	.	.	.	.	.	.	.	.	.
NFIA	X	.	.	.	1	1	0	0	1.23362	1.23362	.	.	0.880238	0.880238	.	.	0.0396769	0.0396769	.	.	.	.	.	.	.	.	.	.	.	.	.	.	.	.	.	.	.	.	0.880238	.	.	.	.	.	.	.	.	.	.
LRCH2	.	.	.	.	1	0	1	0	1.2142	.	1.2142	.	0.576228	.	0.576228	.	0.00781338	.	0.00781338	.	.	.	.	.	.	.	.	0.576228	.	.	.	.	.	.	.	.	.	.	.	.	.	.	.	.	.	.	.	.	0.00781338
B2M	.	.	.	.	1	0	1	0	1.21359	.	1.21359	.	0.584758	.	0.584758	.	0.00840692	.	0.00840692	.	.	.	.	.	.	.	.	.	.	.	.	.	.	.	.	.	.	.	.	0.584758	.	.	.	.	.	.	.	.	.
DSTN	.	.	.	.	1	1	0	0	1.21133	1.21133	.	.	0.726835	0.726835	.	.	0.0215485	0.0215485	.	.	.	.	.	.	.	.	.	.	.	.	.	.	.	.	.	.	.	.	0.726835	.	.	.	.	.	.	.	.	.	.
PYCR1	.	.	.	.	1	1	0	0	1.21077	1.21077	.	.	0.701035	0.701035	.	.	0.0187447	0.0187447	.	.	.	.	.	.	.	.	.	.	.	.	.	.	.	.	.	0.701035	.	.	.	.	.	.	.	.	.	.	.	.	.
GSTM2	.	.	.	.	1	0	1	0	1.18814	.	1.18814	.	0.509209	.	0.509209	.	0.00464192	.	0.00464192	.	.	.	.	.	.	.	.	.	.	.	.	.	.	0.509209	.	.	.	.	.	.	.	.	.	.	.	.	.	.	.
RNF181	.	.	.	.	1	1	0	0	1.16731	1.16731	.	.	0.750538	0.750538	.	.	0.0278425	0.0278425	.	.	.	.	.	0.750538	.	.	.	.	.	.	.	.	.	.	.	.	.	.	.	.	.	.	.	.	0.0278425	.	.	.	.
TRIM56	.	.	.	.	1	1	0	0	1.16128	1.16128	.	.	0.520372	0.520372	.	.	0.00586628	0.00586628	.	.	.	.	.	.	.	.	.	.	.	.	.	.	.	.	.	.	.	.	0.520372	.	.	.	.	.	.	.	.	.	.
RPLP1	.	.	.	.	1	1	0	0	1.14475	1.14475	.	.	0.503348	0.503348	.	.	0.00531775	0.00531775	.	.	.	.	.	.	.	.	.	.	.	.	.	.	.	.	.	.	.	.	0.503348	.	.	.	.	.	.	.	.	.	.
SPPL2B	.	X	.	.	1	0	1	0	1.13848	.	1.13848	.	0.578144	.	0.578144	.	0.0107352	.	0.0107352	.	.	.	.	.	.	.	.	.	.	.	.	.	.	0.578144	.	.	.	.	.	.	.	.	.	.	.	.	.	.	.
RPS20	.	.	.	.	1	1	0	0	1.1349	1.1349	.	.	0.500875	0.500875	.	.	0.00542206	0.00542206	.	.	.	.	.	.	.	.	.	.	.	.	.	.	.	.	.	.	.	.	0.500875	.	.	.	.	.	.	.	.	.	.
EGR4	X	.	.	.	1	0	1	0	1.13217	.	1.13217	.	0.560618	.	0.560618	.	0.00956073	.	0.00956073	.	.	0.560618	.	.	.	.	.	.	.	.	.	.	.	.	.	.	.	.	.	.	.	.	0.00956073	.	.	.	.	.	.
KMT2C	.	.	.	.	1	0	1	0	1.13019	.	1.13019	.	0.547158	.	0.547158	.	0.0085987	.	0.0085987	.	.	.	.	.	.	.	.	.	.	.	.	.	.	0.547158	.	.	.	.	.	.	.	.	.	.	.	.	.	.	.
FADS2	.	.	.	.	1	0	0	1	1.09397	.	.	1.09397	0.596745	.	.	0.596745	0.0146817	.	.	0.0146817	.	.	.	.	.	.	.	.	.	.	.	.	.	.	0.596745	.	.	.	.	.	.	.	.	.	.	.	.	.	.
B3GALNT1	.	.	.	.	1	1	0	0	1.07748	1.07748	.	.	0.710724	0.710724	.	.	0.0304767	0.0304767	.	.	.	.	.	.	.	.	0.710724	.	.	.	.	.	.	.	.	.	.	.	.	.	.	.	.	.	.	.	.	0.0304767	.
BBX	X	.	.	.	1	1	0	0	1.07229	1.07229	.	.	0.765564	0.765564	.	.	0.0397513	0.0397513	.	.	.	.	.	.	.	.	.	.	.	.	.	.	.	.	.	.	.	.	0.765564	.	.	.	.	.	.	.	.	.	.
FKBP1B	.	.	.	.	1	1	0	0	1.06792	1.06792	.	.	0.53452	0.53452	.	.	0.0100484	0.0100484	.	.	.	.	.	.	.	.	.	.	.	.	.	.	.	.	.	.	.	.	0.53452	.	.	.	.	.	.	.	.	.	.
NFE2L2	X	.	.	.	1	1	0	0	1.0677	1.0677	.	.	0.736444	0.736444	.	.	0.0354969	0.0354969	.	.	.	.	.	.	.	.	.	.	.	.	.	.	.	.	.	.	.	.	0.736444	.	.	.	.	.	.	.	.	.	.
NFATC2	X	.	.	.	1	1	0	0	1.04327	1.04327	.	.	0.588386	0.588386	.	.	0.0168617	0.0168617	.	.	.	.	.	.	.	.	.	.	.	.	.	.	.	.	.	.	.	.	0.588386	.	.	.	.	.	.	.	.	.	.
PPM1B	.	.	.	.	1	1	0	0	1.04163	1.04163	.	.	0.580742	0.580742	.	.	0.0160833	0.0160833	.	.	.	.	.	.	.	.	.	.	.	.	.	.	.	.	.	.	.	.	0.580742	.	.	.	.	.	.	.	.	.	.
FBXO32	.	.	.	.	1	1	0	0	1.04155	1.04155	.	.	0.656306	0.656306	.	.	0.0258829	0.0258829	.	.	.	.	.	.	.	.	.	.	.	.	.	.	.	.	.	.	.	.	0.656306	.	.	.	.	.	.	.	.	.	.
ADGRA1	.	.	.	.	1	1	0	0	1.0396	1.0396	.	.	0.64874	0.64874	.	.	0.0249752	0.0249752	.	.	.	.	.	0.64874	.	.	.	.	.	.	.	.	.	.	.	.	.	.	.	.	.	.	.	.	0.0249752	.	.	.	.
OXA1L	.	.	.	.	1	1	0	0	1.02977	1.02977	.	.	0.508869	0.508869	.	.	0.0094702	0.0094702	.	.	.	.	.	.	.	.	.	.	.	.	.	.	.	.	.	.	.	.	0.508869	.	.	.	.	.	.	.	.	.	.
WDR59	.	.	.	.	1	0	1	0	0.997693	.	0.997693	.	0.519705	.	0.519705	.	0.0120301	.	0.0120301	.	.	.	.	.	.	.	.	.	.	.	.	.	.	0.519705	.	.	.	.	.	.	.	.	.	.	.	.	.	.	.
IAPP	.	.	.	.	1	1	0	0	0.987396	0.987396	.	.	0.507693	0.507693	.	.	0.0113536	0.0113536	.	.	0.507693	.	.	.	.	.	.	.	.	.	.	.	.	.	.	.	.	.	.	.	.	0.0113536	.	.	.	.	.	.	.
RPS12	.	.	.	.	1	1	0	0	0.983737	0.983737	.	.	0.519893	0.519893	.	.	0.0128176	0.0128176	.	.	.	.	.	.	.	.	.	.	.	.	.	.	.	.	.	.	.	.	0.519893	.	.	.	.	.	.	.	.	.	.
SYNRG	.	.	.	.	1	1	0	0	0.957385	0.957385	.	.	0.592953	0.592953	.	.	0.0242882	0.0242882	.	.	.	.	.	.	.	.	.	.	.	.	.	.	.	.	.	.	.	.	0.592953	.	.	.	.	.	.	.	.	.	.
RPL23A	.	.	.	.	1	1	0	0	0.924798	0.924798	.	.	0.549627	0.549627	.	.	0.0207686	0.0207686	.	.	.	.	.	.	.	.	.	.	.	.	.	.	.	.	.	.	.	.	0.549627	.	.	.	.	.	.	.	.	.	.
CSRP1	.	.	.	.	1	0	1	0	0.887525	.	0.887525	.	0.517877	.	0.517877	.	0.0193296	.	0.0193296	.	.	.	.	.	.	.	.	.	.	.	.	.	.	0.517877	.	.	.	.	.	.	.	.	.	.	.	.	.	.	.
GNAS	.	.	.	.	1	1	0	0	0.855233	0.855233	.	.	0.624813	0.624813	.	.	0.0427776	0.0427776	.	.	.	.	.	.	.	.	.	.	.	.	.	.	.	.	.	.	.	.	0.624813	.	.	.	.	.	.	.	.	.	.
DYNC1I1	.	.	.	.	1	0	0	1	0.847606	.	.	0.847606	0.507107	.	.	0.507107	0.0213082	.	.	0.0213082	.	.	.	.	.	.	.	.	.	.	.	.	.	.	0.507107	.	.	.	.	.	.	.	.	.	.	.	.	.	.
GOLGA4	.	.	.	.	1	0	1	0	0.845032	.	0.845032	.	0.55314	.	0.55314	.	0.0296689	.	0.0296689	.	.	.	.	.	.	.	.	.	.	.	.	.	.	0.55314	.	.	.	.	.	.	.	.	.	.	.	.	.	.	.
TMED8	.	.	.	.	1	0	1	0	0.81381	.	0.81381	.	0.528116	.	0.528116	.	0.028776	.	0.028776	.	.	.	.	.	.	.	.	.	.	.	.	.	.	0.528116	.	.	.	.	.	.	.	.	.	.	.	.	.	.	.
FBXO25	.	.	.	.	1	1	0	0	0.806031	0.806031	.	.	0.567387	0.567387	.	.	0.0379663	0.0379663	.	.	.	.	.	.	.	.	.	.	.	.	.	.	.	.	.	.	.	.	0.567387	.	.	.	.	.	.	.	.	.	.
GNG10	.	.	.	.	1	1	0	0	0.799572	0.799572	.	.	0.536672	0.536672	.	.	0.032369	0.032369	.	.	.	.	.	.	.	.	.	.	.	.	.	.	.	.	.	.	.	.	0.536672	.	.	.	.	.	.	.	.	.	.
MTURN	.	.	.	.	1	1	0	0	0.795135	0.795135	.	.	0.550559	0.550559	.	.	0.0359556	0.0359556	.	.	.	.	.	.	.	.	.	.	.	.	.	.	.	.	.	.	.	.	0.550559	.	.	.	.	.	.	.	.	.	.
TYSND1	.	.	.	.	1	1	0	0	0.788719	0.788719	.	.	0.507217	0.507217	.	.	0.0278616	0.0278616	.	.	.	.	.	0.507217	.	.	.	.	.	.	.	.	.	.	.	.	.	.	.	.	.	.	.	.	0.0278616	.	.	.	.
KCTD20	.	.	.	.	1	1	0	0	0.788191	0.788191	.	.	0.598629	0.598629	.	.	0.0482324	0.0482324	.	.	.	.	.	.	.	.	.	.	.	.	.	.	.	.	.	.	.	.	0.598629	.	.	.	.	.	.	.	.	.	.
ARHGAP5	.	.	.	.	1	0	1	0	0.776367	.	0.776367	.	0.510614	.	0.510614	.	0.0301678	.	0.0301678	.	.	.	.	.	.	.	.	.	.	.	.	.	.	0.510614	.	.	.	.	.	.	.	.	.	.	.	.	.	.	.
USP53	.	.	.	.	1	1	0	0	0.763418	0.763418	.	.	0.513265	0.513265	.	.	0.0325555	0.0325555	.	.	.	.	.	.	.	.	.	.	.	.	.	.	.	.	.	.	.	.	0.513265	.	.	.	.	.	.	.	.	.	.
DALRD3	.	.	.	.	1	1	0	0	0.72767	0.72767	.	.	0.51979	0.51979	.	.	0.0398171	0.0398171	.	.	.	.	.	.	.	.	.	.	.	.	.	.	.	.	.	.	.	.	0.51979	.	.	.	.	.	.	.	.	.	.
JMJD1C	.	.	.	.	1	0	1	0	0.719195	.	0.719195	.	0.500089	.	0.500089	.	0.0364643	.	0.0364643	.	.	.	.	.	.	.	.	.	.	.	.	.	.	0.500089	.	.	.	.	.	.	.	.	.	.	.	.	.	.	.
RPL23	.	.	.	.	1	1	0	0	0.712681	0.712681	.	.	0.543063	0.543063	.	.	0.0487153	0.0487153	.	.	.	.	.	.	.	.	.	.	.	.	.	.	.	.	.	.	.	.	0.543063	.	.	.	.	.	.	.	.	.	.
WNK1	.	.	.	.	1	0	1	0	0.699042	.	0.699042	.	0.512891	.	0.512891	.	0.0433567	.	0.0433567	.	.	.	.	.	.	.	.	.	.	.	.	.	.	0.512891	.	.	.	.	.	.	.	.	.	.	.	.	.	.	.
[truncated: 13 more columns]
