# Supplementary material for: Generation of human islet cell type-specific identity genesets
Source: Nat Commun. 2022 Apr 19;13:2020. doi: 10.1038/s41467-022-29588-8 (PMC9019032; doi:10.1038/s41467-022-29588-8)
Supplement: Supplementary file 8 — Supplemental data 4 [file 41467_2022_29588_MOESM8_ESM.xlsx]

## Sheet: sheet1
			Geneset		Count				Rank				logFC				Padj
gene	TF	CS	incl.	other	tot	vsA	vsB	vsG	tot	vsA	vsB	vsG	tot	vsA	vsB	vsG	tot	vsA	vsB	vsG	Baron_DvsA_logfc	Baron_DvsB_logfc	Baron_DvsG_logfc	Enge_DvsA_logfc	Enge_DvsB_logfc	Enge_DvsG_logfc	Lawlor_DvsA_logfc	Lawlor_DvsB_logfc	Lawlor_DvsG_logfc	Muraro_DvsA_logfc	Muraro_DvsB_logfc	Muraro_DvsG_logfc	Segerstolpe_DvsA_logfc	Segerstolpe_DvsB_logfc	Segerstolpe_DvsG_logfc	Wang_DvsA_logfc	Wang_DvsB_logfc	Wang_DvsG_logfc	Xin_DvsA_logfc	Xin_DvsB_logfc	Xin_DvsG_logfc	Baron_DvsA_padj	Baron_DvsB_padj	Baron_DvsG_padj	Enge_DvsA_padj	Enge_DvsB_padj	Enge_DvsG_padj	Lawlor_DvsA_padj	Lawlor_DvsB_padj
SST	.	.	X	.	21	7	7	7	1505.59	1864.7	1512.28	1139.55	8.5709	8.68731	8.36883	8.65657	2.1706e-176	2.25601e-215	1.97947e-181	2.29009e-132	9.01877	8.24235	8.69395	9.43985	9.07264	9.7527	9.58871	9.49012	9.33855	3.73553	3.07804	3.71307	10.4823	10.3535	10.5194	9.16365	9.02701	9.17251	9.38239	9.31817	9.4058	1e-300	1e-300	1e-300	8.62666e-113	7.37042e-43	1.34437e-10	7.0193e-86	4.30611e-80
RBP4	.	.	X	β	20	7	6	7	310.057	691.82	62.3876	251.288	4.36117	5.24736	2.26119	5.27495	8.03482e-72	1.44043e-132	2.56668e-28	2.30133e-48	4.63498	2.63721	4.63326	5.78745	3.15718	5.81473	3.73961	.	3.76111	6.63032	1.39125	6.75988	6.76281	1.55859	6.7734	4.64075	2.6763	4.64949	4.5356	2.1466	4.53278	8.34989e-117	3.5762e-107	3.81638e-15	8.49577e-46	8.9006e-10	7.74078e-05	2.40655e-19	.
LEPR	.	X	X	.	18	7	7	4	98.1069	141.003	84.0664	49.8511	2.00421	2.03734	1.99401	1.96409	1.121e-49	6.17559e-70	6.92622e-43	4.15598e-26	0.614928	0.620988	0.592851	2.00718	2.07853	.	2.14886	2.16578	.	2.76342	2.54767	2.7222	2.40521	2.41658	2.41809	2.03959	2.04495	.	2.28219	2.08356	2.1232	2.52019e-69	1.34405e-73	3.3901e-08	4.96487e-35	7.07105e-08	.	1.29163e-16	3.57179e-14
RGS2	.	.	X	.	16	6	6	4	63.8722	103.3	51.7572	29.3565	2.26684	2.50954	2.05894	2.21464	6.6567e-29	6.86883e-42	7.28143e-26	5.55121e-14	1.05863	1.14267	1.0233	1.89679	1.7871	.	2.97225	2.81599	.	3.1482	1.63803	2.77662	2.87805	2.32612	2.33616	.	.	.	3.10332	2.64374	2.72249	1.09444e-26	1.51905e-72	3.64485e-10	6.58911e-05	0.000678811	.	3.51362e-07	2.7033e-05
SEC11C	.	.	X	.	14	7	4	3	101.025	172.488	54.7974	33.6487	1.63854	2.02446	1.11597	1.43482	2.20935e-62	6.28137e-86	7.88921e-50	3.53507e-24	1.86491	1.06637	1.19747	1.73525	.	.	2.00577	.	.	2.14499	0.724466	1.85402	1.85535	1.37345	1.25295	2.37402	.	.	2.19094	1.29959	.	1.57449e-176	1.47066e-78	1.42975e-24	3.50892e-13	.	.	1.5551e-10	.
PRG4	.	.	X	.	14	6	6	2	92.6827	171.481	45.8062	27.1823	2.45622	2.68573	2.24047	2.41494	1.84541e-38	1.4162e-64	3.58973e-21	5.54746e-12	2.29601	1.68526	2.03287	2.93937	2.98233	.	2.40219	2.31941	.	4.42376	2.90137	2.79701	1.66256	1.60812	.	.	.	.	2.39046	1.94633	.	3.21796e-110	1.27339e-14	2.00407e-14	4.52958e-21	3.10487e-10	.	0.00123927	0.00225043
BCHE	.	X	X	.	13	5	5	3	43.9737	56.8423	37.9115	31.1059	1.71112	1.66451	1.6894	1.82499	2.00079e-26	7.08784e-35	3.62445e-23	9.02855e-18	.	.	.	1.52572	1.49942	.	2.25089	2.21253	2.25177	.	1.52108	.	1.42349	1.35323	1.336	1.22987	.	.	1.8926	1.86077	1.8872	.	.	.	2.60017e-23	9.05702e-07	.	8.315e-08	1.5633e-07
ADGRL2	.	.	X	.	13	6	6	1	13.8533	15.7995	13.762	3.08065	1.00597	0.984238	1.03987	0.932987	1.69412e-14	8.8601e-17	5.82901e-14	0.000498981	.	.	.	0.629616	0.699841	.	1.01906	1.07724	.	1.21293	1.22223	0.932987	0.540398	0.594374	.	1.57589	1.68259	.	0.927534	0.962933	.	.	.	.	0.00920502	1.35465e-05	.	0.0103576	0.00235554
HHEX	X	.	X	.	12	4	5	3	47.8998	60.3831	47.4608	32.0179	1.42658	1.38548	1.51903	1.3273	2.65029e-34	2.61308e-44	5.69859e-32	7.53971e-25	.	.	.	1.56363	1.56371	.	1.25858	1.26011	1.26011	.	2.05131	.	1.88634	1.88549	1.88725	.	.	.	0.833368	0.834504	0.834527	.	.	.	4.77525e-18	3.29839e-09	.	1.85889e-09	4.5454e-12
SLC38A1	.	X	X	.	12	5	5	2	38.7554	58.1352	26.3975	21.2231	1.41988	1.4218	1.40955	1.44091	5.07119e-28	1.29249e-41	1.8724e-19	1.86678e-15	.	.	.	1.56391	1.5855	.	1.36785	1.34827	.	1.25196	1.20836	.	1.26568	1.25021	1.21539	.	.	.	1.65959	1.6554	1.66643	.	.	.	1.72757e-38	0.0216684	.	1.37716e-14	1.95367e-10
HADH	.	.	X	β	11	7	0	4	174.154	248.722	.	59.3387	2.34753	2.47052	.	2.1323	6.51771e-75	2.10942e-101	.	1.48414e-28	0.810479	.	0.74054	3.26106	.	.	2.64807	.	.	3.83935	.	3.33904	2.92312	.	2.50348	1.40581	.	.	2.40577	.	1.94613	2.53255e-57	.	9.3654e-09	2.98519e-86	.	.	6.18876e-28	.
CD9	.	X	X	.	11	6	3	2	37.3656	56.8721	20.5979	16.3793	1.46318	1.73037	1.08022	1.23606	2.90286e-26	1.35846e-33	8.54627e-20	5.60711e-14	.	.	.	1.74167	.	.	1.41833	.	.	1.93884	1.22099	1.70619	1.26224	0.915004	0.765928	2.58227	.	.	1.43888	1.10466	.	.	.	.	5.27153e-27	.	.	0.000181695	.
DHRS2	.	.	X	β	11	6	1	4	34.9178	46.0381	8.56022	24.5546	1.30165	1.28478	0.569148	1.51009	1.49365e-27	1.467e-36	9.11136e-16	5.49089e-17	1.09706	0.569148	1.13585	1.17433	.	.	.	.	.	1.84427	.	1.99008	1.50451	.	1.87118	1.07716	.	.	1.01132	.	1.04325	7.59849e-90	9.11136e-16	6.84602e-19	1.47121e-14	.	.	.	.
PCSK1	.	.	X	β	10	6	0	4	159.595	283.366	.	32.1753	2.46988	2.97894	.	1.70629	2.41675e-65	7.52717e-96	.	1.39037e-19	2.21616	.	1.80519	3.23122	.	.	3.29566	.	.	4.30751	.	2.81395	2.25511	.	1.07933	.	.	.	2.56796	.	1.12669	5.08949e-209	.	1.95367e-27	4.91207e-30	.	.	5.97816e-15	.
LDHA	.	.	X	.	10	0	7	3	23.952	.	32.0454	8.81784	1.49577	.	1.62648	1.1908	9.70228e-17	.	1.98461e-20	3.93553e-08	.	0.973643	0.755283	.	1.36834	.	.	2.00271	.	.	1.71031	1.93784	.	1.28963	0.879266	.	2.29852	.	.	1.74218	.	.	1.58867e-54	1.57521e-07	.	0.00325149	.	.	2.62172e-07
AKAP12	.	.	X	γ	10	5	5	0	21.7135	21.6599	21.7209	.	1.43256	1.3848	1.48033	.	6.96411e-16	2.28442e-16	2.12302e-15	.	.	.	.	0.885174	1.08364	.	.	.	.	1.68659	1.3166	.	0.56639	0.848741	.	2.02571	2.31978	.	1.76013	1.83287	.	.	.	.	0.0199456	0.0091117	.	.	.
LRFN5	.	X	X	.	10	4	4	2	18.6084	26.1352	14.0216	13.2085	0.808907	0.86196	0.853429	0.613756	9.90077e-24	4.77887e-31	3.71751e-17	3.01432e-22	.	.	.	1.15404	1.12678	.	1.05679	1.05626	.	.	.	.	0.56649	0.561955	0.555296	.	.	.	0.670529	0.668719	0.672216	.	.	.	9.91239e-18	1.35048e-07	.	1.75084e-06	1.43616e-06
FFAR4	.	X	X	.	9	6	0	3	44.784	56.9058	.	17.4599	1.06184	1.02358	.	1.13836	6.67028e-43	2.54166e-56	.	4.59404e-16	.	.	.	0.754815	.	.	0.926391	.	.	1.74535	.	1.73597	1.10602	.	1.07177	0.991386	.	.	0.617518	.	0.607342	.	.	.	3.1798e-54	.	.	3.90733e-25	.
UNC5B	.	X	X	.	9	5	2	2	40.856	50.9258	20.0866	31.7687	1.15108	1.08196	0.941563	1.5334	3.20886e-36	8.54778e-48	4.64231e-22	1.91519e-21	.	.	.	0.543181	.	.	0.650911	.	.	2.33228	0.982354	2.11493	1.303	0.900771	0.951875	.	.	.	0.580422	.	.	.	.	.	2.7018e-10	.	.	0.000409457	.
S100A6	.	.	X	.	9	5	3	1	38.8109	30.1992	52.1363	9.01498	1.51877	1.65537	1.1672	1.89045	2.79131e-26	5.71285e-19	2.14901e-45	1.70334e-05	1.50748	1.84625	.	.	.	.	.	.	.	2.09536	1.03788	1.89045	0.743737	0.617472	.	2.30227	.	.	1.628	.	.	1.17453e-21	3.21103e-104	.	.	.	.	.	.
GABRB3	.	X	X	.	9	4	3	2	31.9047	31.8089	28.3555	36.8019	1.32441	1.22331	1.26525	1.61535	8.13254e-25	9.94487e-27	3.88144e-23	1.64941e-23	.	.	.	1.44975	1.85182	.	.	.	.	1.27134	0.698968	2.12534	1.25786	1.24496	1.10536	.	.	.	0.91428	.	.	.	.	.	4.83948e-07	3.03073e-08	.	.	.
TPPP3	.	.	X	.	9	4	2	3	25.5992	20.818	19.732	37.3936	1.439	1.25143	1.20221	1.84696	1.62352e-18	2.31523e-17	3.86311e-17	5.67487e-21	.	.	0.901416	1.3274	.	.	.	.	.	1.98224	1.60092	3.31379	1.03676	0.803505	1.32568	.	.	.	0.659315	.	.	.	.	3.57771e-10	3.21327e-08	.	.	.	.
PCP4	.	.	X	.	9	3	2	4	24.7733	32.4711	11.9691	24.6598	1.16369	1.09433	0.690717	1.45218	5.14445e-22	2.12788e-30	4.69394e-18	1.0442e-17	0.910665	.	1.18905	.	.	.	.	.	.	1.20424	0.561508	2.6492	1.1681	0.819925	1.24789	.	.	.	.	.	0.722597	4.72851e-32	.	3.12352e-24	.	.	.	.	.
PKIB	.	.	X	.	9	6	1	2	22.81	32.825	5.60801	6.76926	1.01165	1.09321	0.678083	0.933732	2.8353e-23	9.41575e-31	5.36556e-09	5.62756e-08	.	.	.	1.37555	.	.	0.757285	.	.	1.27094	.	1.05385	1.4358	0.678083	0.813609	0.915923	.	.	0.803788	.	.	.	.	.	1.35216e-22	.	.	0.0213098	.
FRZB	.	.	X	.	9	3	4	2	14.8906	19.5517	14.2502	4.59279	1.03459	0.85536	1.06379	1.24506	4.0488e-15	1.38734e-23	4.02025e-14	0.000204735	.	.	.	0.991837	1.00399	.	.	.	.	.	1.68573	1.7445	0.931925	0.923347	0.745625	.	.	.	0.642318	0.642085	.	.	.	.	9.97464e-10	0.00151694	.	.	.
CASR	.	X	X	β	8	6	0	2	107.883	146.885	.	17.0842	1.76749	1.90259	.	1.36218	9.17534e-62	6.27246e-78	.	2.87194e-13	.	.	.	1.88233	.	.	1.24191	.	.	2.6744	.	1.80768	2.03685	.	0.91668	1.8285	.	.	1.75155	.	.	.	.	.	3.89429e-75	.	.	3.94061e-13	.
CADM1	.	X	X	β	8	6	0	2	24.9056	31.4341	.	7.96656	1.10587	1.15219	.	0.966907	3.01073e-23	5.22362e-28	.	5.76467e-09	0.500817	.	.	0.94738	.	.	1.66888	.	.	1.24787	.	1.01015	1.07559	.	0.923661	.	.	.	1.47261	.	.	1.4232e-29	.	.	0.0333837	.	.	0.00133486	.
OPRD1	.	X	X	.	8	5	1	2	22.7636	36.6855	1.3424	8.39606	1.03264	1.17842	0.509826	0.929595	9.03367e-23	7.39223e-32	0.00232783	9.29054e-10	.	.	.	.	.	.	1.98795	.	.	1.24325	.	1.09171	0.833997	0.509826	0.767476	1.14332	.	.	0.683558	.	.	.	.	.	.	.	.	2.50725e-23	.
NCOA7	.	.	X	.	8	3	4	1	20.5738	19.7683	24.4247	7.50394	1.21213	1.17849	1.23022	1.24066	1.06343e-17	1.68179e-17	1.40017e-20	8.94612e-07	.	.	.	0.989446	1.20502	.	.	.	.	1.27453	1.3747	1.24066	.	0.695067	.	.	.	.	1.27151	1.64612	.	.	.	.	0.000203243	0.00693994	.	.	.
ABI3BP	.	X	X	.	8	4	3	1	14.7471	18.4086	10.302	12.7305	0.863042	0.859701	0.902805	0.757117	8.17846e-18	3.86593e-22	3.881e-12	1.53295e-17	.	.	.	.	.	.	1.08876	1.08572	.	.	.	.	0.766754	0.776692	0.757117	0.735234	.	.	0.84806	0.846002	.	.	.	.	.	.	.	0.000179755	0.000145605
AMIGO2	.	X	X	.	8	3	3	2	14.7377	16.4323	14.7754	11.2659	0.703848	0.629815	0.820736	0.639565	1.15147e-21	8.11569e-27	9.9391e-19	2.42664e-18	.	.	.	0.614816	.	.	.	.	.	.	1.19069	.	0.578275	0.57419	0.581584	.	.	.	0.696352	0.697323	0.697546	.	.	.	6.95068e-05	.	.	.	.
CALB1	.	.	X	γ	8	4	4	0	12.2096	18.1419	6.41166	.	0.89675	0.90727	0.88623	.	2.4242e-14	1.00901e-20	5.82425e-08	.	.	.	.	1.48837	1.42802	.	.	.	.	0.755954	0.753059	.	0.758316	0.741072	.	.	.	.	0.626437	0.622769	.	.	.	.	2.05776e-24	0.00361798	.	.	.
MTUS1	.	.	X	.	8	3	4	1	11.3422	7.05263	13.9839	14.6963	1.07642	0.875253	1.09987	1.58608	2.9042e-11	8.75349e-09	1.93136e-13	5.42274e-10	.	.	.	.	.	.	.	1.48699	.	1.07915	1.09255	1.58608	0.58164	0.80175	.	.	.	.	0.964972	1.01821	.	.	.	.	.	.	.	.	0.0167488
ETV1	X	.	X	γ	8	4	4	0	10.3507	10.911	9.77094	.	1.06193	1.04741	1.07646	.	1.79048e-10	3.82719e-11	8.37645e-10	.	.	.	.	1.38797	.	.	.	1.60209	.	1.03251	0.889211	.	0.534667	0.658072	.	.	.	.	1.23449	1.15646	.	.	.	.	5.81208e-06	.	.	.	0.0271708
ERBB4	.	X	X	.	8	3	4	1	5.84808	5.99604	5.75126	5.01159	0.845835	0.759603	0.852785	1.07673	1.21907e-07	1.27747e-08	1.80263e-07	2.21586e-05	.	.	.	0.718677	0.764814	.	.	0.934419	.	0.577854	0.636176	.	.	.	.	.	.	.	0.982277	1.07573	1.07673	.	.	.	0.00186519	0.000202219	.	.	0.00801578
SERPINA1	.	X	X	.	7	0	7	0	220.425	.	220.425	.	3.54874	.	3.54874	.	7.69728e-63	.	7.69728e-63	.	.	5.05979	.	.	3.25963	.	.	2.99331	.	.	1.91385	.	.	3.97665	.	.	4.02271	.	.	3.61523	.	.	2.10435e-266	.	.	1.37082e-11	.	.	5.28235e-11
AQP3	.	.	X	γ	7	4	3	0	48.0865	53.4222	41.3794	.	1.55737	1.66405	1.41513	.	1.32808e-31	7.87526e-33	5.74338e-30	.	1.18304	1.11724	.	0.843338	.	.	.	.	.	3.26886	1.734	.	1.36096	1.39414	.	.	.	.	.	.	.	8.69342e-38	4.40622e-53	.	0.000510222	.	.	.	.
NLRP1	.	.	X	.	7	3	2	2	35.7203	46.9815	23.7376	25.9173	1.12331	1.2119	0.675866	1.43788	1.58804e-32	1.71003e-39	7.55465e-36	9.44705e-19	1.39181	0.59541	1.36339	.	.	.	.	.	.	1.35369	0.756323	1.51236	0.890187	.	.	.	.	.	.	.	.	7.52367e-32	1.39692e-27	4.34554e-29	.	.	.	.	.
TENM3	.	X	X	.	7	3	2	2	27.0767	35.9229	24.7794	14.501	1.01756	1.01093	0.919556	1.12551	2.45815e-27	2.92075e-36	1.12932e-27	1.30638e-13	.	.	.	.	.	.	.	.	.	1.5591	0.94542	1.58919	0.882005	0.893692	0.661834	.	.	.	0.59168	.	.	.	.	.	.	.	.	.	.
GPX3	.	.	X	α	7	0	3	4	25.9982	.	18.4284	29.9834	1.35549	.	0.848369	1.73584	6.60908e-20	.	1.89593e-22	5.33188e-18	.	1.04439	1.79327	.	.	.	.	.	.	.	0.792644	1.40723	.	0.70807	1.59266	.	.	.	.	.	2.15019	.	4.48204e-49	1.33793e-34	.	.	.	.	.
DIRAS3	.	.	X	.	7	3	4	0	23.2146	24.2532	22.4474	.	1.28396	1.32558	1.25276	.	8.31006e-19	5.05403e-19	1.20664e-18	.	.	.	.	1.99343	2.0335	.	.	.	.	1.27715	1.41375	.	0.706149	0.85795	.	.	.	.	.	0.705827	.	.	.	.	5.76932e-08	0.00493094	.	.	.
CPB1	.	.	X	γ	7	3	4	0	21.4	35.4518	11.9754	.	1.37877	1.47929	1.30337	.	3.01203e-16	1.08304e-24	6.48667e-10	.	.	.	.	.	.	.	.	1.17479	.	1.53775	1.15209	.	1.42466	1.40722	.	.	.	.	1.47546	1.47939	.	.	.	.	.	.	.	.	9.03898e-07
PSIP1	.	.	X	.	7	4	1	2	20.3673	34.0797	8.00284	4.68294	1.00109	1.12856	0.72556	0.883914	4.5171e-21	6.34529e-31	9.33506e-12	5.03555e-06	.	.	.	.	.	.	1.26844	.	.	1.30562	.	1.15151	1.01896	0.72556	0.616316	.	.	.	0.921226	.	.	.	.	.	.	.	.	9.1508e-08	.
MS4A8	.	.	X	.	7	2	5	0	19.6331	19.028	19.8479	.	1.05708	0.98736	1.08496	.	2.67286e-19	5.35017e-20	5.08651e-19	.	.	.	.	.	1.13732	.	.	1.08571	.	.	0.577292	.	1.01634	1.46559	.	.	.	.	0.958376	1.15892	.	.	.	.	.	3.75601e-05	.	.	0.000554583
CXADR	.	X	X	.	7	5	0	2	18.9908	26.9775	.	4.3589	1.17713	1.31752	.	0.82614	7.35938e-17	3.34249e-21	.	5.29383e-06	.	.	.	0.905732	.	.	.	.	.	0.979893	.	1.01732	0.761478	.	0.634963	2.59518	.	.	1.34533	.	.	.	.	.	0.0467483	.	.	.	.
CBLN4	.	.	X	.	7	3	3	1	18.0308	20.5176	14.0265	20.032	0.854637	0.879696	0.898059	0.649193	7.9873e-22	4.74782e-24	2.40633e-16	1.39075e-31	.	.	.	1.31547	1.34265	.	.	.	.	0.706699	0.70226	.	0.616923	0.649264	0.649193	.	.	.	.	.	.	.	.	.	4.88537e-12	2.68549e-08	.	.	.
DPYSL3	.	.	X	γ	7	4	3	0	17.6284	19.048	15.6757	.	0.835388	0.825606	0.848432	.	7.90563e-22	8.48109e-24	3.34131e-19	.	.	.	.	0.825132	.	.	0.923531	.	.	.	1.2621	.	0.777913	0.674735	.	.	.	.	0.775847	0.608459	.	.	.	.	4.93033e-10	.	.	2.17308e-07	.
EDN3	.	.	X	.	7	4	1	2	17.5581	22.9032	6.79665	13.8163	1.15925	1.24043	0.929409	1.1118	7.14347e-16	3.4356e-19	4.86544e-08	3.7421e-13	1.17136	.	1.08087	1.674	.	.	.	.	.	0.878234	.	.	1.23812	0.929409	1.14274	.	.	.	.	.	.	1.9137e-42	.	3.07482e-07	0.0221672	.	.	.	.
PAPPA2	.	.	X	α	7	0	5	2	16.9149	.	20.6851	7.77683	1.01507	.	1.02437	0.991802	2.16834e-17	.	6.41244e-21	1.44173e-08	.	0.817082	.	.	.	.	.	.	.	.	0.779881	.	.	0.770281	0.774911	.	1.41741	.	.	1.33721	1.20869	.	1.19929e-52	.	.	.	.	.	.
TMSB4X	.	.	X	.	7	1	4	2	15.8362	6.95892	19.131	10.6619	1.10851	0.760719	0.998111	1.50321	5.17563e-15	7.11509e-10	6.80405e-20	8.07691e-08	.	0.985697	.	.	.	.	.	.	.	0.760719	0.951117	2.32592	.	1.23287	0.680498	.	.	.	.	0.822767	.	.	2.82944e-24	.	.	.	.	.	.
SLC17A6	.	X	X	.	7	4	1	2	11.3247	13.0229	4.64291	11.6614	0.89673	0.886128	0.598024	1.06729	2.35048e-13	2.01179e-15	1.7228e-08	1.18513e-11	.	.	.	0.780665	.	.	0.635725	.	.	.	0.598024	.	0.591664	.	0.591969	.	.	.	1.53646	.	1.5426	.	.	.	0.0168421	.	.	0.00452906	.
SYNE2	.	.	X	.	6	6	0	0	110.695	110.695	.	.	1.94181	1.94181	.	.	9.86295e-58	9.86295e-58	.	.	.	.	.	1.67417	.	.	2.01072	.	.	2.51637	.	.	1.24497	.	.	2.50689	.	.	1.69773	.	.	.	.	.	3.20089e-33	.	.	2.07399e-13	.
SCD5	.	.	X	β	6	5	0	1	93.3309	111.877	.	10.6603	1.50832	1.53937	.	1.35306	1.32618e-62	2.10303e-73	.	1.32245e-08	.	.	.	1.18072	.	.	.	.	.	2.10179	.	1.35306	1.12645	.	.	2.18987	.	.	1.09803	.	.	.	.	.	4.22526e-43	.	.	.	.
ARFGEF3	.	.	X	.	6	0	5	1	54.2127	.	58.7456	25.5751	1.20032	.	1.16307	1.38659	6.83844e-46	.	3.09648e-51	3.59254e-19	.	1.1422	.	.	1.30188	.	.	.	.	.	0.912572	1.38659	.	1.26456	.	.	.	.	.	1.19415	.	.	1.59464e-115	.	.	0.00452818	.	.	.
TIMP2	.	.	X	β	6	6	0	0	45.8664	45.8664	.	.	1.27832	1.27832	.	.	1.31752e-36	1.31752e-36	.	.	0.830033	.	.	.	.	.	1.38603	.	.	2.01529	.	.	0.926464	.	.	1.46932	.	.	1.04278	.	.	2.39441e-62	.	.	.	.	.	8.99957e-09	.
SORL1	.	X	X	β	6	5	0	1	45.5193	55.3208	.	4.14956	1.4476	1.49298	.	1.22065	3.59091e-32	8.83363e-38	.	0.000398596	.	.	.	1.51176	.	.	1.45549	.	.	2.2635	.	1.22065	1.34711	.	.	.	.	.	0.887064	.	.	.	.	.	3.08491e-11	.	.	0.00241479	.
BAIAP3	.	.	X	.	6	2	2	2	25.6294	33.0257	40.721	5.56616	1.02242	1.02322	1.09962	0.944426	8.56338e-26	5.29246e-33	9.28907e-38	1.27734e-06	.	.	.	.	.	.	.	.	.	0.810269	0.923345	1.14495	1.23617	1.27589	0.743902	.	.	.	.	.	.	.	.	.	.	.	.	.	.
ISL1	X	.	X	.	6	2	3	1	24.6424	15.8207	43.7762	0.880157	0.891896	0.851458	1.03406	0.546269	2.34857e-28	2.62608e-19	4.63242e-43	0.0244785	.	0.571577	.	.	.	.	.	.	.	0.905122	1.26715	.	0.797793	1.26347	0.546269	.	.	.	.	.	.	.	3.60423e-34	.	.	.	.	.	.
F5	.	X	X	.	6	3	3	0	24.2925	29.6535	18.8751	.	1.16379	1.15785	1.16974	.	1.33797e-21	2.4496e-26	7.30793e-17	.	.	.	.	1.67664	1.69427	.	.	.	.	.	.	.	0.73727	0.74167	.	.	.	.	1.05963	1.07328	.	.	.	.	1.73647e-16	1.02649e-08	.	.	.
BHLHE41	X	.	X	.	6	5	0	1	23.7001	27.7579	.	3.6959	1.0313	1.03375	.	1.01903	1.04519e-23	1.40737e-27	.	0.000236109	.	.	.	0.666527	.	.	0.944892	.	.	1.95579	.	1.01903	0.661023	.	.	.	.	.	0.940542	.	.	.	.	.	1.96624e-16	.	.	0.000180392	.
NDRG4	.	.	X	.	6	3	1	2	21.0072	32.2942	8.50969	11.0668	1.11928	1.18498	0.640368	1.26018	1.70392e-19	5.58592e-28	5.14329e-14	1.65228e-09	.	.	.	1.22969	.	.	.	.	.	1.48559	0.640368	1.74355	0.839664	.	0.776811	.	.	.	.	.	.	.	.	.	2.25539e-05	.	.	.	.
VMP1	.	.	X	.	6	6	0	0	19.9681	19.9681	.	.	1.37283	1.37283	.	.	2.84943e-15	2.84943e-15	.	.	0.649871	.	.	1.04519	.	.	2.09589	.	.	1.46641	.	.	0.60557	.	.	.	.	.	2.37402	.	.	1.19737e-23	.	.	0.0219479	.	.	0.00199341	.
MDK	.	.	X	.	6	0	4	2	19.4642	.	28.5863	3.19889	0.997062	.	1.03822	0.914738	3.00888e-20	.	2.92507e-28	0.000318379	.	0.974693	.	.	0.894945	.	.	.	.	.	1.1321	1.2755	.	1.15115	0.553975	.	.	.	.	.	.	.	5.2119e-45	.	.	0.00497208	.	.	.
PLEKHB1	.	.	X	.	6	3	3	0	19.2288	17.5585	20.9639	.	0.981103	0.921395	1.04081	.	2.51689e-20	8.78266e-20	7.2128e-21	.	.	.	.	.	.	.	.	.	.	0.81674	1.15215	.	1.10191	1.23846	.	.	.	.	0.845537	0.731823	.	.	.	.	.	.	.	.	.
RASSF6	.	.	X	.	6	6	0	0	15.226	15.226	.	.	0.827338	0.827338	.	.	3.94787e-19	3.94787e-19	.	.	.	.	.	0.750492	.	.	0.806753	.	.	0.734647	.	.	0.624981	.	.	1.29436	.	.	0.752796	.	.	.	.	.	1.10804e-06	.	.	0.000207452	.
C22orf42	.	.	X	.	6	4	0	2	15.1349	18.5232	.	8.62946	0.987806	1.0021	.	0.959225	4.76775e-16	3.27803e-19	.	1.00859e-09	.	.	.	1.54425	.	.	.	.	.	1.02744	.	1.15445	0.846727	.	0.764002	.	.	.	0.589969	.	.	.	.	.	5.16277e-09	.	.	.	.
EYS	.	.	X	.	6	2	3	1	13.5786	21.3608	9.75423	10.6668	0.856236	0.92533	0.853921	0.724993	1.38538e-16	8.2323e-24	3.77684e-12	1.93633e-15	.	.	.	1.14681	.	.	.	1.02585	.	.	.	.	0.703854	0.818865	0.724993	.	.	.	.	0.717051	.	.	.	.	4.16199e-10	.	.	.	2.86504e-05
VIM	.	X	X	.	6	0	4	2	13.4104	.	20.1921	2.7178	1.11294	.	1.21888	0.901071	8.92388e-13	.	2.71597e-17	0.000963408	.	1.0865	0.941621	.	.	.	.	.	.	.	1.3193	.	.	0.901027	0.860521	.	.	.	.	1.5687	.	.	2.46286e-47	4.1243e-05	.	.	.	.	.
FAM102A	.	.	X	.	6	3	1	2	13.267	17.4323	0.852654	14.4428	0.937262	0.878417	0.571385	1.20847	6.99805e-15	1.42858e-20	0.0321916	1.11867e-12	.	.	.	.	.	.	.	.	.	1.02304	.	1.52726	0.960963	0.571385	0.889681	.	.	.	0.651247	.	.	.	.	.	.	.	.	.	.
PDLIM4	.	.	X	.	6	2	3	1	13.0128	14.3231	15.5893	2.1108	0.830368	0.738978	0.886345	0.845214	2.13223e-16	4.14629e-20	2.58035e-18	0.00318162	.	.	.	.	0.7369	.	.	.	.	0.829123	0.950726	0.845214	0.648833	0.97141	.	.	.	.	.	.	.	.	.	.	.	0.00379053	.	.	.
NPTX2	.	X	X	β	6	3	0	3	12.5367	14.283	.	10.3019	0.956839	0.87916	.	1.03452	7.90361e-14	5.67319e-17	.	1.10109e-10	.	.	.	.	.	.	.	.	.	1.05375	.	1.18737	0.986285	.	1.1988	.	.	.	0.59744	.	0.717387	.	.	.	.	.	.	.	.
EHF	X	.	X	.	6	2	4	0	11.0533	9.72397	11.4718	.	1.02791	0.798213	1.14276	.	1.76544e-11	6.57398e-13	9.1488e-11	.	.	.	.	.	1.17453	.	.	1.50879	.	.	.	.	0.732791	0.903847	.	.	.	.	0.863636	0.983877	.	.	.	.	.	6.76985e-06	.	.	0.00477029
ANK1	.	.	X	.	6	3	2	1	10.3499	14.5621	6.25876	7.80767	0.613331	0.690635	0.542102	0.523879	1.33372e-17	8.22045e-22	2.84866e-12	1.2486e-15	.	.	.	0.934174	.	.	.	.	.	0.559271	0.522897	.	0.578461	0.561306	0.523879	.	.	.	.	.	.	.	.	.	2.23089e-10	.	.	.	.
ABCC9	.	X	X	γ	6	2	4	0	8.89512	14.5876	6.02771	.	0.951483	0.946822	0.953813	.	4.4803e-10	3.91832e-16	4.79083e-07	.	.	.	.	.	0.73878	.	.	1.61914	.	0.832038	0.503087	.	.	.	.	.	.	.	1.06161	0.954243	.	.	.	.	.	0.0436881	.	.	0.0280205
MLPH	.	.	X	.	6	2	4	0	6.81752	7.30077	6.51684	.	0.730898	0.676899	0.757897	.	4.70337e-10	1.63825e-11	2.52013e-09	.	.	.	.	.	.	.	.	1.04355	.	0.80718	0.816699	.	.	0.546401	.	.	.	.	0.546618	0.624937	.	.	.	.	.	.	.	.	2.62989e-09
PRSS23	.	X	.	.	5	5	0	0	76.3653	76.3653	.	.	1.3914	1.3914	.	.	1.30624e-55	1.30624e-55	.	.	0.62812	.	.	1.19991	.	.	.	.	.	2.14692	.	.	1.59416	.	.	.	.	.	1.38786	.	.	5.01306e-62	.	.	9.32595e-16	.	.	.	.
UCHL1	.	.	.	.	5	5	0	0	44.2403	44.2403	.	.	1.64673	1.64673	.	.	1.36256e-27	1.36256e-27	.	.	1.01049	.	.	2.06753	.	.	.	.	.	2.27649	.	.	1.41722	.	.	.	.	.	1.4619	.	.	6.6254e-08	.	.	4.56547e-13	.	.	.	.
BMP5	.	.	.	.	5	5	0	0	39.186	39.186	.	.	1.45879	1.45879	.	.	1.37391e-27	1.37391e-27	.	.	.	.	.	0.790742	.	.	2.07429	.	.	1.19392	.	.	1.14118	.	.	.	.	.	2.09381	.	.	.	.	.	3.27194e-09	.	.	8.56148e-10	.
SYT13	.	.	.	.	5	3	0	2	31.5009	50.7567	.	7.31613	1.12754	1.219	.	0.990347	1.15387e-28	2.30084e-42	.	4.09788e-08	.	.	.	.	.	.	.	.	.	1.56098	.	1.42338	0.932845	.	0.557315	.	.	.	1.16317	.	.	.	.	.	.	.	.	.	.
GAD2	.	.	.	.	5	5	0	0	28.137	28.137	.	.	1.47076	1.47076	.	.	7.39624e-20	7.39624e-20	.	.	.	.	.	1.64473	.	.	.	.	.	1.66015	.	.	1.07982	.	.	2.12622	.	.	0.842858	.	.	.	.	.	3.1055e-05	.	.	.	.
CABP7	.	.	.	.	5	5	0	0	27.5975	27.5975	.	.	0.939886	0.939886	.	.	4.33917e-30	4.33917e-30	.	.	.	.	.	0.683989	.	.	0.911876	.	.	1.6422	.	.	0.695194	.	.	.	.	.	0.766166	.	.	.	.	.	1.83336e-12	.	.	0.00897237	.
PRKACB	.	.	.	.	5	4	1	0	26.4686	36.8609	0.807212	.	1.16269	1.31178	0.566332	.	1.71799e-23	7.94531e-29	0.0375548	.	.	.	.	1.77884	.	.	.	.	.	1.55852	.	.	0.988849	0.566332	.	.	.	.	0.920905	.	.	.	.	.	1.04379e-08	.	.	.	.
PIPOX	.	.	.	.	5	4	0	1	18.5451	23.8623	.	2.06547	0.713206	0.756386	.	0.540486	9.94227e-27	2.83292e-32	.	0.00015083	.	.	.	0.650521	.	.	.	.	.	0.628665	.	.	0.942595	.	0.540486	.	.	.	0.803764	.	.	.	.	.	2.62101e-19	.	.	.	.
UCP2	.	.	.	.	5	1	3	1	17.3053	12.4445	21.3401	11.36	1.04914	0.834608	1.14409	0.978793	3.20053e-17	1.22859e-15	2.22644e-19	2.47669e-12	.	.	.	.	.	.	.	.	.	.	0.748345	.	0.834608	1.54482	0.978793	.	.	.	.	1.13911	.	.	.	.	.	.	.	.	.
HEPACAM2	.	X	.	.	5	2	2	1	16.7564	22.718	14.7243	5.5867	1.06408	1.1144	0.870543	1.35053	1.78947e-16	4.11209e-21	1.21922e-17	7.30023e-05	.	.	.	.	.	.	.	.	.	1.03066	0.762105	1.35053	1.19814	0.978981	.	.	.	.	.	.	.	.	.	.	.	.	.	.	.
TGFBR3	.	X	.	.	5	4	0	1	15.3876	16.8439	.	10.0888	0.71813	0.736285	.	0.645511	3.73798e-22	1.32764e-23	.	2.34891e-16	.	.	.	0.987895	.	.	.	.	.	0.537484	.	.	0.651779	.	0.645511	.	.	.	0.767982	.	.	.	.	.	7.01537e-11	.	.	.	.
CALD1	.	.	.	.	5	4	0	1	14.229	15.5226	.	9.61457	0.702792	0.736344	.	0.568586	5.67043e-21	8.30657e-22	.	1.23138e-17	.	.	.	0.796488	.	.	.	.	.	0.882523	.	.	0.569944	.	0.568586	.	.	.	0.696421	.	.	.	.	.	3.06669e-09	.	.	.	.
PHACTR1	.	.	.	.	5	3	2	0	13.9343	16.9485	8.35421	.	1.22758	1.14559	1.35057	.	4.45605e-12	1.60462e-15	6.521e-07	.	.	.	.	.	.	.	1.55773	1.64332	.	.	.	.	0.600451	.	.	.	.	.	1.27858	1.05783	.	.	.	.	.	.	.	0.00327798	3.87935e-08
PON3	.	.	.	.	5	4	1	0	13.8662	17.1214	4.12322	.	0.89569	0.973497	0.584463	.	3.30376e-16	2.58486e-18	8.81636e-08	.	.	.	.	1.37551	.	.	.	.	.	0.849146	0.584463	.	0.801984	.	.	.	.	.	0.867343	.	.	.	.	.	7.84377e-07	.	.	.	.
TPD52	.	.	.	.	5	3	0	2	13.7345	10.5839	.	19.1771	0.929318	0.78864	.	1.14033	1.66309e-15	3.79809e-14	.	1.52384e-17	.	.	.	1.2261	.	.	.	.	.	0.592983	.	1.58364	0.546835	.	0.697029	.	.	.	.	.	.	.	.	.	2.1844e-05	.	.	.	.
SLC4A4	.	X	.	.	5	3	2	0	12.2752	18.2342	5.42455	.	0.844232	0.98329	0.635644	.	2.88382e-15	2.85702e-19	2.9245e-09	.	.	.	.	.	.	.	1.55968	.	.	.	.	.	0.57795	0.521604	.	.	.	.	0.812237	0.749683	.	.	.	.	.	.	.	0.0118879	.
TNFRSF12A	.	.	.	.	5	2	2	1	12.2364	7.04364	17.6476	10.1054	0.938913	0.987833	0.869627	0.979642	9.27803e-14	7.40643e-08	5.09037e-21	4.83684e-11	0.640997	0.667281	0.979642	.	.	.	.	.	.	1.33467	1.07197	.	.	.	.	.	.	.	.	.	.	0.00116407	3.53161e-26	4.83684e-11	.	.	.	.	.
NUDT9	.	.	.	.	5	5	0	0	10.967	10.967	.	.	1.06004	1.06004	.	.	4.51054e-11	4.51054e-11	.	.	.	.	.	1.15802	.	.	.	.	.	0.815541	.	.	0.723961	.	.	1.6074	.	.	0.995295	.	.	.	.	.	5.78412e-09	.	.	.	.
GCH1	.	.	.	.	5	0	3	2	10.4898	.	18.0266	2.23699	1.06256	.	1.23476	0.804272	1.34237e-10	.	2.51603e-15	0.00165429	.	0.812336	.	.	.	.	.	.	.	.	.	1.10322	.	0.840486	0.505328	.	2.05145	.	.	.	.	.	4.70297e-33	.	.	.	.	.	.
DHRS7	.	.	.	.	5	3	0	2	9.68419	14.114	.	2.82427	0.915104	0.90371	.	0.932194	2.61446e-11	2.41048e-16	.	0.000933899	.	.	.	.	.	.	.	.	.	0.940584	.	1.20635	0.910632	.	0.658041	.	.	.	0.859914	.	.	.	.	.	.	.	.	.	.
GABRG2	.	X	.	.	5	2	2	1	9.21499	14.36	7.00524	2.18354	0.775847	0.806159	0.651829	0.963258	1.32639e-12	1.53866e-18	1.79038e-11	0.00540971	.	.	.	0.684317	.	.	.	.	.	0.928001	0.779101	0.963258	.	0.524557	.	.	.	.	.	.	.	.	.	.	0.000180678	.	.	.	.
ECEL1	.	.	.	.	5	4	0	1	7.14739	8.17555	.	3.65575	0.808145	0.846063	.	0.656474	1.43154e-09	2.17243e-10	.	2.69918e-06	0.710285	.	0.656474	1.46315	.	.	.	.	.	0.647593	.	.	0.563221	.	.	.	.	.	.	.	.	1.62479e-27	.	2.69918e-06	6.0264e-05	.	.	.	.
TFPI	.	X	.	.	5	2	3	0	5.06982	2.89868	6.71449	.	0.722235	0.653542	0.76803	.	9.55817e-08	3.66996e-05	1.80933e-09	.	.	.	.	0.734855	1.01	.	.	.	.	.	.	.	.	0.656619	.	.	.	.	0.57223	0.637472	.	.	.	.	5.94172e-07	5.88801e-06	.	.	.
MAP1B	.	.	.	.	4	4	0	0	60.1081	60.1081	.	.	1.2948	1.2948	.	.	3.77865e-47	3.77865e-47	.	.	0.91756	.	.	.	.	.	.	.	.	1.47787	.	.	1.13191	.	.	.	.	.	1.65186	.	.	5.93782e-44	.	.	.	.	.	.	.
PDX1	X	.	.	.	4	3	0	1	49.1461	56.1465	.	16.3502	1.25211	1.14961	.	1.55961	5.61727e-40	1.44719e-49	.	3.28489e-11	.	.	.	0.512002	.	.	.	.	.	1.92931	.	1.55961	1.00753	.	.	.	.	.	.	.	.	.	.	.	1.11617e-07	.	.	.	.
QDPR	.	.	.	.	4	0	3	1	41.4151	.	51.1157	4.20054	1.05729	.	1.00056	1.2275	6.74637e-40	.	8.18038e-52	0.000378409	.	0.790991	.	.	.	.	.	.	.	.	1.05862	1.2275	.	1.15206	.	.	.	.	.	.	.	.	1.70642e-73	.	.	.	.	.	.
CHGB	.	.	.	.	4	0	4	0	23.9158	.	23.9158	.	0.878253	.	0.878253	.	5.87297e-28	.	5.87297e-28	.	.	0.717777	.	.	.	.	.	.	.	.	0.526585	.	.	0.903545	.	.	.	.	.	1.36511	.	.	6.57953e-67	.	.	.	.	.	.
ENTPD3	.	X	.	.	4	4	0	0	18.7215	18.7215	.	.	1.20546	1.20546	.	.	2.94724e-16	2.94724e-16	.	.	.	.	.	2.06364	.	.	1.72171	.	.	0.520406	.	.	0.516085	.	.	.	.	.	.	.	.	.	.	.	1.17925e-22	.	.	0.0164055	.
PCLO	.	.	.	.	4	3	1	0	17.1422	24.2724	2.39786	.	0.973813	1.09539	0.609074	.	2.49355e-18	6.94046e-23	0.000115641	.	.	.	.	.	.	.	.	.	.	1.1654	.	.	0.769393	0.609074	.	.	.	.	1.35139	.	.	.	.	.	.	.	.	.	.
SLITRK6	.	X	.	.	4	2	2	0	17.0015	18.7623	15.192	.	0.872791	0.862144	0.883438	.	3.31582e-20	1.72847e-22	6.36091e-18	.	.	.	.	.	.	.	.	.	.	.	.	.	0.635919	0.644983	.	.	.	.	1.08837	1.12189	.	.	.	.	.	.	.	.	.
MCC	.	.	.	.	4	3	0	1	15.8	20.3464	.	3.82155	1.08343	1.1225	.	0.966226	2.61044e-15	7.48161e-19	.	0.000110883	.	.	.	.	.	.	1.29218	.	.	1.03778	.	0.966226	.	.	.	.	.	.	1.03753	.	.	.	.	.	.	.	.	0.00124304	.
IDS	.	.	.	.	4	1	2	1	15.2581	9.9101	21.4983	3.93988	0.703805	0.669308	0.63811	0.869691	2.09207e-22	1.5614e-15	2.03938e-34	2.94978e-05	.	0.628381	.	.	.	.	.	.	.	.	.	0.869691	0.669308	0.647839	.	.	.	.	.	.	.	.	3.65273e-62	.	.	.	.	.	.
TMED6	.	.	.	.	4	4	0	0	13.6631	13.6631	.	.	0.771375	0.771375	.	.	1.93816e-18	1.93816e-18	.	.	.	.	.	1.05207	.	.	.	.	.	0.747825	.	.	0.605742	.	.	.	.	.	0.679861	.	.	.	.	.	2.27755e-06	.	.	.	.
TMEM150C	.	.	.	.	4	4	0	0	13.4537	13.4537	.	.	0.907444	0.907444	.	.	1.49308e-15	1.49308e-15	.	.	.	.	.	0.777531	.	.	1.32461	.	.	0.598322	.	.	.	.	.	.	.	.	0.929312	.	.	.	.	.	7.05866e-13	.	.	7.69146e-10	.
ST8SIA4	.	X	.	.	4	3	1	0	13.2336	14.559	7.35707	.	1.23701	1.1543	1.48514	.	2.00425e-11	2.43892e-13	1.1123e-05	.	.	.	.	.	.	.	1.59502	1.48514	.	.	.	.	.	.	.	1.05024	.	.	0.817645	.	.	.	.	.	.	.	.	1.47061e-15	1.1123e-05
SPTBN1	.	.	.	.	4	3	1	0	12.9502	16.06	5.6191	.	0.911641	1.00849	0.621086	.	6.23166e-15	1.18907e-16	8.96998e-10	.	.	.	.	.	.	.	.	.	.	1.21907	.	.	0.553207	0.621086	.	.	.	.	1.2532	.	.	.	.	.	.	.	.	.	.
PARVB	.	.	.	.	4	1	0	3	11.6841	6.92573	.	13.4593	0.88676	0.589724	.	0.985772	6.66517e-14	1.80293e-12	.	2.22035e-14	.	.	0.545231	.	.	.	.	.	.	0.589724	.	1.5774	.	.	0.834683	.	.	.	.	.	.	.	.	4.85101e-07	.	.	.	.	.
HAP1	.	.	.	.	4	2	1	1	11.5878	18.1334	8.97532	2.74581	0.656546	0.682409	0.731269	0.530095	2.24041e-18	2.67539e-27	5.32574e-13	6.60927e-06	.	.	.	.	.	.	.	.	.	0.805422	0.731269	.	0.559396	.	0.530095	.	.	.	.	.	.	.	.	.	.	.	.	.	.
MT-CO3	.	.	.	.	4	3	0	1	10.195	14.0923	.	1.14567	0.726255	0.781332	.	0.561024	9.16742e-15	9.19816e-19	.	0.00907582	0.614608	.	.	.	.	.	.	.	.	.	.	0.561024	0.808025	.	.	.	.	.	0.921362	.	.	2.58339e-24	.	.	.	.	.	.	.
ITPR3	.	X	.	.	4	3	0	1	10.1459	13.1173	.	3.26098	0.687702	0.748947	.	0.503966	1.76438e-15	3.05962e-18	.	3.38347e-07	.	.	.	.	.	.	.	.	.	0.855599	.	.	0.595474	.	0.503966	.	.	.	0.795767	.	.	.	.	.	.	.	.	.	.
ZFHX3	X	.	.	.	4	2	1	1	9.63756	14.0862	2.7641	5.33778	1.33847	1.24985	1.70342	1.15076	6.30346e-08	5.36699e-12	0.023841	2.29895e-05	.	.	.	.	.	.	.	.	.	0.876299	.	1.15076	.	.	.	1.62341	1.70342	.	.	.	.	.	.	.	.	.	.	.	.
SEMA3E	.	.	.	.	4	1	3	0	9.31779	2.61697	11.7311	.	1.31128	1.23004	1.33836	.	7.83628e-08	0.00745499	1.71658e-09	.	.	.	.	.	0.787614	.	.	.	.	.	.	.	.	.	.	.	1.19635	.	1.23004	2.03111	.	.	.	.	.	0.0085517	.	.	.
SSTR1	.	X	.	.	4	1	3	0	9.09801	5.2511	10.6137	.	0.740449	0.564599	0.799065	.	5.16227e-13	5.00522e-10	5.21571e-14	.	.	.	.	.	.	.	.	.	.	.	0.743823	.	0.564599	0.879216	.	.	.	.	.	0.774157	.	.	.	.	.	.	.	.	.
KCNJ8	.	.	.	.	4	2	2	0	8.84575	4.94819	13.7082	.	0.698941	0.583354	0.814528	.	2.20832e-13	3.2937e-09	1.48061e-17	.	.	.	.	.	.	.	.	.	.	0.662207	0.869094	.	0.504501	0.759962	.	.	.	.	.	.	.	.	.	.	.	.	.	.	.
MEST	.	.	.	.	4	2	0	2	7.7093	10.0051	.	4.99017	0.780922	0.726615	.	0.835228	1.34261e-10	1.70028e-14	.	1.06019e-06	.	.	.	.	.	.	.	.	.	0.699936	.	0.888382	0.753294	.	0.782075	.	.	.	.	.	.	.	.	.	.	.	.	.	.
ID2	.	.	.	.	4	4	0	0	7.57295	7.57295	.	.	1.17547	1.17547	.	.	3.61028e-07	3.61028e-07	.	.	.	.	.	.	.	.	1.55403	.	.	1.36838	.	.	0.601615	.	.	.	.	.	1.17788	.	.	.	.	.	.	.	.	0.000227749	.
KRT18	.	.	.	.	4	3	1	0	6.12139	7.70305	1.86447	.	0.711997	0.733328	0.648004	.	2.52642e-09	3.13154e-11	0.00132663	.	.	.	.	.	.	.	.	.	.	0.59084	.	.	0.824194	0.648004	.	.	.	.	0.784949	.	.	.	.	.	.	.	.	.	.
SPATS2L	.	.	.	.	4	0	4	0	4.9829	.	4.9829	.	0.924904	.	0.924904	.	4.09749e-06	.	4.09749e-06	.	.	.	.	.	1.00361	.	.	.	.	.	.	.	.	0.561484	.	.	1.41317	.	.	0.721351	.	.	.	.	.	0.0457765	.	.	.
SPATA17	.	.	.	.	3	1	1	1	239.001	373.319	245.535	88.1215	2.13533	2.27764	1.8414	2.28696	1.18406e-112	1.2413e-164	4.55346e-134	2.93697e-39	.	.	.	.	.	.	.	.	.	2.27764	1.8414	2.28696	.	.	.	.	.	.	.	.	.	.	.	.	.	.	.	.	.
TM4SF4	.	X	.	.	3	0	3	0	52.9758	.	52.9758	.	1.54281	.	1.54281	.	4.59972e-35	.	4.59972e-35	.	.	0.78791	.	.	.	.	.	.	.	.	.	.	.	1.90379	.	.	.	.	.	1.93672	.	.	6.12069e-51	.	.	.	.	.	.
PPP1R1A	.	.	.	.	3	0	0	3	51.1703	.	.	51.1703	1.98384	.	.	1.98384	1.60838e-26	.	.	1.60838e-26	.	.	2.20007	.	.	.	.	.	.	.	.	2.59806	.	.	1.15339	.	.	.	.	.	.	.	.	3.44045e-26	.	.	.	.	.
CLU	.	X	.	.	3	0	3	0	36.3296	.	36.3296	.	1.21224	.	1.21224	.	1.07368e-30	.	1.07368e-30	.	.	1.21991	.	.	1.58925	.	.	.	.	.	.	.	.	0.827548	.	.	.	.	.	.	.	.	3.77809e-77	.	.	0.00158843	.	.	.
FGF14	.	.	.	.	3	1	1	1	26.8193	41.4816	35.3925	4.08008	1.03324	1.0769	1.001	1.02182	1.10536e-26	3.02407e-39	4.39391e-36	0.00010164	.	.	.	.	.	.	.	.	.	1.0769	1.001	1.02182	.	.	.	.	.	.	.	.	.	.	.	.	.	.	.	.	.
ACSL1	.	.	.	.	3	3	0	0	25.9618	25.9618	.	.	1.05514	1.05514	.	.	2.48285e-25	2.48285e-25	.	.	.	.	.	1.06964	.	.	.	.	.	1.21105	.	.	0.884724	.	.	.	.	.	.	.	.	.	.	.	3.86998e-05	.	.	.	.
SAMD5	.	.	.	.	3	1	2	0	25.0099	14.6375	30.8024	.	0.891634	0.810757	0.932073	.	8.92248e-29	8.82937e-19	8.96941e-34	.	.	.	.	.	.	.	.	.	.	0.810757	1.20104	.	.	0.663105	.	.	.	.	.	.	.	.	.	.	.	.	.	.	.
EGR1	X	.	.	.	3	1	2	0	23.3435	27.6142	19.9411	.	0.96677	1.37806	0.761123	.	7.1477e-25	9.1531e-21	6.31634e-27	.	.	1.01252	.	.	.	.	.	.	.	1.37806	0.509726	.	.	.	.	.	.	.	.	.	.	.	8.43842e-44	.	.	.	.	.	.
IER2	.	.	.	.	3	1	2	0	23.3019	33.17	18.1942	.	0.993682	1.44605	0.767497	.	3.54781e-24	1.1526e-23	1.96835e-24	.	.	0.596931	.	.	.	.	.	.	.	1.44605	0.938064	.	.	.	.	.	.	.	.	.	.	.	3.99318e-34	.	.	.	.	.	.
ZBTB20	X	.	.	.	3	3	0	0	21.6346	21.6346	.	.	1.00199	1.00199	.	.	2.56128e-22	2.56128e-22	.	.	.	.	.	.	.	.	.	.	.	0.723059	.	.	0.747326	.	.	.	.	.	1.5356	.	.	.	.	.	.	.	.	.	.
CDCP1	.	X	.	.	3	3	0	0	21.1653	21.1653	.	.	1.06087	1.06087	.	.	1.1198e-20	1.1198e-20	.	.	.	.	.	.	.	.	.	.	.	1.0736	.	.	0.675151	.	.	.	.	.	1.43388	.	.	.	.	.	.	.	.	.	.
TSR3	.	.	.	.	3	1	1	1	19.3015	14.125	37.4657	3.54356	0.79532	0.677064	0.778323	0.930574	5.38432e-25	1.37343e-21	7.30316e-49	0.000155623	.	.	.	.	.	.	.	.	.	0.677064	0.778323	0.930574	.	.	.	.	.	.	.	.	.	.	.	.	.	.	.	.	.
MTATP6P1	.	.	.	.	3	3	0	0	18.2903	18.2903	.	.	0.88799	0.88799	.	.	2.5266e-21	2.5266e-21	.	.	0.699662	.	.	.	.	.	.	.	.	.	.	.	1.01084	.	.	.	.	.	0.953465	.	.	2.42132e-19	.	.	.	.	.	.	.
MT-ATP6	.	.	.	.	3	3	0	0	18.2509	18.2509	.	.	0.949431	0.949431	.	.	5.98434e-20	5.98434e-20	.	.	0.649882	.	.	.	.	.	.	.	.	.	.	.	1.0949	.	.	.	.	.	1.10351	.	.	2.76666e-15	.	.	.	.	.	.	.
VAT1L	.	.	.	.	3	3	0	0	16.9083	16.9083	.	.	0.706816	0.706816	.	.	1.19722e-24	1.19722e-24	.	.	.	.	.	0.740306	.	.	.	.	.	0.787969	.	.	0.592171	.	.	.	.	.	.	.	.	.	.	.	2.40094e-05	.	.	.	.
FANCF	.	.	.	.	3	3	0	0	16.4315	16.4315	.	.	0.955934	0.955934	.	.	6.47181e-18	6.47181e-18	.	.	.	.	.	1.44663	.	.	.	.	.	0.819205	.	.	0.601968	.	.	.	.	.	.	.	.	.	.	.	2.35673e-14	.	.	.	.
MEIS1	X	.	.	.	3	3	0	0	14.7921	14.7921	.	.	0.915844	0.915844	.	.	7.05804e-17	7.05804e-17	.	.	.	.	.	.	.	.	.	.	.	0.518662	.	.	0.952465	.	.	.	.	.	1.27641	.	.	.	.	.	.	.	.	.	.
TMEM176A	.	.	.	.	3	0	3	0	14.6124	.	14.6124	.	0.763064	.	0.763064	.	7.08587e-20	.	7.08587e-20	.	.	0.635907	.	.	.	.	.	.	.	.	0.655808	.	.	0.997477	.	.	.	.	.	.	.	.	5.75413e-17	.	.	.	.	.	.
PKDCC	.	.	.	.	3	1	1	1	13.9136	29.6961	8.87145	2.9976	0.872147	1.02421	0.555342	1.03689	1.11361e-16	1.01371e-29	1.05984e-16	0.00128541	.	.	.	.	.	.	.	.	.	1.02421	0.555342	1.03689	.	.	.	.	.	.	.	.	.	.	.	.	.	.	.	.	.
HTATSF1	.	.	.	.	3	1	1	1	13.6349	7.26395	12.8254	15.4538	0.918751	0.639665	0.550483	1.56611	1.44327e-15	4.40691e-12	5.03013e-24	1.3562e-10	.	.	.	.	.	.	.	.	.	0.639665	0.550483	1.56611	.	.	.	.	.	.	.	.	.	.	.	.	.	.	.	.	.
FXYD6	.	.	.	.	3	0	3	0	13.1505	.	13.1505	.	0.743977	.	0.743977	.	2.10916e-18	.	2.10916e-18	.	.	0.776731	.	.	.	.	.	.	.	.	0.633715	.	.	0.821486	.	.	.	.	.	.	.	.	8.59915e-32	.	.	.	.	.	.
LIMS1	.	.	.	.	3	3	0	0	12.8979	12.8979	.	.	0.861812	0.861812	.	.	1.08125e-15	1.08125e-15	.	.	.	.	.	.	.	.	0.601651	.	.	1.17264	.	.	.	.	.	.	.	.	0.811147	.	.	.	.	.	.	.	.	0.00213929	.
KCTD12	.	.	.	.	3	0	3	0	12.8135	.	12.8135	.	0.824595	.	0.824595	.	2.88954e-16	.	2.88954e-16	.	.	.	.	.	.	.	.	.	.	.	0.813357	.	.	0.741288	.	.	.	.	.	0.919139	.	.	.	.	.	.	.	.	.
MYO10	.	.	.	.	3	0	3	0	12.6117	.	12.6117	.	0.829975	.	0.829975	.	6.37822e-16	.	6.37822e-16	.	.	.	.	.	.	.	.	1.03126	.	.	.	.	.	0.532177	.	.	.	.	.	0.926492	.	.	.	.	.	.	.	.	5.08107e-20
PBXIP1	.	X	.	.	3	1	2	0	11.8562	5.43369	15.758	.	0.744839	0.614797	0.809859	.	1.20826e-16	1.45146e-09	3.4861e-20	.	.	.	.	.	.	.	.	.	.	.	0.64121	.	0.614797	0.978509	.	.	.	.	.	.	.	.	.	.	.	.	.	.	.
GPAT4	.	.	.	.	3	2	0	1	11.6765	15.6445	.	3.61085	0.9261	0.921164	.	0.935972	2.46469e-13	1.0389e-17	.	0.00013872	.	.	.	0.931764	.	.	.	.	.	0.910564	.	0.935972	.	.	.	.	.	.	.	.	.	.	.	.	0.00491589	.	.	.	.
TMEM130	.	.	.	.	3	2	1	0	11.6627	17.5335	3.29102	.	0.867667	1.01275	0.577495	.	3.61886e-14	4.86692e-18	2.00082e-06	.	.	.	.	1.4424	.	.	.	.	.	.	.	.	0.583106	0.577495	.	.	.	.	.	.	.	.	.	.	8.57452e-20	.	.	.	.
BTG3	.	.	.	.	3	2	0	1	11.2356	13.1991	.	4.09991	0.838015	0.725983	.	1.06208	3.91371e-14	6.59202e-19	.	0.000137952	.	.	.	.	.	.	.	.	.	0.875544	.	1.06208	0.576422	.	.	.	.	.	.	.	.	.	.	.	.	.	.	.	.
SLC7A5	.	X	.	.	3	2	0	1	10.2789	14.55	.	3.36227	0.62989	0.684892	.	0.519888	4.80175e-17	5.6984e-22	.	3.40951e-07	.	.	.	.	.	.	.	.	.	0.698654	.	.	0.671129	.	0.519888	.	.	.	.	.	.	.	.	.	.	.	.	.	.
CALY	.	X	.	.	3	0	3	0	9.96062	.	9.96062	.	0.673026	.	0.673026	.	1.58582e-15	.	1.58582e-15	.	.	0.549328	.	.	.	.	.	.	.	.	0.676249	.	.	0.793502	.	.	.	.	.	.	.	.	2.33751e-22	.	.	.	.	.	.
TJP2	.	.	.	.	3	0	3	0	9.70048	.	9.70048	.	0.661107	.	0.661107	.	2.12274e-15	.	2.12274e-15	.	.	.	.	.	.	.	.	0.619663	.	.	0.838353	.	.	0.525303	.	.	.	.	.	.	.	.	.	.	.	.	.	.	7.6015e-05
LRCH2	.	.	.	.	3	1	2	0	9.61912	9.26139	9.73019	.	0.752727	0.668555	0.794813	.	1.66332e-13	1.40334e-14	5.7264e-13	.	.	.	.	.	.	.	.	.	.	0.668555	0.653248	.	.	.	.	.	.	.	.	0.936377	.	.	.	.	.	.	.	.	.
FAT1	.	X	.	.	3	3	0	0	9.46239	9.46239	.	.	0.880434	0.880434	.	.	1.7889e-11	1.7889e-11	.	.	.	.	.	0.846042	.	.	.	.	.	1.09761	.	.	.	.	.	.	.	.	0.697648	.	.	.	.	.	0.00119817	.	.	.	.
KCNIP1	.	.	.	.	3	0	2	1	9.02824	.	6.89727	13.5561	0.600444	.	0.586953	0.627424	9.20571e-16	.	1.7743e-12	2.47809e-22	.	.	.	.	0.545612	.	.	.	.	.	.	.	.	0.628295	0.627424	.	.	.	.	.	.	.	.	.	.	0.00566968	.	.	.
DHCR24	.	.	.	.	3	1	1	1	8.95772	4.64635	5.17634	19.5161	0.753272	0.601648	0.716756	0.941411	1.28304e-12	1.89362e-08	5.99938e-08	1.85918e-21	.	.	.	.	.	.	.	.	.	.	.	.	0.601648	0.716756	0.941411	.	.	.	.	.	.	.	.	.	.	.	.	.	.
RBP1	.	.	.	.	3	2	1	0	8.8392	8.91234	8.12631	.	0.663117	0.738232	0.512887	.	4.67971e-14	8.4618e-13	1.4313e-16	.	.	.	.	.	.	.	.	.	.	.	0.512887	.	0.770587	.	.	.	.	.	0.705877	.	.	.	.	.	.	.	.	.	.
SQSTM1	.	.	.	.	3	3	0	0	8.38402	8.38402	.	.	0.920101	0.920101	.	.	7.72559e-10	7.72559e-10	.	.	.	.	.	.	.	.	.	.	.	1.30014	.	.	0.555294	.	.	.	.	.	0.904873	.	.	.	.	.	.	.	.	.	.
PLAC8	.	.	.	.	3	1	2	0	8.21727	6.90859	8.8335	.	0.674821	0.69722	0.663621	.	6.65334e-13	1.23376e-10	4.8859e-14	.	.	.	.	.	.	.	.	.	.	.	.	.	.	0.577159	.	.	.	.	0.69722	0.750084	.	.	.	.	.	.	.	.	.
HNRNPA1	.	.	.	.	3	2	1	0	8.21297	10.6836	4.21373	.	0.761415	0.848215	0.587816	.	1.63514e-11	2.53839e-13	6.78493e-08	.	.	.	.	.	.	.	.	.	.	.	.	.	0.683392	0.587816	.	.	.	.	1.01304	.	.	.	.	.	.	.	.	.	.
DGKB	.	.	.	.	3	3	0	0	7.88307	7.88307	.	.	0.649498	0.649498	.	.	7.29152e-13	7.29152e-13	.	.	.	.	.	0.692069	.	.	0.562321	.	.	.	.	.	.	.	.	.	.	.	0.694102	.	.	.	.	.	1.0698e-15	.	.	1.82576e-09	.
THSD7A	.	X	.	.	3	1	2	0	7.61855	16.3605	3.97732	.	1.0065	1.15364	0.932921	.	2.69536e-08	6.58327e-15	5.45388e-05	.	.	.	.	.	.	.	.	.	.	.	0.845993	.	.	.	.	.	.	.	1.15364	1.01985	.	.	.	.	.	.	.	.	.
MAL2	.	.	.	.	3	2	0	1	7.55812	7.52268	.	5.38413	0.788812	0.630094	.	1.10625	2.6203e-10	1.15089e-12	.	1.35826e-05	.	.	.	.	.	.	.	.	.	0.70652	.	1.10625	0.553669	.	.	.	.	.	.	.	.	.	.	.	.	.	.	.	.
TCF4	X	.	.	.	3	3	0	0	6.93051	6.93051	.	.	1.17139	1.17139	.	.	1.21205e-06	1.21205e-06	.	.	.	.	.	.	.	.	2.14838	.	.	0.522227	.	.	.	.	.	.	.	.	0.843571	.	.	.	.	.	.	.	.	0.00439054	.
CBFB	.	.	.	.	3	3	0	0	6.51663	6.51663	.	.	0.797749	0.797749	.	.	6.78002e-09	6.78002e-09	.	.	.	.	.	.	.	.	.	.	.	0.550366	.	.	0.623102	.	.	.	.	.	1.21978	.	.	.	.	.	.	.	.	.	.
JUN	X	.	.	.	3	2	1	0	6.1984	3.90392	8.49834	.	0.722444	0.822036	0.52326	.	2.63167e-09	1.78201e-05	5.73951e-17	.	.	0.52326	.	.	.	.	.	.	.	1.04139	.	.	.	.	.	.	.	.	0.602678	.	.	.	5.73951e-17	.	.	.	.	.	.
LEPROT	.	.	.	.	3	2	0	1	5.74957	6.34848	.	3.84569	0.827075	0.749555	.	0.982117	1.11767e-07	3.391e-09	.	0.000121418	.	.	.	.	.	.	.	.	.	0.596073	.	0.982117	.	.	.	.	.	.	0.903037	.	.	.	.	.	.	.	.	.	.
SLC25A5	.	.	.	.	3	0	1	2	5.62879	.	1.50906	8.55776	0.892933	.	0.579844	1.04948	4.9692e-07	.	0.00249734	7.00956e-09	.	.	.	.	.	.	.	.	.	.	.	1.24185	.	0.579844	0.8571	.	.	.	.	.	.	.	.	.	.	.	.	.	.
TRPM3	.	.	.	.	3	3	0	0	5.5724	5.5724	.	.	0.788926	0.788926	.	.	8.6441e-08	8.6441e-08	.	.	.	.	.	.	.	.	.	.	.	0.560008	.	.	.	.	.	1.18685	.	.	0.619923	.	.	.	.	.	.	.	.	.	.
SELENOW	.	.	.	.	3	3	0	0	5.54632	5.54632	.	.	0.654704	0.654704	.	.	3.37684e-09	3.37684e-09	.	.	.	.	.	.	.	.	.	.	.	0.872881	.	.	0.513825	.	.	.	.	.	0.577408	.	.	.	.	.	.	.	.	.	.
LRRC42	.	.	.	.	3	2	0	1	5.45491	6.70175	.	3.11169	0.544169	0.556607	.	0.519294	9.45598e-11	9.11257e-13	.	1.01821e-06	.	.	.	.	.	.	.	.	.	0.568821	.	.	0.544394	.	0.519294	.	.	.	.	.	.	.	.	.	.	.	.	.	.
SLC7A8	.	.	.	.	3	0	0	3	4.75521	.	.	4.75521	0.853861	.	.	0.853861	2.69728e-06	.	.	2.69728e-06	.	.	0.549909	.	.	.	.	.	.	.	.	1.1263	.	.	0.885376	.	.	.	.	.	.	.	.	4.81268e-05	.	.	.	.	.
NBEAL1	.	.	.	.	3	2	1	0	4.38133	5.10799	2.55022	.	1.06993	1.00588	1.19802	.	8.03569e-05	8.35377e-06	0.00743541	.	.	.	.	1.0725	1.19802	.	.	.	.	.	.	.	.	.	.	.	.	.	0.939264	.	.	.	.	.	0.000788447	0.00743541	.	.	.
NUDT4	.	.	.	.	3	2	1	0	3.97796	5.09403	2.09784	.	0.714469	0.770843	0.601722	.	2.70572e-06	2.46387e-07	0.000326297	.	.	.	.	.	.	.	.	.	.	.	.	.	0.648287	0.601722	.	.	.	.	0.893399	.	.	.	.	.	.	.	.	.	.
ABCC5	.	X	.	.	3	2	0	1	3.92478	4.91478	.	1.61485	0.758838	0.72468	.	0.827154	6.72826e-06	1.65196e-07	.	0.0111611	.	.	.	.	.	.	.	.	.	0.572753	.	0.827154	.	.	.	.	.	.	0.876607	.	.	.	.	.	.	.	.	.	.
PCK1	.	.	.	.	3	1	1	1	3.40045	2.56147	8.21184	1.08328	1.16999	0.900275	1.9891	0.620581	0.00124049	0.00142823	7.44017e-05	0.017964	0.900275	.	0.620581	.	.	.	.	.	.	.	1.9891	.	.	.	.	.	.	.	.	.	.	0.00142823	.	0.017964	.	.	.	.	.
LAMA1	.	X	.	.	3	2	1	0	3.21516	3.3424	2.48263	.	1.07315	0.935251	1.34893	.	0.00100923	0.000266809	0.0144399	.	.	.	.	.	.	.	1.34634	1.34893	.	.	.	.	.	.	.	.	.	.	0.52416	.	.	.	.	.	.	.	.	0.0145924	0.0144399
ZNF292	X	.	.	.	3	2	1	0	2.00413	1.58541	2.93658	.	0.615924	0.587385	0.673	.	0.000557359	0.00199944	4.331e-05	.	.	.	.	.	.	.	.	.	.	0.662308	.	.	0.512463	0.673	.	.	.	.	.	.	.	.	.	.	.	.	.	.	.
MAFB	X	.	.	.	2	0	0	2	34.8435	.	.	34.8435	1.74376	.	.	1.74376	1.04267e-20	.	.	1.04267e-20	.	.	.	.	.	.	.	.	.	.	.	2.40489	.	.	1.08262	.	.	.	.	.	.	.	.	.	.	.	.	.	.
PFN2	.	.	.	.	2	0	0	2	30.2501	.	.	30.2501	1.42482	.	.	1.42482	5.878e-22	.	.	5.878e-22	.	.	.	.	.	.	.	.	.	.	.	1.73833	.	.	1.11132	.	.	.	.	.	.	.	.	.	.	.	.	.	.
LY6H	.	X	.	.	2	1	1	0	29.184	28.7731	29.5031	.	0.706903	0.674121	0.739685	.	5.19718e-42	2.07776e-43	1.29999e-40	.	.	.	.	.	.	.	.	.	.	.	.	.	0.674121	0.739685	.	.	.	.	.	.	.	.	.	.	.	.	.	.	.
TMEM176B	.	.	.	.	2	0	2	0	27.3011	.	27.3011	.	0.860919	.	0.860919	.	1.94272e-32	.	1.94272e-32	.	.	.	.	.	.	.	.	.	.	.	0.706915	.	.	1.01492	.	.	.	.	.	.	.	.	.	.	.	.	.	.	.
RXRG	X	.	.	.	2	2	0	0	26.7954	26.7954	.	.	0.814303	0.814303	.	.	1.2419e-33	1.2419e-33	.	.	.	.	.	0.985522	.	.	.	.	.	.	.	.	0.643084	.	.	.	.	.	.	.	.	.	.	.	3.90912e-13	.	.	.	.
TUBB2A	.	.	.	.	2	2	0	0	26.165	26.165	.	.	0.778872	0.778872	.	.	2.55004e-34	2.55004e-34	.	.	.	.	.	.	.	.	.	.	.	0.754273	.	.	0.803471	.	.	.	.	.	.	.	.	.	.	.	.	.	.	.	.
TBC1D24	.	.	.	.	2	2	0	0	26.0309	26.0309	.	.	1.15507	1.15507	.	.	2.90909e-23	2.90909e-23	.	.	.	.	.	.	.	.	.	.	.	0.646752	.	.	.	.	.	.	.	.	1.66338	.	.	.	.	.	.	.	.	.	.
BTG2	.	.	.	.	2	0	2	0	25.1431	.	25.1431	.	0.89435	.	0.89435	.	7.70432e-29	.	7.70432e-29	.	.	0.876734	.	.	.	.	.	.	.	.	0.911966	.	.	.	.	.	.	.	.	.	.	.	5.53962e-35	.	.	.	.	.	.
DNAJB9	.	.	.	.	2	1	0	1	22.9859	33.4692	.	9.99557	1.36411	1.24039	.	1.48782	1.41073e-17	1.04024e-27	.	1.91317e-07	.	.	.	.	.	.	.	.	.	1.24039	.	1.48782	.	.	.	.	.	.	.	.	.	.	.	.	.	.	.	.	.
KCNK16	.	.	.	.	2	0	0	2	20.9845	.	.	20.9845	1.00334	.	.	1.00334	1.21733e-21	.	.	1.21733e-21	.	.	.	.	.	.	.	.	.	.	.	.	.	.	1.24614	.	.	.	.	.	0.76055	.	.	.	.	.	.	.	.
SLC3A2	.	X	.	.	2	0	0	2	20.1904	.	.	20.1904	1.63335	.	.	1.63335	4.35174e-13	.	.	4.35174e-13	.	.	.	.	.	.	.	.	.	.	.	2.27312	.	.	0.993581	.	.	.	.	.	.	.	.	.	.	.	.	.	.
PEG10	.	.	.	.	2	0	2	0	17.9662	.	17.9662	.	1.16412	.	1.16412	.	3.68652e-16	.	3.68652e-16	.	.	.	.	.	.	.	.	.	.	.	0.875891	.	.	.	.	.	.	.	.	1.45234	.	.	.	.	.	.	.	.	.
SMOC1	.	.	.	.	2	0	2	0	17.2268	.	17.2268	.	0.588628	.	0.588628	.	5.4206e-30	.	5.4206e-30	.	.	0.674997	.	.	.	.	.	.	.	.	0.502259	.	.	.	.	.	.	.	.	.	.	.	1.92831e-50	.	.	.	.	.	.
SVIP	.	.	.	.	2	2	0	0	16.9085	16.9085	.	.	0.877414	0.877414	.	.	5.35968e-20	5.35968e-20	.	.	.	.	.	.	.	.	.	.	.	0.777146	.	.	.	.	.	.	.	.	0.977683	.	.	.	.	.	.	.	.	.	.
C14orf132	.	X	.	.	2	1	0	1	15.8355	19.3935	.	9.58514	1.2052	0.993947	.	1.41645	7.25557e-14	3.07879e-20	.	1.70987e-07	.	.	.	.	.	.	.	.	.	0.993947	.	1.41645	.	.	.	.	.	.	.	.	.	.	.	.	.	.	.	.	.
TSHZ2	X	.	.	.	2	2	0	0	14.6699	14.6699	.	.	0.789104	0.789104	.	.	2.56654e-19	2.56654e-19	.	.	.	.	.	.	.	.	.	.	.	0.950983	.	.	.	.	.	.	.	.	0.627224	.	.	.	.	.	.	.	.	.	.
TMED8	.	.	.	.	2	0	2	0	14.0634	.	14.0634	.	0.633749	.	0.633749	.	6.44369e-23	.	6.44369e-23	.	.	.	.	.	.	.	.	.	.	.	0.552345	.	.	0.715152	.	.	.	.	.	.	.	.	.	.	.	.	.	.	.
APOL2	.	.	.	.	2	2	0	0	13.8654	13.8654	.	.	0.893184	0.893184	.	.	2.99516e-16	2.99516e-16	.	.	.	.	.	.	.	.	.	.	.	.	.	.	0.822309	.	.	.	.	.	0.964058	.	.	.	.	.	.	.	.	.	.
TPR	.	.	.	.	2	1	0	1	13.6526	23.9181	.	2.0656	0.96076	0.906493	.	1.01503	6.16321e-15	4.1175e-27	.	0.0092253	.	.	.	.	.	.	.	.	.	0.906493	.	1.01503	.	.	.	.	.	.	.	.	.	.	.	.	.	.	.	.	.
KCNJ2	.	.	.	.	2	0	2	0	13.5717	.	13.5717	.	1.47171	.	1.47171	.	6.0024e-10	.	6.0024e-10	.	.	.	.	.	.	.	.	1.72912	.	.	.	.	.	.	.	.	.	.	.	1.21431	.	.	.	.	.	.	.	.	7.52699e-09
ELAVL4	.	.	.	.	2	2	0	0	13.1624	13.1624	.	.	0.990977	0.990977	.	.	5.22155e-14	5.22155e-14	.	.	.	.	.	.	.	.	.	.	.	1.14216	.	.	.	.	.	.	.	.	0.839794	.	.	.	.	.	.	.	.	.	.
PNMA8C	.	.	.	.	2	2	0	0	12.7378	12.7378	.	.	1.16603	1.16603	.	.	1.19098e-11	1.19098e-11	.	.	.	.	.	.	.	.	1.19496	.	.	.	.	.	.	.	.	.	.	.	1.1371	.	.	.	.	.	.	.	.	4.25849e-05	.
TMEM37	.	X	.	.	2	1	0	1	11.9541	10.9453	.	12.9945	0.739218	0.690762	.	0.787674	6.74059e-17	1.42809e-16	.	3.18157e-17	.	.	.	.	.	.	.	.	.	.	.	.	0.690762	.	0.787674	.	.	.	.	.	.	.	.	.	.	.	.	.	.
MAP2	.	.	.	.	2	2	0	0	11.8454	11.8454	.	.	1.06841	1.06841	.	.	8.18555e-12	8.18555e-12	.	.	.	.	.	1.03755	.	.	.	.	.	1.09927	.	.	.	.	.	.	.	.	.	.	.	.	.	.	0.000109764	.	.	.	.
GPM6A	.	X	.	.	2	2	0	0	11.8403	11.8403	.	.	0.962565	0.962565	.	.	5.00229e-13	5.00229e-13	.	.	.	.	.	1.12505	.	.	.	.	.	.	.	.	.	.	.	.	.	.	0.800079	.	.	.	.	.	1.8429e-08	.	.	.	.
FOS	X	.	.	.	2	1	1	0	11.4898	4.05412	20.3228	.	0.729046	0.656122	0.80197	.	1.73783e-16	6.62351e-07	4.55962e-26	.	.	0.80197	.	.	.	.	.	.	.	0.656122	.	.	.	.	.	.	.	.	.	.	.	.	4.55962e-26	.	.	.	.	.	.
BAMBI	.	X	.	.	2	1	1	0	11.1456	11.9338	10.2634	.	0.75676	0.728362	0.785157	.	1.87041e-15	4.12659e-17	8.4778e-14	.	.	.	.	.	.	.	.	.	.	0.728362	0.785157	.	.	.	.	.	.	.	.	.	.	.	.	.	.	.	.	.	.
HGNC:18790	.	.	.	.	2	2	0	0	10.6185	10.6185	.	.	0.697513	0.697513	.	.	5.97981e-16	5.97981e-16	.	.	.	.	.	0.809145	.	.	.	.	.	.	.	.	0.585881	.	.	.	.	.	.	.	.	.	.	.	7.64345e-09	.	.	.	.
FABP5	.	.	.	.	2	0	2	0	10.5243	.	10.5243	.	1.18908	.	1.18908	.	1.40993e-09	.	1.40993e-09	.	.	.	.	.	.	.	.	.	.	.	1.45597	.	.	.	.	.	.	.	.	0.92219	.	.	.	.	.	.	.	.	.
BEX4	.	.	.	.	2	1	0	1	9.86198	9.50224	.	8.15931	0.935435	0.663124	.	1.20775	2.8664e-11	4.68264e-15	.	1.75462e-07	.	.	.	.	.	.	.	.	.	.	.	1.20775	0.663124	.	.	.	.	.	.	.	.	.	.	.	.	.	.	.	.
MRNIP	.	.	.	.	2	2	0	0	9.53209	9.53209	.	.	0.861347	0.861347	.	.	8.58046e-12	8.58046e-12	.	.	.	.	.	.	.	.	.	.	.	1.14926	.	.	.	.	.	.	.	.	0.57343	.	.	.	.	.	.	.	.	.	.
SVOP	.	.	.	.	2	2	0	0	9.40525	9.40525	.	.	0.588163	0.588163	.	.	1.02123e-16	1.02123e-16	.	.	.	.	.	.	.	.	.	.	.	0.540936	.	.	0.635391	.	.	.	.	.	.	.	.	.	.	.	.	.	.	.	.
ARHGEF3	.	.	.	.	2	2	0	0	9.40239	9.40239	.	.	0.603508	0.603508	.	.	2.63289e-16	2.63289e-16	.	.	.	.	.	.	.	.	.	.	.	0.627562	.	.	0.579453	.	.	.	.	.	.	.	.	.	.	.	.	.	.	.	.
GHSR	.	X	.	.	2	1	1	0	9.06344	16.0967	2.50199	.	0.717371	0.743542	0.6912	.	2.32139e-13	2.24533e-22	0.000240002	.	.	.	.	0.743542	0.6912	.	.	.	.	.	.	.	.	.	.	.	.	.	.	.	.	.	.	.	2.24533e-22	0.000240002	.	.	.
HSPA1A	.	.	.	.	2	1	0	1	8.94737	10.4673	.	2.6863	1.28609	0.847088	.	1.7251	1.10402e-07	4.39691e-13	.	0.027721	.	.	.	.	.	.	.	.	.	0.847088	.	1.7251	.	.	.	.	.	.	.	.	.	.	.	.	.	.	.	.	.
MT-ND1	.	.	.	.	2	2	0	0	8.93783	8.93783	.	.	0.866092	0.866092	.	.	4.78942e-11	4.78942e-11	.	.	.	.	.	.	.	.	.	.	.	.	.	.	0.905574	.	.	.	.	.	0.826611	.	.	.	.	.	.	.	.	.	.
OSTC	.	.	.	.	2	1	0	1	8.82236	7.32247	.	8.14124	0.980471	0.61226	.	1.34868	1.00441e-09	1.09715e-12	.	9.19516e-07	.	.	.	.	.	.	.	.	.	0.61226	.	1.34868	.	.	.	.	.	.	.	.	.	.	.	.	.	.	.	.	.
SOX4	X	.	.	.	2	2	0	0	8.54729	8.54729	.	.	1.63571	1.63571	.	.	5.95057e-06	5.95057e-06	.	.	.	.	.	.	.	.	1.96514	.	.	.	.	.	.	.	.	.	.	.	1.30627	.	.	.	.	.	.	.	.	0.00017356	.
UBE2QL1	.	.	.	.	2	1	0	1	8.54628	6.26567	.	10.263	1.04936	0.699981	.	1.39874	7.17343e-09	1.11892e-09	.	4.5989e-08	.	.	.	.	.	.	.	.	.	0.699981	.	1.39874	.	.	.	.	.	.	.	.	.	.	.	.	.	.	.	.	.
HSPH1	.	.	.	.	2	1	0	1	8.32157	10.5932	.	2.80089	1.15851	0.850436	.	1.46659	6.56187e-08	3.49825e-13	.	0.0123085	.	.	.	.	.	.	.	.	.	0.850436	.	1.46659	.	.	.	.	.	.	.	.	.	.	.	.	.	.	.	.	.
CDHR3	.	X	.	.	2	1	1	0	7.97218	11.6521	4.51	.	0.763816	0.788952	0.738679	.	3.65332e-11	1.70165e-15	7.8434e-07	.	.	.	.	.	.	.	.	.	.	0.788952	0.738679	.	.	.	.	.	.	.	.	.	.	.	.	.	.	.	.	.	.
CNGA3	.	.	.	.	2	2	0	0	7.7763	7.7763	.	.	0.628415	0.628415	.	.	4.22214e-13	4.22214e-13	.	.	.	.	.	0.679129	.	.	.	.	.	.	.	.	.	.	.	.	.	.	0.577701	.	.	.	.	.	1.72865e-09	.	.	.	.
SDC2	.	X	.	.	2	0	0	2	7.54309	.	.	7.54309	0.778987	.	.	0.778987	2.07391e-10	.	.	2.07391e-10	.	.	.	.	.	.	.	.	.	.	.	0.870544	.	.	0.687429	.	.	.	.	.	.	.	.	.	.	.	.	.	.
PTPRK	.	X	.	.	2	2	0	0	7.21405	7.21405	.	.	0.533421	0.533421	.	.	2.99134e-14	2.99134e-14	.	.	.	.	.	0.514606	.	.	.	.	.	.	.	.	.	.	.	.	.	.	0.552235	.	.	.	.	.	3.32485e-13	.	.	.	.
RAB3D	.	.	.	.	2	1	0	1	7.02259	10.0572	.	2.69539	0.765491	0.659228	.	0.871754	6.69936e-10	5.54596e-16	.	0.000809263	.	.	.	.	.	.	.	.	.	0.659228	.	0.871754	.	.	.	.	.	.	.	.	.	.	.	.	.	.	.	.	.
SNX18	.	.	.	.	2	1	0	1	6.75885	11.2891	.	1.41083	0.708929	0.655708	.	0.76215	2.92494e-10	6.07222e-18	.	0.0140892	.	.	.	.	.	.	.	.	.	0.655708	.	0.76215	.	.	.	.	.	.	.	.	.	.	.	.	.	.	.	.	.
PLS3	.	.	.	.	2	0	2	0	6.54457	.	6.54457	.	0.665283	.	0.665283	.	1.45455e-10	.	1.45455e-10	.	.	.	.	.	.	.	.	.	.	.	.	.	.	0.689224	.	.	.	.	.	0.641341	.	.	.	.	.	.	.	.	.
ARHGAP18	.	.	.	.	2	2	0	0	6.27716	6.27716	.	.	0.924054	0.924054	.	.	1.6104e-07	1.6104e-07	.	.	.	.	.	0.600685	.	.	.	.	.	.	.	.	.	.	.	.	.	.	1.24742	.	.	.	.	.	1.12077e-07	.	.	.	.
CDC5L	X	.	.	.	2	1	0	1	6.2213	7.73746	.	3.1025	0.812652	0.635422	.	0.989881	2.21028e-08	6.65451e-13	.	0.000734141	.	.	.	.	.	.	.	.	.	0.635422	.	0.989881	.	.	.	.	.	.	.	.	.	.	.	.	.	.	.	.	.
CA8	.	.	.	.	2	1	0	1	6.19882	4.33521	.	8.38143	0.613349	0.531643	.	0.695056	7.82519e-11	7.0085e-09	.	8.73704e-13	.	.	.	.	.	.	.	.	.	.	.	.	0.531643	.	0.695056	.	.	.	.	.	.	.	.	.	.	.	.	.	.
GSTP1	.	.	.	.	2	0	2	0	6.11971	.	6.11971	.	0.548784	.	0.548784	.	7.05638e-12	.	7.05638e-12	.	.	0.543011	.	.	.	.	.	.	.	.	.	.	.	0.554556	.	.	.	.	.	.	.	.	4.53135e-17	.	.	.	.	.	.
CACNA2D1	.	X	.	.	2	2	0	0	6.07528	6.07528	.	.	0.717504	0.717504	.	.	3.40996e-09	3.40996e-09	.	.	.	.	.	.	.	.	.	.	.	0.826862	.	.	.	.	.	.	.	.	0.608145	.	.	.	.	.	.	.	.	.	.
P2RY1	.	X	.	.	2	2	0	0	5.98995	5.98995	.	.	0.752588	0.752588	.	.	1.09868e-08	1.09868e-08	.	.	.	.	.	0.786766	.	.	.	.	.	0.718411	.	.	.	.	.	.	.	.	.	.	.	.	.	.	1.57396e-09	.	.	.	.
TOM1L2	.	.	.	.	2	1	0	1	5.94239	8.96611	.	1.70572	0.801239	0.691834	.	0.910644	3.83264e-08	1.09671e-13	.	0.0133938	.	.	.	.	.	.	.	.	.	0.691834	.	0.910644	.	.	.	.	.	.	.	.	.	.	.	.	.	.	.	.	.
C1QL1	.	.	.	.	2	0	0	2	5.88317	.	.	5.88317	0.559956	.	.	0.559956	3.11539e-11	.	.	3.11539e-11	.	.	0.583319	.	.	.	.	.	.	.	.	.	.	.	0.536593	.	.	.	.	.	.	.	.	2.72745e-11	.	.	.	.	.
COPG2	.	.	.	.	2	1	1	0	5.74905	8.68897	3.33995	.	0.616828	0.705343	0.528313	.	4.78245e-10	4.7997e-13	4.76526e-07	.	.	.	.	.	.	.	.	.	.	0.705343	0.528313	.	.	.	.	.	.	.	.	.	.	.	.	.	.	.	.	.	.
FAM177B	.	.	.	.	2	1	1	0	5.68862	4.9018	6.5159	.	0.661391	0.639887	0.682896	.	2.50613e-09	2.18565e-08	2.87361e-10	.	.	.	.	.	.	.	.	.	.	.	.	.	.	.	.	.	.	.	0.639887	0.682896	.	.	.	.	.	.	.	.	.
TMOD1	.	.	.	.	2	2	0	0	5.60311	5.60311	.	.	0.672172	0.672172	.	.	4.61492e-09	4.61492e-09	.	.	.	.	.	.	.	.	.	.	.	0.760579	.	.	0.583765	.	.	.	.	.	.	.	.	.	.	.	.	.	.	.	.
BEX1	.	.	.	.	2	0	0	2	5.37863	.	.	5.37863	0.835195	.	.	0.835195	3.63102e-07	.	.	3.63102e-07	.	.	.	.	.	.	.	.	.	.	.	1.0629	.	.	0.607491	.	.	.	.	.	.	.	.	.	.	.	.	.	.
USH1C	.	.	.	.	2	0	2	0	5.34099	.	5.34099	.	0.636779	.	0.636779	.	4.09729e-09	.	4.09729e-09	.	.	.	.	.	.	.	.	.	.	.	.	.	.	0.688693	.	.	.	.	.	0.584865	.	.	.	.	.	.	.	.	.
DNAJB1	.	.	.	.	2	1	0	1	5.32709	7.04514	.	1.58463	0.958492	0.719456	.	1.19753	2.76833e-06	1.61319e-10	.	0.0475062	.	.	.	.	.	.	.	.	.	0.719456	.	1.19753	.	.	.	.	.	.	.	.	.	.	.	.	.	.	.	.	.
BRI3	.	.	.	.	2	1	0	1	5.27178	7.87536	.	1.62164	0.84538	0.730312	.	0.960449	5.8078e-07	1.64605e-11	.	0.0204917	.	.	.	.	.	.	.	.	.	0.730312	.	0.960449	.	.	.	.	.	.	.	.	.	.	.	.	.	.	.	.	.
RANBP2	.	.	.	.	2	1	0	1	5.23155	6.89491	.	1.73509	0.766209	0.582916	.	0.949502	1.48649e-07	1.4849e-12	.	0.0148809	.	.	.	.	.	.	.	.	.	0.582916	.	0.949502	.	.	.	.	.	.	.	.	.	.	.	.	.	.	.	.	.
SPAG16	.	.	.	.	2	2	0	0	5.07188	5.07188	.	.	0.782913	0.782913	.	.	3.32494e-07	3.32494e-07	.	.	.	.	.	.	.	.	1.05328	.	.	.	.	.	0.512543	.	.	.	.	.	.	.	.	.	.	.	.	.	.	0.0320118	.
DUSP6	.	.	.	.	2	1	1	0	5.00465	6.85993	3.19787	.	0.60771	0.616075	0.599346	.	5.81765e-09	7.33e-12	4.61734e-06	.	.	.	.	.	.	.	.	.	.	0.616075	0.599346	.	.	.	.	.	.	.	.	.	.	.	.	.	.	.	.	.	.
ASXL3	.	.	.	.	2	0	2	0	4.95843	.	4.95843	.	0.828483	.	0.828483	.	1.03526e-06	.	1.03526e-06	.	.	.	.	.	.	.	.	.	.	.	.	.	.	0.672599	.	.	.	.	.	0.984366	.	.	.	.	.	.	.	.	.
INS	.	.	.	.	2	2	0	0	4.80046	4.80046	.	.	0.683131	0.683131	.	.	9.39403e-08	9.39403e-08	.	.	0.792735	.	.	.	.	.	.	.	.	.	.	.	.	.	.	.	.	.	0.573528	.	.	4.05505e-12	.	.	.	.	.	.	.
FXYD2	.	.	.	.	2	2	0	0	4.67359	4.67359	.	.	0.995155	0.995155	.	.	2.01213e-05	2.01213e-05	.	.	.	.	.	.	.	.	.	.	.	.	.	.	0.951297	.	.	.	.	.	1.03901	.	.	.	.	.	.	.	.	.	.
AMPH	.	.	.	.	2	2	0	0	4.64966	4.64966	.	.	0.634788	0.634788	.	.	4.7342e-08	4.7342e-08	.	.	.	.	.	0.754366	.	.	.	.	.	0.515209	.	.	.	.	.	.	.	.	.	.	.	.	.	.	0.00825174	.	.	.	.
LCORL	X	.	.	.	2	2	0	0	4.55223	4.55223	.	.	0.742523	0.742523	.	.	7.40019e-07	7.40019e-07	.	.	.	.	.	.	.	.	.	.	.	0.618586	.	.	.	.	.	.	.	.	0.866461	.	.	.	.	.	.	.	.	.	.
TRIM2	.	.	.	.	2	2	0	0	4.52643	4.52643	.	.	1.46101	1.46101	.	.	0.000797705	0.000797705	.	.	.	.	.	.	.	.	.	.	.	.	.	.	.	.	.	1.64629	.	.	1.27573	.	.	.	.	.	.	.	.	.	.
RTN4	.	X	.	.	2	1	0	1	4.52426	6.39035	.	2.23928	0.792984	0.725488	.	0.86048	1.97081e-06	1.55472e-09	.	0.00249826	.	.	.	.	.	.	.	.	.	.	.	0.86048	0.725488	.	.	.	.	.	.	.	.	.	.	.	.	.	.	.	.
CXorf57	.	.	.	.	2	1	0	1	4.49315	5.8908	.	1.64539	0.818323	0.630275	.	1.00637	3.23085e-06	4.50406e-10	.	0.0231755	.	.	.	.	.	.	.	.	.	0.630275	.	1.00637	.	.	.	.	.	.	.	.	.	.	.	.	.	.	.	.	.
MT-CYB	.	.	.	.	2	2	0	0	4.31418	4.31418	.	.	0.835749	0.835749	.	.	6.88571e-06	6.88571e-06	.	.	.	.	.	.	.	.	.	.	.	.	.	.	0.663867	.	.	.	.	.	1.00763	.	.	.	.	.	.	.	.	.	.
SCGN	.	.	.	.	2	0	0	2	4.18876	.	.	4.18876	0.919069	.	.	0.919069	2.76941e-05	.	.	2.76941e-05	.	.	.	.	.	.	.	.	.	.	.	1.16229	.	.	0.675843	.	.	.	.	.	.	.	.	.	.	.	.	.	.
ABCC8	.	.	.	.	2	2	0	0	4.12266	4.12266	.	.	0.931857	0.931857	.	.	3.76588e-05	3.76588e-05	.	.	.	.	.	.	.	.	.	.	.	0.589546	.	.	.	.	.	.	.	.	1.27417	.	.	.	.	.	.	.	.	.	.
SARAF	.	.	.	.	2	1	0	1	3.9643	4.88346	.	1.61517	0.790095	0.579971	.	1.00022	9.60519e-06	3.80044e-09	.	0.024276	.	.	.	.	.	.	.	.	.	.	.	1.00022	0.579971	.	.	.	.	.	.	.	.	.	.	.	.	.	.	.	.
FBXO38	.	.	.	.	2	1	1	0	3.90293	3.91922	3.88226	.	1.94254	1.90086	1.98421	.	0.00979051	0.00867331	0.0110516	.	.	.	.	.	.	.	.	.	.	.	.	.	.	.	.	1.90086	1.98421	.	.	.	.	.	.	.	.	.	.	.	.
HERPUD1	.	.	.	.	2	2	0	0	3.88358	3.88358	.	.	0.781322	0.781322	.	.	1.07022e-05	1.07022e-05	.	.	.	.	.	.	.	.	.	.	.	0.98857	.	.	0.574073	.	.	.	.	.	.	.	.	.	.	.	.	.	.	.	.
HPGD	.	.	.	.	2	2	0	0	3.83532	3.83532	.	.	0.959286	0.959286	.	.	0.000100438	0.000100438	.	.	.	.	.	0.552251	.	.	.	.	.	.	.	.	.	.	.	1.36632	.	.	.	.	.	.	.	.	5.12855e-07	.	.	.	.
EXOC6	.	.	.	.	2	2	0	0	3.71851	3.71851	.	.	0.663823	0.663823	.	.	2.50229e-06	2.50229e-06	.	.	.	.	.	.	.	.	.	.	.	0.528026	.	.	.	.	.	.	.	.	0.799619	.	.	.	.	.	.	.	.	.	.
ENO1	.	X	.	.	2	0	0	2	3.66605	.	.	3.66605	0.84678	.	.	0.84678	4.68388e-05	.	.	4.68388e-05	.	.	.	.	.	.	.	.	.	.	.	1.11922	.	.	0.574343	.	.	.	.	.	.	.	.	.	.	.	.	.	.
MT-ND2	.	.	.	.	2	2	0	0	3.62718	3.62718	.	.	0.679319	0.679319	.	.	4.57683e-06	4.57683e-06	.	.	.	.	.	.	.	.	.	.	.	.	.	.	0.559799	.	.	.	.	.	0.798839	.	.	.	.	.	.	.	.	.	.
MAP9	.	.	.	.	2	2	0	0	3.62143	3.62143	.	.	0.667052	0.667052	.	.	3.72385e-06	3.72385e-06	.	.	.	.	.	.	.	.	.	.	.	0.597183	.	.	.	.	.	.	.	.	0.73692	.	.	.	.	.	.	.	.	.	.
EIF1	.	.	.	.	2	1	0	1	3.58198	4.0141	.	2.70186	0.921783	0.760722	.	1.08284	0.00013004	5.28812e-06	.	0.00319782	.	.	.	.	.	.	.	.	.	.	.	1.08284	.	.	.	.	.	.	0.760722	.	.	.	.	.	.	.	.	.	.
MBNL2	X	.	.	.	2	2	0	0	3.48356	3.48356	.	.	0.756855	0.756855	.	.	2.49647e-05	2.49647e-05	.	.	.	.	.	.	.	.	.	.	.	0.67453	.	.	.	.	.	.	.	.	0.839179	.	.	.	.	.	.	.	.	.	.
SYT16	.	.	.	.	2	2	0	0	3.46489	3.46489	.	.	0.96122	0.96122	.	.	0.0002485	0.0002485	.	.	.	.	.	1.2996	.	.	.	.	.	0.622845	.	.	.	.	.	.	.	.	.	.	.	.	.	.	0.000365807	.	.	.	.
KCNT2	.	.	.	.	2	1	1	0	3.43845	2.00095	5.2028	.	0.836433	0.573418	1.09945	.	7.74726e-05	0.000323952	1.85275e-05	.	.	.	.	.	.	.	.	1.09945	.	0.573418	.	.	.	.	.	.	.	.	.	.	.	.	.	.	.	.	.	.	1.85275e-05
EIF4A2	.	.	.	.	2	1	0	1	3.32656	2.69463	.	3.42622	0.794797	0.522084	.	1.06751	6.52498e-05	6.8976e-06	.	0.000617249	.	.	.	.	.	.	.	.	.	.	.	1.06751	0.522084	.	.	.	.	.	.	.	.	.	.	.	.	.	.	.	.
ASS1	.	.	.	.	2	0	2	0	3.24409	.	3.24409	.	0.700624	.	0.700624	.	2.34268e-05	.	2.34268e-05	.	.	.	.	.	.	.	.	.	.	.	.	.	.	0.616231	.	.	.	.	.	0.785017	.	.	.	.	.	.	.	.	.
WBP2	.	.	.	.	2	1	0	1	3.17506	5.92032	.	1.07669	0.647857	0.75969	.	0.536025	1.25643e-05	1.61038e-08	.	0.00980269	.	.	.	.	.	.	.	.	.	0.75969	.	.	.	.	0.536025	.	.	.	.	.	.	.	.	.	.	.	.	.	.
ST6GAL1	.	.	.	.	2	1	0	1	3.14783	5.3256	.	0.885719	0.520264	0.510635	.	0.529894	8.90345e-07	3.72065e-11	.	0.0213058	.	.	.	.	.	.	.	.	.	.	.	.	.	.	.	.	.	.	0.510635	.	0.529894	.	.	.	.	.	.	.	.
ASAH2B	.	.	.	.	2	1	1	0	3.10596	4.24255	1.97876	.	1.2189	1.22402	1.21378	.	0.00283035	0.000341921	0.023429	.	.	.	.	.	.	.	1.22402	1.21378	.	.	.	.	.	.	.	.	.	.	.	.	.	.	.	.	.	.	.	0.000341921	0.023429
MSN	.	.	.	.	2	2	0	0	2.86995	2.86995	.	.	0.611444	0.611444	.	.	2.0243e-05	2.0243e-05	.	.	.	.	.	0.519653	.	.	0.703236	.	.	.	.	.	.	.	.	.	.	.	.	.	.	.	.	.	4.31953e-08	.	.	0.00948663	.
MTRNR2L11	.	.	.	.	2	2	0	0	2.41417	2.41417	.	.	0.53069	0.53069	.	.	2.82412e-05	2.82412e-05	.	.	.	.	.	.	.	.	.	.	.	.	.	.	0.540129	.	.	.	.	.	0.52125	.	.	.	.	.	.	.	.	.	.
MTHFD2	.	.	.	.	2	1	0	1	2.40386	2.89103	.	1.86078	0.561194	0.536009	.	0.586379	5.20619e-05	4.03999e-06	.	0.000670903	.	.	.	.	.	.	.	.	.	.	.	.	0.536009	.	0.586379	.	.	.	.	.	.	.	.	.	.	.	.	.	.
ERICH3	.	.	.	.	2	1	1	0	2.33287	1.58148	3.05961	.	0.647977	0.658264	0.63769	.	0.000251056	0.00395817	1.59238e-05	.	.	.	.	0.658264	.	.	.	.	.	.	.	.	.	.	.	.	.	.	.	0.63769	.	.	.	.	0.00395817	.	.	.	.
MLEC	.	.	.	.	2	1	0	1	2.29315	2.46964	.	2.12309	0.78957	0.815361	.	0.76378	0.00124651	0.000935638	.	0.00166066	.	.	.	.	.	.	.	.	.	.	.	0.76378	.	.	.	.	.	.	0.815361	.	.	.	.	.	.	.	.	.	.
CADPS	.	.	.	.	2	1	1	0	2.28657	2.28393	2.24306	.	0.611954	0.55316	0.670748	.	0.000183443	7.43216e-05	0.000452778	.	.	.	.	.	.	.	.	.	.	.	.	.	0.55316	0.670748	.	.	.	.	.	.	.	.	.	.	.	.	.	.	.
VWA5A	.	.	.	.	2	0	0	2	2.2627	.	.	2.2627	0.921409	.	.	0.921409	0.00350189	.	.	0.00350189	.	.	.	.	.	.	.	.	.	.	.	1.10913	.	.	0.733691	.	.	.	.	.	.	.	.	.	.	.	.	.	.
MT-ND4	.	.	.	.	2	2	0	0	2.17631	2.17631	.	.	0.637685	0.637685	.	.	0.000386518	0.000386518	.	.	.	.	.	.	.	.	.	.	.	.	.	.	0.501004	.	.	.	.	.	0.774366	.	.	.	.	.	.	.	.	.	.
PELI1	.	.	.	.	2	2	0	0	2.10392	2.10392	.	.	0.658863	0.658863	.	.	0.00064084	0.00064084	.	.	.	.	.	0.749679	.	.	.	.	.	0.568048	.	.	.	.	.	.	.	.	.	.	.	.	.	.	0.00116403	.	.	.	.
MTRNR2L10	.	.	.	.	2	2	0	0	1.87095	1.87095	.	.	0.619215	0.619215	.	.	0.000951715	0.000951715	.	.	.	.	.	.	.	.	.	.	.	.	.	.	0.686633	.	.	.	.	.	0.551797	.	.	.	.	.	.	.	.	.	.
RPL12	.	.	.	.	2	1	0	1	1.75423	1.48847	.	1.96668	0.809323	0.640164	.	0.978482	0.00679935	0.00472999	.	0.00977405	.	.	.	.	.	.	.	.	.	.	.	0.978482	.	.	.	.	.	.	0.640164	.	.	.	.	.	.	.	.	.	.
TMEM200A	.	.	.	.	2	1	0	1	1.66717	1.64474	.	1.67905	0.989872	1.04072	.	0.939025	0.0206904	0.0262793	.	0.0162901	.	.	.	1.04072	.	.	.	.	.	.	.	0.939025	.	.	.	.	.	.	.	.	.	.	.	.	0.0262793	.	.	.	.
BAALC	.	.	.	.	2	2	0	0	0.861318	0.861318	.	.	0.587516	0.587516	.	.	0.0341954	0.0341954	.	.	.	.	.	.	.	.	.	.	.	0.509245	.	.	.	.	.	0.665787	.	.	.	.	.	.	.	.	.	.	.	.	.
PCSK2	.	.	.	.	1	0	1	0	38.072	.	38.072	.	0.593811	.	0.593811	.	7.68069e-65	.	7.68069e-65	.	.	.	.	.	.	.	.	.	.	.	0.593811	.	.	.	.	.	.	.	.	.	.	.	.	.	.	.	.	.	.
RHOBTB3	.	.	.	.	1	1	0	0	33.5271	33.5271	.	.	1.01935	1.01935	.	.	1.28597e-33	1.28597e-33	.	.	.	.	.	.	.	.	.	.	.	1.01935	.	.	.	.	.	.	.	.	.	.	.	.	.	.	.	.	.	.	.
HSPB1	.	.	.	.	1	0	1	0	31.0854	.	31.0854	.	1.08786	.	1.08786	.	2.66138e-29	.	2.66138e-29	.	.	1.08786	.	.	.	.	.	.	.	.	.	.	.	.	.	.	.	.	.	.	.	.	2.66138e-29	.	.	.	.	.	.
HPN	.	.	.	.	1	0	0	1	30.0956	.	.	30.0956	1.10479	.	.	1.10479	5.73915e-28	.	.	5.73915e-28	.	.	.	.	.	.	.	.	.	.	.	.	.	.	1.10479	.	.	.	.	.	.	.	.	.	.	.	.	.	.
IGSF1	.	X	.	.	1	1	0	0	26.0357	26.0357	.	.	0.774329	0.774329	.	.	2.37909e-34	2.37909e-34	.	.	.	.	.	0.774329	.	.	.	.	.	.	.	.	.	.	.	.	.	.	.	.	.	.	.	.	2.37909e-34	.	.	.	.
DCX	.	.	.	.	1	1	0	0	22.8449	22.8449	.	.	0.80195	0.80195	.	.	3.26037e-29	3.26037e-29	.	.	.	.	.	.	.	.	.	.	.	.	.	.	.	.	.	.	.	.	0.80195	.	.	.	.	.	.	.	.	.	.
EMC10	.	.	.	.	1	0	1	0	21.6317	.	21.6317	.	0.956706	.	0.956706	.	2.45101e-23	.	2.45101e-23	.	.	.	.	.	.	.	.	.	.	.	.	.	.	0.956706	.	.	.	.	.	.	.	.	.	.	.	.	.	.	.
ACVR1B	.	X	.	.	1	1	0	0	21.1175	21.1175	.	.	0.77408	0.77408	.	.	5.23834e-28	5.23834e-28	.	.	.	.	.	.	.	.	.	.	.	0.77408	.	.	.	.	.	.	.	.	.	.	.	.	.	.	.	.	.	.	.
APLP2	.	X	.	.	1	1	0	0	21.0988	21.0988	.	.	0.833399	0.833399	.	.	4.82425e-26	4.82425e-26	.	.	.	.	.	.	.	.	.	.	.	0.833399	.	.	.	.	.	.	.	.	.	.	.	.	.	.	.	.	.	.	.
MRAP2	.	.	.	.	1	1	0	0	21.0594	21.0594	.	.	0.800297	0.800297	.	.	4.84761e-27	4.84761e-27	.	.	.	.	.	.	.	.	.	.	.	0.800297	.	.	.	.	.	.	.	.	.	.	.	.	.	.	.	.	.	.	.
PAIP2B	.	.	.	.	1	1	0	0	20.0498	20.0498	.	.	0.81062	0.81062	.	.	1.84553e-25	1.84553e-25	.	.	.	.	.	.	.	.	.	.	.	0.81062	.	.	.	.	.	.	.	.	.	.	.	.	.	.	.	.	.	.	.
GPX2	.	.	.	.	1	1	0	0	19.6098	19.6098	.	.	0.87655	0.87655	.	.	4.25057e-23	4.25057e-23	.	.	.	.	.	.	.	.	.	.	.	.	.	.	0.87655	.	.	.	.	.	.	.	.	.	.	.	.	.	.	.	.
NRP1	.	X	.	.	1	0	1	0	19.4159	.	19.4159	.	1.87889	.	1.87889	.	4.63799e-11	.	4.63799e-11	.	.	.	.	.	.	.	.	1.87889	.	.	.	.	.	.	.	.	.	.	.	.	.	.	.	.	.	.	.	.	4.63799e-11
KCNH2	.	X	.	.	1	1	0	0	18.6706	18.6706	.	.	0.737885	0.737885	.	.	4.97919e-26	4.97919e-26	.	.	.	.	.	.	.	.	.	.	.	0.737885	.	.	.	.	.	.	.	.	.	.	.	.	.	.	.	.	.	.	.
NUPR1	.	.	.	.	1	1	0	0	18.5066	18.5066	.	.	0.780723	0.780723	.	.	1.9751e-24	1.9751e-24	.	.	.	.	.	.	.	.	.	.	.	.	.	.	0.780723	.	.	.	.	.	.	.	.	.	.	.	.	.	.	.	.
TUBB	.	X	.	.	1	0	0	1	18.3499	.	.	18.3499	1.41109	.	.	1.41109	9.90606e-14	.	.	9.90606e-14	.	.	1.41109	.	.	.	.	.	.	.	.	.	.	.	.	.	.	.	.	.	.	.	.	9.90606e-14	.	.	.	.	.
SLC6A17	.	X	.	.	1	1	0	0	17.3339	17.3339	.	.	0.81932	0.81932	.	.	6.97418e-22	6.97418e-22	.	.	.	.	.	.	.	.	.	.	.	0.81932	.	.	.	.	.	.	.	.	.	.	.	.	.	.	.	.	.	.	.
SLC2A13	.	X	.	.	1	1	0	0	15.3585	15.3585	.	.	0.87452	0.87452	.	.	2.74025e-18	2.74025e-18	.	.	.	.	.	.	.	.	.	.	.	0.87452	.	.	.	.	.	.	.	.	.	.	.	.	.	.	.	.	.	.	.
MEIS2	X	.	.	.	1	1	0	0	14.9102	14.9102	.	.	1.01276	1.01276	.	.	1.89525e-15	1.89525e-15	.	.	.	.	.	.	.	.	.	.	.	1.01276	.	.	.	.	.	.	.	.	.	.	.	.	.	.	.	.	.	.	.
KCTD8	.	.	.	.	1	1	0	0	14.532	14.532	.	.	0.765967	0.765967	.	.	1.06626e-19	1.06626e-19	.	.	.	.	.	.	.	.	.	.	.	0.765967	.	.	.	.	.	.	.	.	.	.	.	.	.	.	.	.	.	.	.
MTRNR2L12	.	.	.	.	1	1	0	0	14.3086	14.3086	.	.	0.91655	0.91655	.	.	2.44717e-16	2.44717e-16	.	.	.	.	.	.	.	.	.	.	.	.	.	.	0.91655	.	.	.	.	.	.	.	.	.	.	.	.	.	.	.	.
STXBP5L	.	.	.	.	1	1	0	0	13.8784	13.8784	.	.	0.578502	0.578502	.	.	1.02288e-24	1.02288e-24	.	.	.	.	.	.	.	.	.	.	.	.	.	.	0.578502	.	.	.	.	.	.	.	.	.	.	.	.	.	.	.	.
AHCYL1	.	.	.	.	1	0	0	1	13.7982	.	.	13.7982	1.43778	.	.	1.43778	2.52996e-10	.	.	2.52996e-10	.	.	.	.	.	.	.	.	.	.	.	1.43778	.	.	.	.	.	.	.	.	.	.	.	.	.	.	.	.	.
LMO2	.	.	.	.	1	1	0	0	13.4538	13.4538	.	.	0.699335	0.699335	.	.	5.7813e-20	5.7813e-20	.	.	.	.	.	.	.	.	.	.	.	0.699335	.	.	.	.	.	.	.	.	.	.	.	.	.	.	.	.	.	.	.
ANK3	.	.	.	.	1	1	0	0	12.8809	12.8809	.	.	0.565306	0.565306	.	.	1.63823e-23	1.63823e-23	.	.	.	.	.	.	.	.	.	.	.	.	.	.	.	.	.	.	.	.	0.565306	.	.	.	.	.	.	.	.	.	.
SNAP25	.	.	.	.	1	1	0	0	12.6876	12.6876	.	.	0.755062	0.755062	.	.	1.57259e-17	1.57259e-17	.	.	.	.	.	.	.	.	.	.	.	0.755062	.	.	.	.	.	.	.	.	.	.	.	.	.	.	.	.	.	.	.
FAM84B	.	.	.	.	1	1	0	0	12.58	12.58	.	.	0.773449	0.773449	.	.	5.43544e-17	5.43544e-17	.	.	.	.	.	.	.	.	.	.	.	0.773449	.	.	.	.	.	.	.	.	.	.	.	.	.	.	.	.	.	.	.
CANX	.	X	.	.	1	0	0	1	12.0381	.	.	12.0381	1.13459	.	.	1.13459	2.4542e-11	.	.	2.4542e-11	.	.	.	.	.	.	.	.	.	.	.	1.13459	.	.	.	.	.	.	.	.	.	.	.	.	.	.	.	.	.
TMEM30A	.	X	.	.	1	1	0	0	11.5775	11.5775	.	.	0.656216	0.656216	.	.	2.27638e-18	2.27638e-18	.	.	.	.	.	.	.	.	.	.	.	0.656216	.	.	.	.	.	.	.	.	.	.	.	.	.	.	.	.	.	.	.
ZFP36	.	.	.	.	1	0	1	0	11.5261	.	11.5261	.	0.879665	.	0.879665	.	7.89259e-14	.	7.89259e-14	.	.	0.879665	.	.	.	.	.	.	.	.	.	.	.	.	.	.	.	.	.	.	.	.	7.89259e-14	.	.	.	.	.	.
PLXNA2	.	X	.	.	1	1	0	0	11.4877	11.4877	.	.	0.767741	0.767741	.	.	1.08893e-15	1.08893e-15	.	.	.	.	.	.	.	.	.	.	.	0.767741	.	.	.	.	.	.	.	.	.	.	.	.	.	.	.	.	.	.	.
FAM159B	.	.	.	.	1	1	0	0	11.4641	11.4641	.	.	1.62505	1.62505	.	.	8.81868e-08	8.81868e-08	.	.	.	.	.	1.62505	.	.	.	.	.	.	.	.	.	.	.	.	.	.	.	.	.	.	.	.	8.81868e-08	.	.	.	.
ST6GALNAC5	.	.	.	.	1	0	0	1	11.4097	.	.	11.4097	0.591659	.	.	0.591659	5.19601e-20	.	.	5.19601e-20	.	.	.	.	.	.	.	.	.	.	.	.	.	.	0.591659	.	.	.	.	.	.	.	.	.	.	.	.	.	.
MANF	.	.	.	.	1	0	0	1	11.127	.	.	11.127	1.65782	.	.	1.65782	1.94157e-07	.	.	1.94157e-07	.	.	.	.	.	.	.	.	.	.	.	1.65782	.	.	.	.	.	.	.	.	.	.	.	.	.	.	.	.	.
MGAT4A	.	.	.	.	1	1	0	0	10.8792	10.8792	.	.	0.669075	0.669075	.	.	5.49392e-17	5.49392e-17	.	.	.	.	.	.	.	.	.	.	.	0.669075	.	.	.	.	.	.	.	.	.	.	.	.	.	.	.	.	.	.	.
HSPA5	.	.	.	.	1	0	0	1	10.6947	.	.	10.6947	1.57703	.	.	1.57703	1.65364e-07	.	.	1.65364e-07	.	.	.	.	.	.	.	.	.	.	.	1.57703	.	.	.	.	.	.	.	.	.	.	.	.	.	.	.	.	.
APOL6	.	.	.	.	1	1	0	0	10.5798	10.5798	.	.	0.67288	0.67288	.	.	1.8917e-16	1.8917e-16	.	.	.	.	.	.	.	.	.	.	.	0.67288	.	.	.	.	.	.	.	.	.	.	.	.	.	.	.	.	.	.	.
TSTD2	.	.	.	.	1	1	0	0	10.2974	10.2974	.	.	0.58261	0.58261	.	.	2.11517e-18	2.11517e-18	.	.	.	.	.	.	.	.	.	.	.	0.58261	.	.	.	.	.	.	.	.	.	.	.	.	.	.	.	.	.	.	.
NIPAL2	.	X	.	.	1	1	0	0	10.2892	10.2892	.	.	0.507191	0.507191	.	.	5.16863e-21	5.16863e-21	.	.	.	.	.	.	.	.	.	.	.	.	.	.	0.507191	.	.	.	.	.	.	.	.	.	.	.	.	.	.	.	.
ERRFI1	.	.	.	.	1	1	0	0	9.98958	9.98958	.	.	0.629128	0.629128	.	.	1.32298e-16	1.32298e-16	.	.	.	.	.	.	.	.	.	.	.	0.629128	.	.	.	.	.	.	.	.	.	.	.	.	.	.	.	.	.	.	.
NOL4	.	.	.	.	1	0	0	1	9.75213	.	.	9.75213	1.45973	.	.	1.45973	2.08564e-07	.	.	2.08564e-07	.	.	.	.	.	.	.	.	.	.	.	1.45973	.	.	.	.	.	.	.	.	.	.	.	.	.	.	.	.	.
RABGAP1L	.	.	.	.	1	1	0	0	9.49826	9.49826	.	.	0.652287	0.652287	.	.	2.74493e-15	2.74493e-15	.	.	.	.	.	.	.	.	.	.	.	0.652287	.	.	.	.	.	.	.	.	.	.	.	.	.	.	.	.	.	.	.
MDFIC	.	.	.	.	1	1	0	0	9.38062	9.38062	.	.	0.570544	0.570544	.	.	3.61788e-17	3.61788e-17	.	.	.	.	.	0.570544	.	.	.	.	.	.	.	.	.	.	.	.	.	.	.	.	.	.	.	.	3.61788e-17	.	.	.	.
HMGN2	.	.	.	.	1	0	1	0	9.22808	.	9.22808	.	0.655051	.	0.655051	.	8.17411e-15	.	8.17411e-15	.	.	.	.	.	.	.	.	.	.	.	.	.	.	0.655051	.	.	.	.	.	.	.	.	.	.	.	.	.	.	.
CHCHD2	.	.	.	.	1	0	0	1	9.20102	.	.	9.20102	1.10534	.	.	1.10534	4.74048e-09	.	.	4.74048e-09	.	.	.	.	.	.	.	.	.	.	.	1.10534	.	.	.	.	.	.	.	.	.	.	.	.	.	.	.	.	.
CARD11	.	.	.	.	1	0	1	0	9.13371	.	9.13371	.	0.519708	.	0.519708	.	2.66271e-18	.	2.66271e-18	.	.	.	.	.	.	.	.	.	.	.	.	.	.	0.519708	.	.	.	.	.	.	.	.	.	.	.	.	.	.	.
PTMA	.	.	.	.	1	1	0	0	9.12452	9.12452	.	.	0.848186	0.848186	.	.	1.74705e-11	1.74705e-11	.	.	.	.	.	.	.	.	.	.	.	.	.	.	.	.	.	.	.	.	0.848186	.	.	.	.	.	.	.	.	.	.
GABRA1	.	X	.	.	1	1	0	0	9.09304	9.09304	.	.	0.971384	0.971384	.	.	4.35597e-10	4.35597e-10	.	.	.	.	.	.	.	.	.	.	.	0.971384	.	.	.	.	.	.	.	.	.	.	.	.	.	.	.	.	.	.	.
PEPD	.	.	.	.	1	1	0	0	9.05913	9.05913	.	.	0.86455	0.86455	.	.	3.32323e-11	3.32323e-11	.	.	.	.	.	.	.	.	.	.	.	0.86455	.	.	.	.	.	.	.	.	.	.	.	.	.	.	.	.	.	.	.
NPIPP1	.	.	.	.	1	1	0	0	9.01506	9.01506	.	.	0.657412	0.657412	.	.	1.93662e-14	1.93662e-14	.	.	.	.	.	.	.	.	.	.	.	0.657412	.	.	.	.	.	.	.	.	.	.	.	.	.	.	.	.	.	.	.
RPS14	.	.	.	.	1	1	0	0	8.91334	8.91334	.	.	0.840543	0.840543	.	.	2.4873e-11	2.4873e-11	.	.	.	.	.	.	.	.	.	.	.	.	.	.	.	.	.	.	.	.	0.840543	.	.	.	.	.	.	.	.	.	.
SYT4	.	.	.	.	1	0	0	1	8.91154	.	.	8.91154	1.35149	.	.	1.35149	2.54767e-07	.	.	2.54767e-07	.	.	.	.	.	.	.	.	.	.	.	1.35149	.	.	.	.	.	.	.	.	.	.	.	.	.	.	.	.	.
RHOC	.	.	.	.	1	0	1	0	8.89078	.	8.89078	.	0.556913	.	0.556913	.	1.08546e-16	.	1.08546e-16	.	.	.	.	.	.	.	.	.	.	.	.	.	.	0.556913	.	.	.	.	.	.	.	.	.	.	.	.	.	.	.
STMN1	.	.	.	.	1	0	1	0	8.88056	.	8.88056	.	0.792092	.	0.792092	.	6.14447e-12	.	6.14447e-12	.	.	.	.	.	.	.	.	.	.	.	.	.	.	0.792092	.	.	.	.	.	.	.	.	.	.	.	.	.	.	.
TNFRSF21	.	X	.	.	1	0	0	1	8.877	.	.	8.877	1.30049	.	.	1.30049	1.49327e-07	.	.	1.49327e-07	.	.	.	.	.	.	.	.	.	.	.	1.30049	.	.	.	.	.	.	.	.	.	.	.	.	.	.	.	.	.
MTURN	.	.	.	.	1	1	0	0	8.79426	8.79426	.	.	0.660134	0.660134	.	.	4.76506e-14	4.76506e-14	.	.	.	.	.	.	.	.	.	.	.	0.660134	.	.	.	.	.	.	.	.	.	.	.	.	.	.	.	.	.	.	.
CNN3	.	.	.	.	1	0	1	0	8.74796	.	8.74796	.	0.660247	.	0.660247	.	5.62941e-14	.	5.62941e-14	.	.	.	.	.	.	.	.	.	.	.	.	.	.	0.660247	.	.	.	.	.	.	.	.	.	.	.	.	.	.	.
PDIA6	.	.	.	.	1	0	0	1	8.7299	.	.	8.7299	1.25314	.	.	1.25314	1.08034e-07	.	.	1.08034e-07	.	.	.	.	.	.	.	.	.	.	.	1.25314	.	.	.	.	.	.	.	.	.	.	.	.	.	.	.	.	.
CDK14	.	.	.	.	1	1	0	0	8.64543	8.64543	.	.	0.584975	0.584975	.	.	1.6629e-15	1.6629e-15	.	.	.	.	.	.	.	.	.	.	.	0.584975	.	.	.	.	.	.	.	.	.	.	.	.	.	.	.	.	.	.	.
EEF1B2	.	.	.	.	1	0	0	1	8.5217	.	.	8.5217	1.5127	.	.	1.5127	2.32567e-06	.	.	2.32567e-06	.	.	.	.	.	.	.	.	.	.	.	1.5127	.	.	.	.	.	.	.	.	.	.	.	.	.	.	.	.	.
CDO1	.	.	.	.	1	0	1	0	8.46955	.	8.46955	.	0.56682	.	0.56682	.	1.1423e-15	.	1.1423e-15	.	.	.	.	.	.	.	.	.	.	.	.	.	.	0.56682	.	.	.	.	.	.	.	.	.	.	.	.	.	.	.
MORC4	.	.	.	.	1	0	1	0	8.29071	.	8.29071	.	0.624905	.	0.624905	.	5.40567e-14	.	5.40567e-14	.	.	.	.	.	.	.	.	.	.	.	.	.	.	0.624905	.	.	.	.	.	.	.	.	.	.	.	.	.	.	.
EGR4	X	.	.	.	1	0	1	0	8.25204	.	8.25204	.	0.525761	.	0.525761	.	2.01648e-16	.	2.01648e-16	.	.	0.525761	.	.	.	.	.	.	.	.	.	.	.	.	.	.	.	.	.	.	.	.	2.01648e-16	.	.	.	.	.	.
FHOD3	.	.	.	.	1	1	0	0	8.18944	8.18944	.	.	0.611216	0.611216	.	.	3.99404e-14	3.99404e-14	.	.	.	.	.	.	.	.	.	.	.	0.611216	.	.	.	.	.	.	.	.	.	.	.	.	.	.	.	.	.	.	.
C2orf74	.	.	.	.	1	1	0	0	8.11909	8.11909	.	.	1.41817	1.41817	.	.	1.88349e-06	1.88349e-06	.	.	.	.	.	.	.	.	.	.	.	.	.	.	.	.	.	1.41817	.	.	.	.	.	.	.	.	.	.	.	.	.
SOX9	X	.	.	.	1	1	0	0	8.09088	8.09088	.	.	0.631455	0.631455	.	.	1.53788e-13	1.53788e-13	.	.	.	.	.	.	.	.	.	.	.	0.631455	.	.	.	.	.	.	.	.	.	.	.	.	.	.	.	.	.	.	.
SCN1B	.	X	.	.	1	1	0	0	7.86042	7.86042	.	.	0.502446	0.502446	.	.	2.26833e-16	2.26833e-16	.	.	.	.	.	0.502446	.	.	.	.	.	.	.	.	.	.	.	.	.	.	.	.	.	.	.	.	2.26833e-16	.	.	.	.
HSP90B1	.	X	.	.	1	0	0	1	7.60397	.	.	7.60397	1.48011	.	.	1.48011	7.28732e-06	.	.	7.28732e-06	.	.	.	.	.	.	.	.	.	.	.	1.48011	.	.	.	.	.	.	.	.	.	.	.	.	.	.	.	.	.
IAPP	.	.	.	.	1	1	0	0	7.48737	7.48737	.	.	0.575215	0.575215	.	.	9.62384e-14	9.62384e-14	.	.	0.575215	.	.	.	.	.	.	.	.	.	.	.	.	.	.	.	.	.	.	.	.	9.62384e-14	.	.	.	.	.	.	.
WASF3	.	.	.	.	1	1	0	0	7.41695	7.41695	.	.	0.525692	0.525692	.	.	7.78152e-15	7.78152e-15	.	.	.	.	.	.	.	.	.	.	.	0.525692	.	.	.	.	.	.	.	.	.	.	.	.	.	.	.	.	.	.	.
ST3GAL1	.	X	.	.	1	0	1	0	7.30071	.	7.30071	.	0.519944	.	0.519944	.	9.09161e-15	.	9.09161e-15	.	.	.	.	.	.	.	.	.	.	.	0.519944	.	.	.	.	.	.	.	.	.	.	.	.	.	.	.	.	.	.
SLCO3A1	.	X	.	.	1	1	0	0	7.23669	7.23669	.	.	0.589148	0.589148	.	.	5.20815e-13	5.20815e-13	.	.	.	.	.	0.589148	.	.	.	.	.	.	.	.	.	.	.	.	.	.	.	.	.	.	.	.	5.20815e-13	.	.	.	.
NEDD4	.	.	.	.	1	0	1	0	7.22352	.	7.22352	.	0.591721	.	0.591721	.	6.19948e-13	.	6.19948e-13	.	.	.	.	.	.	.	.	.	.	.	.	.	.	0.591721	.	.	.	.	.	.	.	.	.	.	.	.	.	.	.
ICA1L	.	.	.	.	1	1	0	0	7.03364	7.03364	.	.	0.60393	0.60393	.	.	2.25706e-12	2.25706e-12	.	.	.	.	.	.	.	.	.	.	.	0.60393	.	.	.	.	.	.	.	.	.	.	.	.	.	.	.	.	.	.	.
MT2A	.	.	.	.	1	1	0	0	6.92757	6.92757	.	.	0.654523	0.654523	.	.	2.60518e-11	2.60518e-11	.	.	.	.	.	.	.	.	.	.	.	.	.	.	0.654523	.	.	.	.	.	.	.	.	.	.	.	.	.	.	.	.
LONRF2	.	.	.	.	1	1	0	0	6.89367	6.89367	.	.	0.694948	0.694948	.	.	1.20309e-10	1.20309e-10	.	.	.	.	.	.	.	.	.	.	.	0.694948	.	.	.	.	.	.	.	.	.	.	.	.	.	.	.	.	.	.	.
GNG12	.	.	.	.	1	1	0	0	6.83075	6.83075	.	.	0.612935	0.612935	.	.	7.17245e-12	7.17245e-12	.	.	.	.	.	.	.	.	.	.	.	0.612935	.	.	.	.	.	.	.	.	.	.	.	.	.	.	.	.	.	.	.
DNAJC3	.	.	.	.	1	1	0	0	6.73408	6.73408	.	.	0.627358	0.627358	.	.	1.84494e-11	1.84494e-11	.	.	.	.	.	.	.	.	.	.	.	0.627358	.	.	.	.	.	.	.	.	.	.	.	.	.	.	.	.	.	.	.
SLC38A2	.	X	.	.	1	1	0	0	6.64031	6.64031	.	.	1.3188	1.3188	.	.	9.2232e-06	9.2232e-06	.	.	.	.	.	1.3188	.	.	.	.	.	.	.	.	.	.	.	.	.	.	.	.	.	.	.	.	9.2232e-06	.	.	.	.
TBC1D1	.	.	.	.	1	1	0	0	6.61673	6.61673	.	.	1.95626	1.95626	.	.	0.000414637	0.000414637	.	.	.	.	.	.	.	.	.	.	.	.	.	.	.	.	.	1.95626	.	.	.	.	.	.	.	.	.	.	.	.	.
MTND2P28	.	.	.	.	1	1	0	0	6.54804	6.54804	.	.	0.582929	0.582929	.	.	5.84796e-12	5.84796e-12	.	.	.	.	.	.	.	.	.	.	.	.	.	.	0.582929	.	.	.	.	.	.	.	.	.	.	.	.	.	.	.	.
NECTIN3	.	.	.	.	1	1	0	0	6.54751	6.54751	.	.	0.551172	0.551172	.	.	1.32055e-12	1.32055e-12	.	.	.	.	.	.	.	.	.	.	.	0.551172	.	.	.	.	.	.	.	.	.	.	.	.	.	.	.	.	.	.	.
EPAS1	X	.	.	.	1	1	0	0	6.52095	6.52095	.	.	0.786802	0.786802	.	.	5.15333e-09	5.15333e-09	.	.	.	.	.	.	.	.	.	.	.	0.786802	.	.	.	.	.	.	.	.	.	.	.	.	.	.	.	.	.	.	.
ARF5	.	.	.	.	1	0	0	1	6.38711	.	.	6.38711	0.593095	.	.	0.593095	1.70166e-11	.	.	1.70166e-11	.	.	.	.	.	.	.	.	.	.	.	.	.	.	0.593095	.	.	.	.	.	.	.	.	.	.	.	.	.	.
PHACTR2	.	.	.	.	1	0	0	1	6.24551	.	.	6.24551	1.66339	.	.	1.66339	0.000175919	.	.	0.000175919	.	.	.	.	.	.	.	.	.	.	.	.	.	.	.	.	.	.	.	.	1.66339	.	.	.	.	.	.	.	.
TNFAIP2	.	.	.	.	1	1	0	0	6.12964	6.12964	.	.	0.578738	0.578738	.	.	2.56218e-11	2.56218e-11	.	.	.	.	.	.	.	.	.	.	.	.	.	.	.	.	.	.	.	.	0.578738	.	.	.	.	.	.	.	.	.	.
MAOB	.	.	.	.	1	0	1	0	5.94933	.	5.94933	.	0.89129	.	0.89129	.	2.11366e-07	.	2.11366e-07	.	.	.	.	.	.	.	.	0.89129	.	.	.	.	.	.	.	.	.	.	.	.	.	.	.	.	.	.	.	.	2.11366e-07
C15orf48	.	.	.	.	1	0	1	0	5.9452	.	5.9452	.	0.615869	.	0.615869	.	2.22156e-10	.	2.22156e-10	.	.	.	.	.	.	.	.	.	.	.	.	.	.	0.615869	.	.	.	.	.	.	.	.	.	.	.	.	.	.	.
AC140172.2	.	.	.	.	1	0	1	0	5.88672	.	5.88672	.	0.703286	.	0.703286	.	4.26281e-09	.	4.26281e-09	.	.	.	.	.	.	.	.	.	.	.	.	.	.	0.703286	.	.	.	.	.	.	.	.	.	.	.	.	.	.	.
MUC13	.	X	.	.	1	0	1	0	5.82782	.	5.82782	.	0.925581	.	0.925581	.	5.05366e-07	.	5.05366e-07	.	.	.	.	.	.	.	.	.	.	.	.	.	.	.	.	.	.	.	.	0.925581	.	.	.	.	.	.	.	.	.
HNRNPA2B1	.	.	.	.	1	1	0	0	5.82389	5.82389	.	.	1.06948	1.06948	.	.	3.58466e-06	3.58466e-06	.	.	.	.	.	.	.	.	.	.	.	.	.	.	.	.	.	.	.	.	1.06948	.	.	.	.	.	.	.	.	.	.
ERV3-1	.	.	.	.	1	1	0	0	5.77727	5.77727	.	.	1.19908	1.19908	.	.	1.5203e-05	1.5203e-05	.	.	.	.	.	1.19908	.	.	.	.	.	.	.	.	.	.	.	.	.	.	.	.	.	.	.	.	1.5203e-05	.	.	.	.
TMOD2	.	.	.	.	1	1	0	0	5.75873	5.75873	.	.	1.70997	1.70997	.	.	0.000428815	0.000428815	.	.	.	.	.	.	.	.	.	.	.	.	.	.	.	.	.	1.70997	.	.	.	.	.	.	.	.	.	.	.	.	.
TRAM1	.	.	.	.	1	1	0	0	5.73531	5.73531	.	.	0.518213	0.518213	.	.	8.56106e-12	8.56106e-12	.	.	.	.	.	.	.	.	.	.	.	0.518213	.	.	.	.	.	.	.	.	.	.	.	.	.	.	.	.	.	.	.
GLT8D2	.	X	.	.	1	1	0	0	5.68723	5.68723	.	.	0.503412	0.503412	.	.	5.04241e-12	5.04241e-12	.	.	.	.	.	.	.	.	.	.	.	.	.	.	0.503412	.	.	.	.	.	.	.	.	.	.	.	.	.	.	.	.
DMRTA1	X	.	.	.	1	1	0	0	5.67438	5.67438	.	.	0.65283	0.65283	.	.	2.03252e-09	2.03252e-09	.	.	.	.	.	0.65283	.	.	.	.	.	.	.	.	.	.	.	.	.	.	.	.	.	.	.	.	2.03252e-09	.	.	.	.
PMEPA1	.	X	.	.	1	1	0	0	5.63428	5.63428	.	.	0.502792	0.502792	.	.	6.22337e-12	6.22337e-12	.	.	.	.	.	.	.	.	.	.	.	0.502792	.	.	.	.	.	.	.	.	.	.	.	.	.	.	.	.	.	.	.
NPHP4	.	.	.	.	1	0	1	0	5.59133	.	5.59133	.	0.574397	.	0.574397	.	1.84387e-10	.	1.84387e-10	.	.	.	.	.	.	.	.	.	.	.	0.574397	.	.	.	.	.	.	.	.	.	.	.	.	.	.	.	.	.	.
NUAK1	.	.	.	.	1	1	0	0	5.58727	5.58727	.	.	0.54448	0.54448	.	.	5.47455e-11	5.47455e-11	.	.	.	.	.	.	.	.	.	.	.	0.54448	.	.	.	.	.	.	.	.	.	.	.	.	.	.	.	.	.	.	.
DUSP26	.	.	.	.	1	1	0	0	5.51274	5.51274	.	.	0.519906	0.519906	.	.	2.49269e-11	2.49269e-11	.	.	.	.	.	.	.	.	.	.	.	0.519906	.	.	.	.	.	.	.	.	.	.	.	.	.	.	.	.	.	.	.
AC221035.1	.	.	.	.	1	0	1	0	5.44338	.	5.44338	.	0.533138	.	0.533138	.	6.165e-11	.	6.165e-11	.	.	.	.	.	.	.	.	.	.	.	.	.	.	0.533138	.	.	.	.	.	.	.	.	.	.	.	.	.	.	.
FKBP2	.	.	.	.	1	0	0	1	5.42592	.	.	5.42592	1.18669	.	.	1.18669	2.67735e-05	.	.	2.67735e-05	.	.	.	.	.	.	.	.	.	.	.	1.18669	.	.	.	.	.	.	.	.	.	.	.	.	.	.	.	.	.
SPCS3	.	.	.	.	1	1	0	0	5.34633	5.34633	.	.	0.580199	0.580199	.	.	6.10046e-10	6.10046e-10	.	.	.	.	.	.	.	.	.	.	.	0.580199	.	.	.	.	.	.	.	.	.	.	.	.	.	.	.	.	.	.	.
RPS27	.	.	.	.	1	1	0	0	5.34419	5.34419	.	.	0.642692	0.642692	.	.	4.83815e-09	4.83815e-09	.	.	.	.	.	.	.	.	.	.	.	.	.	.	.	.	.	.	.	.	0.642692	.	.	.	.	.	.	.	.	.	.
MPP6	.	.	.	.	1	1	0	0	5.34185	5.34185	.	.	0.5838	0.5838	.	.	7.07718e-10	7.07718e-10	.	.	.	.	.	.	.	.	.	.	.	0.5838	.	.	.	.	.	.	.	.	.	.	.	.	.	.	.	.	.	.	.
NTNG1	.	X	.	.	1	1	0	0	5.32032	5.32032	.	.	0.778681	0.778681	.	.	1.47072e-07	1.47072e-07	.	.	.	.	.	.	.	.	.	.	.	.	.	.	.	.	.	0.778681	.	.	.	.	.	.	.	.	.	.	.	.	.
JMJD1C	.	.	.	.	1	1	0	0	5.3122	5.3122	.	.	0.637779	0.637779	.	.	4.68581e-09	4.68581e-09	.	.	.	.	.	.	.	.	.	.	.	0.637779	.	.	.	.	.	.	.	.	.	.	.	.	.	.	.	.	.	.	.
ATP1B1	.	X	.	.	1	0	0	1	5.30233	.	.	5.30233	1.11017	.	.	1.11017	1.67444e-05	.	.	1.67444e-05	.	.	.	.	.	.	.	.	.	.	.	1.11017	.	.	.	.	.	.	.	.	.	.	.	.	.	.	.	.	.
RPL5	.	.	.	.	1	1	0	0	5.25375	5.25375	.	.	0.897559	0.897559	.	.	1.40162e-06	1.40162e-06	.	.	.	.	.	.	.	.	.	.	.	.	.	.	.	.	.	.	.	.	0.897559	.	.	.	.	.	.	.	.	.	.
FAM3B	.	.	.	.	1	0	0	1	5.21695	.	.	5.21695	0.527093	.	.	0.527093	1.26595e-10	.	.	1.26595e-10	.	.	.	.	.	.	.	.	.	.	.	.	.	.	0.527093	.	.	.	.	.	.	.	.	.	.	.	.	.	.
DMD	.	.	.	.	1	0	1	0	5.19344	.	5.19344	.	0.839055	.	0.839055	.	6.46194e-07	.	6.46194e-07	.	.	.	.	.	.	.	.	.	.	.	.	.	.	.	.	.	.	.	.	0.839055	.	.	.	.	.	.	.	.	.
MTRNR2L1	.	.	.	.	1	1	0	0	5.17297	5.17297	.	.	0.678483	0.678483	.	.	2.37507e-08	2.37507e-08	.	.	.	.	.	.	.	.	.	.	.	.	.	.	0.678483	.	.	.	.	.	.	.	.	.	.	.	.	.	.	.	.
HDAC9	.	.	.	.	1	1	0	0	5.13221	5.13221	.	.	0.52626	0.52626	.	.	1.76912e-10	1.76912e-10	.	.	.	.	.	.	.	.	.	.	.	.	.	.	.	.	.	.	.	.	0.52626	.	.	.	.	.	.	.	.	.	.
BLOC1S6	.	.	.	.	1	0	1	0	5.06979	.	5.06979	.	0.639001	.	0.639001	.	1.16431e-08	.	1.16431e-08	.	.	.	.	.	.	.	.	.	.	.	.	.	.	0.639001	.	.	.	.	.	.	.	.	.	.	.	.	.	.	.
LINC00643	.	.	.	.	1	1	0	0	5.02181	5.02181	.	.	0.57549	0.57549	.	.	1.8787e-09	1.8787e-09	.	.	.	.	.	.	.	.	.	.	.	.	.	.	0.57549	.	.	.	.	.	.	.	.	.	.	.	.	.	.	.	.
RORB	X	.	.	.	1	1	0	0	4.99067	4.99067	.	.	0.648358	0.648358	.	.	2.00722e-08	2.00722e-08	.	.	.	.	.	0.648358	.	.	.	.	.	.	.	.	.	.	.	.	.	.	.	.	.	.	.	.	2.00722e-08	.	.	.	.
GCNT3	.	.	.	.	1	0	1	0	4.94295	.	4.94295	.	0.558444	.	0.558444	.	1.40838e-09	.	1.40838e-09	.	.	.	.	.	.	.	.	.	.	.	.	.	.	0.558444	.	.	.	.	.	.	.	.	.	.	.	.	.	.	.
WLS	.	.	.	.	1	1	0	0	4.92733	4.92733	.	.	0.915598	0.915598	.	.	4.15389e-06	4.15389e-06	.	.	.	.	.	0.915598	.	.	.	.	.	.	.	.	.	.	.	.	.	.	.	.	.	.	.	.	4.15389e-06	.	.	.	.
LRP5	.	X	.	.	1	1	0	0	4.82543	4.82543	.	.	0.712345	0.712345	.	.	1.68267e-07	1.68267e-07	.	.	.	.	.	.	.	.	.	.	.	.	.	.	0.712345	.	.	.	.	.	.	.	.	.	.	.	.	.	.	.	.
CHGA	.	X	.	.	1	0	0	1	4.79491	.	.	4.79491	1.09002	.	.	1.09002	3.99112e-05	.	.	3.99112e-05	.	.	1.09002	.	.	.	.	.	.	.	.	.	.	.	.	.	.	.	.	.	.	.	.	3.99112e-05	.	.	.	.	.
NPIPB5	.	.	.	.	1	1	0	0	4.7923	4.7923	.	.	0.668155	0.668155	.	.	6.72297e-08	6.72297e-08	.	.	.	.	.	.	.	.	.	.	.	0.668155	.	.	.	.	.	.	.	.	.	.	.	.	.	.	.	.	.	.	.
NR5A2	X	.	.	.	1	1	0	0	4.78436	4.78436	.	.	1.75835	1.75835	.	.	0.00190137	0.00190137	.	.	.	.	.	.	.	.	.	.	.	.	.	.	.	.	.	1.75835	.	.	.	.	.	.	.	.	.	.	.	.	.
ABLIM1	.	.	.	.	1	0	0	1	4.77777	.	.	4.77777	0.995816	.	.	0.995816	1.59279e-05	.	.	1.59279e-05	.	.	.	.	.	.	.	.	.	.	.	0.995816	.	.	.	.	.	.	.	.	.	.	.	.	.	.	.	.	.
TCEAL6	.	.	.	.	1	1	0	0	4.76973	4.76973	.	.	0.560552	0.560552	.	.	3.09754e-09	3.09754e-09	.	.	.	.	.	.	.	.	.	.	.	0.560552	.	.	.	.	.	.	.	.	.	.	.	.	.	.	.	.	.	.	.
SYT1	.	.	.	.	1	1	0	0	4.7181	4.7181	.	.	0.690095	0.690095	.	.	1.45584e-07	1.45584e-07	.	.	.	.	.	0.690095	.	.	.	.	.	.	.	.	.	.	.	.	.	.	.	.	.	.	.	.	1.45584e-07	.	.	.	.
YPEL2	.	.	.	.	1	1	0	0	4.66696	4.66696	.	.	0.570062	0.570062	.	.	6.50495e-09	6.50495e-09	.	.	.	.	.	.	.	.	.	.	.	0.570062	.	.	.	.	.	.	.	.	.	.	.	.	.	.	.	.	.	.	.
RPL3	.	X	.	.	1	0	0	1	4.598	.	.	4.598	1.0689	.	.	1.0689	4.99322e-05	.	.	4.99322e-05	.	.	.	.	.	.	.	.	.	.	.	1.0689	.	.	.	.	.	.	.	.	.	.	.	.	.	.	.	.	.
TMEM45A	.	.	.	.	1	0	1	0	4.57307	.	4.57307	.	0.538236	.	0.538236	.	3.18863e-09	.	3.18863e-09	.	.	.	.	.	.	.	.	.	.	.	.	.	.	0.538236	.	.	.	.	.	.	.	.	.	.	.	.	.	.	.
CACNA1A	.	.	.	.	1	0	1	0	4.53994	.	4.53994	.	0.587089	.	0.587089	.	1.84942e-08	.	1.84942e-08	.	.	.	.	.	.	.	.	.	.	.	.	.	.	0.587089	.	.	.	.	.	.	.	.	.	.	.	.	.	.	.
ABHD16A	.	.	.	.	1	0	0	1	4.52455	.	.	4.52455	1.20823	.	.	1.20823	0.000179984	.	.	0.000179984	.	.	.	.	.	.	.	.	.	.	.	1.20823	.	.	.	.	.	.	.	.	.	.	.	.	.	.	.	.	.
CD24	.	X	.	.	1	0	0	1	4.48902	.	.	4.48902	0.707137	.	.	0.707137	4.48578e-07	.	.	4.48578e-07	.	.	.	.	.	.	.	.	.	.	.	.	.	.	0.707137	.	.	.	.	.	.	.	.	.	.	.	.	.	.
NR3C1	X	.	.	.	1	1	0	0	4.47211	4.47211	.	.	0.628604	0.628604	.	.	7.68502e-08	7.68502e-08	.	.	.	.	.	.	.	.	.	.	.	0.628604	.	.	.	.	.	.	.	.	.	.	.	.	.	.	.	.	.	.	.
SSR1	.	X	.	.	1	0	0	1	4.46187	.	.	4.46187	1.13104	.	.	1.13104	0.000113525	.	.	0.000113525	.	.	.	.	.	.	.	.	.	.	.	1.13104	.	.	.	.	.	.	.	.	.	.	.	.	.	.	.	.	.
SOD2	.	.	.	.	1	0	1	0	4.45552	.	4.45552	.	0.607799	.	0.607799	.	4.67108e-08	.	4.67108e-08	.	.	.	.	.	.	.	.	.	.	.	.	.	.	0.607799	.	.	.	.	.	.	.	.	.	.	.	.	.	.	.
ARRDC3	.	.	.	.	1	1	0	0	4.45483	4.45483	.	.	0.529969	0.529969	.	.	3.92797e-09	3.92797e-09	.	.	.	.	.	.	.	.	.	.	.	0.529969	.	.	.	.	.	.	.	.	.	.	.	.	.	.	.	.	.	.	.
BUB3	.	.	.	.	1	1	0	0	4.43208	4.43208	.	.	0.633002	0.633002	.	.	9.96145e-08	9.96145e-08	.	.	.	.	.	.	.	.	.	.	.	0.633002	.	.	.	.	.	.	.	.	.	.	.	.	.	.	.	.	.	.	.
NCAPH2	.	.	.	.	1	1	0	0	4.37599	4.37599	.	.	0.916225	0.916225	.	.	1.67451e-05	1.67451e-05	.	.	.	.	.	.	.	.	.	.	.	.	.	.	.	.	.	0.916225	.	.	.	.	.	.	.	.	.	.	.	.	.
PTPRM	.	X	.	.	1	1	0	0	4.36326	4.36326	.	.	0.538613	0.538613	.	.	7.9265e-09	7.9265e-09	.	.	.	.	.	.	.	.	.	.	.	0.538613	.	.	.	.	.	.	.	.	.	.	.	.	.	.	.	.	.	.	.
HSPD1	.	X	.	.	1	0	0	1	4.30814	.	.	4.30814	1.1236	.	.	1.1236	0.000146478	.	.	0.000146478	.	.	.	.	.	.	.	.	.	.	.	1.1236	.	.	.	.	.	.	.	.	.	.	.	.	.	.	.	.	.
SETBP1	X	.	.	.	1	1	0	0	4.29935	4.29935	.	.	0.544801	0.544801	.	.	1.28351e-08	1.28351e-08	.	.	.	.	.	.	.	.	.	.	.	0.544801	.	.	.	.	.	.	.	.	.	.	.	.	.	.	.	.	.	.	.
NEXMIF	.	.	.	.	1	1	0	0	4.28774	4.28774	.	.	0.76202	0.76202	.	.	2.3615e-06	2.3615e-06	.	.	.	.	.	.	.	.	.	.	.	.	.	.	.	.	.	.	.	.	0.76202	.	.	.	.	.	.	.	.	.	.
ELMSAN1	.	.	.	.	1	1	0	0	4.26887	4.26887	.	.	1.93343	1.93343	.	.	0.00619551	0.00619551	.	.	.	.	.	.	.	.	1.93343	.	.	.	.	.	.	.	.	.	.	.	.	.	.	.	.	.	.	.	.	0.00619551	.
PTPRN	.	X	.	.	1	0	0	1	4.26534	.	.	4.26534	1.06264	.	.	1.06264	9.68518e-05	.	.	9.68518e-05	.	.	.	.	.	.	.	.	.	.	.	1.06264	.	.	.	.	.	.	.	.	.	.	.	.	.	.	.	.	.
DDIT4	.	.	.	.	1	1	0	0	4.21491	4.21491	.	.	0.653869	0.653869	.	.	3.58006e-07	3.58006e-07	.	.	.	.	.	.	.	.	.	.	.	.	.	.	0.653869	.	.	.	.	.	.	.	.	.	.	.	.	.	.	.	.
TXNRD1	.	.	.	.	1	1	0	0	4.21449	4.21449	.	.	0.717708	0.717708	.	.	1.3423e-06	1.3423e-06	.	.	.	.	.	.	.	.	.	.	.	0.717708	.	.	.	.	.	.	.	.	.	.	.	.	.	.	.	.	.	.	.
ALCAM	.	X	.	.	1	1	0	0	4.21171	4.21171	.	.	0.57241	0.57241	.	.	4.38667e-08	4.38667e-08	.	.	.	.	.	.	.	.	.	.	.	0.57241	.	.	.	.	.	.	.	.	.	.	.	.	.	.	.	.	.	.	.
RPL23	.	.	.	.	1	1	0	0	4.19567	4.19567	.	.	0.781948	0.781948	.	.	4.30856e-06	4.30856e-06	.	.	.	.	.	.	.	.	.	.	.	.	.	.	.	.	.	.	.	.	0.781948	.	.	.	.	.	.	.	.	.	.
ATP6V1A	.	.	.	.	1	0	0	1	4.17998	.	.	4.17998	1.01303	.	.	1.01303	7.47767e-05	.	.	7.47767e-05	.	.	.	.	.	.	.	.	.	.	.	1.01303	.	.	.	.	.	.	.	.	.	.	.	.	.	.	.	.	.
KRT10	.	.	.	.	1	1	0	0	4.13105	4.13105	.	.	0.509286	0.509286	.	.	7.73664e-09	7.73664e-09	.	.	.	.	.	.	.	.	.	.	.	0.509286	.	.	.	.	.	.	.	.	.	.	.	.	.	.	.	.	.	.	.
INPP5F	.	.	.	.	1	1	0	0	4.12276	4.12276	.	.	0.633708	0.633708	.	.	3.12045e-07	3.12045e-07	.	.	.	.	.	.	.	.	.	.	.	0.633708	.	.	.	.	.	.	.	.	.	.	.	.	.	.	.	.	.	.	.
CFAP36	.	.	.	.	1	0	0	1	4.05896	.	.	4.05896	1.08798	.	.	1.08798	0.000185898	.	.	0.000185898	.	.	.	.	.	.	.	.	.	.	.	1.08798	.	.	.	.	.	.	.	.	.	.	.	.	.	.	.	.	.
ANO5	.	X	.	.	1	1	0	0	4.0378	4.0378	.	.	1.35672	1.35672	.	.	0.00105647	0.00105647	.	.	.	.	.	.	.	.	.	.	.	.	.	.	.	.	.	.	.	.	1.35672	.	.	.	.	.	.	.	.	.	.
FNDC3A	.	.	.	.	1	0	0	1	3.95055	.	.	3.95055	1.14508	.	.	1.14508	0.000354784	.	.	0.000354784	.	.	.	.	.	.	.	.	.	.	.	1.14508	.	.	.	.	.	.	.	.	.	.	.	.	.	.	.	.	.
SELENOF	.	.	.	.	1	0	0	1	3.86327	.	.	3.86327	0.996723	.	.	0.996723	0.000133054	.	.	0.000133054	.	.	.	.	.	.	.	.	.	.	.	0.996723	.	.	.	.	.	.	.	.	.	.	.	.	.	.	.	.	.
DUSP10	.	.	.	.	1	1	0	0	3.86118	3.86118	.	.	1.9034	1.9034	.	.	0.00936337	0.00936337	.	.	.	.	.	.	.	.	1.9034	.	.	.	.	.	.	.	.	.	.	.	.	.	.	.	.	.	.	.	.	0.00936337	.
AMOTL1	.	.	.	.	1	0	1	0	3.82196	.	3.82196	.	0.544109	.	0.544109	.	9.4569e-08	.	9.4569e-08	.	.	.	.	.	.	.	.	.	.	.	0.544109	.	.	.	.	.	.	.	.	.	.	.	.	.	.	.	.	.	.
CD72	.	X	.	.	1	1	0	0	3.79163	3.79163	.	.	0.506834	0.506834	.	.	3.30367e-08	3.30367e-08	.	.	.	.	.	.	.	.	.	.	.	.	.	.	0.506834	.	.	.	.	.	.	.	.	.	.	.	.	.	.	.	.
RPL7	.	.	.	.	1	1	0	0	3.7528	3.7528	.	.	0.624991	0.624991	.	.	9.89545e-07	9.89545e-07	.	.	.	.	.	.	.	.	.	.	.	.	.	.	0.624991	.	.	.	.	.	.	.	.	.	.	.	.	.	.	.	.
MTRNR2L4	.	.	.	.	1	1	0	0	3.74353	3.74353	.	.	0.764205	0.764205	.	.	1.26298e-05	1.26298e-05	.	.	.	.	.	.	.	.	.	.	.	.	.	.	0.764205	.	.	.	.	.	.	.	.	.	.	.	.	.	.	.	.
FAM213A	.	.	.	.	1	0	0	1	3.70729	.	.	3.70729	1.07108	.	.	1.07108	0.000345737	.	.	0.000345737	.	.	.	.	.	.	.	.	.	.	.	1.07108	.	.	.	.	.	.	.	.	.	.	.	.	.	.	.	.	.
KIAA1328	.	.	.	.	1	0	1	0	3.66037	.	3.66037	.	0.519466	.	0.519466	.	8.98674e-08	.	8.98674e-08	.	.	.	.	.	.	.	.	.	.	.	.	.	.	0.519466	.	.	.	.	.	.	.	.	.	.	.	.	.	.	.
MAT2A	.	.	.	.	1	1	0	0	3.64077	3.64077	.	.	0.54671	0.54671	.	.	2.19067e-07	2.19067e-07	.	.	.	.	.	.	.	.	.	.	.	.	.	.	0.54671	.	.	.	.	.	.	.	.	.	.	.	.	.	.	.	.
RPS15A	.	X	.	.	1	1	0	0	3.6246	3.6246	.	.	0.804165	0.804165	.	.	3.10971e-05	3.10971e-05	.	.	.	.	.	.	.	.	.	.	.	.	.	.	.	.	.	.	.	.	0.804165	.	.	.	.	.	.	.	.	.	.
FOSB	X	.	.	.	1	1	0	0	3.60181	3.60181	.	.	0.906116	0.906116	.	.	0.000105926	0.000105926	.	.	.	.	.	.	.	.	.	.	.	0.906116	.	.	.	.	.	.	.	.	.	.	.	.	.	.	.	.	.	.	.
FICD	.	X	.	.	1	1	0	0	3.5816	3.5816	.	.	0.536421	0.536421	.	.	2.1045e-07	2.1045e-07	.	.	.	.	.	.	.	.	.	.	.	0.536421	.	.	.	.	.	.	.	.	.	.	.	.	.	.	.	.	.	.	.
GHITM	.	.	.	.	1	0	0	1	3.56941	.	.	3.56941	1.02935	.	.	1.02935	0.000340697	.	.	0.000340697	.	.	.	.	.	.	.	.	.	.	.	1.02935	.	.	.	.	.	.	.	.	.	.	.	.	.	.	.	.	.
RPS3A	.	.	.	.	1	1	0	0	3.56574	3.56574	.	.	0.700939	0.700939	.	.	8.18292e-06	8.18292e-06	.	.	.	.	.	.	.	.	.	.	.	.	.	.	.	.	.	.	.	.	0.700939	.	.	.	.	.	.	.	.	.	.
PON2	.	X	.	.	1	1	0	0	3.48122	3.48122	.	.	1.19455	1.19455	.	.	0.00121828	0.00121828	.	.	.	.	.	.	.	.	.	.	.	.	.	.	.	.	.	.	.	.	1.19455	.	.	.	.	.	.	.	.	.	.
FGFR1	.	X	.	.	1	0	1	0	3.46245	.	3.46245	.	0.672928	.	0.672928	.	7.15568e-06	.	7.15568e-06	.	.	.	.	.	.	.	.	.	.	.	.	.	.	0.672928	.	.	.	.	.	.	.	.	.	.	.	.	.	.	.
MTRNR2L8	.	.	.	.	1	1	0	0	3.46052	3.46052	.	.	0.7683	0.7683	.	.	3.13241e-05	3.13241e-05	.	.	.	.	.	.	.	.	.	.	.	.	.	.	0.7683	.	.	.	.	.	.	.	.	.	.	.	.	.	.	.	.
RPL14	.	.	.	.	1	1	0	0	3.40139	3.40139	.	.	0.725934	0.725934	.	.	2.06284e-05	2.06284e-05	.	.	.	.	.	.	.	.	.	.	.	.	.	.	.	.	.	.	.	.	0.725934	.	.	.	.	.	.	.	.	.	.
RPL24	.	.	.	.	1	1	0	0	3.37192	3.37192	.	.	0.798209	0.798209	.	.	5.96549e-05	5.96549e-05	.	.	.	.	.	.	.	.	.	.	.	.	.	.	.	.	.	.	.	.	0.798209	.	.	.	.	.	.	.	.	.	.
UQCC2	.	.	.	.	1	0	0	1	3.36108	.	.	3.36108	0.62332	.	.	0.62332	4.05302e-06	.	.	4.05302e-06	.	.	.	.	.	.	.	.	.	.	.	.	.	.	0.62332	.	.	.	.	.	.	.	.	.	.	.	.	.	.
RPL10	.	.	.	.	1	1	0	0	3.33333	3.33333	.	.	0.743491	0.743491	.	.	3.28587e-05	3.28587e-05	.	.	.	.	.	.	.	.	.	.	.	.	.	.	.	.	.	.	.	.	0.743491	.	.	.	.	.	.	.	.	.	.
CPD	.	X	.	.	1	1	0	0	3.3127	3.3127	.	.	1.48989	1.48989	.	.	0.00597797	0.00597797	.	.	.	.	.	1.48989	.	.	.	.	.	.	.	.	.	.	.	.	.	.	.	.	.	.	.	.	0.00597797	.	.	.	.
TCF7L2	X	.	.	.	1	1	0	0	3.28399	3.28399	.	.	0.518613	0.518613	.	.	4.65311e-07	4.65311e-07	.	.	.	.	.	.	.	.	.	.	.	0.518613	.	.	.	.	.	.	.	.	.	.	.	.	.	.	.	.	.	.	.
RGS17	.	.	.	.	1	0	1	0	3.27975	.	3.27975	.	0.519864	.	0.519864	.	4.91064e-07	.	4.91064e-07	.	.	.	.	.	.	.	.	.	.	.	.	.	.	0.519864	.	.	.	.	.	.	.	.	.	.	.	.	.	.	.
ABHD2	.	.	.	.	1	1	0	0	3.25575	3.25575	.	.	0.516171	0.516171	.	.	4.92611e-07	4.92611e-07	.	.	.	.	.	.	.	.	.	.	.	0.516171	.	.	.	.	.	.	.	.	.	.	.	.	.	.	.	.	.	.	.
PCDH9	.	X	.	.	1	0	1	0	3.21924	.	3.21924	.	0.536234	.	0.536234	.	9.92146e-07	.	9.92146e-07	.	.	.	.	.	.	.	.	.	.	.	.	.	.	.	.	.	.	.	.	0.536234	.	.	.	.	.	.	.	.	.
C16orf54	.	.	.	.	1	0	1	0	3.21098	.	3.21098	.	0.59425	.	0.59425	.	3.94979e-06	.	3.94979e-06	.	.	.	.	.	.	.	.	0.59425	.	.	.	.	.	.	.	.	.	.	.	.	.	.	.	.	.	.	.	.	3.94979e-06
ATP2A3	.	.	.	.	1	1	0	0	3.20456	3.20456	.	.	0.516971	0.516971	.	.	6.32827e-07	6.32827e-07	.	.	.	.	.	.	.	.	.	.	.	0.516971	.	.	.	.	.	.	.	.	.	.	.	.	.	.	.	.	.	.	.
COQ10A	.	.	.	.	1	1	0	0	3.18691	3.18691	.	.	0.648354	0.648354	.	.	1.2151e-05	1.2151e-05	.	.	.	.	.	.	.	.	.	.	.	.	.	.	.	.	.	.	.	.	0.648354	.	.	.	.	.	.	.	.	.	.
NCAM1	.	X	.	.	1	0	1	0	3.16448	.	3.16448	.	0.509136	.	0.509136	.	6.08997e-07	.	6.08997e-07	.	.	.	.	.	.	.	.	.	.	.	.	.	.	0.509136	.	.	.	.	.	.	.	.	.	.	.	.	.	.	.
TSPYL1	.	.	.	.	1	1	0	0	3.14018	3.14018	.	.	0.598211	0.598211	.	.	5.6327e-06	5.6327e-06	.	.	.	.	.	.	.	.	.	.	.	.	.	.	0.598211	.	.	.	.	.	.	.	.	.	.	.	.	.	.	.	.
BAIAP2	.	.	.	.	1	1	0	0	3.13215	3.13215	.	.	1.29845	1.29845	.	.	0.0038706	0.0038706	.	.	.	.	.	1.29845	.	.	.	.	.	.	.	.	.	.	.	.	.	.	.	.	.	.	.	.	0.0038706	.	.	.	.
AHR	X	.	.	.	1	1	0	0	3.09883	3.09883	.	.	1.02914	1.02914	.	.	0.000974776	0.000974776	.	.	.	.	.	.	.	.	.	.	.	.	.	.	.	.	.	.	.	.	1.02914	.	.	.	.	.	.	.	.	.	.
HID1	.	.	.	.	1	1	0	0	3.09589	3.09589	.	.	0.554964	0.554964	.	.	2.63909e-06	2.63909e-06	.	.	.	.	.	.	.	.	.	.	.	0.554964	.	.	.	.	.	.	.	.	.	.	.	.	.	.	.	.	.	.	.
H2AFJ	.	.	.	.	1	0	1	0	3.08689	.	3.08689	.	0.562991	.	0.562991	.	3.28837e-06	.	3.28837e-06	.	.	.	.	.	.	.	.	.	.	.	.	.	.	0.562991	.	.	.	.	.	.	.	.	.	.	.	.	.	.	.
REV3L	.	.	.	.	1	0	1	0	3.06109	.	3.06109	.	0.618751	.	0.618751	.	1.12926e-05	.	1.12926e-05	.	.	.	.	.	.	.	.	.	.	.	.	.	.	0.618751	.	.	.	.	.	.	.	.	.	.	.	.	.	.	.
MTCYBP4	.	.	.	.	1	0	0	1	3.05055	.	.	3.05055	1.44071	.	.	1.44071	0.00763153	.	.	0.00763153	.	.	.	.	.	.	.	.	.	.	.	1.44071	.	.	.	.	.	.	.	.	.	.	.	.	.	.	.	.	.
FAR1	.	.	.	.	1	1	0	0	3.04781	3.04781	.	.	1.97257	1.97257	.	.	0.0285037	0.0285037	.	.	.	.	.	.	.	.	.	.	.	.	.	.	.	.	.	1.97257	.	.	.	.	.	.	.	.	.	.	.	.	.
SIPA1L2	.	.	.	.	1	1	0	0	3.04581	3.04581	.	.	0.520392	0.520392	.	.	1.4031e-06	1.4031e-06	.	.	.	.	.	.	.	.	.	.	.	0.520392	.	.	.	.	.	.	.	.	.	.	.	.	.	.	.	.	.	.	.
DYNLL1	.	.	.	.	1	1	0	0	3.04413	3.04413	.	.	0.632299	0.632299	.	.	1.53324e-05	1.53324e-05	.	.	0.632299	.	.	.	.	.	.	.	.	.	.	.	.	.	.	.	.	.	.	.	.	1.53324e-05	.	.	.	.	.	.	.
CRELD2	.	X	.	.	1	0	0	1	3.01882	.	.	3.01882	0.999634	.	.	0.999634	0.000955156	.	.	0.000955156	.	.	.	.	.	.	.	.	.	.	.	0.999634	.	.	.	.	.	.	.	.	.	.	.	.	.	.	.	.	.
KIAA0319L	.	X	.	.	1	1	0	0	3.01753	3.01753	.	.	1.08227	1.08227	.	.	0.00162876	0.00162876	.	.	.	.	.	.	.	.	1.08227	.	.	.	.	.	.	.	.	.	.	.	.	.	.	.	.	.	.	.	.	0.00162876	.
TMEM144	.	.	.	.	1	1	0	0	3.01298	3.01298	.	.	0.629157	0.629157	.	.	1.62587e-05	1.62587e-05	.	.	.	.	.	.	.	.	.	.	.	.	.	.	.	.	.	.	.	.	0.629157	.	.	.	.	.	.	.	.	.	.
TENM2	.	X	.	.	1	0	1	0	2.99791	.	2.99791	.	0.872026	.	0.872026	.	0.000364867	.	0.000364867	.	.	.	.	.	0.872026	.	.	.	.	.	.	.	.	.	.	.	.	.	.	.	.	.	.	.	.	0.000364867	.	.	.
EIF3E	.	.	.	.	1	1	0	0	2.99576	2.99576	.	.	0.554503	0.554503	.	.	3.9572e-06	3.9572e-06	.	.	.	.	.	.	.	.	.	.	.	.	.	.	0.554503	.	.	.	.	.	.	.	.	.	.	.	.	.	.	.	.
GPC6	.	X	.	.	1	0	1	0	2.97524	.	2.97524	.	0.81292	.	0.81292	.	0.000218803	.	0.000218803	.	.	.	.	.	.	.	.	.	.	.	.	.	.	.	.	.	.	.	.	0.81292	.	.	.	.	.	.	.	.	.
BHLHE40	X	.	.	.	1	1	0	0	2.95416	2.95416	.	.	0.501324	0.501324	.	.	1.2802e-06	1.2802e-06	.	.	.	.	.	.	.	.	.	.	.	0.501324	.	.	.	.	.	.	.	.	.	.	.	.	.	.	.	.	.	.	.
FAM105A	.	.	.	.	1	0	0	1	2.94372	.	.	2.94372	0.587458	.	.	0.587458	9.75118e-06	.	.	9.75118e-06	.	.	.	.	.	.	.	.	.	.	.	.	.	.	0.587458	.	.	.	.	.	.	.	.	.	.	.	.	.	.
EFHC2	.	.	.	.	1	1	0	0	2.92791	2.92791	.	.	0.565964	0.565964	.	.	6.70922e-06	6.70922e-06	.	.	.	.	.	0.565964	.	.	.	.	.	.	.	.	.	.	.	.	.	.	.	.	.	.	.	.	6.70922e-06	.	.	.	.
POR	.	.	.	.	1	0	0	1	2.8835	.	.	2.8835	0.589021	.	.	0.589021	1.27228e-05	.	.	1.27228e-05	.	.	.	.	.	.	.	.	.	.	.	.	.	.	0.589021	.	.	.	.	.	.	.	.	.	.	.	.	.	.
ALDH2	.	.	.	.	1	0	1	0	2.87203	.	2.87203	.	0.513019	.	0.513019	.	2.52177e-06	.	2.52177e-06	.	.	.	.	.	.	.	.	.	.	.	.	.	.	0.513019	.	.	.	.	.	.	.	.	.	.	.	.	.	.	.
TBCC	.	.	.	.	1	1	0	0	2.86773	2.86773	.	.	0.551592	0.551592	.	.	6.32402e-06	6.32402e-06	.	.	.	.	.	.	.	.	.	.	.	.	.	.	0.551592	.	.	.	.	.	.	.	.	.	.	.	.	.	.	.	.
HNRNPA3	.	.	.	.	1	0	1	0	2.86355	.	2.86355	.	0.504273	.	0.504273	.	2.09611e-06	.	2.09611e-06	.	.	.	.	.	.	.	.	.	.	.	.	.	.	0.504273	.	.	.	.	.	.	.	.	.	.	.	.	.	.	.
DDIT3	X	.	.	.	1	1	0	0	2.85774	2.85774	.	.	0.707337	0.707337	.	.	9.11703e-05	9.11703e-05	.	.	.	.	.	.	.	.	.	.	.	0.707337	.	.	.	.	.	.	.	.	.	.	.	.	.	.	.	.	.	.	.
IFIT1	.	.	.	.	1	1	0	0	2.85624	2.85624	.	.	0.534936	0.534936	.	.	4.57716e-06	4.57716e-06	.	.	.	.	.	.	.	.	.	.	.	.	.	.	.	.	.	.	.	.	0.534936	.	.	.	.	.	.	.	.	.	.
KRT40	.	.	.	.	1	1	0	0	2.82491	2.82491	.	.	0.702605	0.702605	.	.	9.53624e-05	9.53624e-05	.	.	.	.	.	0.702605	.	.	.	.	.	.	.	.	.	.	.	.	.	.	.	.	.	.	.	.	9.53624e-05	.	.	.	.
PREPL	.	.	.	.	1	1	0	0	2.79121	2.79121	.	.	0.527456	0.527456	.	.	5.10704e-06	5.10704e-06	.	.	.	.	.	.	.	.	.	.	.	.	.	.	0.527456	.	.	.	.	.	.	.	.	.	.	.	.	.	.	.	.
RPS12	.	.	.	.	1	0	0	1	2.78636	.	.	2.78636	0.809099	.	.	0.809099	0.000359926	.	.	0.000359926	.	.	.	.	.	.	.	.	.	.	.	0.809099	.	.	.	.	.	.	.	.	.	.	.	.	.	.	.	.	.
PRDX3	.	.	.	.	1	0	0	1	2.77051	.	.	2.77051	0.974601	.	.	0.974601	0.00143645	.	.	0.00143645	.	.	.	.	.	.	.	.	.	.	.	0.974601	.	.	.	.	.	.	.	.	.	.	.	.	.	.	.	.	.
IER3	.	.	.	.	1	1	0	0	2.76258	2.76258	.	.	0.834051	0.834051	.	.	0.000487248	0.000487248	.	.	0.834051	.	.	.	.	.	.	.	.	.	.	.	.	.	.	.	.	.	.	.	.	0.000487248	.	.	.	.	.	.	.
OCIAD2	.	.	.	.	1	1	0	0	2.74887	2.74887	.	.	0.550591	0.550591	.	.	1.01723e-05	1.01723e-05	.	.	.	.	.	.	.	.	.	.	.	0.550591	.	.	.	.	.	.	.	.	.	.	.	.	.	.	.	.	.	.	.
GJD2	.	X	.	.	1	1	0	0	2.74103	2.74103	.	.	0.529778	0.529778	.	.	6.70006e-06	6.70006e-06	.	.	.	.	.	.	.	.	.	.	.	0.529778	.	.	.	.	.	.	.	.	.	.	.	.	.	.	.	.	.	.	.
ESR2	X	.	.	.	1	1	0	0	2.7279	2.7279	.	.	0.739027	0.739027	.	.	0.000203611	0.000203611	.	.	.	.	.	.	.	.	.	.	.	.	.	.	.	.	.	0.739027	.	.	.	.	.	.	.	.	.	.	.	.	.
SLC30A8	.	.	.	.	1	0	0	1	2.72173	.	.	2.72173	0.671943	.	.	0.671943	8.90148e-05	.	.	8.90148e-05	.	.	.	.	.	.	.	.	.	.	.	.	.	.	0.671943	.	.	.	.	.	.	.	.	.	.	.	.	.	.
MT-CO2	.	.	.	.	1	1	0	0	2.7208	2.7208	.	.	0.821874	0.821874	.	.	0.000489234	0.000489234	.	.	.	.	.	.	.	.	.	.	.	.	.	.	.	.	.	.	.	.	0.821874	.	.	.	.	.	.	.	.	.	.
SLC9A9	.	X	.	.	1	1	0	0	2.70524	2.70524	.	.	0.68836	0.68836	.	.	0.000117496	0.000117496	.	.	.	.	.	.	.	.	.	.	.	.	.	.	.	.	.	.	.	.	0.68836	.	.	.	.	.	.	.	.	.	.
PCF11	.	.	.	.	1	1	0	0	2.66245	2.66245	.	.	1.46174	1.46174	.	.	0.0150859	0.0150859	.	.	.	.	.	.	.	.	1.46174	.	.	.	.	.	.	.	.	.	.	.	.	.	.	.	.	.	.	.	.	0.0150859	.
GRAMD1C	.	.	.	.	1	1	0	0	2.65844	2.65844	.	.	0.895782	0.895782	.	.	0.00107712	0.00107712	.	.	.	.	.	.	.	.	.	.	.	.	.	.	.	.	.	.	.	.	0.895782	.	.	.	.	.	.	.	.	.	.
FAM171B	.	X	.	.	1	1	0	0	2.65564	2.65564	.	.	0.546827	0.546827	.	.	1.39169e-05	1.39169e-05	.	.	.	.	.	.	.	.	.	.	.	0.546827	.	.	.	.	.	.	.	.	.	.	.	.	.	.	.	.	.	.	.
RGL1	.	.	.	.	1	1	0	0	2.63033	2.63033	.	.	0.757171	0.757171	.	.	0.000335823	0.000335823	.	.	.	.	.	0.757171	.	.	.	.	.	.	.	.	.	.	.	.	.	.	.	.	.	.	.	.	0.000335823	.	.	.	.
MARCH3	.	.	.	.	1	1	0	0	2.61437	2.61437	.	.	0.578711	0.578711	.	.	3.03689e-05	3.03689e-05	.	.	.	.	.	0.578711	.	.	.	.	.	.	.	.	.	.	.	.	.	.	.	.	.	.	.	.	3.03689e-05	.	.	.	.
H3F3B	.	.	.	.	1	1	0	0	2.59782	2.59782	.	.	0.519255	0.519255	.	.	9.93165e-06	9.93165e-06	.	.	.	.	.	.	.	.	.	.	.	.	.	.	0.519255	.	.	.	.	.	.	.	.	.	.	.	.	.	.	.	.
VPS36	.	.	.	.	1	1	0	0	2.56075	2.56075	.	.	1.71297	1.71297	.	.	0.0319952	0.0319952	.	.	.	.	.	.	.	.	1.71297	.	.	.	.	.	.	.	.	.	.	.	.	.	.	.	.	.	.	.	.	0.0319952	.
MAST4	.	.	.	.	1	1	0	0	2.55313	2.55313	.	.	0.508925	0.508925	.	.	9.62267e-06	9.62267e-06	.	.	.	.	.	.	.	.	.	.	.	0.508925	.	.	.	.	.	.	.	.	.	.	.	.	.	.	.	.	.	.	.
EYA4	.	.	.	.	1	1	0	0	2.54359	2.54359	.	.	0.944266	0.944266	.	.	0.0020243	0.0020243	.	.	.	.	.	.	.	.	.	.	.	.	.	.	.	.	.	0.944266	.	.	.	.	.	.	.	.	.	.	.	.	.
PCDHA4	.	X	.	.	1	1	0	0	2.51993	2.51993	.	.	1.1328	1.1328	.	.	0.00596316	0.00596316	.	.	.	.	.	.	.	.	1.1328	.	.	.	.	.	.	.	.	.	.	.	.	.	.	.	.	.	.	.	.	0.00596316	.
EFCAB13	.	.	.	.	1	1	0	0	2.51668	2.51668	.	.	0.875777	0.875777	.	.	0.00133767	0.00133767	.	.	.	.	.	.	.	.	.	.	.	.	.	.	.	.	.	0.875777	.	.	.	.	.	.	.	.	.	.	.	.	.
B2M	.	.	.	.	1	0	1	0	2.51642	.	2.51642	.	0.535027	.	0.535027	.	1.97997e-05	.	1.97997e-05	.	.	.	.	.	.	.	.	.	.	.	.	.	.	0.535027	.	.	.	.	.	.	.	.	.	.	.	.	.	.	.
SSR2	.	X	.	.	1	0	0	1	2.50493	.	.	2.50493	1.24387	.	.	1.24387	0.00968677	.	.	0.00968677	.	.	.	.	.	.	.	.	.	.	.	1.24387	.	.	.	.	.	.	.	.	.	.	.	.	.	.	.	.	.
APBB1	.	.	.	.	1	0	0	1	2.44448	.	.	2.44448	0.531784	.	.	0.531784	2.53069e-05	.	.	2.53069e-05	.	.	.	.	.	.	.	.	.	.	.	.	.	.	0.531784	.	.	.	.	.	.	.	.	.	.	.	.	.	.
RPL19	.	X	.	.	1	1	0	0	2.43665	2.43665	.	.	0.658836	0.658836	.	.	0.000200255	0.000200255	.	.	.	.	.	.	.	.	.	.	.	.	.	.	.	.	.	.	.	.	0.658836	.	.	.	.	.	.	.	.	.	.
CNIH2	.	.	.	.	1	0	0	1	2.41824	.	.	2.41824	0.644084	.	.	0.644084	0.000175978	.	.	0.000175978	.	.	0.644084	.	.	.	.	.	.	.	.	.	.	.	.	.	.	.	.	.	.	.	.	0.000175978	.	.	.	.	.
SCAF4	.	.	.	.	1	1	0	0	2.40753	2.40753	.	.	0.779036	0.779036	.	.	0.00081208	0.00081208	.	.	.	.	.	.	.	.	.	.	.	.	.	.	.	.	.	.	.	.	0.779036	.	.	.	.	.	.	.	.	.	.
DHX8	.	.	.	.	1	1	0	0	2.39408	2.39408	.	.	1.22485	1.22485	.	.	0.0111022	0.0111022	.	.	.	.	.	.	.	.	1.22485	.	.	.	.	.	.	.	.	.	.	.	.	.	.	.	.	.	.	.	.	0.0111022	.
NPIPB4	.	.	.	.	1	1	0	0	2.39144	2.39144	.	.	0.55171	0.55171	.	.	4.62802e-05	4.62802e-05	.	.	.	.	.	.	.	.	.	.	.	0.55171	.	.	.	.	.	.	.	.	.	.	.	.	.	.	.	.	.	.	.
SFT2D2	.	.	.	.	1	1	0	0	2.38237	2.38237	.	.	0.815418	0.815418	.	.	0.00119768	0.00119768	.	.	.	.	.	.	.	.	.	.	.	.	.	.	.	.	.	.	.	.	0.815418	.	.	.	.	.	.	.	.	.	.
EFR3B	.	.	.	.	1	1	0	0	2.37032	2.37032	.	.	1.45337	1.45337	.	.	0.0233932	0.0233932	.	.	.	.	.	.	.	.	1.45337	.	.	.	.	.	.	.	.	.	.	.	.	.	.	.	.	.	.	.	.	0.0233932	.
OGDHL	.	.	.	.	1	1	0	0	2.35545	2.35545	.	.	0.532109	0.532109	.	.	3.74432e-05	3.74432e-05	.	.	.	.	.	.	.	.	.	.	.	.	.	.	0.532109	.	.	.	.	.	.	.	.	.	.	.	.	.	.	.	.
S100A10	.	.	.	.	1	0	1	0	2.33335	.	2.33335	.	0.620451	.	0.620451	.	0.000173485	.	0.000173485	.	.	.	.	.	.	.	.	.	.	.	0.620451	.	.	.	.	.	.	.	.	.	.	.	.	.	.	.	.	.	.
RPS27A	.	.	.	.	1	1	0	0	2.32086	2.32086	.	.	0.679043	0.679043	.	.	0.00038208	0.00038208	.	.	.	.	.	.	.	.	.	.	.	.	.	.	.	.	.	.	.	.	0.679043	.	.	.	.	.	.	.	.	.	.
FGF23	.	.	.	.	1	1	0	0	2.31714	2.31714	.	.	0.632384	0.632384	.	.	0.000216706	0.000216706	.	.	.	.	.	.	.	.	.	.	.	.	.	.	.	.	.	.	.	.	0.632384	.	.	.	.	.	.	.	.	.	.
SEMA4D	.	X	.	.	1	1	0	0	2.29641	2.29641	.	.	0.654328	0.654328	.	.	0.000309335	0.000309335	.	.	.	.	.	.	.	.	.	.	.	.	.	.	.	.	.	.	.	.	0.654328	.	.	.	.	.	.	.	.	.	.
ATCAY	.	.	.	.	1	0	1	0	2.29181	.	2.29181	.	0.510499	.	0.510499	.	3.24076e-05	.	3.24076e-05	.	.	.	.	.	.	.	.	0.510499	.	.	.	.	.	.	.	.	.	.	.	.	.	.	.	.	.	.	.	.	3.24076e-05
RPS13	.	.	.	.	1	1	0	0	2.27756	2.27756	.	.	0.610423	0.610423	.	.	0.00018573	0.00018573	.	.	.	.	.	.	.	.	.	.	.	.	.	.	.	.	.	.	.	.	0.610423	.	.	.	.	.	.	.	.	.	.
RPL39	.	.	.	.	1	1	0	0	2.2771	2.2771	.	.	0.57973	0.57973	.	.	0.00011807	0.00011807	.	.	.	.	.	.	.	.	.	.	.	.	.	.	.	.	.	.	.	.	0.57973	.	.	.	.	.	.	.	.	.	.
PROCR	.	X	.	.	1	1	0	0	2.26395	2.26395	.	.	0.779229	0.779229	.	.	0.00124344	0.00124344	.	.	.	.	.	.	.	.	.	.	.	.	.	.	.	.	.	0.779229	.	.	.	.	.	.	.	.	.	.	.	.	.
ATRX	.	X	.	.	1	1	0	0	2.25706	2.25706	.	.	0.843196	0.843196	.	.	0.00210478	0.00210478	.	.	.	.	.	.	.	.	.	.	.	.	.	.	.	.	.	.	.	.	0.843196	.	.	.	.	.	.	.	.	.	.
HMGCLL1	.	.	.	.	1	1	0	0	2.25571	2.25571	.	.	0.510233	0.510233	.	.	3.79376e-05	3.79376e-05	.	.	.	.	.	.	.	.	.	.	.	.	.	.	0.510233	.	.	.	.	.	.	.	.	.	.	.	.	.	.	.	.
APOBEC2	.	.	.	.	1	1	0	0	2.21334	2.21334	.	.	0.502247	0.502247	.	.	3.9185e-05	3.9185e-05	.	.	.	.	.	.	.	.	.	.	.	0.502247	.	.	.	.	.	.	.	.	.	.	.	.	.	.	.	.	.	.	.
RPL38	.	.	.	.	1	0	0	1	2.20128	.	.	2.20128	0.922229	.	.	0.922229	0.00410288	.	.	0.00410288	.	.	.	.	.	.	.	.	.	.	.	0.922229	.	.	.	.	.	.	.	.	.	.	.	.	.	.	.	.	.
SIM1	X	.	.	.	1	0	0	1	2.1527	.	.	2.1527	1.58883	.	.	1.58883	0.0441675	.	.	0.0441675	.	.	.	.	.	.	.	.	.	.	.	.	.	.	.	.	.	.	.	.	1.58883	.	.	.	.	.	.	.	.
RPL26	.	.	.	.	1	1	0	0	2.13959	2.13959	.	.	0.61424	0.61424	.	.	0.000328618	0.000328618	.	.	.	.	.	.	.	.	.	.	.	.	.	.	.	.	.	.	.	.	0.61424	.	.	.	.	.	.	.	.	.	.
DLG2	.	.	.	.	1	1	0	0	2.11958	2.11958	.	.	0.597089	0.597089	.	.	0.000281927	0.000281927	.	.	.	.	.	0.597089	.	.	.	.	.	.	.	.	.	.	.	.	.	.	.	.	.	.	.	.	0.000281927	.	.	.	.
FKBP5	.	.	.	.	1	1	0	0	2.10474	2.10474	.	.	1.18996	1.18996	.	.	0.0170315	0.0170315	.	.	.	.	.	1.18996	.	.	.	.	.	.	.	.	.	.	.	.	.	.	.	.	.	.	.	.	0.0170315	.	.	.	.
KIAA1217	.	.	.	.	1	0	0	1	2.06831	.	.	2.06831	1.11848	.	.	1.11848	0.0141512	.	.	0.0141512	.	.	.	.	.	.	.	.	.	.	.	.	.	.	.	.	.	.	.	.	1.11848	.	.	.	.	.	.	.	.
MMS22L	.	.	.	.	1	1	0	0	2.05093	2.05093	.	.	1.35345	1.35345	.	.	0.0305254	0.0305254	.	.	.	.	.	.	.	.	.	.	.	.	.	.	.	.	.	1.35345	.	.	.	.	.	.	.	.	.	.	.	.	.
ODC1	.	.	.	.	1	0	0	1	2.03986	.	.	2.03986	1.11781	.	.	1.11781	0.0149664	.	.	0.0149664	.	.	.	.	.	.	.	.	.	.	.	1.11781	.	.	.	.	.	.	.	.	.	.	.	.	.	.	.	.	.
CSDE1	.	.	.	.	1	0	0	1	2.02967	.	.	2.02967	0.881895	.	.	0.881895	0.00499476	.	.	0.00499476	.	.	.	.	.	.	.	.	.	.	.	0.881895	.	.	.	.	.	.	.	.	.	.	.	.	.	.	.	.	.
TMBIM4	.	.	.	.	1	1	0	0	2.02707	2.02707	.	.	0.760022	0.760022	.	.	0.00215219	0.00215219	.	.	.	.	.	.	.	.	.	.	.	.	.	.	.	.	.	.	.	.	0.760022	.	.	.	.	.	.	.	.	.	.
TAGLN2	.	X	.	.	1	0	0	1	2.01575	.	.	2.01575	0.531442	.	.	0.531442	0.000161072	.	.	0.000161072	.	.	.	.	.	.	.	.	.	.	.	.	.	.	0.531442	.	.	.	.	.	.	.	.	.	.	.	.	.	.
NR4A1	X	.	.	.	1	0	1	0	2.00628	.	2.00628	.	0.633707	.	0.633707	.	0.000682423	.	0.000682423	.	.	.	.	.	.	.	.	.	.	.	0.633707	.	.	.	.	.	.	.	.	.	.	.	.	.	.	.	.	.	.
SLC5A8	.	X	.	.	1	1	0	0	1.98822	1.98822	.	.	0.523299	0.523299	.	.	0.000158711	0.000158711	.	.	.	.	.	0.523299	.	.	.	.	.	.	.	.	.	.	.	.	.	.	.	.	.	.	.	.	0.000158711	.	.	.	.
GAS2	.	.	.	.	1	0	1	0	1.98344	.	1.98344	.	0.501308	.	0.501308	.	0.000110528	.	0.000110528	.	.	.	.	.	.	.	.	.	.	.	.	.	.	0.501308	.	.	.	.	.	.	.	.	.	.	.	.	.	.	.
PCSK6	.	.	.	.	1	1	0	0	1.963	1.963	.	.	0.525304	0.525304	.	.	0.000183276	0.000183276	.	.	.	.	.	.	.	.	0.525304	.	.	.	.	.	.	.	.	.	.	.	.	.	.	.	.	.	.	.	.	0.000183276	.
MT-CO1	.	.	.	.	1	1	0	0	1.93574	1.93574	.	.	0.504593	0.504593	.	.	0.000145799	0.000145799	.	.	.	.	.	.	.	.	.	.	.	.	.	.	0.504593	.	.	.	.	.	.	.	.	.	.	.	.	.	.	.	.
LMO3	.	.	.	.	1	1	0	0	1.91622	1.91622	.	.	0.784583	0.784583	.	.	0.00361126	0.00361126	.	.	.	.	.	.	.	.	0.784583	.	.	.	.	.	.	.	.	.	.	.	.	.	.	.	.	.	.	.	.	0.00361126	.
RAB31	.	.	.	.	1	1	0	0	1.91406	1.91406	.	.	0.775401	0.775401	.	.	0.00340038	0.00340038	.	.	.	.	.	.	.	.	.	.	.	.	.	.	.	.	.	.	.	.	0.775401	.	.	.	.	.	.	.	.	.	.
FLNB	.	.	.	.	1	0	0	1	1.89676	.	.	1.89676	1.02375	.	.	1.02375	0.014036	.	.	0.014036	.	.	.	.	.	.	.	.	.	.	.	1.02375	.	.	.	.	.	.	.	.	.	.	.	.	.	.	.	.	.
ADCY2	.	X	.	.	1	0	1	0	1.88131	.	1.88131	.	0.905808	.	0.905808	.	0.00837637	.	0.00837637	.	.	.	.	.	.	.	.	0.905808	.	.	.	.	.	.	.	.	.	.	.	.	.	.	.	.	.	.	.	.	0.00837637
KLF10	X	.	.	.	1	1	0	0	1.86463	1.86463	.	.	0.527694	0.527694	.	.	0.000292725	0.000292725	.	.	.	.	.	.	.	.	.	.	.	0.527694	.	.	.	.	.	.	.	.	.	.	.	.	.	.	.	.	.	.	.
SERINC1	.	X	.	.	1	1	0	0	1.85461	1.85461	.	.	0.976933	0.976933	.	.	0.0126358	0.0126358	.	.	.	.	.	.	.	.	.	.	.	.	.	.	.	.	.	.	.	.	0.976933	.	.	.	.	.	.	.	.	.	.
RPL4	.	.	.	.	1	0	0	1	1.84765	.	.	1.84765	0.966182	.	.	0.966182	0.0122371	.	.	0.0122371	.	.	.	.	.	.	.	.	.	.	.	0.966182	.	.	.	.	.	.	.	.	.	.	.	.	.	.	.	.	.
RPS23P8	.	.	.	.	1	0	0	1	1.81991	.	.	1.81991	0.760123	.	.	0.760123	0.00403437	.	.	0.00403437	.	.	.	.	.	.	.	.	.	.	.	0.760123	.	.	.	.	.	.	.	.	.	.	.	.	.	.	.	.	.
SLC8A1	.	X	.	.	1	1	0	0	1.81121	1.81121	.	.	0.865795	0.865795	.	.	0.00809167	0.00809167	.	.	.	.	.	0.865795	.	.	.	.	.	.	.	.	.	.	.	.	.	.	.	.	.	.	.	.	0.00809167	.	.	.	.
SRPRA	.	.	.	.	1	0	0	1	1.80611	.	.	1.80611	0.969357	.	.	0.969357	0.0137024	.	.	0.0137024	.	.	.	.	.	.	.	.	.	.	.	0.969357	.	.	.	.	.	.	.	.	.	.	.	.	.	.	.	.	.
DDR2	.	X	.	.	1	1	0	0	1.77517	1.77517	.	.	1.00082	1.00082	.	.	0.0168379	0.0168379	.	.	.	.	.	.	.	.	.	.	.	.	.	.	.	.	.	.	.	.	1.00082	.	.	.	.	.	.	.	.	.	.
RPS4X	.	.	.	.	1	1	0	0	1.76452	1.76452	.	.	0.710734	0.710734	.	.	0.00329096	0.00329096	.	.	.	.	.	.	.	.	.	.	.	.	.	.	.	.	.	.	.	.	0.710734	.	.	.	.	.	.	.	.	.	.
NPHP1	.	.	.	.	1	1	0	0	1.72862	1.72862	.	.	0.887487	0.887487	.	.	0.011278	0.011278	.	.	.	.	.	.	.	.	0.887487	.	.	.	.	.	.	.	.	.	.	.	.	.	.	.	.	.	.	.	.	0.011278	.
NNMT	.	.	.	.	1	0	1	0	1.72125	.	1.72125	.	1.15061	.	1.15061	.	0.0319196	.	0.0319196	.	.	.	.	.	.	.	.	1.15061	.	.	.	.	.	.	.	.	.	.	.	.	.	.	.	.	.	.	.	.	0.0319196
RPL13A	.	.	.	.	1	1	0	0	1.71941	1.71941	.	.	0.62521	0.62521	.	.	0.00177773	0.00177773	.	.	.	.	.	.	.	.	.	.	.	.	.	.	.	.	.	.	.	.	0.62521	.	.	.	.	.	.	.	.	.	.
CD63	.	X	.	.	1	0	0	1	1.67651	.	.	1.67651	1.24105	.	.	1.24105	0.0445779	.	.	0.0445779	.	.	.	.	.	.	.	.	.	.	.	1.24105	.	.	.	.	.	.	.	.	.	.	.	.	.	.	.	.	.
RPL34	.	.	.	.	1	1	0	0	1.64899	1.64899	.	.	0.59647	0.59647	.	.	0.00171954	0.00171954	.	.	.	.	.	.	.	.	.	.	.	.	.	.	.	.	.	.	.	.	0.59647	.	.	.	.	.	.	.	.	.	.
ARHGEF6	.	.	.	.	1	1	0	0	1.6365	1.6365	.	.	0.726849	0.726849	.	.	0.00560412	0.00560412	.	.	.	.	.	.	.	.	.	.	.	.	.	.	.	.	.	.	.	.	0.726849	.	.	.	.	.	.	.	.	.	.
SH3BGRL3	.	.	.	.	1	0	1	0	1.60452	.	1.60452	.	0.55376	.	0.55376	.	0.00126618	.	0.00126618	.	.	.	.	.	.	.	.	.	.	.	.	.	.	0.55376	.	.	.	.	.	.	.	.	.	.	.	.	.	.	.
RPS6	.	.	.	.	1	0	0	1	1.58014	.	.	1.58014	0.793661	.	.	0.793661	0.0102107	.	.	0.0102107	.	.	.	.	.	.	.	.	.	.	.	0.793661	.	.	.	.	.	.	.	.	.	.	.	.	.	.	.	.	.
KIAA1456	.	.	.	.	1	1	0	0	1.55928	1.55928	.	.	0.791234	0.791234	.	.	0.010698	0.010698	.	.	.	.	.	.	.	.	0.791234	.	.	.	.	.	.	.	.	.	.	.	.	.	.	.	.	.	.	.	.	0.010698	.
ASNS	.	.	.	.	1	0	0	1	1.5328	.	.	1.5328	0.556702	.	.	0.556702	0.00176458	.	.	0.00176458	.	.	.	.	.	.	.	.	.	.	.	.	.	.	0.556702	.	.	.	.	.	.	.	.	.	.	.	.	.	.
HLA-B	.	X	.	.	1	0	0	1	1.52834	.	.	1.52834	0.61703	.	.	0.61703	0.0033348	.	.	0.0033348	.	.	.	.	.	.	.	.	.	.	.	.	.	.	0.61703	.	.	.	.	.	.	.	.	.	.	.	.	.	.
ATP6V1E1	.	.	.	.	1	1	0	0	1.52169	1.52169	.	.	0.745553	0.745553	.	.	0.00909878	0.00909878	.	.	.	.	.	.	.	.	.	.	.	.	.	.	.	.	.	.	.	.	0.745553	.	.	.	.	.	.	.	.	.	.
MPZL3	.	X	.	.	1	1	0	0	1.52042	1.52042	.	.	1.08175	1.08175	.	.	0.0393079	0.0393079	.	.	.	.	.	.	.	.	.	.	.	.	.	.	.	.	.	.	.	.	1.08175	.	.	.	.	.	.	.	.	.	.
RALYL	.	.	.	.	1	1	0	0	1.51771	1.51771	.	.	0.538152	0.538152	.	.	0.00151275	0.00151275	.	.	.	.	.	0.538152	.	.	.	.	.	.	.	.	.	.	.	.	.	.	.	.	.	.	.	.	0.00151275	.	.	.	.
RPL3P4	.	.	.	.	1	0	0	1	1.51053	.	.	1.51053	0.728258	.	.	0.728258	0.00843009	.	.	0.00843009	.	.	.	.	.	.	.	.	.	.	.	0.728258	.	.	.	.	.	.	.	.	.	.	.	.	.	.	.	.	.
RHOQ	.	.	.	.	1	0	0	1	1.50942	.	.	1.50942	0.866713	.	.	0.866713	0.0181326	.	.	0.0181326	.	.	.	.	.	.	.	.	.	.	.	0.866713	.	.	.	.	.	.	.	.	.	.	.	.	.	.	.	.	.
RPS6KA5	.	.	.	.	1	1	0	0	1.48194	1.48194	.	.	0.743762	0.743762	.	.	0.0101743	0.0101743	.	.	.	.	.	.	.	.	0.743762	.	.	.	.	.	.	.	.	.	.	.	.	.	.	.	.	.	.	.	.	0.0101743	.
PAK3	.	.	.	.	1	0	1	0	1.46432	.	1.46432	.	0.561667	.	0.561667	.	0.00247116	.	0.00247116	.	.	.	.	.	.	.	.	.	.	.	.	.	.	0.561667	.	.	.	.	.	.	.	.	.	.	.	.	.	.	.
PSG5	.	.	.	.	1	1	0	0	1.41606	1.41606	.	.	0.631275	0.631275	.	.	0.00571247	0.00571247	.	.	.	.	.	.	.	.	.	.	.	.	.	.	.	.	.	0.631275	.	.	.	.	.	.	.	.	.	.	.	.	.
LDLRAD4	.	X	.	.	1	1	0	0	1.40971	1.40971	.	.	0.523234	0.523234	.	.	0.00202194	0.00202194	.	.	.	.	.	.	.	.	.	.	.	.	.	.	.	.	.	.	.	.	0.523234	.	.	.	.	.	.	.	.	.	.
MTRNR2L6	.	.	.	.	1	1	0	0	1.39926	1.39926	.	.	0.703538	0.703538	.	.	0.0102592	0.0102592	.	.	.	.	.	.	.	.	.	.	.	.	.	.	0.703538	.	.	.	.	.	.	.	.	.	.	.	.	.	.	.	.
EXD2	.	.	.	.	1	1	0	0	1.39371	1.39371	.	.	1.01755	1.01755	.	.	0.0426895	0.0426895	.	.	.	.	.	1.01755	.	.	.	.	.	.	.	.	.	.	.	.	.	.	.	.	.	.	.	.	0.0426895	.	.	.	.
ATP6V1D	.	.	.	.	1	0	0	1	1.36539	.	.	1.36539	0.942913	.	.	0.942913	0.0356406	.	.	0.0356406	.	.	.	.	.	.	.	.	.	.	.	0.942913	.	.	.	.	.	.	.	.	.	.	.	.	.	.	.	.	.
CD81	.	.	.	.	1	0	1	0	1.35612	.	1.35612	.	0.50542	.	0.50542	.	0.00207419	.	0.00207419	.	.	.	.	.	.	.	.	.	.	.	.	.	.	0.50542	.	.	.	.	.	.	.	.	.	.	.	.	.	.	.
NDUFB4	.	.	.	.	1	1	0	0	1.35106	1.35106	.	.	0.605115	0.605115	.	.	0.00585155	0.00585155	.	.	.	.	.	.	.	.	.	.	.	.	.	.	.	.	.	.	.	.	0.605115	.	.	.	.	.	.	.	.	.	.
SCN9A	.	X	.	.	1	1	0	0	1.34966	1.34966	.	.	0.536887	0.536887	.	.	0.00306298	0.00306298	.	.	.	.	.	.	.	.	.	.	.	.	.	.	.	.	.	.	.	.	0.536887	.	.	.	.	.	.	.	.	.	.
PROX1	X	.	.	.	1	0	0	1	1.34568	.	.	1.34568	0.982461	.	.	0.982461	0.0426867	.	.	0.0426867	.	.	.	.	.	.	.	.	.	.	.	0.982461	.	.	.	.	.	.	.	.	.	.	.	.	.	.	.	.	.
GRIN2A	.	X	.	.	1	1	0	0	1.34146	1.34146	.	.	0.611539	0.611539	.	.	0.00640355	0.00640355	.	.	.	.	.	0.611539	.	.	.	.	.	.	.	.	.	.	.	.	.	.	.	.	.	.	.	.	0.00640355	.	.	.	.
RGS9	.	.	.	.	1	0	0	1	1.34069	.	.	1.34069	0.869705	.	.	0.869705	0.028738	.	.	0.028738	.	.	.	.	.	.	.	.	.	.	.	0.869705	.	.	.	.	.	.	.	.	.	.	.	.	.	.	.	.	.
RPS23	.	X	.	.	1	0	0	1	1.33433	.	.	1.33433	0.94366	.	.	0.94366	0.0385483	.	.	0.0385483	.	.	.	.	.	.	.	.	.	.	.	0.94366	.	.	.	.	.	.	.	.	.	.	.	.	.	.	.	.	.
B4GALT2	.	.	.	.	1	1	0	0	1.31241	1.31241	.	.	0.780522	0.780522	.	.	0.0208236	0.0208236	.	.	.	.	.	.	.	.	.	.	.	.	.	.	.	.	.	0.780522	.	.	.	.	.	.	.	.	.	.	.	.	.
HECA	.	.	.	.	1	1	0	0	1.30421	1.30421	.	.	0.873423	0.873423	.	.	0.0321209	0.0321209	.	.	.	.	.	.	.	.	.	.	.	.	.	.	.	.	.	.	.	.	0.873423	.	.	.	.	.	.	.	.	.	.
MTND4P12	.	.	.	.	1	1	0	0	1.29126	1.29126	.	.	0.848303	0.848303	.	.	0.0300489	0.0300489	.	.	.	.	.	.	.	.	.	.	.	.	.	.	.	.	.	.	.	.	0.848303	.	.	.	.	.	.	.	.	.	.
IRF1	X	.	.	.	1	0	1	0	1.29096	.	1.29096	.	0.641994	.	0.641994	.	0.00975295	.	0.00975295	.	.	.	.	.	.	.	.	0.641994	.	.	.	.	.	.	.	.	.	.	.	.	.	.	.	.	.	.	.	.	0.00975295
CENPO	.	.	.	.	1	0	1	0	1.28388	.	1.28388	.	0.501231	.	0.501231	.	0.00274498	.	0.00274498	.	.	.	.	.	.	.	.	0.501231	.	.	.	.	.	.	.	.	.	.	.	.	.	.	.	.	.	.	.	.	0.00274498
RPL36AL	.	.	.	.	1	1	0	0	1.26958	1.26958	.	.	0.560793	0.560793	.	.	0.00544632	0.00544632	.	.	.	.	.	.	.	.	.	.	.	.	.	.	.	.	.	.	.	.	0.560793	.	.	.	.	.	.	.	.	.	.
PRKCD	.	.	.	.	1	1	0	0	1.26021	1.26021	.	.	0.628587	0.628587	.	.	0.00988954	0.00988954	.	.	.	.	.	.	.	.	.	.	.	.	.	.	.	.	.	.	.	.	0.628587	.	.	.	.	.	.	.	.	.	.
RPS20	.	.	.	.	1	1	0	0	1.25835	1.25835	.	.	0.560085	0.560085	.	.	0.00566615	0.00566615	.	.	.	.	.	.	.	.	.	.	.	.	.	.	.	.	.	.	.	.	0.560085	.	.	.	.	.	.	.	.	.	.
VOPP1	.	.	.	.	1	0	0	1	1.24643	.	.	1.24643	0.935619	.	.	0.935619	0.0465379	.	.	0.0465379	.	.	.	.	.	.	.	.	.	.	.	0.935619	.	.	.	.	.	.	.	.	.	.	.	.	.	.	.	.	.
CEP57	.	.	.	.	1	1	0	0	1.24463	1.24463	.	.	0.936552	0.936552	.	.	0.0468874	0.0468874	.	.	.	.	.	.	.	.	0.936552	.	.	.	.	.	.	.	.	.	.	.	.	.	.	.	.	.	.	.	.	0.0468874	.
BFAR	.	.	.	.	1	1	0	0	1.23911	1.23911	.	.	0.724908	0.724908	.	.	0.0195284	0.0195284	.	.	.	.	.	.	.	.	.	.	.	.	.	.	.	.	.	.	.	.	0.724908	.	.	.	.	.	.	.	.	.	.
GPX4	.	.	.	.	1	0	0	1	1.23687	.	.	1.23687	0.563966	.	.	0.563966	0.00640975	.	.	0.00640975	.	.	0.563966	.	.	.	.	.	.	.	.	.	.	.	.	.	.	.	.	.	.	.	.	0.00640975	.	.	.	.	.
ALDH5A1	.	.	.	.	1	0	1	0	1.2332	.	1.2332	.	0.768167	.	0.768167	.	0.0248094	.	0.0248094	.	.	.	.	.	.	.	.	.	.	.	.	.	.	.	.	.	.	.	.	0.768167	.	.	.	.	.	.	.	.	.
FMN2	.	.	.	.	1	1	0	0	1.23274	1.23274	.	.	0.874305	0.874305	.	.	0.0389079	0.0389079	.	.	.	.	.	.	.	.	0.874305	.	.	.	.	.	.	.	.	.	.	.	.	.	.	.	.	.	.	.	.	0.0389079	.
KCNE4	.	.	.	.	1	1	0	0	1.21231	1.21231	.	.	0.64725	0.64725	.	.	0.0133961	0.0133961	.	.	.	.	.	.	.	.	.	.	.	.	.	.	.	.	.	0.64725	.	.	.	.	.	.	.	.	.	.	.	.	.
ANXA5	.	.	.	.	1	1	0	0	1.20915	1.20915	.	.	0.797412	0.797412	.	.	0.0304552	0.0304552	.	.	.	.	.	.	.	.	.	.	.	.	.	.	.	.	.	.	.	.	0.797412	.	.	.	.	.	.	.	.	.	.
TCEAL8	.	.	.	.	1	0	0	1	1.20734	.	.	1.20734	0.760474	.	.	0.760474	0.0258459	.	.	0.0258459	.	.	.	.	.	.	.	.	.	.	.	0.760474	.	.	.	.	.	.	.	.	.	.	.	.	.	.	.	.	.
PDK4	.	.	.	.	1	0	1	0	1.19961	.	1.19961	.	0.652867	.	0.652867	.	0.0145396	.	0.0145396	.	.	.	.	.	.	.	.	.	.	.	0.652867	.	.	.	.	.	.	.	.	.	.	.	.	.	.	.	.	.	.
CDK2AP2	.	.	.	.	1	0	0	1	1.19564	.	.	1.19564	0.909382	.	.	0.909382	0.0484418	.	.	0.0484418	.	.	.	.	.	.	.	.	.	.	.	0.909382	.	.	.	.	.	.	.	.	.	.	.	.	.	.	.	.	.
FAM3C	.	.	.	.	1	0	0	1	1.19097	.	.	1.19097	0.893401	.	.	0.893401	0.0464437	.	.	0.0464437	.	.	.	.	.	.	.	.	.	.	.	0.893401	.	.	.	.	.	.	.	.	.	.	.	.	.	.	.	.	.
FNDC3B	.	.	.	.	1	1	0	0	1.17827	1.17827	.	.	0.553264	0.553264	.	.	0.00741876	0.00741876	.	.	.	.	.	.	.	.	.	.	.	0.553264	.	.	.	.	.	.	.	.	.	.	.	.	.	.	.	.	.	.	.
SVIL	.	.	.	.	1	1	0	0	1.16994	1.16994	.	.	0.512883	0.512883	.	.	0.00523483	0.00523483	.	.	.	.	.	.	.	.	0.512883	.	.	.	.	.	.	.	.	.	.	.	.	.	.	.	.	.	.	.	.	0.00523483	.
PTP4A2	.	.	.	.	1	0	0	1	1.15597	.	.	1.15597	0.85712	.	.	0.85712	0.0448059	.	.	0.0448059	.	.	.	.	.	.	.	.	.	.	.	0.85712	.	.	.	.	.	.	.	.	.	.	.	.	.	.	.	.	.
DAD1	.	.	.	.	1	1	0	0	1.13848	1.13848	.	.	0.543175	0.543175	.	.	0.0080172	0.0080172	.	.	.	.	.	.	.	.	.	.	.	.	.	.	.	.	.	.	.	.	0.543175	.	.	.	.	.	.	.	.	.	.
TMSB4XP4	.	.	.	.	1	0	0	1	1.12994	.	.	1.12994	0.624575	.	.	0.624575	0.0155189	.	.	0.0155189	.	.	.	.	.	.	.	.	.	.	.	0.624575	.	.	.	.	.	.	.	.	.	.	.	.	.	.	.	.	.
SKP2	.	.	.	.	1	1	0	0	1.12121	1.12121	.	.	0.779328	0.779328	.	.	0.0364171	0.0364171	.	.	.	.	.	.	.	.	0.779328	.	.	.	.	.	.	.	.	.	.	.	.	.	.	.	.	.	.	.	.	0.0364171	.
RPL15	.	.	.	.	1	1	0	0	1.09262	1.09262	.	.	0.69044	0.69044	.	.	0.026152	0.026152	.	.	.	.	.	.	.	.	.	.	.	.	.	.	.	.	.	.	.	.	0.69044	.	.	.	.	.	.	.	.	.	.
SPTSSB	.	.	.	.	1	0	1	0	1.09045	.	1.09045	.	0.722275	.	0.722275	.	0.0309208	.	0.0309208	.	.	.	.	.	.	.	.	.	.	.	.	.	.	.	.	.	.	.	.	0.722275	.	.	.	.	.	.	.	.	.
RPL18A	.	.	.	.	1	1	0	0	1.07033	1.07033	.	.	0.510667	0.510667	.	.	0.00801776	0.00801776	.	.	.	.	.	.	.	.	.	.	.	.	.	.	.	.	.	.	.	.	0.510667	.	.	.	.	.	.	.	.	.	.
ZFAND6	.	.	.	.	1	1	0	0	1.06484	1.06484	.	.	0.517217	0.517217	.	.	0.00873403	0.00873403	.	.	.	.	.	.	.	.	.	.	.	.	.	.	0.517217	.	.	.	.	.	.	.	.	.	.	.	.	.	.	.	.
EID1	.	.	.	.	1	1	0	0	1.0619	1.0619	.	.	0.747273	0.747273	.	.	0.037929	0.037929	.	.	.	.	.	.	.	.	.	.	.	.	.	.	.	.	.	.	.	.	0.747273	.	.	.	.	.	.	.	.	.	.
PHB	.	.	.	.	1	0	0	1	1.04718	.	.	1.04718	0.506068	.	.	0.506068	0.00852635	.	.	0.00852635	.	.	.	.	.	.	.	.	.	.	.	.	.	.	0.506068	.	.	.	.	.	.	.	.	.	.	.	.	.	.
ATF4	X	.	.	.	1	1	0	0	1.03788	1.03788	.	.	0.536851	0.536851	.	.	0.0116608	0.0116608	.	.	.	.	.	.	.	.	.	.	.	.	.	.	0.536851	.	.	.	.	.	.	.	.	.	.	.	.	.	.	.	.
MTPN	.	.	.	.	1	0	0	1	1.03404	.	.	1.03404	0.764631	.	.	0.764631	0.0444289	.	.	0.0444289	.	.	.	.	.	.	.	.	.	.	.	0.764631	.	.	.	.	.	.	.	.	.	.	.	.	.	.	.	.	.
DPY19L3	.	.	.	.	1	1	0	0	1.01462	1.01462	.	.	0.549876	0.549876	.	.	0.0142831	0.0142831	.	.	.	.	.	.	.	.	.	.	.	.	.	.	.	.	.	.	.	.	0.549876	.	.	.	.	.	.	.	.	.	.
CEP70	.	.	.	.	1	1	0	0	0.992729	0.992729	.	.	0.757522	0.757522	.	.	0.0489221	0.0489221	.	.	.	.	.	.	.	.	.	.	.	.	.	.	.	.	.	0.757522	.	.	.	.	.	.	.	.	.	.	.	.	.
LRRC8B	.	X	.	.	1	1	0	0	0.989266	0.989266	.	.	0.74409	0.74409	.	.	0.0468277	0.0468277	.	.	.	.	.	.	.	.	.	.	.	.	.	.	.	.	.	.	.	.	0.74409	.	.	.	.	.	.	.	.	.	.
RPL27A	.	X	.	.	1	1	0	0	0.970212	0.970212	.	.	0.536685	0.536685	.	.	0.0155674	0.0155674	.	.	.	.	.	.	.	.	.	.	.	.	.	.	.	.	.	.	.	.	0.536685	.	.	.	.	.	.	.	.	.	.
TASP1	.	.	.	.	1	1	0	0	0.924667	0.924667	.	.	0.662897	0.662897	.	.	0.040282	0.040282	.	.	.	.	.	.	.	.	.	.	.	.	.	.	.	.	.	.	.	.	0.662897	.	.	.	.	.	.	.	.	.	.
NIPAL3	.	X	.	.	1	1	0	0	0.899518	0.899518	.	.	0.519408	0.519408	.	.	0.0185432	0.0185432	.	.	.	.	.	0.519408	.	.	.	.	.	.	.	.	.	.	.	.	.	.	.	.	.	.	.	.	0.0185432	.	.	.	.
FLRT1	.	X	.	.	1	0	1	0	0.889189	.	0.889189	.	0.549921	.	0.549921	.	0.0241579	.	0.0241579	.	.	.	.	.	.	.	.	0.549921	.	.	.	.	.	.	.	.	.	.	.	.	.	.	.	.	.	.	.	.	0.0241579
RPS28	.	.	.	.	1	1	0	0	0.846065	0.846065	.	.	0.520747	0.520747	.	.	0.0237292	0.0237292	.	.	.	.	.	.	.	.	.	.	.	.	.	.	.	.	.	.	.	.	0.520747	.	.	.	.	.	.	.	.	.	.
UNC5D	.	X	.	.	1	1	0	0	0.824755	0.824755	.	.	0.500096	0.500096	.	.	0.0224289	0.0224289	.	.	.	.	.	.	.	.	.	.	.	.	.	.	.	.	.	.	.	.	0.500096	.	.	.	.	.	.	.	.	.	.
VLDLR	.	X	.	.	1	0	0	1	0.811847	.	.	0.811847	0.536104	.	.	0.536104	0.0305952	.	.	0.0305952	.	.	.	.	.	.	.	.	.	.	.	.	.	.	0.536104	.	.	.	.	.	.	.	.	.	.	.	.	.	.
MSL3	.	.	.	.	1	0	1	0	0.8059	.	0.8059	.	0.569961	.	0.569961	.	0.0385517	.	0.0385517	.	.	.	.	.	.	.	.	.	.	.	.	.	.	.	.	.	0.569961	.	.	.	.	.	.	.	.	.	.	.	.
PDE11A	.	.	.	.	1	1	0	0	0.798898	0.798898	.	.	0.592449	0.592449	.	.	0.0448262	0.0448262	.	.	.	.	.	0.592449	.	.	.	.	.	.	.	.	.	.	.	.	.	.	.	.	.	.	.	.	0.0448262	.	.	.	.
XBP1	X	.	.	.	1	0	0	1	0.798056	.	.	0.798056	0.555206	.	.	0.555206	0.0365254	.	.	0.0365254	.	.	.	.	.	.	.	.	.	.	.	.	.	.	0.555206	.	.	.	.	.	.	.	.	.	.	.	.	.	.
TMX4	.	X	.	.	1	0	1	0	0.781844	.	0.781844	.	0.50832	.	0.50832	.	0.0289671	.	0.0289671	.	.	.	.	.	.	.	.	.	.	.	.	.	.	0.50832	.	.	.	.	.	.	.	.	.	.	.	.	.	.	.
GATA6	X	.	.	.	1	0	1	0	0.728512	.	0.728512	.	0.506015	.	0.506015	.	0.0363327	.	0.0363327	.	.	.	.	.	0.506015	.	.	.	.	.	.	.	.	.	.	.	.	.	.	.	.	.	.	.	.	0.0363327	.	.	.
RPL32	.	X	.	.	1	1	0	0	0.713099	0.713099	.	.	0.514851	0.514851	.	.	0.0412043	0.0412043	.	.	.	.	.	.	.	.	.	.	.	.	.	.	.	.	.	.	.	.	0.514851	.	.	.	.	.	.	.	.	.	.
EEF1A1	.	X	.	.	1	1	0	0	0.700873	0.700873	.	.	0.523483	0.523483	.	.	0.0458285	0.0458285	.	.	.	.	.	.	.	.	.	.	.	.	.	.	.	.	.	.	.	.	0.523483	.	.	.	.	.	.	.	.	.	.
			.	.
			.	.
			.	.
			.	.
			.	.
			.	.
			.	.
			.	.
			.	.
			.	.
			.	.
			.	.
			.	.
			.	.
			.	.
			.	.
			.	.
			.	.
			.	.
			.	.
			.	.
			.	.
			.	.
			.	.
			.	.
			.	.
			.	.
			.	.
			.	.
			.	.
			.	.
			.	.
			.	.
			.	.
			.	.
			.	.
			.	.
			.	.
			.	.
			.	.
			.	.
			.	.
			.	.
			.	.
			.	.
			.	.
			.	.
			.	.
			.	.
			.	.
			.	.
			.	.
			.	.
			.	.
			.	.
			.	.
			.	.
			.	.
			.	.
			.	.
			.	.
			.	.
			.	.
			.	.
			.	.
			.	.
			.	.
			.	.
			.	.
			.	.
			.	.
			.	.
			.	.
			.	.
			.	.
			.	.
			.	.
			.	.
			.	.
			.	.
			.	.
			.	.
			.	.
			.	.
			.	.
			.	.
			.	.
			.	.
			.	.
			.	.
			.	.
			.	.
			.	.
			.	.
			.	.
			.	.
			.	.
			.	.
			.	.
			.	.
			.	.
			.	.
			.	.
			.	.
			.	.
			.	.
			.	.
			.	.
			.	.
			.	.
			.	.
			.	.
			.	.
			.	.
			.	.
			.	.
			.	.
			.	.
			.	.
			.	.
			.	.
			.	.
			.	.
			.	.
			.	.
			.	.
			.	.
			.	.
			.	.
			.	.
			.	.
			.	.
			.	.
			.	.
			.	.
			.	.
			.	.
			.	.
			.	.
			.	.
			.	.
			.	.
			.	.
			.	.
			.	.
			.	.
			.	.
			.	.
[truncated: 13 more columns]
