# Supplementary material for: Generation of human islet cell type-specific identity genesets
Source: Nat Commun. 2022 Apr 19;13:2020. doi: 10.1038/s41467-022-29588-8 (PMC9019032; doi:10.1038/s41467-022-29588-8)
Supplement: Supplementary file 9 — Supplemental data 5 [file 41467_2022_29588_MOESM9_ESM.xlsx]

## Sheet: sheet1
a vs b				a vs g				a vs d				a vs e				b vs g				b vs d				b vs e				g vs d				g vs e				d vs e
gene	logFC	padj		gene	logFC	padj		gene	logFC	padj		gene	logFC	padj		gene	logFC	padj		gene	logFC	padj		gene	logFC	padj		gene	logFC	padj		gene	logFC	padj		gene	logFC	padj
GCG	9.11639	1e-300		GCG	8.79358	1e-300		GCG	9.48048	1e-300		GCG	8.92187	1e-300		INS	7.97596	1e-300		INS	5.13665	1e-300		INS	11.7305	1e-300		PPY	9.79379	1e-300		PPY	8.1496	1e-300		SST	11.6739	1e-300
VIM	3.91709	1e-300		VIM	3.97269	1e-300		TTR	4.83676	1e-300		VIM	3.94351	1e-300		RBP4	5.64102	1e-300		IAPP	4.258	1e-300		GNAS	3.63264	1e-300		VGF	1.60805	1e-300		GNAS	2.54634	1e-300		INS	6.59385	1e-300
TTR	3.2993	1e-300		TTR	3.61164	1e-300		VGF	3.1701	1e-300		VGF	3.61715	1e-300		IAPP	4.88161	1e-300		DLK1	2.66501	1e-300		RBP4	4.35065	1.75332e-250		ID4	1.54257	1e-300		SCG2	2.2178	1e-300		RBP4	5.10093	1e-300
SERPINA1	3.13135	1e-300		HSPA1A	3.19311	1e-300		HSPA1A	2.90494	4.598e-300		CHGA	3.13814	1e-300		PPP1R1A	3.47158	1e-300		MEG3	2.21176	1e-300		MT-ND3	3.26308	1e-300		ALDH1A1	1.48181	1e-300		VGF	2.05511	7.04166e-231		GNAS	3.20202	1e-300
GC	2.64452	5.11464e-231		IGFBP2	2.11444	1e-300		GC	2.6334	1.08713e-283		TTR	2.69068	1e-300		SST	3.2883	1e-300		VGF	2.16698	1e-300		CHGA	3.25345	1e-300		SCGB2A1	1.43794	1e-300		NLRP1	1.77586	1.30997e-240		TMSB4X	3.14632	1e-300
TMEM176A	1.99721	1e-300		CHGA	2.07314	1e-300		PDK4	2.19748	1e-300		GNAS	2.35371	1e-300		DLK1	3.18842	4.49444e-298		GSN	1.94804	1e-300		SST	3.47427	3.66536e-240		STMN2	1.39244	1e-300		MAP1B	1.38568	1.21601e-223		SEC11C	2.2361	1e-300
IGFBP2	1.94153	1e-300		PDK4	2.00664	1e-300		IGFBP2	2.12549	1e-300		NEAT1	2.75616	3.8449e-245		MEG3	2.73602	1e-300		GNG4	1.88512	1e-300		MT-CO3	2.25665	1e-300		SCG2	1.22924	1e-300		RHOBTB3	1.67861	3.29442e-161		MT-ND3	2.18635	1e-300
TMEM176B	1.86653	1e-300		HIGD1A	1.7261	1e-300		FXYD5	1.72271	1e-300		SCG5	1.76645	1e-300		CHGA	2.18844	1e-300		ADCYAP1	1.8386	1e-300		MT-CO2	2.22923	1e-300		TTR	1.22512	1e-300		SCGB2A1	1.68897	3.16274e-152		NLRP1	2.28836	9.57271e-268
HSPB1	1.90141	4.69323e-292		HSPA5	1.70001	1e-300		SLC7A2	1.65275	1e-300		CD99	1.7135	1e-300		HADH	2.10087	1e-300		PPP1R1A	1.67957	6.51765e-291		MT-ND4	2.20482	1e-300		IGFBP7	1.19153	1e-300		CHGB	1.30995	1.46086e-195		CHGA	2.60303	1.19191e-210
F10	1.72768	1e-300		PDLIM1	1.68735	1e-300		PDLIM1	1.49909	1e-300		TSPAN3	1.90071	3.77319e-261		MT-ND3	2.06004	1e-300		SLC30A8	1.717	6.4231e-284		MT-ND1	2.16147	1e-300		PTP4A3	1.11334	1e-300		GAD2	1.68812	9.50353e-147		PCP4	2.35529	5.16795e-215
FXYD5	1.68809	1e-300		PPP1R1A	1.6613	1e-300		F10	1.49897	1e-300		SLC7A2	2.22965	1.00769e-202		ADCYAP1	2.03068	1e-300		ERO1B	1.61976	1e-300		MT-ATP6	2.13002	1e-300		PXK	1.01256	1e-300		NEAT1	1.9681	1.85109e-119		GAD2	2.28094	3.80849e-174
CRYBA2	1.57695	1e-300		GPX3	1.59912	1e-300		ALDH1A1	1.4656	1e-300		RPS2	1.22591	8.10608e-281		HSP90B1	1.93406	9.35392e-297		FTH1	1.56621	1e-300		RPS27	1.84133	2.09982e-297		FGB	1.75189	5.27929e-168		ID4	1.72147	1.98537e-135		MT-ND1	1.50963	7.37623e-262
RGS4	1.51653	1e-300		VGF	1.56204	1e-300		PPY	1.41775	1e-300		ASPH	2.0904	1.06968e-160		ERO1B	1.86978	1e-300		FTL	1.54304	1e-300		GAD2	2.82814	4.42288e-190		PAX6	0.928123	2.35772e-295		MT-ND1	0.96341	5.20047e-212		MT-CO3	1.431	2.40265e-255
FABP5	1.51608	4.66439e-292		GC	1.51365	1e-300		C12orf75	1.41221	1e-300		GPX3	1.81397	1.13795e-180		METRN	1.67318	1e-300		C12orf75	1.48497	1e-300		PPP1R1A	3.55093	5.56062e-146		NBL1	0.893309	7.24974e-279		PXK	1.472	4.21586e-134		RPL37A	1.49632	1.06909e-242
PTP4A3	1.45878	1e-300		HSP90AA1	1.51073	1e-300		IGFBP7	1.36512	1e-300		RPLP0	1.13606	2.41902e-259		RPL3	1.59707	1e-300		PAPSS2	1.45919	1e-300		ERO1B	2.62287	8.93918e-195		GNG4	0.856584	2.35319e-288		SCG5	1.09305	3.04012e-178		NPY	3.78479	3.97686e-90
CALY	1.42747	1e-300		MAFB	1.4816	1e-300		MUC13	1.35861	1e-300		PCSK2	1.57976	1.35915e-164		SCN1B	1.57248	1e-300		SAMD11	1.40234	2.59865e-270		TMSB4X	2.73326	7.55645e-182		GREM1	1.08955	1.28359e-189		RPLP1	0.872721	2.44041e-218		RHOBTB3	2.02375	2.41099e-147
MUC13	1.41944	1.87438e-260		LDHA	1.47581	1e-300		PTP4A3	1.39971	1.04593e-289		CHGB	1.58479	2.348e-162		MT-CO3	1.55058	1e-300		HOPX	1.2953	5.87904e-285		MT-CYB	1.93848	2.9051e-244		MALAT1	0.585845	1e-300		MT-CYB	0.927032	9.1075e-193		DHRS2	2.12577	6.60685e-120
B2M	1.21458	1e-300		FXYD5	1.42312	1e-300		RGS4	1.44252	1.52174e-277		IGFBP2	1.71119	1.71788e-147		HSP90AA1	1.54394	1e-300		PERP	1.17922	1e-300		RPL37A	1.82876	4.48141e-254		CARTPT	1.07909	1.04555e-141		MT-ND3	1.20304	1.15089e-128		RPS28	1.3436	1.42495e-179
LDHA	1.40019	1.65312e-256		HLA-B	1.4116	1e-300		NEAT1	1.38615	8.89159e-285		RPS18	1.13047	6.95754e-223		HSPA5	2.14588	7.2347e-214		SCGB2A1	1.293	9.37897e-224		MT-ND4L	2.04069	3.36737e-218		GC	1.11975	4.26279e-135		TSPAN3	1.15494	2.32104e-133		VIM	2.41642	5.09844e-100
SSX2IP	1.06272	1e-300		CD99	1.41094	1e-300		GLS	1.26603	1e-300		RPL21	1.0733	7.49959e-226		SLC30A8	1.78576	3.3022e-255		MT-CO2	1.06847	1.3819e-265		RPL21	1.64812	4.7355e-269		SOD2	0.883391	3.58984e-166		IGFBP7	2.06454	1.02157e-70		RPL34	1.30024	1.4808e-182
EZR	1.05948	1e-300		F10	1.38174	1e-300		HSPB1	1.62343	2.5027e-234		RPL37A	1.24246	2.22238e-185		MT-CO2	1.51011	1e-300		MT-ATP6	1.05478	8.2711e-264		NEAT1	2.92465	9.90957e-149		TM4SF4	0.905962	1.49278e-151		TTC3	1.0898	2.38712e-128		RPL35A	1.29713	2.16547e-180
PALLD	1.03264	1e-300		PEMT	1.38148	1e-300		TMEM176A	1.23807	1e-300		RPS8	1.08123	1.54234e-211		SCGN	1.4977	9.20035e-297		TOMM20	0.989675	3.1821e-267		RHOBTB3	2.50095	7.47002e-170		ELL2	0.656958	1.25933e-202		TM4SF1	1.46714	9.40616e-92		TPPP3	2.41033	4.90893e-97
GLS	1.03084	1e-300		HLA-E	1.36127	1e-300		PEMT	1.22261	1e-300		RPS27A	1.01492	4.05079e-214		EIF4A2	1.47548	1e-300		SCG3	1.01849	2.27145e-256		RPL35A	1.7586	1.32125e-231		MEIS2	0.670843	1.02182e-193		MT-ND2	0.839982	3.23227e-156		RGS2	2.49253	8.16337e-94
PCSK2	1.02095	1e-300		HSPB1	1.52278	6.77002e-266		CD99	1.15521	1e-300		HIGD1A	1.54959	2.44737e-137		PERP	1.46551	1e-300		TTR	1.53745	1.59256e-166		MEG3	2.43402	3.489e-165		CD44	0.683554	1.80439e-179		MALAT1	0.965864	4.5415e-134		RPS27	1.30664	4.60066e-177
VGF	1.00312	1e-300		C5orf38	1.26749	1e-300		HIGD1A	1.13312	1e-300		TMSB4X	1.66232	7.14453e-125		DBI	1.4639	1e-300		MT-ND3	1.07673	7.6559e-236		IER3	2.68906	1.48283e-147		FGFR1	0.64409	1.91186e-183		NPW	1.27172	2.37885e-93		TPD52	1.43355	3.08395e-144
SLC7A2	0.99378	1e-300		HSP90B1	1.24157	1e-300		TMEM176B	1.10938	1e-300		SSX2IP	1.57402	1.23481e-128		PAPSS2	1.46325	1e-300		ID3	1.66101	3.72345e-152		RPS27A	1.57187	4.42453e-251		GCG	0.686906	2.14882e-167		MT-ATP6	0.805959	4.11713e-146		RPL35	1.21683	4.1627e-167
PLIN3	0.940063	1e-300		CYSTM1	1.23956	1e-300		GNG4	1.03589	1e-300		RPL30	1.09046	2.6331e-179		MT-ND4	1.46039	1e-300		LAPTM4B	1.21991	1.07346e-205		VGF	2.61403	2.00018e-150		LAPTM4B	0.564068	1.77018e-185		STMN2	1.13886	1.15481e-102		PTPRN	1.42895	9.68698e-133
CLU	0.929465	1e-300		B2M	1.23697	1e-300		HLA-E	1.00484	1e-300		FXYD5	1.60743	2.68e-119		MT-CO1	1.39778	1e-300		SLC6A6	1.06951	2.38621e-226		RPLP1	1.66051	1.20852e-230		ABCB1	0.663997	8.46313e-151		CRIP2	1.06097	1.54691e-107		RPS29	1.31616	9.52706e-138
LRRFIP1	0.922466	1e-300		DNAJB1	2.13574	1.00504e-171		HSP90AA1	0.999999	1e-300		GLS	1.4211	9.05644e-129		PEBP1	1.30347	1e-300		MT-ND5	1.00538	4.22535e-236		RPL37	1.78303	8.84659e-212		S100A10	0.782837	9.77072e-124		FABP5	1.41046	1.90695e-70		RPS8	1.13608	1.78775e-143
CHGB	0.920966	1e-300		SLC7A2	1.16834	1e-300		NUCB1	0.984538	1e-300		RPS29	1.23705	2.60634e-145		GSN	1.56307	1.54161e-247		NKX6-1	1.18521	3.77702e-200		MT-ND5	1.77259	5.42415e-213		CMTM8	0.512484	8.96989e-183		CHGA	1.06501	4.22875e-91		TTC3	1.31474	1.53708e-119
CYSTM1	0.858339	1e-300		CTSZ	1.14496	1e-300		PCSK2	0.982113	1e-300		RPS16	1.04157	2.02534e-172		RPL23	1.26734	1e-300		PRDX1	1.04149	2.60947e-227		RPS18	1.63035	2.52238e-229		ITGA2	0.79261	3.23141e-117		SSX2IP	1.03268	7.6543e-91		PRG4	1.87631	3.56118e-83
HLA-A	0.851381	1e-300		GADD45A	1.22571	2.60443e-279		CRYBA2	1.47229	1.13143e-197		PTPRN	1.18044	1.08548e-150		MT-ATP6	1.32406	3.44886e-285		MT-ND4	1.01681	7.50263e-225		RPL34	1.71828	2.841e-215		ID1	0.844646	2.40313e-108		PAX6	1.96982	1.00534e-46		PPP1R1A	1.87136	9.71089e-83
TM4SF4	1.14323	8.57831e-221		HLA-C	1.08401	1e-300		FTL	0.923951	1e-300		RPS27	1.15174	4.33886e-152		TOMM20	1.25103	1e-300		NEAT1	1.55464	2.70567e-142		RPL41	1.69319	1.75796e-204		DST	0.555686	6.33996e-163		MT-ND4	0.744421	1.16795e-118		RPL21	1.14982	2.28219e-128
GPX3	0.834886	1e-300		CRYBA2	1.4561	1.05945e-217		HSPA1B	1.50206	6.45707e-178		RGS4	1.55222	1.75041e-110		HIGD1A	1.24493	1e-300		HADH	1.10131	9.35372e-191		MT-ND2	1.81627	1.04632e-187		MEIS1	0.698529	5.11377e-129		TMSB4X	1.23065	1.7886e-70		CHGB	1.5671	9.90204e-94
HLA-B	0.819362	1e-300		TMEM176A	1.04915	1e-300		CYSTM1	0.865403	1e-300		RPLP1	1.003	1.10046e-169		RPS23	1.21892	1e-300		MT-ND2	0.974758	1.58609e-210		MT-CO1	1.62338	6.88685e-195		APOH	0.646232	1.62109e-138		MEIS2	1.07585	2.50981e-78		ATP5F1E	1.32638	2.31837e-110
PDK4	1.50088	6.34335e-158		NAA20	1.04458	1e-300		B2M	0.853884	1e-300		RPL35A	1.09071	3.54273e-149		C1QL1	1.2499	4.32182e-290		TUBA1C	1.04308	3.13618e-188		SLC30A8	2.49342	2.77902e-120		ZNF503	0.561685	7.37256e-142		SLC7A2	1.0613	1.60714e-77		RPL32	1.0633	1.92174e-137
HLA-E	0.755781	1e-300		FKBP2	1.04099	1e-300		HSPA5	1.13458	8.72209e-221		RPS19	1.02142	3.18404e-152		SLC6A6	1.20042	1e-300		IER3	1.51818	4.52574e-129		PTPRN	1.80631	7.38377e-164		SAMD11	0.566256	1.0287e-136		QPCT	0.914172	1.96288e-89		MT-ND4	1.18801	1.69427e-122
SLC40A1	1.02545	1.01545e-215		CLU	1.04016	1e-300		CLU	0.815872	1e-300		RPSA	1.04637	8.68237e-148		MAFB	1.38292	1.95356e-259		HSPA5	1.58044	2.84372e-121		RPL36	1.65206	1.01809e-173		INHBA	0.708263	4.08115e-103		PTPRN	0.808129	1.55006e-95		RPL36	1.16593	9.29149e-124
PDLIM1	0.724008	5.08117e-297		ASPH	1.23248	3.22388e-252		CTSZ	1.0046	1.66485e-239		IGFBP7	2.23813	4.61557e-69		VEGFA	1.24166	1.9575e-282		ANXA2	1.33473	1.16657e-142		ATP1B1	1.8443	2.53642e-154		CDKN1A	0.627492	4.19382e-112		PLK2	1.19108	1.80838e-63		CADM1	1.3286	8.92668e-106
S100A10	1.04134	1.18927e-204		HLA-A	1.03218	1e-300		SCGB2A1	0.966364	5.09575e-247		RPL39	1.16831	1.75405e-129		RPS18	1.1971	1.35883e-292		MT-ND4L	0.997107	1.11392e-181		RPS28	1.63642	5.27473e-173		NPW	0.769807	3.51593e-91		ZBTB20	0.885149	7.38559e-81		BRI3	1.25508	6.98076e-110
NUCB1	0.657772	1e-300		LRRFIP1	1.03085	1e-300		APOH	1.0304	1.83801e-219		ATP1B1	1.1578	4.62993e-124		HSP90AB1	1.22522	2.02342e-285		OSBPL8	0.95595	4.49581e-182		TTC3	1.71283	2.71471e-161		ID3	0.777045	2.95631e-89		FGFR1	0.876054	7.36763e-81		MT-CO2	1.16076	3.16854e-117
HLA-C	0.627703	1e-300		CD63	1.02344	1e-300		TSPAN3	0.781664	7.33331e-279		CRIP2	1.22884	6.67564e-117		MT-ND4L	1.29438	9.74157e-257		RASD1	1.17364	4.82243e-147		RPS15A	1.56212	5.98165e-162		NEAT1	0.598085	2.74945e-113		FGB	1.56632	4.19232e-45		RPL37	1.18507	7.41449e-114
FXYD3	0.911169	7.03729e-207		GLS	1.01444	1e-300		ITM2B	0.718422	1e-300		RPL7A	0.96711	2.66155e-148		RPL12	1.20682	6.37016e-275		VEGFA	0.99614	4.70738e-170		SCG5	1.73696	1.61647e-145		ARX	0.986783	2.32116e-58		MT-CO2	0.719124	2.96185e-94		RPS15A	1.15184	2.08485e-114
PPP2R2B	0.926747	2.10309e-202		H1FX	1.242	3.19226e-243		TP53I13	0.8018	1.15119e-243		PPA1	1.08035	1.57895e-132		RPS4X	1.26554	7.84224e-259		MALAT1	1.02783	1.60809e-162		GSN	2.50458	1.64791e-98		CCND1	0.505845	4.09811e-104		MT-CO3	0.706075	3.26335e-95		RPS21	1.29986	1.07961e-99
IGFBP7	0.608499	1e-300		PCSK2	0.985924	1e-300		PLIN3	0.79997	1.50707e-234		RPL41	1.01957	1.82137e-137		PHACTR2	1.14672	1.64862e-283		C9orf3	0.97411	1.0503e-164		RPS8	1.52008	7.34589e-161		SERPINE2	0.532955	2.40561e-91		MEIS1	0.990408	7.45707e-64		SCG5	1.28573	2.68587e-97
PRSS3	0.912126	2.2103e-193		YBX1	0.983687	1e-300		HLA-A	0.600887	1e-300		YBX1	1.04751	3.08143e-133		NUCB2	1.35211	5.08198e-238		SCD	0.968455	8.51119e-165		HADH	2.15925	2.05947e-113		UCN3	0.523913	4.48557e-90		LIMCH1	0.863175	6.82614e-71		MT-CYB	1.12013	9.32634e-106
HSPA1A	1.67652	3.01214e-103		NUDC	0.978525	1e-300		VIM	1.5271	2.51783e-115		ZFAS1	1.1734	2.51028e-115		MT-ND6	1.26248	9.50744e-254		EPHX1	1.01133	1.24194e-152		RPS23	1.50563	5.00867e-161		LINC01976	0.773299	1.41284e-58		S100A11	0.846153	3.18731e-71		RPL38	1.14248	8.30559e-102
C5orf38	1.31171	1.59518e-131		PRSS3	1.03098	2.46682e-284		DNAJB1	1.63832	3.2033e-106		PPP1R1A	1.74064	1.02869e-75		MT-ND5	1.18892	2.13732e-265		HSP90AA1	1.0332	1.51164e-146		RPL3	1.55162	3.72069e-155		SLC40A1	0.526428	4.95799e-85		DPYSL3	1.13303	7.62971e-53		RPL41	1.11415	2.50658e-103
GRIA3	0.626729	1.50982e-232		SLC25A5	0.96084	1e-300		ASPH	0.958572	3.24433e-178		ITM2B	1.01239	1.35535e-128		CD24	1.14044	1.05758e-265		TFF3	1.04073	3.78974e-142		MT-ND6	1.72645	2.19723e-135		ID2	0.544446	1.23372e-81		SEC24D	0.801832	1.06346e-73		METRN	1.28522	1.39308e-82
APOH	1.08737	1.97916e-123		RGS4	1.20778	8.09555e-238		CALY	0.834345	1.70436e-203		RPS11	0.910213	1.11987e-142		NDUFA4	1.20436	2.50676e-250		KCNMA1	1.07046	1.48824e-133		RPL5	1.50016	3.42983e-155		CHRM3	0.516388	6.79602e-86		ID1	1.16623	9.51779e-50		RPS19	1.07383	3.81041e-95
SERPINE2	0.645525	3.95235e-200		HSPA1B	1.6244	1.87687e-174		GADD45A	0.961949	1.87683e-173		RPL27	1.00376	4.11105e-128		EPHX1	1.22851	3.32789e-243		DBI	0.984012	1.82177e-143		NLRP1	1.80077	4.81861e-129		PCDH9	0.539357	6.74689e-77		ALDH1A1	0.975022	5.48755e-59		RPL39	1.12252	3.04206e-89
PAPPA2	0.759309	3.62612e-159		ERP29	0.938732	1e-300		H1FX	1.03694	3.00133e-158		RPS7	0.891151	5.06742e-144		TPT1	1.22902	9.98713e-241		HSP90AB1	0.859156	5.46366e-164		TSC22D1	2.01038	3.20838e-110		TM4SF1	0.679257	8.14276e-53		AHI1	0.803443	6.67697e-71		MT-ATP6	1.07524	1.30152e-92
ELL2	0.553321	6.3704e-216		C12orf75	0.928163	1e-300		LRRFIP1	0.78027	8.80542e-202		PDLIM1	1.17443	1.63543e-104		NPTX2	1.231	6.74393e-239		CD99	0.998068	1.31983e-140		RPL32	1.45808	1.09161e-146		KCNG1	0.644209	2.10879e-47		CTSB	0.852413	7.8624e-67		RPS27A	1.04273	3.48629e-92
TMEM45B	0.742247	3.92963e-158		MUC13	1.01108	9.83843e-275		MYL6	0.524407	2.81415e-297		SCG2	1.29733	1.94641e-94		COX7C	1.22127	2.84612e-240		HSP90B1	1.23186	4.68663e-114		PERP	1.62023	5.13039e-131		SERTM1	0.870307	1.12456e-29		OSBPL8	0.833154	3.72307e-67		MT-ND6	1.12485	3.11717e-85
SMIM24	0.605774	3.7207e-187		PPP2R2B	0.91372	6.91001e-299		MALAT1	0.525264	1.34141e-283		ATP5F1E	1.16021	2.42738e-99		PCSK1	1.56133	1.94504e-185		TSPAN13	0.893889	1.38422e-154		RPL39	1.61978	5.31519e-130		SPINK1	0.630617	2.32431e-40		RPS27A	0.669179	5.95633e-83		COX7C	1.1115	1.98281e-82
PLIN2	0.686581	1.60311e-160		HSPE1	0.900505	1e-300		KLF6	0.872028	3.96263e-168		RPS15A	0.960652	3.39242e-118		RGS16	1.33048	1.56631e-213		WLS	0.858206	1.96803e-156		TSPAN3	1.64632	8.5414e-126		NFKBIA	0.529135	1.50247e-47		ASPH	0.857919	3.43247e-62		ATP1B1	1.16511	2.44124e-78
ABCB1	0.623705	8.3758e-171		NUCB1	0.893055	1e-300		GPX3	0.682406	3.71773e-213		CPE	1.03738	1.50967e-108		SELENOW	1.10774	3.41838e-251		ANXA11	0.870509	3.53703e-147		RPS4X	1.57886	1.20529e-128		MEG3	-0.524257	1.11875e-08		ATP2B1	0.773032	1.63837e-66		RPLP2	0.990369	5.78526e-92
SPATS2L	0.584993	1.3872e-175		PLA2G16	0.866912	1e-300		NAA20	0.643673	3.26492e-224		RPL35	0.950734	6.92099e-114		CD68	1.04702	6.27948e-258		RGS16	1.08764	2.29068e-115		TOMM20	1.52855	1.76955e-132		TUBA1B	-0.507066	4.73193e-09		INS	3.75454	5.26264e-14		RPLP1	1.12289	5.60139e-79
ALDH1A1	0.678414	4.48448e-149		EIF1	0.854843	1e-300		ELL2	0.759164	4.50813e-190		RPS15	0.85371	8.72683e-126		FAU	1.11672	1.06688e-231		RPL3	0.830373	1.05066e-150		RPS12	1.46502	6.65227e-138		ASCL1	-0.535377	2.15982e-09		PTP4A3	0.919341	4.55594e-54		PSIP1	1.10652	4.44314e-80
PAK3	0.512338	3.47698e-195		PPIB	0.846855	1e-300		SQSTM1	0.694992	3.74422e-203		SLC3A2	1.14383	1.30205e-93		SLC7A8	1.06264	1.36678e-235		SQSTM1	0.94594	4.62912e-132		RPS29	1.57655	1.39485e-125		MT-ND1	-0.546222	1.11372e-19		GSN	0.94151	1.44005e-52		RPS25	1.0138	3.43589e-87
SH3RF1	0.546396	2.78533e-170		HSP90AB1	0.838956	1e-300		SLC40A1	0.941094	1.22318e-145		RPS5	0.88052	3.33939e-120		NECTIN3	1.00812	1.06389e-244		UCHL1	0.967985	9.3628e-125		PPA1	1.51636	1.09496e-129		GNAS	-0.655681	4.65188e-23		C16orf45	0.812213	1.29003e-60		MAP1B	1.22948	5.3496e-72
ASPH	0.554	1.77157e-162		PDIA3	0.760216	1e-300		GRIA3	0.698686	1.30524e-190		PAK3	1.08531	1.21483e-94		RPL26	1.24178	1.33716e-197		DEUP1	0.854883	4.93186e-141		DBI	1.73068	2.56169e-113		GAD2	-0.592813	9.3616e-27		TUBB	0.780369	2.02718e-60		RPS14	0.996585	3.29204e-87
NCOA7	0.571619	1.43799e-153		RPS2	0.740251	1e-300		SSX2IP	0.809352	5.72611e-155		RPL10A	0.925912	1.1129e-110		DNAJB9	1.25501	2.52494e-195		ADGRG1	0.839656	2.90913e-141		RPL35	1.48556	8.15836e-126		NLRP1	-0.512506	7.26049e-31		GREM1	1.04337	4.19206e-45		TUBB	1.21312	1.26954e-71
HSPA6	2.72815	1.40609e-32		SSR4	0.726532	1e-300		PLIN2	0.792539	1.03534e-155		SNHG8	1.11386	2.80443e-91		ATP6AP2	1.15136	5.07134e-212		ENDOD1	0.845736	5.42421e-138		METRN	1.78977	1.40404e-102		TPT1	-0.507688	3.10971e-32		CIRBP	0.759888	2.037e-60		TSPAN3	1.11905	1.34739e-75
DNAJB1	1.29553	1.14583e-67		CHCHD2	0.723848	1e-300		CREB5	0.860639	7.71113e-141		RPLP2	0.91132	4.88381e-111		ST13	1.08275	5.0408e-222		PFKFB2	0.788702	2.5968e-147		IAPP	4.92139	1.71912e-37		RPL7A	-0.540352	8.93697e-32		SLC3A2	0.889322	4.48629e-51		KRT10	1.02039	1.64798e-82
EFHD2	0.515697	1.88971e-167		IRX2	0.915715	1.19813e-235		JUN	1.16117	3.12004e-103		RPL37	1.02249	9.44319e-99		CALD1	1.07279	1.81494e-222		SCN1B	0.922026	8.57899e-126		RPS14	1.36644	1.49419e-130		TNFRSF12A	-0.630125	1.80657e-28		SPPL2A	0.750985	4.03046e-60		RPS18	1.02803	1.50615e-81
LIMA1	0.58325	1.73778e-147		RPS16	0.703981	1e-300		TM4SF4	0.887968	9.08102e-128		RPL32	0.877276	6.34346e-113		MTPN	1.02562	1.27237e-231		MT-CO3	0.825654	8.08541e-136		RPS13	1.36995	7.71845e-128		RPS4X	-0.532469	5.08753e-34		IDS	0.671129	1.35134e-66		HHEX	1.49528	7.90197e-54
TPM4	0.663886	7.42693e-125		RPS18	0.697216	1e-300		ANXA2	0.829619	1.60592e-134		GAD2	1.17555	1.56269e-81		PDLIM1	0.963344	4.3055e-246		RRAGD	0.809984	3.45486e-138		RPLP0	1.40653	2.08356e-123		NDUFB8	-0.502995	1.99971e-36		THSD7A	0.868896	2.29843e-51		RPL27	1.04218	4.93942e-76
FAP	1.0252	2.25346e-76		EZR	0.838157	2.49755e-248		PIGT	0.588005	2.8049e-185		CYSTM1	0.946726	6.723e-101		ENO1	1.19536	2.65933e-198		TXNRD1	0.927105	2.58576e-119		CADM1	1.64648	2.57261e-104		PON3	-0.518487	5.1906e-36		ORAI2	0.74774	4.93598e-59		RPS24	0.972931	2.7723e-81
SPINK1	0.827159	6.92421e-91		RPS19	0.690601	1e-300		FNIP2	0.675946	1.04213e-160		MUC13	1.17663	3.92191e-80		IER3	1.80228	6.43168e-131		HSPA1B	0.995217	4.29645e-111		FAU	1.36998	4.15229e-123		PEBP1	-0.550277	5.58815e-34		EEF1D	0.705024	7.9649e-62		RPL27A	0.983788	1.12244e-79
ZFP36	0.556841	4.83545e-131		COX7C	0.743007	1.04427e-276		SERPINB1	0.62984	3.76405e-172		SCGB2A1	1.21739	1.29212e-76		FAM213A	1.0066	1.31094e-231		NPTX2	0.848451	1.47561e-123		RPL30	1.46269	1.72189e-113		ATF3	-0.583831	4.12871e-32		TSC22D1	0.887338	3.67943e-49		S100A11	1.17324	9.53989e-66
PIFO	0.582122	1.74551e-122		DNAJA1	0.802323	2.54582e-254		LAPTM4B	0.752126	3.35154e-143		B2M	0.8721	2.34308e-106		ERLEC1	1.12614	6.32426e-207		PFDN5	0.735115	1.15603e-139		RPL24	1.35176	1.25298e-121		HSPA5	-0.565433	5.3846e-35		CD44	0.870415	6.68241e-50		MAP9	0.974162	3.98763e-78
FAM81B	0.585291	1.73179e-119		RPL12	0.673985	1e-300		LRPAP1	0.531127	1.31063e-201		RPL5	0.810373	2.31589e-110		MPP1	0.933864	4.71982e-248		MT-CO1	0.787956	1.90196e-129		RPS21	1.67188	1.55385e-97		GAST	-1.03347	1.40664e-19		RPS27	0.819063	9.15309e-53		MT-ND4L	1.04359	5.91691e-72
MYO10	0.542659	1.42157e-126		HPS1	0.713201	5.61349e-278		CD164	0.608467	1.87529e-172		MALAT1	0.905283	9.24424e-99		RPL36AL	1.14314	8.23058e-201		HIST3H2A	0.755168	1.68182e-134		TPD52	1.53926	1.16157e-105		ATP1B1	-0.577782	2.42104e-35		RPL21	0.618482	4.42028e-69		GPX3	1.13157	7.55472e-66
KLF6	0.634009	6.74622e-107		SPINT2	0.728557	1.57312e-266		CITED2	0.731494	1.43008e-142		RPL9	0.760626	3.10837e-114		SCG3	1.11413	7.08202e-204		PDLIM1	0.775079	5.28726e-131		RPS6	1.38302	2.55498e-116		HSP90AA1	-0.510736	2.80622e-41		RPL37A	0.745695	1.85496e-55		CADPS	1.15359	1.91344e-63
STXBP6	0.525113	1.00624e-122		PRDX4	0.829285	4.34686e-233		MAFB	0.935151	3.1923e-109		C5orf38	1.25699	6.61884e-69		MANF	1.30552	5.91033e-173		HABP4	0.782092	5.17139e-129		RPL7A	1.42755	3.06677e-112		SNHG8	-0.553662	3.3366e-38		MT-ND5	0.583666	2.31761e-70		RPL6	0.936028	9.33062e-78
SEMA3E	0.521646	7.08034e-113		RPLP0	0.641915	1e-300		ELF3	0.755924	2.22449e-133		CPNE3	1.03434	2.11386e-82		C9orf3	1.12481	3.61855e-200		PAX6	0.973178	1.92756e-101		RPL6	1.34099	1.07652e-114		RPS16	-0.519042	5.45526e-42		CARTPT	1.10475	2.07868e-36		RPL23	1.01738	3.87652e-71
JUN	0.790415	2.32884e-70		PALLD	0.950923	2.55271e-200		DAPK2	0.585711	5.43187e-165		RPS24	0.83621	1.79746e-101		LMO2	1.11893	4.16325e-200		KDELR1	0.774966	1.8209e-124		ATP5F1E	1.57631	1.55379e-96		IAPP	-0.623613	5.69961e-36		SAMD11	0.880294	5.0459e-45		TSC22D1	1.14425	2.0556e-61
H1FX	0.562897	7.26506e-96		ATP6AP2	0.742629	6.11984e-254		STX3	0.604029	1.57246e-148		ATP6AP2	1.00441	1.59245e-82		UCHL1	1.3128	1.4045e-167		HSPA1A	1.22842	2.18268e-78		CIRBP	1.57807	2.21571e-95		RPL37	-0.528341	1.37188e-42		KCNK1	0.782779	1.69152e-48		RPS23	0.959363	2.95002e-72
TMEM236	0.662998	2.50924e-77		RPL7A	0.623539	1e-300		SERPINE2	0.674098	1.86157e-132		NPM1	0.84609	1.71774e-95		PRDX1	1.16205	1.56353e-188		CAPS	0.783203	3.71687e-122		ST13	1.38597	5.78195e-104		CADPS	-0.586582	4.76387e-39		EPB41L3	0.706837	7.03872e-53		TMEM258	1.04595	1.8944e-65
PPP1R15A	0.583496	1.47684e-87		TMBIM6	0.717617	2.88875e-260		ID4	0.813125	2.83263e-107		RPS21	1.08246	3.78127e-74		ATP1B1	1.25698	4.59401e-174		GADD45A	0.959011	2.6207e-99		SLC3A2	1.5275	2.87157e-92		RPL28	-0.54848	6.13488e-42		ERO1B	0.753096	8.08353e-49		ASPH	1.13183	6.83684e-60
PPY	0.740598	6.62902e-65		FCGRT	0.715062	7.03087e-255		LIMA1	0.637883	4.10842e-135		SLC25A3	0.886468	3.17661e-88		RPL24	1.06487	2.8341e-205		GREM1	0.956699	2.86852e-99		RPS25	1.38822	1.89209e-100		SSR2	-0.502067	1.20394e-47		RCAN2	0.713489	8.68623e-51		TMA7	0.97898	1.3402e-68
ARX	0.771233	4.98213e-59		RPS7	0.593115	1e-300		TMSB10	0.662462	1.40266e-129		MAFB	1.5412	6.25353e-51		FKBP2	1.20797	9.33841e-180		MT-CYB	0.818355	3.14361e-109		RPL27A	1.33801	1.19462e-102		RPS14	-0.518728	1.73953e-46		ID3	0.943816	6.69596e-38		KCNK1	1.11125	2.05897e-60
ANGPT2	0.654656	7.59922e-68		TSPAN3	0.745775	3.35883e-239		PAPSS2	0.671737	3.44678e-126		RPS28	0.93792	1.23504e-82		MT-ND1	1.19806	1.12301e-176		PEMT	0.797313	2.07316e-110		SCG3	1.38707	2.2525e-98		ATP5MC3	-0.527795	9.79634e-47		TUBA1C	0.72811	2.37054e-48		FAU	0.915939	6.01858e-72
IRX2	0.939898	3.17651e-46		BTF3	0.638368	2.07763e-276		PLEKHB2	0.53376	1.10371e-156		RPL8	0.726247	1.75191e-102		PDX1	1.09998	9.78252e-189		DEPP1	1.06351	1.81361e-82		SNHG8	1.51627	9.12048e-90		RPL21	-0.531336	9.15683e-47		NBL1	0.730822	1.44036e-47		MIR7-3HG	1.1184	9.09713e-59
CRH	0.604926	1.65131e-64		JUN	1.31759	5.18657e-134		HLA-B	0.580048	4.64688e-142		COX6C	0.944202	1.22644e-77		HSPD1	1.13105	2.04283e-181		ABCC8	0.905685	1.02201e-93		TUBB	1.5466	9.58979e-88		ATP6AP2	-0.542782	2.18073e-46		ZNF503	0.755834	1.93708e-45		AHI1	0.997762	1.19869e-65
CREB5	0.546043	7.09463e-58		ITM2B	0.628399	4.72814e-277		PALLD	0.698807	3.74474e-116		LPGAT1	0.971089	1.10101e-74		NUDC	1.06745	5.44293e-188		CDKN1A	0.774249	2.23755e-109		SCGB2A1	1.54403	5.33051e-86		TMA7	-0.524478	4.91502e-48		PAK3	0.698146	3.78861e-48		RPS15	0.890496	3.20651e-73
RSAD2	0.682343	7.60879e-43		SAT1	0.962687	8.14685e-180		MOB1B	0.565487	1.51085e-141		RHOBTB3	1.08721	1.08014e-66		PFKFB2	0.883006	1.14203e-225		CCND1	0.766139	6.88149e-110		OSBPL8	1.41459	1.60017e-92		IER2	-0.537248	4.5275e-47		NAP1L1	0.64618	4.8564e-51		SLC3A2	1.09347	2.99655e-59
C11orf53	0.720984	4.29138e-27		ATP5F1E	0.743738	1.15936e-228		PAK3	0.600148	2.67917e-132		DDIT3	1.12946	5.21743e-64		RASD1	1.27319	8.97837e-154		SMAD9	0.693497	1.8176e-118		ASPH	1.5364	6.75475e-85		XBP1	-0.505575	2.6472e-50		IL6ST	0.67281	5.31383e-48		RPS11	0.903781	1.49943e-67
POPDC3	0.579401	1.67747e-30		CHMP2B	0.762147	1.36572e-222		COTL1	0.715685	9.25799e-110		CIRBP	0.872253	1.67114e-81		NEFM	1.20762	6.40907e-160		TSPAN1	0.758218	1.19701e-104		PFDN5	1.33182	8.7068e-98		SMIM6	-0.50762	1.17991e-50		LAPTM4B	0.694387	1.95144e-46		ISL1	1.26265	1.62799e-47
HSPA1B	0.506847	3.20354e-27		MYL6	0.644056	1.14902e-254		GADD45G	0.791135	1.52138e-98		EEF1D	0.880266	1.37956e-80		MAP1LC3A	1.18032	1.8139e-162		CCNI	0.744007	5.23786e-102		RPL4	1.4517	9.34515e-89		HERPUD1	-0.572009	2.58358e-45		SCD	0.660763	1.49784e-48		RPL31	0.923819	7.31241e-64
DPP4	0.51382	2.34388e-23		CHCHD10	0.753626	1.76075e-215		TAPBP	0.556476	5.6031e-138		CRYBA2	1.63061	2.28032e-42		PRDX5	1.11442	1.20808e-170		G6PC2	0.754393	2.50966e-100		ABCC8	1.60984	2.09594e-78		NUCB2	-0.592684	1.4145e-44		MT-ND4L	0.746311	1.43973e-42		HADH	1.05794	5.57973e-55
VDAC1	-0.506761	0.0489221		SCG5	0.673398	4.93552e-239		PRSS3	0.761979	6.91501e-101		RPL6	0.754783	1.0482e-88		TPD52	1.09924	1.41274e-169		TPM3	0.728268	8.87202e-102		RPS11	1.30475	1.01766e-95		RPS29	-0.549035	1.49997e-48		RPS29	0.767123	2.46929e-40		RPS12	0.996535	8.19308e-58
TUBA4A	-0.513415	0.0450677		RAB11FIP1	0.818558	5.94608e-195		SSH2	0.508079	1.39778e-149		RPS14	0.759766	4.88665e-88		RPL31	1.05408	4.83649e-176		PEBP1	0.753191	7.45781e-98		ATP6AP2	1.41313	7.82786e-84		FOS	-0.82036	7.94752e-33		SOD2	0.827988	2.51004e-37		RPL22	0.919759	1.00018e-59
ZBTB20	-0.522559	0.0312603		SLC22A17	0.715616	3.43681e-221		ARMCX1	0.60738	1.14511e-123		RPL38	0.924826	4.11437e-72		RPL36	1.14495	6.31675e-161		MT-ATP8	0.772537	9.59878e-95		RPL23	1.35222	7.21554e-87		PTPRN	-0.620823	1.03656e-43		AQP3	1.00928	3.87188e-30		EEF1B2	0.956783	2.06935e-57
EIF3H	-0.507226	0.0270887		PLEKHB2	0.68504	1.60594e-229		CRIP2	0.609435	3.04444e-120		RPS13	0.779138	8.87547e-85		NACA	1.00647	7.87565e-182		C6orf48	0.7361	7.68073e-99		SCN1B	1.41164	2.00072e-82		CNP	-0.531021	2.77454e-51		RPL34	0.663419	2.14148e-45		TUBA1B	1.10274	1.22297e-49
SAP18	-0.542058	0.0174801		H1F0	0.806008	7.34224e-191		NBL1	0.533219	3.22653e-135		SLC25A6	0.845396	2.36903e-76		TOMM7	1.11466	4.38213e-163		MAP1LC3A	0.833656	7.70056e-87		EEF1B2	1.35821	1.55929e-84		RPLP2	-0.51579	8.86909e-54		INHBA	0.780392	2.36747e-38		DPYSL3	1.11996	2.18587e-48
NSA2	-0.57434	0.0202854		HERPUD1	0.910307	2.46765e-165		HSP90B1	0.539376	3.38951e-131		CIB1	0.900676	8.74278e-70		TMEM208	1.02327	1.861e-177		SNHG7	0.787035	1.97435e-86		RPL27	1.40331	1.29773e-79		HLA-C	-0.614859	2.72799e-45		RPL6	0.535246	7.65208e-54		NDUFB4	0.938459	8.70761e-56
NDUFV2	-0.588878	0.0183381		H2AFJ	0.724843	2.62148e-207		PLEKHA1	0.544768	9.31105e-129		C6orf48	1.01042	3.05569e-62		UQCRB	1.07929	4.32988e-168		MIR4435-2HG	0.62631	1.52211e-107		NKX6-1	1.52215	1.89614e-73		SAT1	-0.59301	2.11198e-47		SNHG19	0.711644	1.90084e-40		RPSA	1.03746	6.69711e-50
STXBP1	-0.511619	0.00893338		ENPP2	0.770707	1.06748e-193		SMIM24	0.564644	2.1312e-123		EEF2	0.811584	2.20187e-76		DAD1	1.06812	1.46328e-167		TPT1	0.721331	3.44018e-93		RPS24	1.28599	3.80239e-86		MLF1	-0.522318	1.02942e-55		ABCC8	0.652714	7.25806e-44		RPS7	0.881005	2.02238e-58
SEC62	-0.558711	0.0128145		RPL30	0.596419	7.12685e-248		CHGA	0.535113	6.18661e-128		SLC36A4	0.903012	3.66078e-68		PFN2	0.998316	4.57318e-176		GJD2	0.818455	6.30921e-82		ENO1	1.4308	3.43213e-77		PRDX2	-0.57881	1.96109e-50		HNRNPA1	0.625804	1.90187e-45		RPL5	0.938794	4.96205e-54
MIR7-3HG	-0.586801	0.0124487		RPS8	0.544344	1.66539e-269		TMEM54	0.560845	6.99262e-122		NAP1L1	0.813991	2.7091e-75		RPS3	1.12466	9.66527e-156		MPP1	0.677008	2.92953e-98		RPL31	1.31868	1.96282e-83		ROMO1	-0.526118	6.46856e-57		MXRA7	0.634958	1.54367e-44		BEX4	0.904782	1.31837e-55
RPL5	-0.689785	0.0150467		NPM1	0.59132	1.22448e-240		RRAS2	0.524287	4.49755e-129		EEF1B2	0.810906	1.47021e-73		PDIA3	1.03163	1.81344e-169		RPS4X	0.733076	1.77761e-90		VEGFA	1.37066	2.69861e-80		SVIP	-0.549825	1.22484e-54		SYNE2	0.815269	3.36186e-34		RPS26	1.05423	2.35988e-47
ARL6IP1	-0.511205	0.00344461		RPL39	0.641272	2.70626e-219		C5orf38	1.31889	1.50617e-51		TUBB	0.920545	1.14631e-64		HSPA1A	1.51659	7.9073e-115		GLIS3	0.636307	3.1666e-103		RPS7	1.28417	2.73499e-85		SRP14	-0.505798	2.46954e-59		RPL35	0.597417	2.33478e-46		SLC7A8	0.976219	5.56204e-51
NDUFA12	-0.508866	0.00235176		NEDD4L	0.670006	1.73937e-209		KCNMA1	0.563101	1.27714e-119		RPS20	0.726764	1.03182e-81		OSTC	1.06858	9.57022e-160		CAMLG	0.716324	1.18236e-91		SAMD11	1.71638	2.94854e-63		SPCS2	-0.511205	2.11093e-59		LINC01976	0.726975	3.20522e-38		RPS13	0.865385	2.17335e-56
KRT8	-0.509441	0.00202227		CREB5	0.812692	1.06055e-172		HSPH1	0.703587	3.66401e-89		LIMCH1	0.904719	1.09998e-65		RPS13	1.03625	4.19691e-161		ATP6V0E2	0.771338	1.84029e-84		AHI1	1.35939	6.62435e-78		ATP5IF1	-0.53977	1.18832e-57		SEC11C	0.655328	1.17586e-41		ERO1B	1.00312	6.03079e-48
PSMD11	-0.507254	0.00149293		SNHG8	0.71432	4.994e-192		ABCB1	0.575032	3.84463e-108		PTP4A3	1.20571	2.01483e-49		RPS15A	1.09218	1.13153e-149		SMCO4	0.65576	3.5325e-98		ZFAS1	1.39906	1.68102e-75		NDUFS5	-0.533228	7.20295e-59		RPSA	0.570902	1.73409e-47		RPS6	0.891134	7.02699e-53
SEZ6L2	-0.595028	0.00381735		PIFO	0.687909	2.40257e-198		NEDD4L	0.52409	2.99442e-117		PLK2	1.1303	1.63795e-52		CADM1	1.09573	1.27029e-148		ITM2B	0.725795	9.47605e-89		PEBP1	1.38666	2.17089e-75		RPS13	-0.531689	3.60269e-59		TMOD1	0.666858	1.79686e-40		ATP5MPL	0.908433	4.2158e-51
TPT1	-0.720857	0.00918896		COX6C	0.63445	2.59782e-213		SPINK1	0.821672	1.03572e-73		SLC25A5	0.889679	8.89196e-66		RPL35A	1.11946	1.32502e-144		STX1A	0.721344	2.00292e-88		RPL18	1.26126	3.54477e-82		ERP29	-0.569207	1.54718e-55		ADGRG1	0.598884	1.08754e-43		COX6C	0.930803	1.966e-49
ISL1	-0.554523	0.00216737		BNIP3	0.762661	1.87385e-172		SPART	0.506288	2.94634e-118		CHCHD10	0.916744	1.20181e-63		EIF3E	1.00682	6.14191e-160		FXYD2	0.769254	2.31233e-82		EEF2	1.45002	1.57401e-71		COX5A	-0.511811	7.16639e-62		CACNA1A	0.598582	2.04896e-43		MT-CO1	0.835421	2.23293e-54
RPS25	-0.695772	0.00598058		SDC2	0.625141	6.61797e-210		FXYD3	0.650496	3.97757e-87		RPL34	0.847787	1.73884e-68		RPL21	1.02964	5.11562e-155		FAM177A1	0.699556	5.936e-90		LAPTM4A	1.33649	3.1458e-77		COX6B1	-0.536956	3.24402e-59		RPL35A	0.639137	1.51928e-40		PARVB	0.8462	1.20969e-53
PGK1	-0.576658	0.00162968		LIMA1	0.672724	2.14669e-193		ZFP36	0.553288	9.17592e-101		RPL13A	0.682371	9.67943e-84		GADD45A	1.22277	1.2174e-130		ASAP1	0.728775	1.73141e-85		MAP1LC3A	1.45486	7.44643e-71		TSTD1	-0.544356	1.00981e-58		SLC30A8	0.707656	2.30164e-36		PPA1	0.918975	2.27229e-49
RAB3IP	-0.507285	0.000617768		UBE2D3	0.637343	2.8178e-203		PPP2R2B	0.601031	1.3628e-92		KCNK1	1.01666	2.56424e-56		PEMT	0.956183	1.04795e-166		SLC25A24	0.61625	3.00184e-99		RPL11	1.24507	4.47456e-82		GAL	-0.713099	3.63671e-46		RPL41	0.633293	3.09641e-40		NCOA7	0.918115	9.59741e-49
NEDD8	-0.537991	0.000885227		CD82	0.619283	2.45897e-208		EZR	0.606842	3.93682e-86		SERPINB1	0.91142	1.90993e-62		DHRS2	1.12336	2.36583e-140		SERINC2	0.722039	1.60776e-84		C6orf48	1.30644	6.42898e-78		TMEM141	-0.525678	5.40405e-63		CDKN1A	0.687626	6.37697e-37		ST13	0.883598	4.10848e-49
KIF21A	-0.533977	0.000743312		RPL27	0.570687	6.68795e-226		SLC7A14	0.537784	7.11404e-96		PLEKHB2	0.837438	4.5073e-67		PSMB1	1.06748	1.6299e-145		NFIC	0.75587	3.02743e-80		RPS16	1.28179	1.28741e-78		EEF1B2	-0.573623	3.07141e-59		PCLO	0.594474	2.37817e-41		RPL12	0.899297	4.43413e-47
NDUFB1	-0.536612	0.000747811		CITED2	0.757205	9.60778e-169		CD44	0.517487	7.22742e-99		HSP90AA1	1.11773	2.39691e-50		NPY	1.72857	4.18686e-90		ACLY	0.673188	6.7421e-89		ID3	1.82778	2.61394e-55		CFAP20	-0.521345	3.4777e-65		LPGAT1	0.605881	2.51833e-40		ATP2B1	0.82725	5.04651e-51
TUBB	-0.626055	0.00189741		PIGT	0.641745	9.33327e-199		TMEM45B	0.563904	7.85192e-89		RPL15	0.715016	5.60479e-78		OTULINL	0.838471	3.68134e-184		SELENOW	0.67791	4.29824e-88		TUBA1C	1.37606	1.39996e-72		TMEM208	-0.558338	1.31793e-61		FXYD6	0.627217	8.57235e-39		HNRNPA1	0.934039	1.35576e-44
RPL12	-0.532834	0.000451843		ARMCX1	0.70261	3.40951e-180		ZNF555	0.538162	7.61929e-89		RPL22	0.791423	3.03692e-70		HSPA1B	1.11755	9.68696e-137		DPP6	0.635104	1.75596e-93		NAP1L1	1.26602	3.13043e-75		MED10	-0.508262	1.68871e-68		PDK3	0.638974	1.93507e-37		RPL30	0.946568	7.39261e-44
PARK7	-0.54319	0.000373735		HSPA8	0.716156	6.76475e-176		TRIB3	0.537897	1.0676e-88		SLC40A1	1.04623	6.93929e-52		RPL7A	1.08398	9.6131e-140		DDIT3	0.887733	3.42467e-66		SCD	1.29186	6.20223e-73		SNRPE	-0.514154	5.09361e-68		RPS8	0.536886	3.14642e-44		FXYD6	0.909718	3.95777e-45
CALM2	-0.617703	0.000701953		SNRPB	0.611842	1.04459e-199		C11orf53	0.713652	6.88882e-67		LIMA1	0.883335	1.56791e-60		NAA20	0.987145	4.0531e-153		SURF4	0.706049	5.41401e-82		SEC11C	1.55404	1.4294e-60		NDUFA1	-0.561682	1.29481e-63		CD55	0.596774	1.44383e-39		SYNE2	1.08216	5.49717e-38
SERF2	-0.683023	0.000732093		PAPPA2	0.8453	4.82127e-144		UGDH	0.584101	4.04687e-81		CCNI	0.806211	1.73456e-65		CIB1	1.06018	3.60975e-142		MYH14	0.610593	4.61424e-91		BRI3	1.30694	9.01994e-72		RPL39	-0.595476	1.74713e-60		IER3	0.886781	5.66682e-26		AC084033.3	0.773628	2.03064e-52
RPL4	-0.687776	0.00070432		UQCR11	0.665075	5.16585e-182		IRX2	0.938046	1.13535e-50		GRIA3	0.886728	1.57498e-59		SERINC2	0.940575	8.1381e-160		ELMO1	0.594057	2.42423e-93		COX7C	1.33657	9.65043e-70		C8orf59	-0.519182	2.69702e-69		MYO1B	0.586649	3.85699e-38		NDUFA1	0.88499	1.95874e-45
GNAI2	-0.614725	0.000291265		MPC2	0.622266	2.01524e-194		DDIT3	0.583683	3.0055e-76		RPL36	0.825196	3.88337e-63		SNHG8	1.11673	3.73806e-134		NKX2-2	0.81669	1.10336e-67		CIB1	1.35948	3.05149e-68		CCT8	-0.518122	1.49508e-69		TUBA1B	0.595676	2.29547e-37		LMO2	1.22718	6.51718e-33
NDUFS5	-0.610553	0.000271126		CLIC1	0.641233	3.39315e-188		CRH	0.506373	7.01514e-86		TUBA1B	0.972107	2.27497e-53		FAM3C	0.913714	1.10182e-161		SOD3	0.610155	4.22858e-89		RPS2	1.35171	5.9134e-68		MT1X	-0.699107	3.71538e-52		SLC40A1	0.631561	9.37623e-35		RPS20	0.835468	5.40235e-48
C2CD4A	-0.501262	7.5368e-06		CPNE3	0.698155	2.76646e-172		TPM4	0.578519	1.57903e-74		CTSB	0.967497	2.31036e-53		RPL37	1.1263	5.65033e-131		SLC2A13	0.679228	7.9192e-80		CCNI	1.32878	5.88698e-68		RPS3	-0.628303	3.34953e-58		ID2	0.764472	8.24488e-29		UQCRQ	0.919557	2.50419e-42
C19orf53	-0.525919	1.22284e-05		EGFL7	0.688024	1.04028e-174		FAP	1.02782	2.86421e-40		GC	0.858837	1.02017e-59		RPS12	1.06604	1.32556e-137		PARM1	0.635808	6.24802e-85		CD99	1.55635	8.67223e-58		ERLEC1	-0.567601	1.42912e-64		VMP1	0.606454	1.22279e-35		IDS	0.898092	3.19935e-43
NDUFA5	-0.539608	1.57172e-05		TMEM236	0.635539	2.78135e-187		TXNRD1	0.567154	7.83368e-71		RPL12	0.741024	2.74876e-68		SUSD4	0.806925	1.92351e-181		SREBF1	0.579574	3.92225e-92		NACA	1.19732	2.20282e-74		DDX24	-0.507621	3.12273e-72		CADPS	0.56701	6.32635e-38		FILIP1L	0.888095	1.13438e-43
ARF5	-0.500643	6.56537e-06		HSPD1	0.727654	2.75427e-162		H1F0	0.569416	1.72371e-70		PAX6	1.40337	2.47046e-35		DHRS7	1.06098	9.11538e-138		EEF2	0.714035	2.01308e-73		RPS20	1.19597	7.89013e-73		CSTB	-0.587222	4.63234e-63		XPR1	0.575866	4.59447e-36		SNHG8	0.953203	1.09746e-40
MALAT1	-0.502568	6.6834e-06		ZFAS1	0.692945	1.36964e-169		ARX	0.77032	6.79835e-51		FABP5	1.11651	3.55714e-44		TMSB4X	1.50261	3.29984e-97		SYT7	0.652994	2.06361e-79		RPL7	1.20232	2.75916e-72		RPS12	-0.597556	2.39009e-62		PCSK2	0.593834	5.59841e-35		TOMM7	0.88106	9.49117e-43
SEC63	-0.500037	5.70234e-06		RHOA	0.637947	1.03634e-182		HIST1H1C	0.584626	1.48377e-65		ID4	0.992024	2.11387e-49		SDC2	0.832746	3.3135e-174		HTATIP2	0.65254	2.93515e-79		DHRS2	1.43848	7.55424e-60		PLA2G16	-0.525473	1.06399e-72		PPA1	0.577316	1.41794e-35		RPL10A	0.902973	1.32031e-41
TMOD1	-0.705026	0.000178216		MORF4L1	0.606388	8.17679e-192		AGPAT5	0.598335	1.75921e-62		RPL4	0.763927	5.52041e-63		CCNI	1.04595	1.30574e-138		FFAR1	0.619726	4.6627e-83		MT-ATP8	1.27961	4.84008e-67		MORF4L2	-0.536141	8.55125e-72		MIR7-3HG	0.678232	2.83093e-30		RPS16	0.856632	2.12266e-43
TAF7	-0.531524	5.39769e-06		TMEM176B	0.693252	2.67344e-166		LMCD1	0.555678	7.88671e-56		EZR	0.811228	1.03985e-58		ARG2	1.03021	2.33031e-140		EIF4A2	0.77665	1.113e-65		TMOD1	1.47438	5.77834e-56		C1QBP	-0.527467	5.6301e-73		SPOCK1	0.756857	6.22202e-27		CCDC96	0.705992	1.16665e-51
RPL18	-0.660484	5.52893e-05		JUND	1.03153	5.90434e-109		ANGPT2	0.602781	2.83506e-51		QPCT	0.929044	3.3201e-51		GPX4	0.99344	4.07457e-145		EIF4EBP1	0.689917	1.05128e-73		UQCRB	1.26421	7.7289e-65		SEC62	-0.527838	1.41112e-74		TUBA1A	0.707863	1.43924e-28		ATP5MG	0.864288	1.80518e-41
SNRPN	-0.627607	2.67923e-05		HMGB3	0.632066	6.15887e-174		AGT	0.560966	1.28219e-47		RPL27A	0.723568	5.95135e-65		EIF4EBP1	0.912398	6.29342e-157		PLOD2	0.768104	5.19001e-66		RPL22	1.23633	3.1829e-66		UQCRQ	-0.606008	7.06142e-66		PMAIP1	0.563875	2.81397e-34		SPAG16	0.720705	6.24852e-47
ZNF326	-0.560078	5.53968e-06		PLP2	0.634131	2.60723e-173		RSAD2	0.6328	2.72351e-38		KDELR1	0.800538	1.06147e-58		RETREG1	0.88925	7.75524e-159		LDHB	0.525043	3.50851e-96		PCP4	1.36902	8.16989e-60		SRP19	-0.523509	6.25895e-78		ATP1B1	0.587323	1.53765e-32		GABRB3	0.797484	2.65261e-42
KIF1A	-0.589462	8.85479e-06		PLIN3	0.640565	1.41837e-170		TMEM236	0.669344	2.70067e-27		AGPAT5	1.01129	1.80647e-46		TMEM258	1.01766	4.72645e-136		NUDT3	0.730235	4.44273e-69		ARG2	1.32806	1.2712e-61		DSTN	-0.559843	3.88209e-73		EPRS	0.543995	7.30192e-35		FAM81B	0.759389	1.26288e-43
METTL5	-0.531118	2.42603e-06		TPM3	0.586291	6.01419e-186		POPDC3	0.578994	2.23692e-26		FAU	0.720818	7.33525e-65		TPM3	0.914346	2.17077e-150		KIF5C	0.671657	1.26098e-74		TUBA1B	1.40562	3.79683e-58		SLIRP	-0.597577	4.72219e-69		CADM1	0.550742	9.95666e-33		ENO1	0.84946	5.07762e-39
PSMA1	-0.503326	1.02282e-06		MDH2	0.641925	2.21936e-168		DPP4	0.514138	1.1146e-14		BRI3	0.827458	2.22914e-56		RPL5	1.05333	1.47574e-130		ID1	1.13656	4.12994e-44		EPRS	1.1649	6.84607e-70		FFAR4	-0.571326	2.71556e-72		RPL37	0.656724	1.68185e-27		MT-ND5	0.767211	1.00022e-42
SLC7A8	-0.534112	1.97619e-06		COX7A2	0.592344	8.38682e-182		MEG3	-0.521571	4.67478e-09		SQSTM1	0.841613	1.4769e-54		TKT	0.98618	1.72599e-138		CHPF	0.717874	3.05959e-69		NPY	1.89329	2.46609e-42		YBX1	-0.574435	6.41608e-72		LINC00511	0.554411	2.76823e-32		RPS2	0.94953	1.84068e-34
TCEAL2	-0.556752	2.70739e-06		LAMP2	0.589741	9.37298e-181		IAPP	-0.567095	1.07588e-11		EIF4B	0.762514	2.26235e-59		FTL	1.34327	2.97162e-101		ALDH1A1	0.787191	1.42205e-61		SCG2	1.762	4.35597e-44		RPL27A	-0.572624	1.78742e-72		RPS28	0.627776	2.27854e-28		SEC62	0.777342	9.51423e-42
C19orf70	-0.54856	2.18554e-06		FKBP11	0.634018	1.39619e-167		SLC17A6	-0.598068	2.71162e-14		HSP90B1	1.07033	4.70553e-42		NKX6-1	1.106	1.30672e-122		TP53I13	0.56885	1.3253e-84		KDELR1	1.22534	4.76713e-63		GTF3A	-0.552535	2.37598e-75		CNTN1	0.58783	9.63432e-30		RPL7A	0.883923	3.49341e-36
STRAP	-0.581898	3.40952e-06		HIST1H1C	0.912206	1.52163e-115		SYT1	-0.675746	1.45621e-15		CKB	0.821539	3.4189e-54		LMAN1	1.03127	2.69007e-129		CD82	0.600255	3.79071e-79		RPL12	1.27386	2.46543e-60		ARID5B	-0.639103	3.62703e-66		SUCO	0.521474	4.87675e-33		UQCRB	0.84281	9.93835e-38
SLC39A7	-0.528052	8.41014e-07		ABLIM1	0.611314	9.65204e-170		SEC61G	-0.501076	5.03761e-38		ST13	0.793986	9.50083e-56		NDUFB9	1.03012	1.14398e-128		CIB1	0.731932	2.73168e-64		RPS19	1.27057	3.90548e-60		ARFGEF3	-0.546638	1.97123e-79		CPE	0.520733	3.07037e-32		NEAT1	1.37001	1.72742e-23
CTSD	-0.588009	1.93907e-06		NUCB2	0.723631	9.57602e-143		MEIS2	-0.590576	3.28018e-35		RPL11	0.675222	2.09451e-65		YBX1	0.99023	1.29773e-133		CD14	0.763556	9.45851e-60		FAM3C	1.1575	1.05672e-65		RPS21	-0.64577	1.09589e-67		RPS21	0.65409	3.95442e-25		PCLO	0.749305	2.40654e-42
GREM1	-0.591711	1.85401e-06		UBE2D2	0.5741	3.35215e-177		IER3	-0.887752	1.89098e-24		COX7C	0.858309	1.27012e-50		MT2A	1.6956	6.4631e-78		LAPTM4A	0.658614	1.36277e-68		DDIT3	1.43351	3.44281e-53		KRT10	-0.592243	6.65729e-74		CXXC5	0.5673	9.52025e-29		DAPL1	0.838436	7.21075e-37
NDUFB9	-0.643235	4.50509e-06		SELENOK	0.695823	7.7747e-144		PEBP1	-0.547212	5.79652e-41		CTSZ	1.02015	1.1845e-42		LAPTM4A	0.991683	1.53164e-132		AL133325.3	0.678364	3.72162e-66		PAX6	2.01487	9.23102e-38		PFDN2	-0.531505	8.78448e-83		CTTNBP2	0.608078	1.91283e-26		PLD3	0.869404	1.41956e-35
VPS29	-0.521758	2.20217e-07		HSPA4	0.618886	2.06883e-158		SEC61B	-0.538256	3.68064e-44		TPPP3	0.915875	6.13202e-47		CHPF	1.00333	5.85467e-131		SLC9A3R1	0.532472	1.42593e-83		ERLEC1	1.25269	1.14362e-59		LY6H	-0.646057	2.74871e-68		FNDC3B	0.527129	2.34937e-30		C5orf49	0.709809	1.31975e-42
HINT1	-0.67967	5.06728e-06		STIP1	0.598889	2.59775e-162		FFAR4	-0.571896	2.46489e-43		TOMM20	0.757017	4.31659e-56		ATP5F1E	1.15984	4.28016e-113		NUCB2	0.759426	1.10185e-58		TOMM7	1.28565	4.85786e-58		COX14	-0.578833	2.57168e-76		KCNG1	0.602066	1.18875e-26		THSD7A	0.775784	1.07719e-38
ARF3	-0.506846	3.28479e-08		DDIT3	0.778921	7.66606e-121		SERF2	-0.613425	3.43331e-41		PIFO	0.794634	4.17633e-53		GOLGA7B	0.77976	2.14682e-167		REEP5	0.663827	5.07311e-66		HSP90B1	1.76282	1.87582e-42		ZNF292	-0.565967	3.61601e-78		STIM2	0.505268	1.57088e-30		COX7A2	0.819091	1.54107e-36
C8orf59	-0.517305	4.02982e-08		TPT1	0.508161	1.83541e-184		HIST1H4C	-0.54337	1.92518e-47		PHTF2	0.789901	2.38765e-53		DNAJC3	1.00499	2.28465e-129		MXRA7	0.645079	2.46656e-67		SNHG7	1.37164	2.36844e-54		PCBD1	-0.556157	3.31841e-81		CD81	0.515602	4.59068e-29		BHLHE41	0.79714	3.77473e-37
GOLGA2	-0.525533	4.92988e-08		TPPP3	0.656326	9.05412e-143		ECEL1	-0.527488	5.92935e-51		CAMLG	0.760744	2.49311e-55		TMEM132A	0.748223	1.4511e-170		MNX1	0.659951	9.98266e-66		EPB41L4A-AS1	1.2327	3.46341e-60		SAP18	-0.55159	4.53006e-82		IL20RA	0.524445	1.93264e-26		SORL1	0.748935	1.74181e-39
NDUFB10	-0.603896	4.35869e-07		RPL26	0.52776	1.30836e-176		TUBB4B	-0.535415	3.50559e-51		RPL28	0.754099	1.11118e-54		ARF4	0.975129	5.49833e-131		NR0B2	0.537716	4.4246e-80		EEF1D	1.24202	2.95229e-59		RPL27	-0.609113	9.5797e-75		PRSS23	0.58092	6.75747e-24		RORA	0.736191	2.17426e-39
ATP5MC2	-0.6101	4.62602e-07		TRIB3	0.611102	9.67998e-151		H3F3B	-0.571499	4.09407e-49		TMED10	0.783785	1.5296e-52		CHCHD2	0.959313	2.86145e-132		UGDH	0.67789	7.40101e-63		CAMLG	1.23516	1.86363e-59		OST4	-0.575119	3.56251e-79		PCDH17	0.502172	1.43635e-26		UQCC2	0.737267	1.51693e-38
OLA1	-0.503561	1.63286e-08		NENF	0.555704	8.6808e-165		TMBIM4	-0.508241	5.62547e-56		COX4I1	0.71916	1.28814e-56		RPL37A	1.08307	3.37843e-116		C2CD4A	0.675913	7.40006e-63		ALCAM	1.21863	3.57839e-60		TENM3	-0.554015	2.9832e-82		S100A10	0.586293	1.20483e-22		TM4SF1	0.787881	5.96254e-36
NAA38	-0.592459	1.86978e-07		PLIN2	0.645791	7.17243e-141		TENM3	-0.536458	2.37857e-53		CITED2	0.856149	1.88974e-47		COX7A2L	0.962441	5.3503e-130		MAFB	0.836474	6.82483e-51		RPSA	1.33633	6.46602e-55		RPS18	-0.594784	8.08373e-77		LMNA	0.559512	1.39583e-23		ATP5ME	0.780231	3.15139e-36
ATP6V0E2	-0.633858	3.37409e-07		CIB1	0.601376	5.35311e-151		HMGN2	-0.503863	5.70971e-57		IRX2	0.902441	2.99783e-44		ETS2	0.757544	2.75795e-163		CLGN	0.642088	1.11244e-65		CLGN	1.17485	1.08926e-61		MT-CO1	-0.609819	4.05144e-75		AGTR1	0.520968	4.13024e-25		RPLP0	0.829134	4.24993e-34
SRSF10	-0.548629	2.85158e-08		C6orf48	0.655353	1.89127e-138		CABP7	-0.540188	1.66309e-53		TM4SF1	0.920861	7.29684e-43		CD99	1.2538	3.10161e-98		EPB41L4A-AS1	0.652058	1.14993e-63		EIF4B	1.19341	1.61178e-57		PHACTR2	-0.556927	3.10972e-82		KCNQ1OT1	0.592467	1.62071e-21		SSX2IP	0.764663	2.30397e-36
SNRPD2	-0.572042	4.26607e-08		RPL38	0.562496	3.56484e-161		C7orf50	-0.501313	5.48897e-59		ERP29	0.744259	7.49073e-53		RPL32	1.00193	1.61636e-122		HSPA8	0.710262	2.23076e-58		ANP32E	1.13742	6.79206e-60		COX7B	-0.58047	2.54748e-79		AKAP12	0.541249	4.12268e-22		COX7B	0.778517	1.56121e-35
BAG1	-0.513223	5.11002e-09		MCOLN3	0.534405	1.11062e-168		ATP6V1G1	-0.526872	6.20405e-57		NAMPT	0.803791	1.68513e-48		SKP1	0.916026	8.66039e-134		RPL24	0.599916	3.1281e-68		MTRNR2L12	1.21611	5.46636e-56		ENO1	-0.614017	3.0747e-76		NKX2-2	0.500285	3.8981e-23		TMEM106B	0.776992	1.42294e-35
CSTB	-0.602543	4.58126e-08		ZNF292	0.665637	1.00131e-133		ATP6V1D	-0.510171	1.04932e-59		AHI1	0.737783	9.34558e-53		PPDPF	0.995457	6.63681e-123		KIF13A	0.58016	3.81197e-70		SLC7A2	1.23587	2.04205e-54		ATP6V1D	-0.563833	4.38741e-83		C11orf96	0.54668	4.31425e-21		GPX4	0.771695	1.16932e-35
SRP14	-0.635385	1.07177e-07		HSPH1	0.840725	1.66549e-105		ASCL1	-0.507071	1.62747e-60		AC095055.1	0.761349	8.25959e-49		RPL4	1.04902	4.49346e-115		ARF4	0.686294	2.65867e-59		TMEM258	1.22597	8.79475e-55		RPS7	-0.582969	1.06646e-80		CUX1	0.520038	4.75384e-21		RPL4	0.857867	7.41893e-32
ST13	-0.591986	2.7999e-08		ATP5F1D	0.535739	3.28811e-164		MT-ND2	-0.567661	3.90573e-55		UBA52	0.70446	1.34127e-51		CD82	0.745227	8.81462e-160		NEFM	0.875189	1.26724e-46		TKT	1.19638	4.50534e-56		ATP5PF	-0.552957	2.06941e-85		SOX4	0.571898	1.73698e-16		RPL11	0.772595	5.89344e-35
LMO1	-0.603882	3.17343e-08		GAPDH	0.544791	5.21413e-161		OSTC	-0.54908	4.67161e-58		HIST1H1E	0.780936	2.82295e-46		SYT7	0.851565	2.78266e-138		VDAC1	0.627979	1.23879e-64		MIR7-3HG	1.35739	1.06078e-48		MAFB	-0.546447	8.80745e-87		RPL36	0.507106	5.47025e-15		TCF25	0.767955	9.97543e-35
COPRS	-0.532263	2.87683e-09		RHEB	0.558534	6.27613e-157		QDPR	-0.604726	8.78809e-53		RPS6	0.660213	3.45983e-54		C6orf48	0.951379	2.42645e-123		SOD1	0.620575	3.1225e-65		PRDX1	1.24388	6.3018e-53		ATP5MG	-0.604223	1.38817e-78		RPL39	0.52704	6.93065e-13		ATP2B1-AS1	0.647726	2.72089e-40
TMED9	-0.575875	1.48254e-09		PSMB1	0.529925	9.83525e-164		NDUFB1	-0.528586	9.58163e-61		MDH2	0.801898	2.20836e-44		CNP	0.909095	2.32692e-128		MEG8	0.523742	3.76485e-76		MXRA7	1.1735	5.07617e-56		COX6C	-0.621052	3.61971e-77		HPGD	0.598833	2.51019e-11		FAM3C	0.700423	1.1476e-36
HTATIP2	-0.506292	8.62855e-11		MAP1LC3B	0.615916	2.86525e-138		SH3BGRL3	-0.565367	1.35264e-57		RPL31	0.718398	2.65507e-49		CCT8	0.858902	2.2138e-134		SPAG9	0.596601	7.85871e-67		MALAT1	1.40785	5.38017e-46		FCGRT	-0.505166	9.19067e-95		DPP6	0.571866	7.5629e-11		RPS4X	0.845786	1.87529e-30
TFDP1	-0.555452	6.06941e-10		UQCRFS1	0.568431	7.92427e-149		SPTBN1	-0.575616	1.31017e-56		EMC10	0.718281	4.86242e-48		TPPP3	0.851914	1.96762e-135		TMEM132A	0.551317	1.60096e-71		IGFBP7	1.62963	9.30932e-40		DNAJB9	-0.575571	2.14072e-83		NR0B1	0.521282	2.57052e-10		C22orf42	0.941261	1.9994e-27
ZNF483	-0.500919	3.06932e-11		CCNI	0.523382	7.23479e-160		NDUFS6	-0.517262	6.74976e-64		CST3	0.645294	3.44188e-53		PITHD1	0.939926	3.01515e-121		MLLT11	0.525697	1.10996e-74		LAPTM4B	1.35023	1.00316e-47		ST13	-0.580377	3.08742e-83		CARD11	0.59657	4.03505e-08		CFAP20	0.686931	4.7607e-37
EPB41L4A-AS1	-0.590222	1.14242e-09		COX8A	0.536199	1.37059e-155		IER2	-0.608029	7.041e-55		RPS12	0.693971	2.99255e-49		VDAC1	0.917319	3.6249e-124		ACAT1	0.594559	6.59771e-66		NFIC	1.2806	6.32667e-50		MAL2	-0.523844	3.24463e-93		SERTM1	0.870633	1.38206e-05		ALCAM	0.759411	2.86649e-33
AIG1	-0.504682	3.43282e-11		SMIM24	0.566285	2.97622e-146		OCIAD2	-0.55687	3.75626e-60		LAMP2	0.71601	9.45558e-48		CAPS	0.76814	1.9501e-146		ATRAID	0.645872	1.37335e-60		PGRMC2	1.10554	2.65129e-57		MYDGF	-0.620964	1.23016e-79		MTRNR2L12	0.502713	2.17692e-07		QPCT	0.858303	2.52253e-29
RTRAF	-0.583308	4.88019e-10		FTL	0.724183	1.94922e-112		CFAP20	-0.530742	9.13495e-64		MYL6	0.73808	3.79351e-46		RPL34	1.05486	1.05927e-106		AGT	0.5945	1.90425e-65		SORL1	1.10622	6.48757e-57		PDIA6	-0.592262	1.41468e-84		ATF3	-0.57549	5.68721e-11		FABP5	1.03511	1.93854e-24
EMC3	-0.549565	1.2949e-10		TMED10	0.558753	4.39984e-145		CSTB	-0.561456	1.57026e-61		SCD	0.718897	1.10318e-45		RPL39	1.09274	6.29373e-103		PTGS2	0.623063	7.9656e-62		COX6C	1.30662	4.88017e-48		DYNLL1	-0.587824	1.09943e-85		EGR1	-0.534633	1.19451e-17		RPL24	0.75184	3.61879e-33
LAMTOR4	-0.56594	2.25517e-10		FUCA2	0.560561	1.73653e-144		KRT8	-0.533016	6.33067e-65		SLC30A8	0.866026	5.07085e-38		RPS6	0.990379	5.4186e-113		APLP2	0.636146	1.0674e-58		SLC7A8	1.24139	3.26631e-50		TESC	-0.505855	7.37434e-100		RSAD2	-0.58604	4.10101e-18		RPL18	0.773702	1.03287e-31
GABARAPL2	-0.641544	2.55745e-09		PAPSS2	0.675797	5.47392e-119		TUBA1A	-0.678066	7.80119e-52		C12orf75	0.7627	8.53911e-43		TCEA1	0.946133	7.09315e-118		ABHD3	0.518409	1.21764e-71		RPL38	1.3298	7.35037e-47		MORF4L1	-0.555132	1.57074e-91		OPRK1	-0.672483	4.1454e-18		KCNK3	0.665972	1.41641e-36
JUNB	-0.69616	8.30745e-09		EFHD2	0.548808	3.83042e-146		NDUFB4	-0.539119	3.68302e-65		RPS9	0.619626	4.57847e-52		RGCC	1.35954	4.34183e-82		TSC22D1	0.866122	7.62051e-43		SYNE2	1.45538	7.55999e-43		CHMP2B	-0.551621	3.38583e-92		GADD45B	-0.670235	1.65463e-18		CACNA1A	0.686528	2.29697e-35
CANX	-0.5494	4.93914e-11		PRDX5	0.603403	8.27542e-133		MT-ND5	-0.509952	2.46138e-70		GAPDH	0.730011	1.24937e-42		HOPX	1.04387	1.8263e-106		SUSD4	0.529605	8.06409e-69		APLP2	1.17431	7.92485e-53		BHLHE41	-0.62019	2.84974e-84		ANXA13	-0.700732	7.2511e-19		TENM3	0.735027	6.4484e-33
DNAJC3	-0.624121	8.20837e-10		PAFAH1B1	0.544747	1.8661e-143		EGR1	-0.58679	2.26401e-62		CETN2	0.663204	1.14624e-46		STRAP	0.952888	2.40903e-116		ASB9	0.522361	8.12095e-69		RPLP2	1.18688	7.38593e-52		HSP90B1	-0.702197	3.36247e-75		PPP1R15A	-0.675303	1.10377e-37		PAX6	1.04169	1.96676e-23
PSMB6	-0.640577	1.34505e-09		C1orf43	0.557346	5.83515e-139		CPB1	-0.899974	4.24785e-41		TSC22D1	0.844176	6.21253e-36		CD63	1.06029	2.75204e-104		PRUNE2	0.546437	1.42238e-64		SYT13	1.17557	9.88646e-52		NDUFA4	-0.613856	1.50894e-86		GC	-0.654813	4.02253e-39		MNS1	0.622351	1.41687e-38
ATP6V1E1	-0.5278	1.24656e-11		CD68	0.523562	1.53057e-147		FOSB	-0.553218	1.40951e-67		SYT5	0.691695	1.1455e-43		SPCS1	0.954621	1.51413e-115		ARG2	0.690314	3.57359e-51		UQCRQ	1.3388	1.33824e-44		RPS24	-0.592429	7.95621e-90		GADD45A	-0.586328	4.39099e-49		PLK2	0.773331	6.15796e-31
CMTM8	-0.518229	5.15148e-12		ATP1B1	0.570476	2.09535e-134		MT1X	-0.770639	2.98415e-49		CCDC47	0.665802	2.85476e-45		HINT1	1.00448	5.42429e-109		NDUFB9	0.647457	1.34338e-53		RPL26	1.32381	8.31497e-45		SERF2	-0.7841	3.59501e-68		KLF6	-0.595681	2.84181e-52		IGFBP7	0.873009	1.80735e-27
CD68	-0.523455	4.47089e-12		COX7A2L	0.540176	1.1325e-140		C1QTNF4	-0.567623	9.71997e-67		PDIA3	0.681546	5.19337e-44		HSPE1	0.981706	3.31861e-110		CDKN1C	0.574108	2.49006e-60		SLC6A6	1.15269	4.20927e-51		MANF	-0.5849	3.54313e-91		CHMP1B	-0.555901	2.94239e-57		ZBTB20	0.752462	1.31982e-31
RPN2	-0.607124	1.32604e-10		SPAG9	0.568024	8.29327e-134		GAST	-1.03013	3.84518e-39		EPB41L3	0.650711	4.88712e-46		TXNL1	0.847043	3.87783e-127		EDIL3	0.688534	4.53747e-50		ENDOD1	1.07976	1.85956e-54		RIOK3	-0.544294	1.8322e-98		MARCKSL1	-0.522953	4.42888e-62		ATP6AP2	0.804561	7.53672e-29
PNRC1	-0.502966	9.12266e-13		COX6A1	0.523852	2.25561e-144		UBE2D1	-0.546828	1.30427e-73		RPS25	0.692446	2.78083e-42		RPS7	0.986136	4.60993e-109		SERP1	0.658363	8.2149e-52		AHCYL1	1.08221	8.37594e-54		RPS26	-0.698484	9.30602e-78		PRSS3	-0.545089	2.03642e-61		ATP5MD	0.786236	2.06001e-29
RPL37	-0.760541	9.68649e-09		UQCRB	0.525374	3.48634e-143		SMIM22	-0.542529	5.5923e-75		BSG	0.671137	2.41975e-43		RRAGD	0.861008	9.31494e-125		SDCBP	0.576525	1.02159e-57		RACK1	1.20717	3.78791e-48		UQCR11	-0.66987	2.35748e-81		PLIN3	-0.517104	2.70427e-67		EPRS	0.718832	1.13411e-31
ATP5MC1	-0.626875	1.39261e-10		LRPAP1	0.530008	4.99017e-141		DHRS7	-0.624131	1.35703e-65		TMOD1	0.76935	8.43063e-38		PGRMC2	0.854888	1.67518e-124		NACA	0.569765	6.28346e-58		RPL29	1.13809	1.51644e-50		PAPPA2	-0.578497	8.90349e-95		DNAJC12	-0.619284	5.76627e-57		CFAP36	0.718947	1.3812e-31
SERPINB6	-0.508961	3.31942e-13		PPP1R15A	0.839977	4.21363e-88		TCEAL6	-0.513904	8.55326e-80		COX7B	0.727061	1.12633e-39		RPL41	1.0599	3.66222e-97		EIF3F	0.610649	7.91384e-54		LMAN1	1.21857	1.851e-46		DNAJC12	-0.708016	7.57793e-79		NR0B2	-0.508036	1.48818e-69		ABCC8	0.704156	3.47891e-32
TSNAX	-0.56661	2.89114e-12		MYDGF	0.633162	2.35201e-115		UBL5	-0.562801	1.16779e-73		MIA2	0.656756	1.4714e-42		ENDOD1	0.839174	2.29539e-122		PDK4	0.696591	5.82612e-47		NUCB2	1.2863	1.42984e-42		ISL1	-0.813289	6.05614e-69		HSPA1A	-0.977878	3.7546e-37		SYT13	0.665	6.45393e-34
RPL36AL	-0.675299	1.80909e-10		DNAJB6	0.559711	1.79437e-129		GAL	-0.761716	7.34702e-55		SSH2	0.711819	2.98853e-39		PPA1	0.93904	3.03309e-109		PFN2	0.621365	3.07166e-52		EPHX1	1.27442	1.13928e-42		SON	-0.553878	3.42479e-102		MT2A	-1.2267	4.60208e-30		ELOB	0.784375	7.98052e-29
CLGN	-0.540902	6.63772e-13		CD320	0.547012	1.90256e-132		ATP5ME	-0.569917	1.38259e-73		BTF3	0.645964	3.78894e-43		G6PC2	0.776191	8.27327e-132		DYNLT3	0.642713	2.50488e-50		UCHL1	1.37241	1.60911e-39		BMP5	-0.553365	2.56344e-103		ZNF292	-0.51392	7.6929e-73		RPS5	0.793292	1.95708e-28
DNAJC7	-0.532175	4.14941e-13		SLC7A8	0.528526	1.5155e-135		PDX1	-0.55273	1.09264e-78		NUDC	0.66982	2.60565e-41		PIGP	0.749212	3.96069e-135		COX7A2L	0.605819	4.96861e-53		FTH1	1.31849	1.98078e-40		ATP5MPL	-0.626054	2.07557e-91		AKR1C3	-0.600744	3.18747e-63		PON3	0.740313	5.07379e-30
SSR1	-0.527019	3.11694e-13		SSR2	0.562153	2.07276e-127		NDUFA11	-0.600311	2.50268e-76		NDUFA1	0.794806	1.76312e-34		SERP1	0.945863	5.29914e-107		PDX1	0.694253	8.84149e-46		SLC25A3	1.28136	1.41308e-41		RGCC	-0.703876	9.69563e-82		ACADVL	-0.536909	1.43786e-73		MT-ND2	0.841515	3.31149e-26
SLTM	-0.571411	2.62128e-12		MANF	0.580778	1.95401e-121		NDUFB2	-0.61805	8.7614e-75		SSR4	0.632799	4.24978e-43		CLDN4	0.703489	2.7501e-143		MT-ND1	0.651833	1.51731e-48		MAFB	1.44253	9.58065e-37		RPS25	-0.615439	1.85325e-93		ABHD14A	-0.551457	9.7972e-74		SEC61G	0.773997	2.11857e-28
TRAPPC1	-0.533648	2.36864e-13		PPA1	0.503032	2.25234e-139		MDK	-0.631363	1.2147e-73		RBM3	0.664043	7.63511e-41		ALG5	0.893198	3.46693e-112		CIRBP	0.663617	2.90827e-47		NPM1	1.12453	2.56245e-46		SYT1	-0.6695	1.70301e-87		NUDT14	-0.583682	5.63345e-70		GOLGA2	0.740595	1.71289e-29
PTS	-0.550624	5.5204e-13		MRPL18	0.582594	3.15056e-119		LIMS1	-0.561013	1.17185e-83		RCAN2	0.681571	1.7631e-39		OST4	0.922293	4.93527e-108		C4orf3	0.588734	7.03878e-53		TPT1	1.24401	1.58535e-41		DAD1	-0.632472	5.44678e-93		DSP	-0.590424	1.36866e-71		RPL28	0.830114	8.62674e-26
AES	-0.608793	4.98139e-12		DAPK2	0.503548	1.11445e-137		SLIRP	-0.596462	3.68547e-79		LAPTM4B	0.882445	1.56722e-30		SSR3	0.943066	1.25066e-105		CALR	0.725699	1.11565e-42		CTSB	1.12149	8.28863e-46		BEX2	-0.617353	7.33569e-96		EMP2	-0.523053	8.47163e-88		UBL5	0.721243	2.28135e-29
AC026979.2	-0.510174	3.18071e-14		DYNLT1	0.529711	2.05862e-130		MRPL52	-0.526993	1.93004e-92		RPL18	0.600773	2.09808e-44		EEF1B2	0.97505	3.91622e-102		TSPYL2	0.637956	2.09102e-48		APP	1.13211	3.67679e-45		RHOC	-0.500597	9.84385e-119		EIF1B	-0.526323	1.39334e-88		TUBA1A	0.809704	7.78176e-26
MANF	-0.724743	2.54156e-10		CHID1	0.529499	7.70347e-130		BCLAF1	-0.570599	1.69012e-85		RPL24	0.592931	7.92957e-45		DEUP1	0.765783	9.90909e-129		NAP1L1	0.591744	5.37308e-52		EIF3E	1.11229	1.8917e-45		MAP9	-0.613072	2.29849e-98		MGLL	-0.696987	4.7938e-71		LRRIQ1	0.635151	1.73664e-32
PLEKHA3	-0.502808	1.42298e-14		BTG1	0.664754	2.58815e-102		MAGEF1	-0.548076	4.95197e-92		RPL18A	0.597959	2.118e-44		SF3B5	0.852758	6.32932e-114		PPA1	0.59738	2.78567e-51		RGS16	1.45208	9.43518e-35		ODC1	-0.656625	4.04622e-92		PDLIM1	-0.51292	4.55722e-97		SEC24D	0.646152	8.67506e-32
SELENOS	-0.611697	4.02624e-12		CYCS	0.55836	4.87184e-121		CASR	-0.682813	2.70585e-75		PDK4	2.49323	4.57658e-11		SDF2L1	1.00185	1.91905e-96		ATP1B1	0.679197	4.75006e-45		NDUFB4	1.1635	4.88738e-43		RPS8	-0.599199	4.84276e-101		HPN	-0.515996	5.09915e-98		GCH1	0.629794	5.95598e-32
PLOD2	-0.608668	3.33804e-12		SLC39A1	0.515736	1.30357e-130		NR0B1	-0.553751	5.80691e-93		HNRNPA1	0.717792	1.47381e-36		ANAPC16	0.861979	6.59393e-112		GOLGA7B	0.544531	9.21282e-56		TPPP3	1.11146	6.40466e-45		EIF4A2	-0.698833	4.09103e-87		MACROD2	-0.609936	5.16859e-86		IK	0.649533	5.87209e-31
CHCHD5	-0.502353	6.03481e-15		PHACTR2	0.502414	3.31126e-133		S100A11	-0.683643	3.23969e-76		UQCRB	0.710295	8.52944e-37		DDIT3	1.08297	6.73602e-89		SOD2	0.715982	3.26648e-42		ISCU	1.12549	7.30566e-44		FAM81B	-0.578157	4.64236e-106		HSPA5	-0.78301	5.50649e-68		NDUFC1	0.750129	9.456e-26
LAMTOR1	-0.64398	7.89645e-12		TAGLN2	0.558272	1.76063e-119		HMGB1	-0.619193	1.89225e-84		SLC7A8	0.707278	8.29894e-37		PTGES3	0.87736	2.11845e-109		C1QL1	0.658122	7.7567e-46		NUDT3	1.1672	3.2071e-42		PPDPF	-0.651584	1.19713e-96		BAALC	-0.511484	7.85222e-105		VMP1	0.69737	1.613e-27
SURF1	-0.511994	5.33828e-15		CD46	0.525616	2.0102e-126		PRKACB	-0.520356	1.55883e-100		HMGB3	0.678882	2.66245e-38		KDELR1	0.902169	4.79339e-106		HIGD1A	0.651944	5.73455e-46		RPS5	1.13391	5.90498e-43		MT-ND6	-0.660891	9.88702e-97		DIRAS3	-0.671014	2.86767e-82		SLIRP	0.763875	5.23626e-25
CFAP36	-0.544159	3.36979e-14		TMEM54	0.535581	1.39285e-123		RASSF6	-0.571877	4.8033e-93		TTC3	0.659936	2.43515e-39		DYNLT3	0.911492	8.05826e-105		P4HB	0.637905	9.94846e-47		RPL9	1.12641	6.0154e-42		JUND	-0.782049	3.54243e-82		HSPB1	-1.02988	2.21304e-54		C14orf132	0.600054	1.58395e-31
CXXC5	-0.622356	1.57408e-12		DPP7	0.502441	9.30502e-130		MT1F	-0.569871	1.32453e-94		CD63	0.719731	7.03153e-36		PGRMC1	0.825856	4.1168e-115		TMOD1	0.714376	1.05772e-41		KCNK3	0.999003	3.49919e-47		UBL5	-0.612786	7.39665e-105		DHRS3	-0.56212	1.275e-99		IER3	1.17087	3.04987e-16
GTF3A	-0.546793	3.42386e-14		SH3GLB1	0.550728	2.8723e-118		SYT13	-0.535193	5.40296e-101		ATP2B1	0.640704	5.4275e-40		XBP1	0.928671	3.31428e-102		PGRMC2	0.57788	5.42592e-51		DAD1	1.14162	4.8853e-41		RBM39	-0.641092	3.94745e-102		VAMP5	-0.57042	2.94342e-98		MAL2	0.633894	2.47707e-29
PDCD5	-0.558132	6.28191e-14		EIF1B	0.608507	1.8495e-103		MAL2	-0.555571	6.34807e-98		VEGFA	0.665817	1.70999e-38		C9orf135	0.725745	1.56029e-130		NOP53	0.576189	5.04469e-51		TCEA1	1.11799	1.73122e-41		SLC17A6	-0.577826	1.79139e-113		ANK3	-0.617359	3.2394e-91		SLC30A8	0.776419	4.54928e-24
SSBP1	-0.548484	2.86336e-14		COX7B	0.529014	8.00305e-119		RBBP8	-0.506649	1.4121e-107		PCDH17	0.671631	4.72458e-38		GAD2	1.14002	3.07265e-82		ZFAS1	0.63886	5.72959e-46		RPL8	1.08751	5.1066e-42		RPL34	-0.636822	2.02269e-103		ECH1	-0.595653	1.12005e-97		CRIP2	0.619409	6.22472e-30
HMOX1	-0.55688	2.90164e-14		VEGFA	0.536822	2.87567e-116		LARP6	-0.598342	3.82353e-93		SIL1	0.72215	2.92013e-35		PARVB	0.67595	1.69551e-137		EMC3	0.586482	1.28997e-49		ZCRB1	1.11895	8.0302e-41		IFI27L2	-0.695724	4.97677e-95		FAM213A	-0.587096	4.28715e-100		NPM1	0.702678	2.6984e-26
CRELD2	-0.592804	1.80054e-13		PFDN2	0.541746	5.17418e-113		RNASEH2C	-0.621864	1.21398e-94		RAC1	0.63904	3.03466e-39		PFDN5	0.941487	2.0205e-98		RETREG1	0.581867	7.28177e-50		HABP4	1.00824	7.58606e-45		SNRPG	-0.593372	1.93569e-111		SETX	-0.722237	1.54273e-81		SNRPE	0.669323	3.19077e-27
ARL3	-0.525772	2.89718e-15		STX3	0.556973	9.1577e-109		NPW	-0.646589	4.53231e-91		GOLGA4	0.618362	2.26721e-40		RPS8	0.983192	3.18715e-94		OTULINL	0.541755	5.21241e-53		KCNK1	1.06556	1.94239e-42		HIST1H4C	-0.674238	1.47447e-98		KRT18	-0.600751	2.48841e-98		SMIM5	0.539807	3.94808e-33
TMEM205	-0.526675	2.82717e-15		NMB	0.511834	1.08602e-117		ATP5IF1	-0.605306	2.31135e-97		SLC22A17	0.691066	8.30784e-36		MORF4L2	0.865174	2.39921e-106		GDE1	0.596862	8.93392e-48		DNAJB9	1.20911	1.05278e-36		FAM102A	-0.576446	3.02136e-115		DAB2	-0.589171	9.55834e-101		C9orf135	0.606552	1.79946e-29
DEPP1	-0.782626	1.22357e-10		CPE	0.516649	3.01805e-116		BTG3	-0.661333	1.81125e-89		CD44	0.704347	4.38694e-35		HIST1H4C	0.977109	6.40203e-94		ID4	0.642425	2.50726e-44		CPNE3	1.05836	8.11314e-42		RPL35A	-0.657995	2.17534e-103		MTUS1	-0.766973	1.05117e-78		SVIP	0.747007	4.80638e-23
UBXN4	-0.523026	1.22934e-15		TPM4	0.658947	3.11617e-90		DSTN	-0.593336	3.76663e-101		ANKRD12	0.685657	9.12226e-36		FAM162A	0.86723	1.26204e-105		NAA20	0.586233	2.01473e-48		TMED10	1.11446	3.29882e-39		RPL35	-0.619409	2.48916e-111		WBP2	-0.567025	7.1422e-107		DBI	0.746664	7.59601e-23
RPS6	-0.722812	1.58065e-11		RPL22L1	0.564098	4.02719e-105		FOS	-0.968083	9.12911e-63		CLGN	0.633947	1.7771e-38		CDKN1C	0.704056	1.19196e-129		IGFBP7	0.756619	1.60836e-37		NPTX2	1.23601	2.75633e-35		C4orf48	-0.718155	2.67286e-96		SCAND1	-0.544142	1.59142e-112		ARG2	0.637742	2.0656e-26
HSD17B12	-0.603312	1.04858e-13		ZNF555	0.557244	6.42412e-106		DYNLL1	-0.647206	1.28815e-93		SMIM24	0.672761	6.5324e-36		PCP4	1.03377	3.76184e-88		HINT1	0.605981	2.64589e-46		PDX1	1.13905	5.83237e-38		RPL36	-0.658824	3.03862e-105		ANG	-0.608131	6.57651e-102		TIMP1	0.832208	4.1587e-20
VDAC3	-0.50541	2.91705e-16		SDF2L1	0.519734	4.28973e-111		CACNA2D1	-0.554095	6.65941e-110		SURF2	0.628124	2.29334e-38		PDIA6	0.976489	5.32267e-93		BACE2	0.536968	5.71131e-52		RPL15	1.14251	2.95628e-37		CD68	-0.566937	1.88956e-124		IMPA2	-0.534838	2.84958e-119		EPB41L3	0.562631	2.63731e-29
PCP4	-0.684234	2.61094e-12		SIL1	0.543523	5.34756e-106		SMIM6	-0.67769	9.37036e-91		EIF3F	0.660308	2.13063e-36		TSPAN1	0.844846	4.91094e-107		RPS18	0.602318	3.21198e-46		ADGRG1	0.973171	1.53744e-43		UQCRB	-0.65789	8.19062e-109		TAGLN2	-0.639055	2.08877e-100		ARFGEF3	0.65687	9.77083e-25
PITHD1	-0.616604	7.07558e-14		COTL1	0.503952	7.09029e-114		SRP14	-0.575687	2.59905e-107		APP	0.614148	3.76061e-38		BACE2	0.694514	1.99424e-129		ATP6AP2	0.608573	3.61373e-45		NKX2-2	1.1674	2.79996e-36		NDUFB4	-0.660879	1.6709e-108		NAV2	-0.543451	4.75261e-119		SNRPG	0.636178	3.60179e-25
EIF3G	-0.537343	5.75843e-16		RSAD2	0.767366	4.98282e-75		GNAS	-0.848316	3.38926e-73		TRIB3	0.645415	3.86508e-36		SOD3	0.674783	4.37928e-133		JAK1	0.572124	6.60384e-48		RAB3IP	1.05853	2.30443e-39		NDUFB2	-0.644235	2.07519e-111		MAP1LC3B	-0.635598	2.73151e-102		RGS9	0.598444	1.81448e-26
THUMPD3	-0.501533	2.83102e-17		ARPP19	0.519481	7.97564e-109		TTC3	-0.654807	7.20106e-95		ERO1B	0.670927	2.0815e-34		REEP5	0.944222	4.90056e-95		CCNB1IP1	0.543477	2.47482e-50		RPS15	1.13683	1.34273e-36		HIGD1A	-0.592985	2.18281e-124		FKBP1B	-0.571742	4.32916e-115		SON	0.620327	1.6751e-25
ZBTB8OS	-0.523481	8.3609e-17		DYNLT3	0.542513	3.20762e-104		FILIP1L	-0.662344	1.04451e-95		LMAN1	0.713694	7.22268e-32		ERP29	0.954087	2.63497e-93		SLC7A2	0.658969	2.8358e-41		CANX	1.02728	2.20146e-40		RPL32	-0.607143	9.86592e-123		FGF14	-0.607067	1.43015e-110		JUND	0.759924	7.11472e-21
AHI1	-0.621603	1.88944e-14		PLEKHA1	0.529504	1.76186e-106		NSG1	-0.562566	1.36971e-112		HEBP2	0.672684	1.05684e-33		MT-ATP8	0.907699	1.23686e-96		SARS	0.575995	6.17096e-46		SLTM	1.05976	3.72499e-39		ATP5MD	-0.681038	7.20183e-110		RBP1	-0.647326	8.76586e-104		RPL7	0.731488	2.30438e-21
TMEM258	-0.637936	2.69819e-14		AC095055.1	0.50026	5.996e-111		SLC38A1	-0.887683	1.47072e-73		RPL19	0.543644	2.29018e-41		TMEM37	0.72454	8.83019e-121		PITHD1	0.59466	1.71616e-44		SYT7	0.985774	6.61797e-42		FAM3B	-0.508402	3.99199e-147		LDHA	-0.921361	8.1766e-78		NDUFB1	0.683672	1.31759e-22
EIF4EBP1	-0.507559	7.28009e-18		ZFP36	0.558922	3.8685e-99		LMO2	-0.70403	7.77504e-95		ACTG1	0.845415	1.2452e-26		RPS25	0.989858	2.95606e-88		TMBIM6	0.608373	1.74681e-43		ANAPC16	1.01148	1.03287e-40		CASR	-0.546852	2.21333e-138		SELENOW	-0.623371	1.71306e-116		AQP3	1.48155	8.00889e-11
NOP53	-0.572681	5.6322e-16		RBM39	0.546834	1.43927e-100		ODC1	-0.707392	3.33655e-95		VAMP2	0.62735	3.34906e-35		DNAJB1	0.840211	4.35413e-103		EIF3E	0.577365	2.38609e-45		WLS	1.12643	4.07172e-36		QDPR	-0.74128	2.17288e-104		TMEM45B	-0.720014	1.74287e-101		ATP5IF1	0.714325	1.98227e-21
PARL	-0.540377	4.55179e-17		RETREG1	0.513464	1.12929e-104		SCN1B	-0.635844	1.77477e-106		PSAP	0.591704	3.41833e-37		SELENOS	0.903545	2.13902e-95		PCNP	0.571406	1.42989e-45		PLK2	1.26388	3.03518e-32		MT-CO3	-0.724922	5.53789e-108		BACE2	-0.61901	4.65833e-119		SCG2	0.988562	1.12226e-15
ORMDL1	-0.602385	1.83096e-15		SEM1	0.511198	1.91612e-104		BAIAP3	-0.558127	5.84615e-123		NUCB1	0.645698	1.95872e-33		DEPP1	1.1949	7.03001e-72		DNAJB9	0.679438	2.14112e-38		C14orf132	0.905915	1.48827e-44		RPS15A	-0.681896	7.61372e-115		RAB11FIP1	-0.747572	1.52001e-99		CHD5	0.542983	1.05865e-27
RTN3	-0.536725	1.96888e-17		SQSTM1	0.549169	3.48221e-97		CNP	-0.66567	7.78741e-104		EIF3L	0.643875	5.05841e-33		HSPA8	0.990958	6.84795e-86		TCP1	0.546609	1.94437e-47		LIMCH1	1.05321	3.22836e-38		CHCHD2	-0.621389	2.09991e-126		CXADR	-0.547095	1.52436e-136		UPF3A	0.654585	6.04257e-23
MPHOSPH8	-0.520948	5.15611e-18		SRSF5	0.529039	7.63875e-99		C9orf135	-0.614756	7.90066e-115		HSPE1	0.685811	4.79125e-31		FTH1	1.09015	4.43901e-78		YWHAQ	0.594744	2.03522e-43		LMO2	1.35857	1.59924e-29		ATP5ME	-0.663159	2.47081e-119		TM4SF4	-1.12166	3.87274e-67		TKT	0.666401	1.72462e-22
TERF2IP	-0.582866	3.44979e-16		C11orf53	0.719001	7.41048e-73		TNFRSF12A	-0.971373	5.35753e-74		GADD45G	0.807205	1.76186e-26		RPL27A	0.926846	1.29317e-91		MTRNR2L12	0.607855	2.61544e-42		CFAP36	1.00125	1.64784e-39		C1QL1	-0.591779	3.25199e-134		TMEM176B	-0.648102	2.87726e-120		RPL19	0.679848	6.26968e-22
EGR1	-0.564065	1.03729e-16		LMAN1	0.526394	2.46438e-98		GPX4	-0.628285	2.5923e-115		ATP6V0D1	0.646039	1.7145e-32		DNAJC12	1.04803	8.68173e-81		RPL10	0.607118	3.67281e-42		STXBP1	1.05311	1.40652e-37		SCN1B	-0.650451	1.12343e-123		NIPSNAP1	-0.608979	4.85569e-130		CCDC181	0.522662	2.68849e-28
SCOC	-0.566549	7.34698e-17		ELF3	0.621301	2.20296e-80		MCC	-0.574732	3.74314e-126		SPART	0.586294	9.99457e-36		DSP	0.92658	3.82208e-91		CMPK1	0.549423	1.20506e-45		RPL10A	1.18798	9.19164e-33		BCHE	-0.574695	6.85765e-140		HLA-C	-0.670528	7.23986e-120		RPL26	0.820481	2.91057e-18
TCEAL3	-0.593103	3.00897e-16		ATP5MD	0.503353	8.30259e-95		IFI27L2	-0.727957	2.92842e-102		SPINT2	0.731173	1.23466e-28		RPS16	0.944199	6.18463e-86		PHACTR2	0.589797	2.60707e-42		CADPS	1.037	2.10055e-37		CXADR	-0.550843	4.22036e-149		TRNP1	-0.570801	4.68396e-141		EXPH5	0.597486	1.01852e-24
RNF6	-0.503473	4.85774e-19		FAP	1.02916	7.2663e-46		DAPL1	-0.871117	7.37084e-87		RPL23A	0.633103	7.96696e-33		FXR1	0.787812	1.45965e-102		MANF	0.720621	1.59613e-34		PLOD2	1.14075	1.21374e-33		RPL31	-0.659218	1.23175e-126		WFDC2	-0.639524	8.23028e-128		MCC	0.534251	2.36238e-27
ZCRB1	-0.627806	2.00087e-15		SERINC2	0.502068	4.75129e-92		TCEAL2	-0.763772	8.437e-102		HSPA4	0.641448	3.12156e-32		ABHD3	0.625332	3.50431e-128		RAB3IP	0.602055	4.67573e-41		HIGD1A	1.06842	1.04426e-35		RPL22L1	-0.640675	6.99358e-132		CD82	-0.59538	1.84513e-137		NAP1L1	0.674275	9.66578e-22
YWHAQ	-0.648656	3.73179e-15		KLF6	0.558167	2.70595e-82		CXADR	-0.624968	5.17971e-126		IL6ST	0.665688	5.13769e-31		RPS28	1.00865	1.04408e-79		ZNF91	0.552808	2.56554e-44		GOLGA2	1.02173	8.62382e-37		EDN3	-0.800953	7.60259e-107		RIOK3	-0.673606	1.49695e-122		LCORL	0.52756	1.51879e-27
STUB1	-0.57501	3.57914e-17		CALY	0.568101	1.10164e-79		RGCC	-0.79911	1.03338e-98		FAM81B	0.607217	7.09329e-34		APLP2	0.880202	3.70016e-91		MYCBP2	0.555197	6.31475e-44		RPL13A	1.05822	1.68278e-35		NSG1	-0.532433	9.31524e-161		PLA2G16	-0.612983	1.39077e-135		LMNA	0.678207	1.49286e-21
SMIM4	-0.562071	7.55428e-18		RSRC2	0.525921	1.62775e-85		TSTD1	-0.70772	2.11573e-111		PPP2R2B	0.66815	1.04967e-30		SPAG9	0.764223	1.07874e-104		ADM	0.560236	2.06085e-43		PHACTR2	1.34997	6.07735e-28		NUDC	-0.660779	1.23e-130		HIST1H1C	-1.0216	3.53464e-86		DAD1	0.705972	1.09793e-20
NORAD	-0.638393	6.6642e-16		NEAT1	0.788064	1.55626e-49		MTPN	-0.653291	7.17017e-125		EIF1	0.691052	1.09464e-29		RPS27	1.02226	2.39755e-78		TCEA1	0.571864	1.47702e-41		DHRS7	1.12712	5.30765e-33		H3F3B	-0.78337	4.62405e-112		SERPINA1	-1.73959	4.51214e-51		PHACTR2	0.760173	3.7726e-19
ATP6V1D	-0.514758	1.2454e-19		KCNMA1	0.555209	3.13306e-69		LEPR	-0.738835	1.81857e-112		CNTN1	0.67879	4.52563e-30		TGFBR3	0.69617	1.13799e-114		MAN1A2	0.553535	7.96385e-43		SARS	1.03157	1.06271e-35		PRDX5	-0.730645	7.56794e-122		PKIB	-0.721041	4.23298e-124		CIRBP	0.914448	5.67676e-16
PTMA	-0.629249	2.7638e-16		HIST1H1E	0.503405	4.91484e-76		SELENOW	-0.675427	2.27245e-123		RPL29	0.57423	2.5e-35		GNG4	1.02853	3.98957e-77		RAB3B	0.708195	4.67395e-33		TSPAN13	0.989364	5.82757e-37		COX17	-0.713198	4.86658e-125		ETFB	-0.64822	1.344e-142		ZFAS1	0.760204	5.23499e-19
HAGH	-0.516866	8.55658e-20		SSX2IP	0.541332	2.55658e-69		NECTIN3	-0.637374	1.00573e-131		RPS23	0.609966	8.96858e-33		HIST3H2A	0.675155	8.66832e-117		FXR1	0.528166	5.21752e-44		CCDC47	0.972975	1.75046e-37		RPS23	-0.67265	2.53603e-133		SDC2	-0.623018	6.59696e-149		LEPR	0.750578	3.1922e-19
OST4	-0.625526	1.7048e-16		COX7A1	0.571753	5.4269e-64		ARID5B	-0.828672	5.28228e-103		EPB41L4A-AS1	0.642479	4.11067e-31		PCNP	0.833003	1.40031e-94		SCARB2	0.65551	9.95138e-35		PFN2	1.04577	7.16704e-35		RPL26	-0.738447	5.99213e-123		PLAC8	-0.623631	2.54861e-150		MLF1	0.597996	1.15674e-23
C15orf40	-0.546577	5.70811e-19		AGT	0.608964	3.88503e-58		DDAH2	-0.633967	3.75646e-136		UQCR11	0.740466	1.39653e-26		CD14	1.01173	1.55682e-77		STAT3	0.554273	9.52265e-41		EIF3L	1.05135	4.02076e-34		TOMM7	-0.710069	1.99701e-128		PAPSS2	-0.877037	4.79601e-109		CELF4	0.532104	1.83265e-26
OTULINL	-0.508003	2.26786e-20		TXNRD1	0.532189	1.33608e-65		PPDPF	-0.766779	2.62599e-113		PCP4	0.684789	1.47814e-28		CD9	0.852785	8.47895e-92		PLEKHA1	0.572726	3.91097e-39		UBA52	1.08374	4.07331e-33		FAU	-0.662679	3.32227e-139		CLU	-0.611053	4.0182e-157		RCAN3	0.603878	3.69642e-23
SYT4	-0.57319	3.39246e-18		FXYD3	0.537543	2.09953e-50		ANXA5	-0.76944	1.35759e-113		HNRNPD	0.564969	2.62242e-34		EIF1	0.977113	3.07073e-79		PDZD8	0.547206	8.49539e-41		C12orf10	1.05059	1.30676e-33		HSPD1	-0.731458	3.74993e-129		BCAM	-0.752339	5.54745e-128		SLC25A5	0.709355	8.33804e-20
ARF4	-0.617049	5.35927e-17		HSPA6	2.88262	1.36914e-09		TSHZ2	-0.901472	4.92072e-98		FAM135A	0.590145	1.05497e-32		MIR200CHG	0.719013	5.16525e-106		EI24	0.553617	3.52625e-40		CPE	1.317	7.20363e-27		MCC	-0.562042	2.2341e-169		FKBP2	-0.738033	9.71611e-139		MEAF6	0.669727	1.36597e-20
PSMB7	-0.612305	3.00929e-17		ANXA2	0.500461	2.74585e-41		PPP1R14B	-0.752769	1.28297e-121		ATP5F1B	0.606412	7.84565e-32		SRPRA	0.829491	5.62106e-92		MT-ND6	0.601592	5.50888e-37		STIM2	0.939081	2.84074e-37		HSPE1	-0.732646	1.98573e-132		AGT	-0.910942	6.63429e-120		ERLEC1	0.694155	2.3897e-19
G3BP2	-0.55037	1.85607e-19		AGPAT5	0.521293	5.53805e-39		BEX2	-0.692987	6.80781e-137		PPIB	0.658135	2.4092e-29		KCNMA1	1.06257	9.89355e-72		RPLP0	0.577395	2.04575e-38		MPP1	0.896149	1.1047e-38		OSTC	-0.713565	4.65635e-137		FCGRT	-0.674362	5.97955e-164		ROMO1	0.666051	1.07237e-19
PSMG4	-0.506216	4.22898e-21		CRH	0.612184	5.82753e-25		DUSP26	-0.70438	1.16553e-136		TMBIM6	0.641208	2.0414e-29		GJD2	0.891872	2.62925e-85		LIMCH1	0.586087	8.32269e-38		CXXC5	1.07342	3.04123e-32		SSR4	-0.736281	3.25679e-134		SLC38A1	-0.680062	2.91277e-163		EIF4B	0.684597	4.80805e-19
COX14	-0.651871	1.11572e-16		ATF3	0.519405	1.03533e-27		EHF	-0.716919	3.06394e-135		ATP5MG	0.654683	2.42386e-28		RPLP0	0.912387	9.5532e-83		STXBP1	0.568776	9.83706e-39		CBX1	0.823839	9.80961e-42		BCLAF1	-0.709126	2.47531e-140		CPM	-0.862764	1.00553e-131		COX6B1	0.679976	3.80015e-19
CLIP1	-0.552593	1.27836e-19		GADD45B	0.502764	5.86972e-13		BMP5	-0.808001	4.31164e-120		MORF4L1	0.605865	1.59089e-30		COX7A2	0.941816	8.40045e-80		DNAJC3	0.582795	2.39163e-37		NEFM	1.17489	1.77584e-29		SRRM1	-0.658841	1.21118e-152		TTR	-0.920963	5.09308e-125		QSOX1	0.58621	7.38163e-22
RPS10	-0.687512	6.23577e-16		POPDC3	0.581131	1.37423e-09		CD24	-0.7642	2.1959e-127		COTL1	0.614579	1.83673e-29		NPM1	0.869757	1.58316e-85		CCPG1	0.553964	3.21804e-39		SPCS1	1.06873	3.51012e-32		HLA-B	-0.83155	3.88139e-121		PEMT	-0.852986	1.04322e-136		LAPTM4A	0.677876	8.5554e-19
C4orf3	-0.57799	6.18279e-19		DPP4	0.51503	4.1823e-09		SVIP	-0.735153	4.47899e-133		HPS1	0.577852	2.80454e-31		RPL29	0.8913	7.34311e-83		FUCA2	0.547551	2.39439e-39		SIL1	0.993274	3.86833e-34		C1D	-0.663361	1.71135e-154		QDPR	-0.845491	1.0877e-139		MAP3K13	0.615036	1.52746e-20
FKBP1A	-0.543989	2.75549e-20		CALB1	-0.507282	9.08422e-32		ISL1	-0.970748	2.57674e-101		GCH1	0.551269	1.10517e-32		MRPS21	0.827437	9.32805e-89		PSMC5	0.555339	1.19042e-38		SEC63	0.986542	3.08053e-34		HHEX	-1.52917	1.14861e-67		CDHR5	-0.799469	4.36248e-154		IFT20	0.530436	2.99677e-23
NHP2	-0.542303	1.24312e-20		IER3	-0.60366	3.45177e-39		THSD7A	-0.814829	5.93588e-126		ALDH1A1	0.95882	8.16491e-19		C12orf75	1.00092	1.43713e-72		ANP32E	0.537157	9.68847e-40		STRAP	1.06805	1.20287e-31		RPS28	-0.715823	4.61024e-150		ENPP2	-0.861125	2.12014e-143		NME1	0.530422	1.25386e-22
TMEM30A	-0.527774	2.98634e-21		TM4SF1	-0.546277	5.85684e-49		RHOBTB3	-0.936533	1.22253e-112		MT-ND3	0.817816	7.55879e-22		ARL6IP5	0.817114	2.02996e-88		PSMB1	0.583509	1.57545e-36		TMA7	1.17848	1.48758e-28		RPL3	-0.766696	5.10817e-141		C2orf54	-1.36485	5.94131e-93		TMED10	0.670535	6.23991e-18
MAPRE3	-0.508929	4.76974e-22		ID2	-0.54047	1.80658e-61		TLE1	-0.730872	1.74391e-149		PDZD8	0.591412	1.00377e-29		BRD7	0.79271	6.72257e-91		RBCK1	0.556228	2.95267e-38		ALKBH7	0.964828	1.34407e-34		CADM1	-0.777854	1.37298e-142		TFF3	-0.89771	1.4224e-145		HMGB1	0.720927	1.33746e-16
UFC1	-0.576874	1.49529e-19		SOD2	-0.531564	1.53398e-63		VMP1	-0.754041	6.63845e-146		GNG5	0.609195	1.41771e-28		PJA2	0.768498	1.23918e-93		RPL37	0.597963	1.70502e-35		PHTF2	0.870805	4.69541e-38		DDAH2	-0.635958	8.56727e-181		HLA-E	-0.961741	1.97649e-137		HIST1H4C	0.663587	6.68334e-18
RPS12	-0.771051	7.43886e-15		AGTR1	-0.564112	2.98367e-72		UNC5B	-1.05051	1.32398e-107		ARMCX1	0.660561	2.08928e-26		ATP6V0B	0.947897	4.75913e-76		CTSB	0.57416	8.60169e-37		RPL18A	1.04789	2.91697e-31		PPP1R14B	-0.778354	1.50871e-149		EPCAM	-0.671412	1.87991e-203		MRPL33	0.607444	2.04449e-19
SCD	-0.572964	5.59807e-20		KCNG1	-0.639516	5.26616e-65		PCLO	-0.734847	1.32375e-153		ATP5F1D	0.592049	3.97785e-29		KIF1A	0.962117	6.39841e-75		PGK1	0.639646	4.56268e-33		ILF3-DT	1.12309	5.76875e-29		LEPR	-0.744557	8.72313e-158		EFNA1	-0.818132	2.76956e-169		MAFB	0.606054	3.40994e-19
OCIAD1	-0.609428	7.44063e-19		GREM1	-0.724562	1.36977e-63		CADPS	-0.868268	2.17357e-136		PAM	0.678854	3.64372e-25		MORF4L1	0.846804	6.37713e-85		RACK1	0.571546	8.2839e-37		PFKFB2	0.841132	2.26876e-38		RPS19	-0.743015	1.25447e-159		SERPINB6	-0.766245	3.53261e-183		ANP32E	0.600268	2.71001e-19
AP2B1	-0.513687	3.08464e-22		C11orf96	-0.554289	2.81373e-85		TOMM7	-0.779899	4.19783e-159		UQCRQ	0.724519	1.51142e-23		PTPRN	0.998177	6.6511e-72		NDUFA4	0.590509	1.77386e-35		COX7A2L	1.02615	2.12602e-31		UQCC2	-0.728887	2.09982e-163		AK5	-0.854963	4.19709e-178		COMMD6	0.631575	3.83896e-18
NDFIP1	-0.642196	5.79565e-18		ANXA5	-0.524067	4.09846e-96		TFPI	-0.899667	2.078e-139		CCT6A	0.552137	2.92726e-30		TMF1	0.796345	1.54925e-89		SLC25A3	0.610967	3.09188e-34		SCGN	1.10859	1.56988e-28		RPL36AL	-0.703775	2.55605e-173		EFHD2	-0.855306	9.32547e-182		RPL29	0.645747	1.11039e-17
PPP1R2	-0.53629	1.13522e-21		TUBA1A	-0.576224	3.03249e-88		MT2A	-1.83304	9.82067e-72		GRINA	0.557782	6.71399e-30		UQCRQ	1.02525	1.04399e-69		FUCA1	0.521153	3.8075e-39		RPS3A	1.08083	3.25041e-29		RPL37A	-0.750627	2.47962e-168		S100A6	-1.01974	1.59013e-155		ATP5MF	0.644811	1.1607e-17
NDUFA2	-0.59181	9.52412e-20		PCDH9	-0.533596	6.29205e-96		EDN3	-0.963996	8.31919e-145		INS	4.03108	9.59781e-05		ENPP2	0.858253	1.10687e-82		ALG5	0.551733	5.45857e-37		C1QL1	1.3082	3.47768e-24		SLC25A5	-0.780516	2.63733e-162		DEFB1	-1.4372	4.87223e-116		SCGN	0.678433	9.10122e-17
FBXO7	-0.543552	1.81151e-21		LY6H	-0.514208	5.41468e-104		DIRAS3	-0.808818	7.41216e-178		KCNK3	0.514791	3.58641e-32		ABCC8	0.957127	1.24876e-73		MTERF4	0.503794	3.11759e-40		KIF21A	1.02479	1.5437e-30		MTPN	-0.717387	4.89859e-178		AZGP1	-1.18048	3.5327e-155		XRCC5	0.618157	3.29414e-18
RPS27L	-0.549619	1.93658e-21		HPGD	-0.586909	9.94164e-92		MAP9	-0.811249	5.75968e-178		TNFSF10	0.668699	9.10858e-25		PSMA1	0.789998	5.87345e-89		STIM2	0.53834	2.63206e-37		DNAJC3	1.06904	6.02864e-29		RPL38	-0.780154	6.67333e-164		HLA-A	-0.769642	2.19301e-250		METTL9	0.593134	6.86184e-19
TNFRSF12A	-0.840851	1.67385e-14		CDKN1A	-0.568831	2.83671e-95		SORL1	-0.808818	2.3984e-191		RACK1	0.593163	1.25437e-27		TMED10	0.889428	2.14791e-78		RPL4	0.593836	8.55905e-34		MYCBP2	0.931742	1.43462e-32		MT2A	-1.59193	5.32532e-82		CD9	-1.19176	4.47709e-179		SLC36A4	0.64051	1.56862e-17
DYNLL1	-0.629083	2.72242e-19		GAD2	-0.512577	3.38745e-109		GABRB3	-0.829684	2.08789e-195		COX7A2L	0.603886	1.82447e-26		COX6C	0.99687	6.71329e-70		MIR200CHG	0.501428	1.881e-39		ATP5MC2	1.0324	1.93346e-29		NECTIN3	-0.698948	2.68216e-198		H2AFJ	-0.940173	2.21366e-227		CBX5	0.573073	1.7625e-19
PTGS2	-0.669739	3.14493e-18		IL1RAP	-0.609614	1.38842e-98		HHEX	-1.52126	8.80847e-109		SPAG9	0.569818	6.08499e-28		SPCS2	0.871344	1.07271e-79		GUK1	0.562746	3.70026e-35		KCNMA1	1.219	6.577e-25		SEC61G	-0.811917	1.13074e-172		FXYD3	-1.20717	7.70679e-178		GSN	0.556535	4.89831e-20
COMTD1	-0.533313	7.49293e-23		PRG4	-0.592141	9.09847e-102		BEX1	-0.931507	2.65699e-177		EEF1A1	0.606791	3.97136e-26		SREBF1	0.612571	6.86699e-113		PPP2CB	0.52259	1.01505e-37		YBX1	1.05406	1.51215e-28		PCSK1	-1.16251	2.32438e-122		FAM3B	-0.905654	1.68229e-244		DCAF13	0.577775	2.65433e-19
PIN1	-0.618124	6.91652e-20		PAX6	-0.566443	1.54715e-106		RPL23	-0.813979	1.40893e-211		PHF1	0.559202	3.2589e-28		ICA1	0.733434	4.56873e-93		OAZ1	0.600386	7.04827e-33		GJD2	1.02747	3.15672e-29		CD63	-0.8753	4.93354e-166		KRT8	-1.02718	3.36893e-219		IFI27L2	0.668355	9.34312e-17
HAX1	-0.570534	1.34293e-21		ID4	-0.729447	5.44928e-85		C22orf42	-0.868202	6.85478e-199		RUFY3	0.65035	3.71335e-24		ANP32B	0.792364	6.29273e-86		PDIA4	0.611477	3.52902e-32		YWHAH	1.10491	3.26306e-27		GPX3	-0.916718	1.03275e-160		PDLIM4	-1.24106	6.38777e-183		SLC7A2	0.576897	2.88491e-19
NDUFS6	-0.583276	3.67254e-21		CUX1	-0.543872	1.13557e-117		KRT10	-0.848424	9.23573e-205		MYO1B	0.565887	1.4379e-27		QSOX1	0.648472	1.22564e-104		SYT13	0.510569	2.26312e-38		RGS2	1.02498	2.93637e-29		BRI3	-0.822403	3.7975e-182		SPON2	-1.2141	2.5288e-194		ORAI2	0.632615	1.51217e-17
PPCS	-0.528058	1.34074e-23		TUBB2B	-0.743505	1.90816e-107		SOX4	-0.961862	1.81837e-188		PER3	0.551059	3.37775e-28		SIL1	0.814648	3.17758e-83		HP1BP3	0.532366	1.02137e-36		RPS26	1.38455	8.34014e-22		SEC61B	-0.832429	2.58502e-182		PTTG1IP	-0.950984	1.18968e-254		NCL	0.541977	3.04971e-20
ARL1	-0.578669	6.5135e-22		PCLO	-0.580016	5.08194e-146		CALD1	-1.07948	8.66221e-173		HSPA1B	1.41807	2.15537e-11		C14orf132	0.680765	5.7751e-99		C2CD4B	0.509222	3.9794e-38		MPC1	0.984085	4.00063e-30		PDLIM4	-0.915033	1.3069e-166		H3F3B	-1.28538	3.01405e-208		CETN2	0.509297	1.87899e-21
TMEM123	-0.501506	2.93548e-25		PRKACB	-0.555635	8.92771e-156		MT-CO2	-0.904743	5.53545e-214		PLEKHA1	0.591684	3.40217e-26		PSMC1	0.81029	6.12546e-83		AHCYL1	0.525323	5.70691e-37		ABRACL	0.884324	3.79352e-33		CD24	-0.821972	6.47683e-189		VTN	-1.10709	1.37391e-245		ATRX	0.566484	2.54778e-19
AL118516.1	-0.50684	3.42354e-25		RHOBTB3	-0.591401	2.31856e-149		BEX4	-0.884151	8.60845e-225		NACA	0.513276	6.00826e-30		RPP25	0.538633	1.40044e-123		SEC63	0.531335	1.20356e-35		CCT8	0.9102	3.67392e-32		PSIP1	-0.823157	6.66254e-190		PHGR1	-1.4073	2.56083e-200		CXXC5	0.665877	3.43643e-16
ELOB	-0.750806	2.26528e-17		CARTPT	-1.12186	1.54313e-82		PON3	-0.962177	8.97958e-209		PHACTR2	0.705661	6.84661e-22		MPC1	0.825005	8.19364e-81		CDC42EP3	0.577624	8.01546e-33		CAPS	0.816181	1.90839e-35		TMEM258	-0.837644	3.00262e-188		SPTSSB	-1.11282	1.13098e-265		GAL	0.761498	3.3318e-14
FAM213A	-0.568679	1.03595e-22		DIRAS3	-0.603999	3.12404e-156		MT-ND6	-0.94922	4.02043e-229		PCMT1	0.56158	4.1117e-27		EPB41L4A-AS1	0.887365	5.52748e-75		RPL5	0.561364	1.73362e-33		METTL9	0.938387	1.06202e-30		FAM213A	-0.781782	3.36972e-209		RHOC	-1.07707	1e-300		MORN2	0.537855	1.16298e-19
PSMB5	-0.64612	1.92826e-20		TFPI	-0.738993	3.81328e-133		HADH	-1.10878	9.21048e-203		STXBP1	0.541489	4.53479e-28		EDF1	0.85596	2.14235e-77		SMIM14	0.525172	1.05301e-35		CD24	0.880493	1.77503e-32		DAPL1	-0.792812	2.17392e-208		TM4SF5	-1.59913	4.36325e-212		LMAN1	0.666664	7.31294e-16
NANS	-0.509863	1.02022e-25		LINC01976	-0.746379	1.96715e-137		SELENOM	-1.03691	4.07867e-219		SNRPB	0.54061	4.27965e-28		HERPUD1	1.03624	3.58019e-63		GYG1	0.504742	8.65738e-37		RPL28	1.15943	1.23138e-24		TLE1	-0.770336	2.661e-216		VSTM2L	-1.39433	2.34754e-251		RXYLT1	0.619715	6.14434e-17
TFG	-0.564442	2.49795e-23		BHLHE41	-0.6586	3.74965e-173		SYNE2	-0.987997	1.62927e-234		TPM3	0.551279	2.71561e-27		TCEAL8	0.744636	5.55033e-87		EEF1D	0.559914	3.19763e-33		ACLY	0.838015	9.80276e-34		MT-ND3	-0.983313	2.55638e-170		LRRFIP1	-1.27743	1e-300		UQCR11	0.745261	3.53622e-14
MLEC	-0.533387	1.2054e-24		VMP1	-0.663125	4.57214e-175		GAD2	-1.10539	1.46882e-217		FXYD6	0.530602	4.96033e-28		C1D	0.737035	4.48941e-87		PSAP	0.555052	2.01384e-33		PCNP	0.970484	4.25571e-29		PPIB	-0.860037	4.62223e-201		RBP4	-1.29037	1e-300		RPL15	0.703923	6.62866e-15
MEAF6	-0.656941	3.10008e-20		SPOCK1	-0.717792	4.56247e-162		DPYSL3	-1.10824	2.94341e-217		ARHGEF12	0.523579	2.54978e-28		SELENOK	0.976414	6.73271e-66		SCG2	0.773438	6.04832e-24		QPCT	1.10891	1.52398e-25		SLC7A8	-0.797467	3.94131e-220		APOH	-1.45038	1e-300		C1QL1	0.650077	4.46341e-16
EXPH5	-0.55135	3.9393e-24		IL20RA	-0.728688	5.65944e-160		PDLIM4	-1.0583	2.5568e-233		IDS	0.551291	9.5584e-27		PPCS	0.707125	2.15355e-90		PRDX6	0.559533	1.11333e-32		EXPH5	0.920226	3.23172e-30		ATP5F1E	-0.909901	9.45515e-195		ACSL1	-1.46391	1e-300		SPCS2	0.602628	6.4149e-17
CEBPD	-0.65892	4.75433e-21		SERTM1	-0.699531	8.03577e-168		TUBB2A	-1.10656	1.62862e-227		MAPRE1	0.532859	1.959e-27		GNL3	0.747054	1.72408e-85		PDE4DIP	0.527467	1.81622e-34		C9orf135	0.87232	9.73887e-32		COX7A2	-0.82154	1.35091e-218		F10	-1.46471	1e-300		BEX1	0.710673	1.90955e-14
PARP1	-0.502495	1.05193e-27		PKIB	-0.688479	9.61704e-182		TPD52	-1.00562	1.41703e-271		COX8A	0.633397	4.65577e-23		RPL27	0.970243	6.27381e-66		OS9	0.502139	1.17028e-35		VOPP1	0.808769	8.46637e-34		BEX1	-0.975085	1.74987e-195		PROC	-1.51204	1e-300		NR0B1	0.811073	9.61293e-13
RNF7	-0.638028	5.38523e-22		SAMD11	-0.903096	1.35408e-150		MT-ND4	-0.972371	6.81258e-283		YWHAH	0.607178	5.44735e-24		CALR	0.982565	2.1129e-64		CLIP1	0.516047	1.22382e-34		NDUFA4	1.06042	6.12905e-26		PARVB	-0.795266	2.75834e-245		LY6H	-1.64874	5.61751e-281		ZC3H6	0.518815	1.71605e-19
SRP72	-0.602644	1.62894e-23		THSD7A	-0.90794	2.25176e-150		MT-CO1	-1.01283	1e-300		RAB3IP	0.551245	3.16466e-26		EIF2A	0.725708	1.02965e-86		SEZ6L2	0.573062	4.97731e-31		ZBTB20	1.0156	5.03048e-27		UNC5B	-0.866712	1.06302e-225		HLA-B	-1.5412	1e-300		RASSF6	0.503781	1.18637e-19
CCT8	-0.571853	9.44057e-25		CMTM8	-0.638193	6.2404e-218		SCGN	-1.26604	2.36194e-241		SPCS1	0.574468	5.27015e-25		AHCYL1	0.755406	5.16862e-83		VKORC1	0.571085	4.65507e-31		ATP5MG	1.13321	3.45e-24		BEX4	-0.876265	5.05707e-233		HES4	-1.59982	1e-300		PER3	0.512452	3.21744e-19
COMMD6	-0.628577	1.03402e-22		ITGA2	-0.812989	1.74497e-174		LY6H	-1.16027	8.35658e-265		TMEM176A	0.620605	4.88898e-23		TSC22D1	1.12304	2.51209e-55		SPCS1	0.538301	6.66449e-33		SINHCAF	0.858888	4.51267e-31		C22orf42	-0.790589	2.95277e-258		CDKN2A	-1.67038	1e-300		EEF1D	0.682105	1.40343e-14
RALBP1	-0.553975	3.49374e-26		GSN	-0.746931	1.45875e-192		METRN	-1.16462	8.51118e-265		OSBPL8	0.511218	8.74229e-28		MEG8	0.5698	4.08469e-108		PLEKHB2	0.516901	7.89469e-34		GUK1	1.04999	2.88691e-25		RPL12	-0.832258	2.51077e-254		KRT19	-1.73906	1e-300		NR3C1	0.54526	9.30584e-18
CHMP1B	-0.522413	8.95531e-28		SYNE2	-0.721106	1.76282e-201		MT-ND1	-1.0873	1e-300		CD46	0.570642	9.1932e-25		SOD1	0.812143	7.92401e-76		BNIP3L	0.50411	1.27294e-34		NDUFB9	1.08282	1.62372e-24		GPX4	-0.849396	1.36428e-251		CALD1	-1.74219	1e-300		C1QBP	0.593547	2.57053e-16
IGFBP5	-0.556158	1.92359e-26		MT-ND4	-0.528785	1e-300		MT-ATP6	-1.10424	1e-300		INHBA	0.55042	1.56782e-25		CANX	0.800057	1.99407e-76		ISCU	0.538721	1.2703e-31		SEC62	1.01451	4.40536e-26		SCGN	-1.06755	1.31445e-201		ASGR1	-1.77123	1e-300		AHCYL1	0.55689	2.82396e-17
MOCS2	-0.561108	1.10119e-26		S100A10	-0.858569	3.20316e-186		CADM1	-1.12385	1e-300		MCRIP2	0.549055	1.53959e-25		RPS27A	0.902687	1.55662e-67		PLCXD3	0.500474	9.94174e-34		SQSTM1	1.09256	4.35134e-24		SLC38A1	-0.830368	3.3105e-262		HEPACAM2	-1.81946	1e-300		HTATSF1	0.58883	2.78924e-16
AGPAT2	-0.603801	7.23012e-25		MT-ND1	-0.541081	1e-300		TMSB4X	-1.484	5.47455e-235		ZFP36	0.58184	9.46259e-24		SRP72	0.784227	2.4075e-77		COX4I1	0.552415	1.41762e-30		ALG5	0.969484	6.38967e-27		LMO2	-0.987533	7.41645e-261		FRZB	-2.09252	1e-300		ATP6V1D	0.528982	6.12018e-18
HACD3	-0.544469	1.49105e-27		MT-CO3	-0.541688	1e-300		PSIP1	-1.21358	1e-300		GARS	0.541911	2.47997e-25		ABRACL	0.655024	3.8093e-92		ARL6IP4	0.551667	1.38903e-30		RPL10	1.10566	1.87476e-23		GABRB3	-0.917415	1e-300		NNMT	-2.9493	1e-300		APP	0.674424	4.21517e-14
PDIA4	-0.672389	8.69816e-23		MT-ND2	-0.566128	1e-300		TPPP3	-1.49446	1.25087e-246		CRH	0.529098	8.49003e-26		NDUFB4	0.885921	1.05805e-67		RNF13	0.514059	2.09836e-32		RPL13	1.0636	2.5483e-24		CALD1	-1.0843	4.35242e-255		SPINK1	-4.02958	5.22513e-274		CD24	0.562025	9.01912e-17
DDR1	-0.521118	2.68301e-29		ITM2C	-0.67361	8.555e-271		BHLHE41	-1.27879	2.53682e-296		GPI	0.576736	1.49961e-23		MCUB	0.675424	2.52443e-88		ERLEC1	0.558535	9.12083e-30		HMGB1	1.07997	6.34841e-24		RPL23	-0.932504	3.52703e-299		GHRL	-8.96051	1e-300		DAAM1	0.535116	2.29627e-17
MRPL57	-0.624252	1.37381e-24		C16orf45	-0.787844	4.72595e-252		MT-CO3	-1.26661	1e-300		PRNP	0.525252	1.33026e-25		ENTPD3	0.613495	3.88832e-97		TCAF1	0.521749	1.03434e-31		ID1	1.45814	7.73426e-18		TPD52	-0.993525	7.98199e-284						PRSS23	0.682165	1.31585e-13
C9orf3	-0.705257	6.21959e-22		ZNF503	-0.953532	5.08003e-233		MT-CYB	-1.28344	1e-300		FKBP11	0.595558	1.39333e-22		TATDN1	0.628488	1.1398e-94		DHRS7	0.565979	3.50717e-29		SURF2	0.935803	3.63833e-27		HADH	-0.999554	2.57262e-288						MTRNR2L12	0.608259	6.5257e-15
MRPS21	-0.623271	2.12027e-25		MEIS1	-0.956366	3.55857e-235		S100A6	-1.54271	2.26294e-266		ATF4	0.540884	9.08475e-25		SYT13	0.714222	4.05794e-83		PDIA3	0.543727	3.91191e-30		VMP1	0.897612	3.03431e-28		FKBP2	-1.08642	5.3715e-272						H2AFZ	0.659603	1.37626e-13
PSMC1	-0.625175	2.25239e-25		FXYD2	-0.887848	4.14138e-255		MT-ND3	-1.36853	1e-300		SAT1	0.714329	9.04828e-19		BRI3	0.874255	5.9616e-68		TMSB10	0.5956	1.61853e-27		PDCD4	0.844792	5.99919e-30		COX7C	-0.996201	1e-300						NACA	0.627551	3.13347e-14
CISD2	-0.584164	3.10944e-27		ETV1	-0.866585	4.25164e-266		UCHL1	-1.37788	1e-300		NAA20	0.600169	4.07156e-22		RPS24	0.905486	2.50853e-65		TAGLN2	0.569009	1.74629e-28		MRPS21	0.936399	4.47153e-27		MDK	-1.07621	1e-300						GABPB1-AS1	0.555053	1.36895e-15
TRAM1	-0.592802	6.96396e-27		MT-ATP6	-0.834956	1e-300		SHISAL2B	-1.63712	1.29445e-254		KCNMA1	0.711643	1.09341e-18		SRD5A1	0.508046	7.65869e-116		SF3B5	0.510383	4.29331e-31		EIF3F	0.988357	3.75454e-25		PKIB	-1.09828	1e-300						HMGCLL1	0.5479	8.8194e-16
ATP5ME	-0.702409	7.74092e-23		FGFR1	-0.888863	6.22703e-292		PRSS23	-1.39155	1e-300		RNF145	0.597633	4.17939e-22		TXNRD1	0.89214	5.20802e-66		ALKBH7	0.502995	2.09846e-31		ATP6V0A1	0.940434	2.85153e-26		PRG4	-1.76369	1.70834e-190						CCT8	0.56942	4.07034e-15
PGM3	-0.514235	3.29031e-31		DPYSL3	-1.12131	2.53643e-241		MAP1B	-1.40438	1e-300		ATP6V0A1	0.531665	1.22185e-24		FUCA1	0.708206	6.77739e-83		ACTG1	0.6364	7.92022e-25		MAP3K13	0.910168	4.25242e-27		METRN	-1.16862	1e-300						TMOD1	0.76	1.98665e-11
ZDHHC4	-0.56754	2.04496e-28		SCG2	-0.920466	4.82573e-300		AKAP12	-1.51368	1e-300		PABPC1	0.556642	1.71181e-23		HM13	0.742795	3.83664e-78		SIL1	0.529025	1.69063e-29		MANF	1.17527	4.42684e-21		CD9	-1.25074	1e-300						YBX1	0.638262	2.16327e-13
TMEM230	-0.546993	1.40684e-29		SELENOM	-0.994388	1e-300		PCP4	-1.6705	1e-300		SARS	0.563078	3.4496e-23		HTATIP2	0.740201	5.36199e-78		RPS3A	0.546423	1.83301e-28		CDKN1A	0.834382	2.25103e-29		LDHA	-1.43635	1e-300						IER2	0.564293	5.90422e-15
FIS1	-0.675665	3.92059e-24		FGB	-1.61187	2.79383e-188		NLRP1	-1.67129	1e-300		MIR7-3HG	0.770585	5.37408e-17		GHITM	0.805505	3.16235e-71		YWHAH	0.583112	1.18958e-26		AL133325.3	0.882463	9.49691e-28		CHGA	-1.53802	2.34129e-281						MDH2	0.639762	4.18454e-13
RIC3	-0.624096	2.42782e-26		STMN2	-1.01385	1e-300		CD9	-1.72229	1e-300		NLRP1	0.617071	5.3312e-21		RPS19	0.939749	3.96834e-61		CCT3	0.502375	9.83921e-31		ING2	0.779796	2.73473e-31		SEC11C	-1.58077	1e-300						PJA2	0.509855	3.83152e-16
ECHS1	-0.551013	9.61964e-30		UCHL1	-1.03307	1e-300		PKIB	-1.78676	1e-300		RPL26	0.609794	3.12253e-21		TAGLN2	0.850497	1.16793e-66		HDLBP	0.547191	2.98568e-28		TMED3	1.06305	4.63809e-23		S100A6	-1.67616	1e-300						SLC25A6	0.704947	8.06399e-12
ALKBH7	-0.609536	5.29452e-27		SEC11C	-1.06428	1e-300		RBP1	-1.85539	1e-300		LMNA	0.607939	3.14813e-21		NR0B2	0.67093	3.75941e-84		EMC7	0.53831	2.17414e-28		FAM162A	0.922317	2.79908e-26		PPP1R1A	-1.79201	1e-300						COPS9	0.557115	1.05328e-14
PHACTR2	-0.64431	1.3513e-25		MT-CYB	-1.09034	1e-300		DHRS2	-2.01181	1e-300		RPL13	0.516888	8.20613e-25		VKORC1	0.854039	3.13643e-66		TKT	0.529975	1.25468e-28		SIPA1L2	0.886257	2.60804e-27		DHRS2	-1.81065	1e-300						NDUFAF2	0.501945	3.72943e-16
BEX5	-0.664402	7.03452e-25		SHISAL2B	-1.19957	2.25375e-274		RGS2	-2.31851	1e-300		HERPUD1	0.795904	2.50015e-16		LMO1	0.866368	4.69659e-65		RPL41	0.579037	3.31214e-26		ARL6IP5	0.931343	5.09714e-26		TMSB4X	-1.91567	1e-300						PGRMC2	0.527657	2.32512e-15
PCNP	-0.626665	2.24247e-26		SOX4	-1.12782	2.69859e-296		PRG4	-2.35583	1e-300		LAPTM4A	0.557634	1.69652e-22		PGK1	0.925753	1.13584e-60		ENO1	0.58134	8.669e-26		PGRMC1	0.887765	3.30368e-27		PCP4	-2.02004	1e-300						PGRMC1	0.54991	9.51329e-15
MTHFD2L	-0.623673	1.36291e-26		NLRP1	-1.15879	1e-300		PCSK1	-2.36981	1e-300		EDIL3	0.555722	3.19253e-22		RPL10	0.932228	3.82693e-60		STRAP	0.533427	9.66874e-28		PITHD1	0.987875	2.20252e-24		TPPP3	-2.15078	1e-300						RBM25	0.562916	3.35708e-14
GNL3	-0.583191	1.19927e-28		PXK	-1.16015	1e-300		SEC11C	-2.64505	1e-300		SEC24D	0.508847	8.1357e-24		ATP5MD	0.911085	1.86441e-61		PPY	0.677153	5.33782e-22		SLC25A6	1.05853	9.56943e-23		RGS2	-2.25304	1e-300						MDK	0.632886	1.06041e-12
LIN7B	-0.510373	1.21443e-32		PCSK1	-1.2073	1e-300		AQP3	-2.75972	1e-300		TMEM106B	0.549475	6.1897e-22		CISD2	0.728105	4.83969e-75		RPS23	0.546272	5.86712e-27		HP1BP3	0.921601	7.04729e-26		VIM	-2.4456	1e-300						PTMA	0.606868	5.2087e-13
C1D	-0.565541	1.24553e-29		TUBB2A	-1.23135	1e-300		NPY	-3.45713	2.63701e-255		PAFAH1B1	0.510668	2.15503e-23		MT-CYB	1.01145	3.81059e-54		DST	0.551292	1.19647e-26		TMEM208	0.967042	1.43115e-24		NPY	-3.62006	1.85048e-263						UQCR10	0.595587	3.20237e-13
HP1BP3	-0.615382	1.35474e-27		MEIS2	-1.26142	1e-300		RBP4	-5.64142	1e-300		TCP1	0.525343	1.02396e-22		ARL1	0.753449	2.3357e-72		ST13	0.502375	4.40761e-29		GPX3	0.979089	3.08167e-24		RBP4	-6.3913	1e-300						PPIB	0.671317	8.4689e-12
CPD	-0.516584	8.21006e-33		PRSS23	-1.2903	1e-300		SST	-11.5439	1e-300		ID3	0.593976	3.85506e-20		STX1A	0.760506	6.36882e-71		CTSZ	0.511189	1.82545e-27		TM4SF1	0.902463	4.63961e-26		SST	-11.4879	1e-300						CLGN	0.53276	1.17505e-14
SNHG7	-0.750306	4.88272e-23		RBP1	-1.40816	1e-300						EMC7	0.548664	1.16478e-21		SIPA1L2	0.667086	1.06803e-80		MTDH	0.516956	3.72409e-27		AC084033.3	0.783363	6.93514e-30										MXRA7	0.528418	9.03289e-15
MTIF3	-0.508009	1.06346e-33		NPW	-1.4164	1e-300						TRMT112	0.548412	1.34168e-21		PGAM1	0.824079	2.9238e-65		CNBP	0.540722	1.56795e-25		ELOB	1.10951	3.33453e-21										C8orf59	0.564638	8.69773e-14
TFF3	-0.745739	3.37881e-23		MAP1B	-1.56058	1e-300						RBCK1	0.55703	3.25817e-21		ANP32E	0.748289	1.70251e-71		BUD23	0.511808	7.76904e-27		DEUP1	0.889911	3.08511e-26										SNW1	0.516389	5.55271e-15
REX1BD	-0.55646	7.49461e-31		AKAP12	-1.85388	1e-300						ALCAM	0.534754	8.63146e-22		RPS14	0.888581	3.84335e-60		SNHG8	0.563068	2.49222e-24		TMCO1	0.950422	1.55648e-24										NSG1	0.602875	6.56645e-13
SRI	-0.626907	1.6203e-27		AQP3	-2.28744	1e-300						YIF1A	0.52683	5.98135e-22		SNX3	0.798869	1.01054e-66		RPS27A	0.529136	1.36171e-25		SUSD4	0.801876	6.48859e-29										TUBB4B	0.589149	3.77643e-13
RNF130	-0.518629	2.4142e-33		PPY	-8.37604	1e-300						UBE2B	0.519776	4.37779e-22		PSMB5	0.825812	1.48907e-64		SHISAL2B	0.674944	5.00695e-20		PGK1	1.07586	1.16409e-21										COX17	0.611047	1.22843e-12
NACA	-0.68404	1.35121e-25										TAPBP	0.521603	2.50073e-21		TMED2	0.833248	6.63071e-64		UFD1	0.551811	3.72949e-24		HIST3H2A	0.788019	4.16495e-29										SH3BP5	0.515047	1.45957e-14
MAL2	-0.511502	2.71583e-34										COX7A2	0.589895	8.96099e-19		NDUFV2	0.871546	4.00333e-61		CHGA	0.650419	2.48789e-20		PARVB	0.726884	1.80009e-31										LPGAT1	0.55978	1.94103e-13
XBP1	-0.712421	4.8088e-25										EPHX1	0.510448	1.77484e-21		TMED3	0.883154	4.31696e-60		C12orf10	0.519666	3.01108e-25		COBLL1	0.761751	6.07545e-30										BCLAF1	0.529269	3.90046e-14
LINC01099	-0.515729	2.25293e-34										SNRPG	0.527895	1.30224e-20		RPL7	0.839001	6.67839e-63		CPNE3	0.504511	1.36244e-25		XBP1	0.984248	3.45688e-23										TMCO1	0.581804	8.90674e-13
PRMT2	-0.556699	4.13992e-32										FUCA2	0.538594	4.71852e-20		C11orf1	0.587716	1.89019e-89		EIF4B	0.508817	2.49677e-25		COPRS	0.917889	8.45333e-25										ARL3	0.522595	4.07634e-14
RTCB	-0.538194	3.41591e-33										HSPH1	0.851178	6.03184e-13		MTDH	0.80551	2.65884e-65		TMEM59	0.54655	2.61246e-23		EIF4A2	1.06117	2.05559e-21										NDUFA3	0.502351	1.62724e-14
PSMA5	-0.578367	5.51786e-31										MT-ND4L	0.57449	8.05519e-19		RAB2A	0.797391	6.57243e-66		TGOLN2	0.523037	1.81713e-23		GOLGA4	0.968208	2.26702e-23										MORF4L1	0.554608	4.2783e-13
PYURF	-0.680613	1.69649e-26										ATRAID	0.569616	5.91764e-19		LSM5	0.726429	2.86351e-72		LMAN1	0.551905	3.01576e-22		EPB41L3	0.713239	4.19213e-31										PNN	0.549598	3.38877e-13
EPHX1	-0.763967	1.03944e-23										PNISR	0.539106	5.88488e-20		RHEB	0.792269	2.68194e-66		KIF21A	0.517584	1.3217e-23		HSP90AA1	1.15094	1.82038e-19										DNAJB9	0.529676	1.32809e-13
TFDP2	-0.528788	4.47999e-34										TUBA1C	0.513276	7.48915e-21		G3BP2	0.7326	1.36828e-71		HEBP2	0.540725	8.5639e-22		NSA2	1.00585	6.62111e-22										SRRM1	0.510247	1.10979e-13
OCIAD2	-0.696406	1.66498e-26										ABHD12	0.510043	1.17915e-20		TLE1	0.616499	3.35071e-84		TSPAN3	0.527272	3.01948e-22		ENO2	0.768431	2.05819e-28										ZRANB2	0.543126	7.75355e-13
C22orf39	-0.587671	2.49076e-31										PALLD	0.660288	6.97484e-16		NFIC	0.899781	1.341e-57		MIDN	0.59327	1.42581e-19		RBBP8	0.676887	4.33062e-32										SNRPD2	0.57366	3.42887e-12
C12orf10	-0.672992	8.86768e-28										COX6B1	0.569662	2.86651e-18		SGMS2	0.685939	5.98492e-75		HMOX1	0.572236	8.13125e-20		NDUFAF2	0.785803	1.00167e-27										ZCRB1	0.634934	4.4501e-11
ING2	-0.523139	1.50621e-35										HSPA5	0.916999	1.64864e-11		SORL1	0.710701	2.38781e-72		PGAM1	0.507333	5.04387e-22		PSAP	1.00921	2.63377e-21										ODC1	0.562278	2.67722e-12
C7orf50	-0.600326	2.22025e-31										CDK6	0.522505	1.25373e-19		CCDC28B	0.551479	6.17419e-93		RPL7A	0.543626	1.49475e-20		ATP5F1A	0.914284	1.98464e-23										ANKRD12	0.593314	1.0814e-11
PRDX6	-0.689432	7.96723e-28										SNHG7	0.621338	1.29922e-16		C1QBP	0.766237	4.34535e-67		RPS13	0.504562	4.97295e-22		SMIM29	0.843248	2.73327e-25										MYO3A	0.527088	4.67767e-13
DPP6	-0.519003	9.34324e-37										PCBP2	0.531449	1.29016e-18		SSR2	0.832127	9.66569e-62		SDF2L1	0.557175	1.33961e-19		TMEM132A	0.746059	3.73479e-28										POLR2I	0.583745	8.0045e-12
DNAJC12	-0.771999	4.80952e-25										YY1	0.503114	1.58295e-19		ARFGAP3	0.657181	8.16131e-78		KIF1A	0.582346	1.91296e-18		HDLBP	0.948717	3.0515e-22										DGUOK	0.611018	4.02963e-11
ADM	-0.572101	1.22376e-33										RHBDD2	0.518376	5.7196e-19		RPL30	0.968657	5.11591e-53		SEC11A	0.502137	3.17893e-20		ARL1	0.869203	3.52463e-24										CHCHD10	0.548214	3.92027e-12
DNAJC19	-0.609688	5.61487e-32										RBM25	0.512786	9.23877e-19		ANXA11	0.791097	7.23948e-64		TMED9	0.50091	4.25466e-19		PPM1K	0.706986	4.81551e-29										BUD31	0.528125	1.70363e-12
CENPC	-0.535993	1.47817e-36										ATP5MD	0.608551	3.80251e-15		PSMD8	0.824365	3.67282e-61		CRELD2	0.505413	1.2716e-17		CCND1	0.742523	1.42156e-27										OSTC	0.554397	6.34766e-12
FFAR1	-0.505087	8.82692e-39										KCNQ1OT1	0.575534	1.10504e-15		RPL13A	0.844758	1.08475e-59		RPS27	0.534685	2.11805e-16		ATP5MPL	1.02858	4.46125e-20										SSR4	0.642547	2.40718e-10
PGRMC1	-0.613034	3.71323e-32										PLOD2	0.532081	7.10638e-17		CMPK1	0.725846	3.84646e-69		CAPZB	0.540802	7.16694e-16		LIN7B	0.742937	1.65329e-27										CANX	0.57349	2.08e-11
GADD45GIP1	-0.661094	5.60816e-30										TMEM258	0.588032	2.54052e-15		CACYBP	0.748265	5.10409e-67		SSR3	0.502707	5.19565e-17		ATP2B1	0.846454	4.39509e-24										ATP5F1A	0.552644	8.26061e-12
STIM2	-0.600577	4.29713e-33										SLC25A36	0.524797	5.22426e-17		FAM177A1	0.773089	1.31998e-64		GADD45G	0.504216	2.74316e-16		SPCS2	0.962766	3.68897e-21										DYNLL1	0.545245	6.06522e-12
TXN	-0.749495	5.11761e-27										NUCB2	0.657819	1.05142e-13		EEF2	0.971147	1.72825e-51		SELENOK	0.544628	2.04998e-13		TPR	0.857374	1.21126e-23										C12orf57	0.61071	1.0995e-10
CHURC1	-0.694187	2.16212e-29										EIF5A	0.537326	1.40517e-16		CYB5R1	0.636648	8.90838e-78		RPLP1	0.537614	1.73192e-11		RORA	0.750095	6.78451e-27										SMIM26	0.542942	7.83072e-12
FICD	-0.522901	1.93687e-39										JUND	1.00941	3.94777e-09		PKIB	0.880819	4.92433e-56		GAD2	0.547205	3.16769e-11		P4HB	1.05227	2.25783e-19										S100A6	0.656418	1.17599e-09
SAT2	-0.596246	2.3578e-35										ARF1	0.513228	4.06969e-17		SMCO4	0.668033	1.23918e-73		ILF3-DT	0.506417	8.48602e-12		ANP32B	0.865316	5.0799e-23										SLTM	0.591799	1.28907e-10
NAP1L4	-0.509079	2.27673e-41										ATP5MPL	0.549744	5.48026e-16		TMBIM6	0.90223	1.16348e-54		ATP6V0B	0.502145	1.0593e-11		RPA3	0.803898	1.58733e-24										SRSF10	0.54321	1.73785e-11
MTRNR2L8	-0.510459	2.82381e-41										ACTB	0.750725	9.33037e-12		AGT	0.642498	2.30104e-76		RPL30	0.516125	2.15402e-10		IFT20	0.742862	1.861e-26										CIB1	0.627551	5.77401e-10
SH3BGRL	-0.583105	2.71406e-36										LMO2	0.52315	1.54321e-16		CBX1	0.595853	7.2653e-82		RGCC	0.655659	9.17205e-05		TPM3	0.879334	2.20497e-22										CFAP97	0.506173	4.07515e-12
ALG5	-0.669065	9.88872e-32										JUN	1.04783	2.06186e-08		TMCO1	0.788859	5.7273e-62		RPL26	0.503329	0.000108339		HEBP2	1.03093	3.5262e-19										NDUFAB1	0.570344	8.07652e-11
ADRA2A	-0.549865	1.00803e-38										TMED3	0.592836	3.13832e-14		RPL18	0.875296	8.74967e-56		GAPDH	0.526398	0.00459969		NDUFA1	1.02359	3.7499e-19										CPNE3	0.553849	6.31445e-11
MRPS33	-0.582357	1.31475e-36										TMEM9	0.548095	2.6348e-15		EDN3	0.811323	4.8884e-60		METRN	0.504552	0.00399986		TCP1	0.830445	3.22631e-23										NPW	0.501912	5.79605e-12
ATP1A1	-0.645878	4.33744e-33										PLD3	0.511037	2.33694e-16		ASAP1	0.786508	3.80086e-61		GAL	-0.706964	5.96828e-40		TUBA1A	1.14852	5.54147e-17										PCSK2	0.597645	4.22149e-10
TMEM167A	-0.600879	1.45719e-35										GADD45A	0.639381	5.00063e-13		ASB9	0.625847	6.53461e-76		NPW	-0.553428	9.72066e-72		ATP5IF1	1.04626	1.65225e-18										ATP5MC2	0.626573	1.75329e-09
MAGEF1	-0.583377	8.21012e-37										COX6A1	0.523459	1.57889e-15		RPS11	0.861086	2.85057e-55		SMIM6	-0.506852	6.82389e-100		COX4I1	1.04756	1.84042e-18										XBP1	0.561151	1.70388e-10
NDUFB7	-0.719882	3.71099e-30										CNBP	0.51433	1.07738e-15		PSMC5	0.779277	8.67858e-61		GAST	-0.898431	7.75606e-60		SRP72	0.884659	1.09271e-21										HSPD1	0.544845	1.70049e-10
DCXR	-0.50702	1.48318e-42										MRPL18	0.565885	4.06167e-14		HSD17B14	0.601245	4.78371e-78		SYT1	-0.525578	5.45416e-104		MTRNR2L8	0.686955	1.12743e-27										C6orf48	0.570343	5.28215e-10
MTX2	-0.514641	3.91164e-42										SH3GLB1	0.516631	2.43835e-15		PTGS2	0.6338	6.47962e-74		TENM3	-0.525634	8.4053e-116		NR3C1	0.814129	7.79131e-23										PCM1	0.51448	1.25104e-10
AKR7A2	-0.585788	9.40559e-38										TMEM236	0.665351	7.395e-12		AL121944.1	0.674437	3.21205e-69		RBP4	-0.750276	1.25074e-82		PJA2	0.834503	3.01035e-22										CNPY2	0.571489	1.29729e-09
UBL5	-0.706823	1.78127e-31										TPT1	0.523155	7.34057e-15		ZFAS1	0.918611	5.74822e-51		SEMA3E	-0.523985	1.69202e-124		HSPD1	0.944439	1.03689e-19										TIMM8B	0.520864	2.08851e-10
PDIA6	-0.782061	1.48508e-28										NIPBL	0.50097	1.74539e-15		PYURF	0.803839	6.90389e-58		MLPH	-0.511782	6.0757e-131		SNHG19	0.7766	8.78728e-24										COX14	0.580227	2.13389e-09
MZT1	-0.514098	2.21773e-43										SEM1	0.55168	4.00345e-14		MT-ND2	0.976292	1.34292e-47		DAPL1	-0.599654	3.98885e-117		CDKN1C	0.709478	7.0927e-26										ISCU	0.586773	2.70316e-09
TMEM150C	-0.551811	1.49727e-40										CREB5	0.617322	1.40436e-12		FUCA2	0.720716	8.662e-64		CALY	-0.593128	2.30759e-127		CCNB1IP1	0.79036	2.96064e-23										CASR	0.691168	5.69031e-08
DDT	-0.651169	7.71257e-35										CYC1	0.503814	3.93956e-15		CCT4	0.68461	2.26848e-66		DDAH2	-0.547528	2.23143e-144		RPL19	0.998831	2.65063e-18										GNG5	0.522903	2.68123e-10
SPCS3	-0.664077	2.21121e-34										PEMT	0.528494	4.99288e-14		PRDX3	0.588253	6.50268e-77		BCHE	-0.552542	2.53943e-146		COX7B	0.953054	4.28751e-19										NDUFB2	0.535992	5.31396e-10
RPL36	-0.826861	8.98547e-28										HSP90AB1	0.613496	4.29396e-12		MRPL52	0.635321	4.06694e-71		UNC5B	-0.584459	5.9905e-143		A1BG	0.875503	1.01219e-20										TUNAR	0.555234	1.70083e-09
ZMAT2	-0.550272	1.65882e-41										C1orf43	0.512722	2.97576e-14		ATP6V1E1	0.738523	3.94932e-61		ARFGEF3	-0.501291	5.59625e-169		HSP90AB1	0.999764	4.02021e-18										ANAPC16	0.533647	8.1407e-10
TSPYL2	-0.725519	1.14023e-31										EGFL7	0.517894	7.60495e-14		VDAC2	0.763224	4.90171e-59		DHRS2	-0.687293	1.79401e-124		TSNAX	0.892988	3.44161e-20										CTSB	0.547328	1.45053e-09
ALCAM	-0.683875	7.83514e-34										PAPPA2	0.854693	1.63183e-08		CPLX2	0.531776	3.77554e-84		RHOC	-0.616451	1.12972e-162		TIMP2	0.642676	1.14812e-27										EIF3L	0.583315	5.09749e-09
COMMD3	-0.52178	3.68418e-44										DPP6	0.626307	2.74686e-11		EIF4B	0.79914	4.60003e-56		LEPR	-0.74127	1.40338e-138		QSOX1	0.778087	5.75876e-23										ARL1	0.501573	2.78831e-10
WASHC3	-0.53801	4.00118e-44										HSPA1A	2.21523	0.0010502		GOLT1A	0.573955	1.22094e-77		PON3	-0.638051	3.24972e-162		SREBF1	0.669468	2.46036e-26										POLR2L	0.587227	7.11797e-09
CHPF	-0.748596	5.42644e-32										ATP6V0B	0.556314	2.32657e-12		PCMT1	0.753463	5.61603e-59		EHF	-0.655887	6.72693e-161		THAP5	0.717285	1.76644e-24										MAP1LC3A	0.621204	2.29087e-08
POLR2K	-0.648371	7.17363e-37										STX3	0.509304	2.0774e-13		OTUD6B-AS1	0.73043	9.43165e-61		FILIP1L	-0.688899	7.0227e-154		BRD7	0.851354	1.35886e-20										MPC1	0.512765	7.69217e-10
MCUB	-0.573744	1.04634e-41										DYNLT3	0.510659	4.65523e-13		MRPL18	0.660896	9.04845e-67		CPB1	-0.873072	4.97488e-124		ARF4	0.920468	4.36745e-19										ILF3-DT	0.616678	2.92996e-08
NKX2-2	-0.79015	1.67165e-30										H1FX	0.756355	1.55447e-08		LSM3	0.714686	8.87136e-62		DPYSL3	-0.630313	4.09507e-177		SVIP	0.945636	1.58232e-18										GOLGB1	0.541996	4.21545e-09
TXNL1	-0.621839	7.18905e-39										HSPD1	0.541041	2.015e-10		CLGN	0.734743	4.57556e-60		FXYD6	-0.684935	5.1398e-180		MNX1	0.831028	5.59706e-21										UBA52	0.644295	9.06355e-08
PITPNC1	-0.575325	5.91551e-42										P4HB	0.508332	1.20234e-10		RPS21	1.01779	2.01845e-43		THSD7A	-0.692633	1.14629e-178		SRPRA	0.883537	1.05713e-19										MT-ATP8	0.507074	1.17655e-09
OTUD6B-AS1	-0.644505	9.6217e-38										RPS10	0.660996	3.07847e-08		RTN4	0.853042	1.26879e-51		CHD5	-0.64016	9.37744e-210		ADCYAP1	2.26558	3.98528e-08										DSTN	0.595809	2.70184e-08
SYT7	-0.623114	4.3856e-39										ID1	0.777904	4.23092e-07		ATP5IF1	0.871706	1.57536e-50		SPATS2L	-0.693503	3.72593e-225		ATP6V0E2	0.999165	1.72119e-17										EIF2S2	0.549459	7.74485e-09
EBPL	-0.502285	1.83279e-48										NDUFC1	0.52472	1.19199e-09		SHISAL2B	1.11249	1.94079e-39		FAM81B	-0.737462	9.07636e-213		RXYLT1	0.814284	6.15734e-21										RPS9	0.610111	5.10704e-08
MPC1	-0.68211	5.92286e-36										COX7A1	0.553497	1.2673e-08		C8orf59	0.730594	4.67972e-59		SLC38A1	-0.855728	1.74025e-205		AGPAT5	0.886519	2.762e-19										TRMT112	0.552833	1.00452e-08
BRK1	-0.688192	1.00222e-35										FTL	0.572815	2.92145e-08		BTG1	0.861675	5.85731e-50		QDPR	-0.765534	6.16415e-234		OTULINL	0.750134	1.42974e-22										RPL8	0.627327	9.58221e-08
FAM120AOS	-0.526998	1.32e-46										BTG1	0.582088	7.47089e-08		LDHB	0.602935	5.6004e-70		DIRAS3	-0.780227	4.07916e-232		GOLGA7B	0.705347	6.92752e-24										COPRS	0.551962	1.38258e-08
CYB5A	-0.523614	5.53659e-47										POPDC3	0.577159	1.00582e-07		ESD	0.678374	6.53357e-62		NPY	-1.8915	1.03539e-108		CMPK1	0.842423	4.46574e-20										TCEA1	0.546121	1.75747e-08
DSTN	-0.792667	2.6373e-31										TMA7	0.538797	2.61389e-07		RPL38	0.967469	1.32417e-43		SEC11C	-0.682057	1e-300		ATP5MD	1.01628	9.23506e-17										DPP6	0.510206	5.50841e-09
CMPK1	-0.639951	1.19496e-38										SELENOK	0.522087	3.28648e-07		TGFB1	0.536207	7.96531e-78		TMEM176B	-0.757151	7.43692e-276		RASSF8-AS1	0.682043	1.5025e-24										TSNAX	0.519099	1.29455e-08
SMIM14	-0.64073	1.21305e-38										TIMP1	0.575905	3.74357e-06		CRELD2	0.766867	1.33033e-54		TMEM176A	-0.759145	2.98468e-289		LRIF1	0.698149	5.50637e-24										PRDX5	0.596098	1.37604e-07
RPL24	-0.758825	9.54475e-33										LMO1	0.758116	0.000106524		SNHG7	0.91127	7.06877e-46		S100A10	-1.11707	9.65698e-202		DPP6	1.14531	7.15097e-15										PPP1R14B	0.589402	1.18776e-07
AL133325.3	-0.653829	5.29766e-38										ANXA13	-0.70086	1.8718e-08		ERP44	0.721865	1.26786e-57		MAP9	-0.786021	1e-300		SEZ6L2	0.990549	6.13471e-17										COX5B	0.584925	1.14546e-07
SRPRB	-0.552789	7.36876e-45										OPRK1	-0.672032	2.25727e-14		CCT3	0.729255	4.79155e-57		PCP4	-0.98627	9.47206e-243		C12orf57	0.894516	1.15542e-18										UQCRH	0.55478	7.08825e-08
TCEAL8	-0.627376	9.39215e-40										TNFRSF12A	-0.651352	1.3834e-30		PGM3	0.601695	1.51353e-68		CHGB	-0.903272	9.03947e-266		LETMD1	0.745589	4.95546e-22										TBCA	0.529953	3.62577e-08
NR3C1	-0.615862	1.39047e-40										MT2A	-1.46781	5.07451e-15		NSA2	0.839801	2.79735e-49		MDK	-0.901718	1e-300		SLIRP	1.03332	4.74744e-16										ATP5MC1	0.55103	7.30894e-08
KRT10	-0.799671	1.96013e-31										AKR1C3	-0.50119	5.86199e-45		RNF6	0.649094	3.37283e-63		FABP5	-1.43469	7.61756e-197		RRAGD	0.83171	9.60404e-20										IER3IP1	0.516021	2.43612e-08
GNG4	-0.849227	1.13354e-29										SOX4	-0.555924	3.47802e-45		GNAS	1.0863	4.77563e-38		NCOA7	-1.04599	1e-300		CASC4	0.831841	1.0438e-19										PFDN5	0.596705	2.96053e-07
ODC1	-0.729239	1.21764e-34										BAALC	-0.530252	5.39611e-49		RTCB	0.633362	1.20014e-64		TPPP3	-1.29887	4.64013e-251		CACNA1D	0.760082	2.24772e-21										C12orf10	0.530927	5.60839e-08
VEGFA	-0.704839	7.76522e-36										UBE2D1	-0.518718	4.092e-51		TCP1	0.690423	4.43878e-59		HHEX	-1.50939	2.07987e-218		MIR4435-2HG	0.659461	1.7448e-24										RAC1	0.540027	1.03208e-07
MRPL40	-0.67711	1.4979e-37										EGR1	-0.815948	4.83783e-36		NR3C1	0.678104	5.71108e-60		RGS2	-1.46755	1.07512e-245		SCAMP1	0.647105	7.49137e-25										UNC5B	0.531974	8.74534e-08
SPRYD3	-0.598689	1.54008e-42										DAB2	-0.591806	6.25045e-50		RAB11FIP1	0.686129	7.21091e-59		LDHA	-1.36072	2.7957e-298		PDIA3	0.95296	4.53364e-17										GOLGA4	0.537332	1.03191e-07
TMBIM4	-0.714081	4.48586e-36										SCGN	-0.587606	2.25676e-50		MRPL40	0.727185	1.74227e-55		AKAP12	-1.36463	1e-300		HIST1H4C	0.966459	8.45628e-17										PAPPA2	0.587889	4.12791e-07
TSR2	-0.58456	3.69638e-44										UNC5B	-0.518537	6.84615e-60		MRPS33	0.655148	2.3837e-61		LY6H	-1.3713	1e-300		RASSF6	0.708133	1.24334e-22										TPR	0.505083	6.14855e-08
SKP1	-0.684769	6.94136e-38										CARHSP1	-0.525994	1.0096e-65		EI24	0.746134	7.81016e-54		PDLIM4	-1.50942	1e-300		CRIP2	0.759113	4.8692e-21										LMO1	0.894846	0.000108382
ABRACL	-0.56133	2.82689e-46										FAM3B	-0.547357	1.13249e-63		RACK1	0.871903	5.01672e-46		S100A6	-1.66327	1e-300		SLC36A4	0.926881	2.64911e-17										DDIT3	0.545774	4.31359e-07
SF3B5	-0.664305	1.6485e-39										CDHR5	-0.628129	5.59724e-59		ETFRF1	0.608812	5.84425e-65		PRG4	-2.02626	1e-300		PYURF	0.939633	5.23317e-17										TMED3	0.605334	2.13209e-06
ACAT1	-0.597935	7.46597e-44										DSP	-0.572933	7.10395e-65		YWHAQ	0.811429	6.5453e-49		VIM	-2.38999	2.57461e-298		PHF1	0.820437	2.43395e-19										CARD11	0.554434	1.76179e-06
NMRK1	-0.554993	7.73607e-48										TSTD1	-0.502316	1.41362e-76		ANAPC13	0.628445	6.81523e-63		SERPINA1	-3.02056	1e-300		HIST2H2AC	0.643481	2.09998e-24										FIS1	0.540945	1.31566e-06
NFE2L1	-0.576972	3.54923e-46										DHRS3	-0.51047	6.16948e-77		NAPG	0.614701	4.61954e-64		SST	-8.19959	1e-300		MIR200CHG	0.745502	5.77483e-21										IAPP	0.663385	1.77476e-05
MRPL33	-0.691315	9.8537e-39										MARCKSL1	-0.615613	4.29431e-66		RPL18A	0.816847	2.32448e-48						ATG3	0.793473	9.87635e-20										METTL5	0.511416	8.20178e-07
ECI2	-0.657785	3.30849e-41										MACROD2	-0.625516	1.43149e-65		TSPAN13	0.727189	3.15661e-54						ATP6V1E1	0.850918	2.31775e-18										RPL9	0.663621	2.44403e-05
NRDC	-0.589955	1.98225e-46										NCALD	-0.596395	5.15161e-70		MYDGF	0.854557	4.05308e-46						MRPS33	0.755846	2.28074e-20										EIF3E	0.534925	2.02731e-06
DUT	-0.529506	4.23484e-52										ATF7IP2	-0.529152	1.95462e-79		PSMD1	0.673177	2.45092e-58						TSPAN1	0.836233	1.92336e-18										TMX4	0.514278	1.37681e-06
LXN	-0.5098	1.14258e-54										EFNA1	-0.620387	5.30289e-69		CSDE1	0.74442	1.0002e-52						CBX5	0.779402	1.03981e-19										EEF2	0.73599	0.000109204
SMPDL3A	-0.512235	1.84619e-54										SLC38A1	-0.737377	1.02999e-58		KCNK16	0.589536	2.28549e-66						MRPL33	0.864753	7.91796e-18										SNRPF	0.528925	3.91246e-06
MSRB2	-0.551301	1.54638e-51										LGALS3BP	-0.500908	6.69094e-87		RPL11	0.85629	6.83091e-46						UPF3A	0.869849	1.02052e-17										ECEL1	0.535268	5.46775e-06
COX20	-0.599318	1.07919e-47										FXYD3	-0.669629	1.88137e-65		COX20	0.625997	1.69613e-62						EIF3H	0.886873	2.2008e-17										RPL18A	0.596381	1.90805e-05
PFN2	-0.717396	5.71323e-40										TMEM45B	-0.638568	4.58837e-69		PCBD1	0.699365	5.75597e-56						LDLRAP1	0.64617	1.75811e-23										RPL23A	0.667604	7.00396e-05
RNF13	-0.675973	1.30228e-42										EMP2	-0.563036	2.88325e-79		CLDN7	0.775327	2.26346e-50						SUCO	0.79033	2.67356e-19										RPL36A	0.570666	1.93463e-05
MRPL20	-0.68851	5.78976e-42										MARCH3	-0.532004	3.55115e-85		LRIF1	0.584751	2.3239e-66						ZNF33A	0.708111	2.84921e-21										NSA2	0.556752	1.51273e-05
PPP1R14B	-0.687745	4.77225e-42										IL1RAP	-0.603579	4.86427e-76		SRP19	0.721113	8.51489e-54						RGS9	0.713532	4.11328e-21										YWHAH	0.5218	8.55463e-06
ISCU	-0.730288	5.32838e-40										LITAF	-0.616806	7.39435e-76		COX17	0.838596	3.154e-46						PSMC5	0.90521	9.46984e-17										STRAP	0.534618	1.29805e-05
CCPG1	-0.690351	2.78699e-42										KRT18	-0.584167	1.63734e-88		HPS1	0.532704	2.48552e-72						PRDX5	0.979876	1.62008e-15										EPB41L4A-AS1	0.580643	3.3585e-05
COA3	-0.636914	8.33176e-46										MTUS1	-0.798909	9.07079e-68		PSMA7	0.766773	1.46671e-49						FUCA1	0.760939	9.28386e-20										RACK1	0.635622	8.22482e-05
UFL1	-0.610751	5.08604e-48										TSHZ2	-0.753999	2.63407e-73		RPS20	0.81906	2.87412e-46						FAM76A	0.672599	3.00469e-22										SEM1	0.514917	9.41581e-06
HDLBP	-0.72899	1.24016e-40										TRNP1	-0.541587	7.98074e-103		SARAF	0.822544	5.03235e-46						PLEKHB2	0.820579	3.27588e-18										TUBA4A	0.528865	1.35564e-05
ASAP1	-0.722592	5.35775e-41										RBP4	-0.540492	1.2156e-103		SMIM4	0.697633	6.93057e-54						CD55	0.69747	2.88711e-21										RPL3	0.721242	0.000270197
HOPX	-0.814262	1.70561e-36										ETV1	-0.630691	7.34711e-91		VOPP1	0.604682	7.9219e-62						PRPF6	0.742717	7.95291e-20										MINOS1	0.572889	3.55596e-05
TALDO1	-0.669762	2.75007e-44										PRSS23	-0.709383	3.34714e-81		CPD	0.593134	8.24807e-63						RNF130	0.699235	5.28146e-21										HSPE1	0.517951	2.04897e-05
AKR1A1	-0.616783	3.14506e-48										S100A6	-0.88629	8.54765e-66		FAM102A	0.603028	1.12867e-61						TAGLN3	0.641406	8.36413e-23										KIF21A	0.507207	2.07593e-05
ENO2	-0.595558	6.35263e-50										TCEAL2	-0.719021	2.49463e-81		LMAN2	0.623244	1.13406e-59						ASAP1	0.883687	9.91674e-17										EMC10	0.558946	5.74544e-05
NDUFB4	-0.764162	2.25718e-39										ANG	-0.592725	4.63937e-102		PCDH7	0.588129	7.6172e-63						CFAP97	0.796438	1.78412e-18										ERH	0.561103	7.64549e-05
BRD7	-0.673675	1.22629e-44										FXYD2	-0.555451	4.55261e-112		RGS2	0.785488	4.51046e-47						SPAG9	0.766016	3.56586e-19										HNRNPK	0.504102	3.64211e-05
BEX4	-0.773511	4.56492e-39										SEMA3E	-0.682235	1.22303e-92		RPL35	0.888142	1.72968e-41						C15orf61	0.829096	1.15275e-17										CAMLG	0.518838	0.000109857
PMVK	-0.602255	2.23154e-50										PLAC8	-0.63562	7.5168e-111		SLC25A5	0.778767	4.15537e-47						TMEM109	0.642109	1.37005e-22										RPAIN	0.500806	0.000114545
RNASEH2C	-0.636205	8.0841e-48										CXADR	-0.62122	3.4975e-115		PDIA4	0.755403	2.1092e-48						TSPAN2	0.609592	1.29145e-23										NDUFB7	0.502698	0.000134639
AP002387.2	-0.57121	1.72974e-53										QDPR	-0.708938	6.91504e-102		SEC61G	0.881082	1.49908e-41						SPRYD3	0.753549	3.38675e-19										EID1	0.516952	0.000185169
TLE1	-0.577036	5.02884e-53										CHMP1B	-0.750439	8.29536e-100		RASSF8-AS1	0.552842	1.40679e-65						ATP2A3	0.668513	1.52658e-21										GHITM	0.515401	0.000233236
EBAG9	-0.592289	6.08379e-52										ITM2C	-0.657183	9.55895e-118		MT1X	0.796303	1.05849e-45						SDCBP	0.766886	7.20019e-19										BCHE	0.597061	0.000894712
LSM5	-0.661024	7.54302e-47										PHGR1	-1.42094	2.05657e-57		SEC61B	0.867706	1.08683e-41						OSTC	0.909408	5.13842e-16										SLC25A3	0.670398	0.00270245
MRPL51	-0.671304	3.57742e-46										NIPSNAP1	-0.66656	4.71508e-124		NOL3	0.531504	4.3249e-67						HINT2	0.894392	2.92014e-16										CALM2	0.541536	0.000996219
CCDC28B	-0.520018	1.24631e-59										CDCP1	-0.722814	3.72042e-121		RBCK1	0.730658	7.96063e-49						LINC00511	0.831689	2.2333e-17										COX8A	0.585277	0.00530834
SOCS2	-0.587936	3.1803e-53										FGF14	-0.723662	1.69909e-122		SLIRP	0.867019	4.05689e-41						ATP6V0B	1.0098	2.06807e-14										SPCS1	0.530428	0.00337895
CYS1	-0.608391	7.76592e-52										MGLL	-0.759604	2.39435e-118		MAN1A2	0.703709	2.25435e-50						TGFBR3	0.677371	5.48068e-21										RPL13	0.595828	0.00902817
SMIM29	-0.65581	2.41289e-48										SELENOM	-0.835226	5.3611e-111		CYS1	0.614854	3.61031e-57						PABPC1	0.87428	2.34427e-16										AC009414.2	0.504472	0.0047781
SWI5	-0.559001	9.34757e-57										VTN	-1.13289	6.96248e-95		ZCRB1	0.785069	7.31608e-45						CNTN1	0.657989	1.7422e-21										TOMM20	0.538872	0.00697098
EID1	-0.739134	3.35842e-43										UCHL1	-0.973454	2.08507e-115		SRP54	0.619817	3.62108e-56						COMMD6	0.859413	1.39705e-16										LDHA	0.514985	0.00871334
GLRX5	-0.696675	7.18171e-46										AK5	-0.898611	7.76642e-126		ALCAM	0.73426	1.70586e-47						TMEM123	0.703037	4.20574e-20										TMEM208	0.502115	0.00835241
CASR	-0.595214	8.74495e-54										ANK3	-0.917747	1.41929e-125		MZT1	0.551171	6.02973e-63						LPGAT1	0.841479	6.50199e-17										SERF2	0.543765	0.0125559
LYPLAL1	-0.578092	1.36038e-55										AZGP1	-1.17348	1.14103e-99		HAX1	0.681155	1.36657e-50						RBCK1	0.85008	1.33725e-16										APLP2	0.538168	0.0154288
PCDH7	-0.57563	3.38145e-56										SHISAL2B	-1.27328	2.65994e-92		COX6A1	0.799182	3.56793e-43						GREM1	0.910517	1.5823e-15										HSPA1A	-0.689704	6.03774e-15
RPS3A	-0.802653	6.7882e-41										BCAM	-0.772686	2.25503e-156		SAMD11	0.836089	2.99662e-41						FXR1	0.774801	7.02155e-18										ANXA13	-0.699571	1.61051e-16
ICA1	-0.652147	5.13572e-51										DEFB1	-1.43338	1.64496e-86		HDLBP	0.754838	1.98442e-45						HSD17B12	0.87975	8.71959e-16										NFKBIA	-0.57333	3.93354e-26
KTN1	-0.767556	1.42582e-43										RHOC	-0.845661	3.73835e-150		REX1BD	0.617064	2.11147e-55						HSPA1B	0.911222	3.14965e-15										OPRK1	-0.668834	1.63335e-23
CMAS	-0.633275	1.11931e-52										H3F3B	-1.07351	3.71333e-126		C22orf39	0.659415	9.68739e-52						GFPT1	0.754324	3.10666e-18										DAB2	-0.596591	6.45693e-27
MXRA7	-0.709064	8.66557e-48										TM4SF4	-1.13965	1.48178e-119		CPNE3	0.722176	3.97697e-47						COMMD3	0.650121	7.6894e-21										AK5	-0.571463	8.02024e-29
HM13	-0.681465	4.40406e-50										SELENOW	-0.868973	9.73459e-158		WFDC2	0.737523	4.55597e-46						CCDC28B	0.58683	8.22169e-23										GCG	-0.558614	4.0859e-42
ENTPD3	-0.625345	3.20758e-55										C2orf54	-1.30264	2.30312e-108		PPP1R14B	0.713329	2.54569e-47						PAK2	0.708134	5.76035e-19										H3F3B	-0.502007	2.5801e-47
FAM229B	-0.624163	1.89861e-56										TFF3	-0.90371	6.65979e-159		DPP6	0.573444	1.10641e-58						DYNLT3	0.879638	2.38834e-15										ABCB1	-0.552807	6.87258e-56
NFE2L2	-0.657043	8.7611e-54										RNASEH2C	-0.882734	2.35016e-166		CYB5A	0.536602	1.33435e-62						VPS35	0.664808	5.53688e-20										MACROD2	-0.594313	1.60256e-57
RPL34	-0.870492	8.01712e-41										CPM	-0.978533	7.27903e-154		NDUFA6	0.705495	1.62205e-47						PRUNE2	0.651958	3.89682e-20										ARX	-0.889984	5.68263e-40
TNFAIP8	-0.519011	3.61346e-68										SERPINB6	-0.88293	7.87154e-194		NDUFS5	0.805342	1.93763e-41						PLCXD2	0.681596	2.80845e-19										ALDH1A1	-0.506784	1.41275e-71
HINT2	-0.745057	8.5421e-48										VSTM2L	-0.96384	1.14691e-181		SEM1	0.783868	1.74992e-42						MAN1A2	0.828179	6.02236e-16										HIST1H1C	-0.694015	1.48689e-54
ERICH5	-0.606144	7.07759e-59										SPTSSB	-1.05364	2.79839e-168		RPS3A	0.844342	1.74576e-39						SPAG16	0.613611	3.39916e-21										UCN3	-0.55824	1.29925e-68
PJA2	-0.671339	9.3175e-54										APOH	-1.06621	1.1442e-168		PRR13	0.69689	1.35169e-47						OLMALINC	0.540768	7.18047e-24										CALY	-0.591991	2.98369e-67
SERP1	-0.774915	1.00054e-46										HES4	-1.40493	1.23604e-145		COX5A	0.743253	1.88387e-44						RPS9	0.960689	1.06387e-13										AKR1C3	-0.842563	8.28002e-48
TPM1	-0.655936	7.38827e-56										PTTG1IP	-0.975015	3.53374e-211		NTPCR	0.555297	4.63305e-59						GCH1	0.589128	7.73747e-22										ANK3	-0.575185	2.05957e-71
SELENOM	-0.83583	4.61406e-44										AKAP12	-1.31263	4.99139e-158		SH3YL1	0.654784	4.59211e-50						DAAM1	0.764186	5.83239e-17										DEFB1	-1.4407	2.4978e-29
NFIC	-0.82371	6.16073e-45										AQP3	-1.27817	1.16983e-180		MRPL51	0.68134	3.88127e-48						PCMT1	0.835113	1.43153e-15										SETX	-0.649205	2.98053e-64
TIMM8B	-0.694083	1.02396e-53										SPON2	-1.28864	2.99657e-179		TRAM1	0.675648	1.70585e-48						G3BP2	0.797571	3.39566e-16										TM4SF5	-1.61098	2.60491e-28
GPX4	-0.772329	1.58806e-48										CMTM8	-1.03967	6.33283e-256		SYPL1	0.593293	4.18997e-55						SEC24D	0.730262	1.42286e-17										ELL2	-0.559877	1.75693e-82
SMAD9	-0.575471	3.38156e-65										KRT8	-1.12115	2.23476e-245		PDCD4	0.628175	6.44287e-52						SSR3	0.887561	1.6303e-14										TMEM86B	-0.553834	4.44741e-85
TGFBR3	-0.705076	6.54303e-54										SERPINA1	-1.69773	6.85688e-170		RNF114	0.618457	2.34252e-52						GYG1	0.766908	1.18355e-16										PTTG1IP	-0.57843	5.13186e-82
CDKN1C	-0.602963	5.95877e-63										DIRAS3	-1.27501	6.92702e-238		DYNLT1	0.709701	1.3249e-45						FYTTD1	0.800721	5.66221e-16										CALD1	-0.657898	8.14689e-74
CADPS	-0.751675	5.45174e-51										TUBB2A	-1.32092	2.76078e-242		LYRM2	0.641302	2.82154e-50						PCLO	0.721923	1.31051e-17										AZGP1	-1.20966	1.62079e-40
ELMO1	-0.575821	9.39219e-67										FRZB	-2.16263	5.81163e-157		PPIB	0.842955	2.26537e-38						LINC00662	0.595873	5.30276e-21										MGLL	-0.673977	9.78286e-74
LAPTM4A	-0.778856	1.46787e-49										PROC	-1.48514	7.73475e-236		PPP2CB	0.675931	1.2319e-47						TSPYL2	0.900541	4.93763e-14										RHOC	-0.57647	5.62792e-87
ILF3-DT	-0.822162	4.57173e-47										PDLIM4	-1.38433	2.68964e-264		RPL19	0.817826	1.78964e-39						SSBP1	0.816538	2.32931e-15										EFHD2	-0.595896	3.26694e-86
TMSB4X	-1.07094	2.19665e-36										PKIB	-1.40952	2.69068e-265		METTL23	0.601041	2.06757e-53						CD14	0.985776	8.02022e-13										SPON2	-0.852027	5.85039e-61
MT1X	-0.867835	4.05725e-45										TM4SF5	-1.48655	1.73501e-254		RPL8	0.802299	3.78853e-40						HINT1	1.01612	1.84979e-12										DST	-0.609682	1.74138e-86
ELAVL4	-0.569744	2.24766e-68										CALD1	-1.73738	1.1035e-227		ARID5B	0.771334	1.11801e-41						HSPA13	0.7726	5.06099e-16										FBLIM1	-0.549268	2.03949e-99
TOMM20	-0.77153	7.13801e-51										CD9	-1.66331	1.02968e-268		SAR1B	0.702596	1.68769e-45						C1QBP	0.832317	6.81261e-15										ATF7IP2	-0.557375	8.05489e-100
ZNF667-AS1	-0.692328	7.53236e-57										CDKN2A	-1.49614	1e-300		METTL5	0.722842	3.55266e-44						PIGP	0.679417	4.52351e-18										KRT8	-0.588137	5.96179e-99
ACVR1B	-0.515558	4.27139e-76										KRT19	-1.63281	7.81079e-289		GDF15	0.658701	2.31216e-48						SEC11A	0.931516	2.41527e-13										SEMA3E	-0.679896	1.94574e-94
PSMC5	-0.753518	2.58544e-52										PCSK1	-1.66436	1e-300		PRKRA	0.554579	8.51112e-57						PNRC1	0.776476	7.38396e-16										CDHR5	-0.799859	1.59789e-80
GPX2	-0.521092	2.0118e-75										ASGR1	-1.72137	1e-300		PHYH	0.5115	1.76741e-61						SYT5	0.714131	3.96493e-17										NAV2	-0.551388	1.39524e-117
MNX1	-0.712936	1.28717e-55										ACSL1	-1.79354	1e-300		POMP	0.79574	8.92625e-40						AP002387.2	0.666117	2.64012e-18										HSPB1	-1.13053	5.76576e-58
ADSS	-0.533109	2.21702e-74										HEPACAM2	-1.85766	1e-300		DDT	0.688737	1.26954e-45						KIF3A	0.664401	2.72199e-18										PEMT	-0.694117	5.48486e-96
HABP4	-0.696854	2.24773e-57										RBP1	-2.05549	1e-300		ARHGEF9	0.50437	5.34302e-62						FADS1	0.590512	1.7969e-20										VTN	-1.13868	6.39399e-59
ATP6V1G1	-0.861021	8.80285e-47										LY6H	-2.16295	1e-300		SURF4	0.706609	1.91507e-44						EMC7	0.918129	2.43124e-13										C12orf75	-0.649508	2.32853e-104
TIMMDC1	-0.594127	1.64327e-67										NNMT	-2.77301	1e-300		DARS	0.567729	7.6156e-55						IDS	1.06792	1.55937e-11										MARCKSL1	-0.72877	2.81754e-96
ASB9	-0.621753	8.40686e-65										SPINK1	-3.83852	3.14321e-284		ADM	0.616258	1.92577e-50						CERK	0.642578	1.15337e-18										PLIN3	-0.676509	1.47988e-113
LRIF1	-0.613658	1.15029e-65										GHRL	-9.02054	1e-300		MRPL33	0.732405	2.26896e-42						SOCS2	0.700551	4.08787e-17										HLA-E	-0.605303	4.46517e-127
C11orf1	-0.580636	8.38964e-70														CALM1	0.85954	3.46311e-36						SHISAL2B	1.03878	9.8372e-12										H2AFJ	-0.622614	2.58332e-130
CD14	-0.87828	5.68949e-47														BNIP3	0.805708	2.22733e-38						EIF3J-DT	0.714133	9.85825e-17										PTP4A1	-0.649552	8.2996e-129
HIST1H4C	-0.846241	3.90799e-49														TAF10	0.683342	7.24686e-45						VPS13C	0.713616	1.34031e-16										ANG	-0.759757	7.20592e-111
SCD5	-0.628641	6.65818e-66														SLC25A24	0.552928	3.14903e-55						NDUFC1	0.971156	2.48204e-12										TMEM176A	-0.617462	4.18313e-144
RXYLT1	-0.692262	5.08508e-60														TIMM8B	0.671202	3.26411e-45						PRDX6	0.905937	3.74718e-13										HLA-B	-0.70965	1.72088e-127
EIF3E	-0.757817	5.33502e-55														PLEKHB2	0.668181	2.13305e-45						PITPNA-AS1	0.573246	2.30911e-20										KLF6	-0.909543	2.50154e-102
ZMYND8	-0.639858	3.86341e-65														SEC62	0.765002	1.41378e-39						GLIS3	0.646243	4.08409e-18										AGT	-0.862944	2.78328e-117
PAPSS2	-0.787453	2.8687e-53														MRPL22	0.687738	6.80252e-44						TIMM8B	0.783704	4.6007e-15										C2orf54	-1.27058	1.46209e-90
UFD1	-0.814777	8.1148e-52														NAP1L4	0.536632	5.05439e-56						MZT1	0.63009	1.56083e-18										EFNA1	-0.86915	3.56051e-132
ATP2A3	-0.60853	3.41293e-69														RAB3IP	0.726428	1.59014e-41						VDAC3	0.733475	5.35747e-16										LY6H	-1.00268	5.78017e-117
PGRMC2	-0.716225	4.2158e-59														HEBP2	0.821419	1.0147e-36						GHITM	0.856295	8.68079e-14										BCAM	-0.794711	5.2665e-149
POP5	-0.608296	6.17315e-70														ATP5ME	0.795651	7.17717e-38						NTPCR	0.63327	2.27433e-18										PAPSS2	-0.872978	3.37307e-140
TGFB1	-0.569402	4.65003e-75														WLS	0.635126	3.8109e-47						C2orf69	0.713487	2.25423e-16										CPM	-0.925318	1.49428e-138
MIR200CHG	-0.663634	4.50362e-65														FICD	0.548586	2.6395e-54						ETS2	0.632728	2.53949e-18										PHGR1	-1.40207	2.11419e-111
NTPCR	-0.608885	2.33979e-71														GCSH	0.589233	1.35752e-50						COX20	0.700039	1.34672e-16										CMTM8	-0.913963	1.27219e-192
SOD3	-0.697361	1.14898e-62														CFAP97	0.653561	1.12475e-45						SEC31A	0.694186	1.44761e-16										SERPINB6	-0.869341	1.61446e-221
AHCYL1	-0.709819	9.64266e-62														VDAC3	0.619312	4.34057e-48						MIA3	0.749798	2.41543e-15										PROC	-1.51959	1.26587e-139
TSHZ2	-0.67457	3.4671e-65														BTF3	0.813569	1.01634e-36						ZNF106	0.69063	1.37296e-16										KRT19	-1.26954	1.84314e-167
LINC00511	-0.737677	2.85808e-60														CNPY2	0.763463	5.56785e-39						S100A11	0.881167	3.95107e-13										SPTSSB	-1.18804	9.74015e-189
NDUFA4	-0.820894	2.39485e-54														UQCC2	0.533171	4.25689e-55						CD44	0.524315	2.12672e-21										FXYD3	-1.32012	3.99691e-180
TKT	-0.782513	4.18509e-57														RASSF6	0.571097	1.95378e-51						ANXA11	0.857439	2.34291e-13										SERPINA1	-1.80852	2.52952e-132
EIF2AK1	-0.665408	4.63569e-67														PIM3	0.605282	3.39025e-48						SRP54	0.707524	6.36464e-16										CDKN2A	-1.22555	3.39668e-199
DAD1	-0.826723	8.53016e-55														CCDC47	0.672575	2.092e-43						GPX4	0.915739	1.98018e-12										LRRFIP1	-1.02685	7.71542e-245
FOS	-0.997296	1.15684e-45														SWI5	0.531025	1.11038e-54						EI24	0.842081	2.35127e-13										TMEM45B	-1.20247	8.03058e-213
EPRS	-0.70754	3.59444e-64														BTG3	0.805001	3.10012e-36						NAMPT	0.719381	1.71e-15										TFF3	-1.1987	4.05272e-218
SLIRP	-0.865904	1.17384e-52														TMED4	0.73597	1.54797e-39						RETREG1	0.731368	3.35956e-15										PPY	-1.64419	1.73931e-163
STMP1	-0.718082	1.70017e-63														HSD17B12	0.732786	1.05161e-39						EIF4EBP1	0.730403	3.63413e-15										GC	-1.77456	4.44813e-159
MEG8	-0.584704	6.25164e-78														HACD3	0.612934	4.33229e-47						MINCR	0.623097	1.33452e-17										HEPACAM2	-1.42128	8.17593e-199
NCALD	-0.734952	8.75466e-63														FBXO7	0.641433	5.10394e-45						RCAN2	0.587675	1.38248e-18										HES4	-1.81254	5.0062e-173
ZNF503	-0.61442	5.52546e-75														RAB1A	0.687175	5.88782e-42						C22orf42	0.643896	6.94153e-17										TMEM176B	-1.06423	1.48567e-294
LMO2	-0.835424	2.12227e-55														ZBTB8OS	0.644728	1.81932e-44						GABPB1-AS1	0.718812	3.41401e-15										VSTM2L	-1.24421	1.23353e-260
ARL6IP5	-0.761265	4.99409e-61														PSMB7	0.717821	5.25971e-40						SBNO1	0.68254	5.94947e-16										GNG4	-1.19335	2.44792e-284
TUBA1A	-1.01688	6.85598e-46														UBL5	0.756807	6.80752e-38						FAM229B	0.694102	1.1531e-15										ACSL1	-1.4995	1e-300
CYB5R1	-0.644446	3.40373e-72														SCAND1	0.739545	1.27141e-38						ATP5ME	0.912723	4.82698e-12										F10	-1.58193	1e-300
TMCO1	-0.769996	1.19037e-60														MIR4435-2HG	0.520328	1.41747e-54						PTMA	0.879713	1.87396e-12										ASGR1	-1.68482	1e-300
NDUFA11	-0.823529	5.80167e-57														TMEM167A	0.629495	4.3811e-45						ZC3H6	0.642493	1.03701e-16										FRZB	-1.85306	1e-300
BZW2	-0.588382	1.14734e-79														PCBP1	0.634163	1.01868e-44						GCSH	0.68772	1.23139e-15										TM4SF4	-2.02762	1e-300
MAN1A2	-0.742016	7.6397e-64														C12orf10	0.734365	1.11432e-38						XRCC5	0.815322	3.00708e-13										TTR	-2.14608	1.82953e-284
NUDT3	-0.824861	7.25585e-58														ARPC3	0.717022	1.43131e-39						TMEM106B	0.724735	8.21522e-15										APOH	-2.09661	1e-300
TUBB2B	-0.646833	2.60267e-74														CAMLG	0.767685	5.66106e-37						ZRANB2	0.708364	4.29837e-15										NNMT	-2.91354	1e-300
RGS2	-0.850958	1.15675e-56														SSR4	0.96583	2.46221e-29						C2CD4A	0.772204	7.31138e-14										SPINK1	-4.6602	1e-300
HCFC1R1	-0.669667	6.12027e-72														GPX3	0.764239	1.27189e-36						ID4	0.821324	4.8613e-13
RPL7	-0.788878	5.58865e-62														CCT6A	0.697487	6.53899e-40						EDIL3	0.848787	1.39627e-12
SLC2A13	-0.74264	8.54042e-66														ING2	0.559387	1.81229e-49						BZW2	0.595808	1.51122e-17
FAM200B	-0.694117	1.71297e-70														SNRPD2	0.743993	3.03685e-37						FTL	1.1919	4.21522e-09
ID3	-1.2338	5.12622e-40														RNF7	0.721749	2.92195e-38						DCDC2	0.529184	2.22915e-19
CDKN1A	-0.715588	7.10012e-69														C1orf122	0.741334	3.09187e-37						CISD2	0.747678	6.46519e-14
RPS3	-0.914754	9.00732e-55														DLGAP4	0.521199	1.32802e-52						CACNA1A	0.636677	3.4743e-16
SPCS2	-0.823898	1.10593e-61														C2CD4A	0.692293	1.70799e-39						PLCB4	0.612062	1.14833e-16
MT1F	-0.636924	1.3923e-79														PDXK	0.64374	3.95655e-42						IGF1R	0.511645	1.04444e-19
TAGLN3	-0.588718	3.8886e-86														ENO2	0.570564	2.571e-47						YTHDF3-AS1	0.55175	3.17367e-18
BEX2	-0.854238	8.47171e-60														CNBP	0.776941	6.30708e-35						ZMYND8	0.66301	3.04635e-15
MAP3K13	-0.751684	5.42963e-69														RNMT	0.590585	1.68857e-45						CD68	0.760703	2.36848e-13
C22orf42	-0.570837	5.83097e-91														ATRAID	0.774442	9.11561e-35						RASGEF1B	0.559981	7.4575e-18
SGMS2	-0.707546	1.52119e-75														ATP5MG	0.873142	6.62131e-31						C11orf1	0.58764	6.03064e-17
G6PC2	-0.671207	4.85007e-80														COX7B	0.755008	1.46311e-35						PXK	0.680552	1.10992e-14
NDUFAF2	-0.68715	3.3251e-78														SYNE2	0.640107	1.44791e-41						IFI27L1	0.583435	5.86569e-17
PCLO	-0.707465	8.10134e-78														SEC31A	0.574668	3.77871e-46						LINC00467	0.691744	2.27639e-14
ANP32E	-0.753352	1.28379e-73														RPL6	0.805742	4.75588e-33						SQLE	0.635037	1.38215e-15
DEUP1	-0.705166	9.74126e-79														STAT3	0.678138	4.56616e-39						RIC3	0.807626	2.24114e-12
MEIS2	-1.04031	1.02441e-53														HINT2	0.728248	2.14605e-36						ORAI2	0.877182	1.91777e-11
GOLGA7B	-0.6805	1.53358e-83														ADRA2A	0.552112	1.00851e-47						PHF7	0.546813	7.52903e-18
METTL9	-0.75983	2.89106e-75														CCNB1IP1	0.612375	4.44532e-43						MDH2	0.986973	3.53772e-10
LIMS1	-0.734086	4.17212e-79														KDELR2	0.758964	1.96682e-34						IARS2	0.597754	3.61794e-16
PSMD1	-0.745691	5.46752e-78														NMRK1	0.530885	1.1266e-48						RSL1D1	0.755474	6.37887e-13
FUCA1	-0.726331	3.84957e-80														ZFAND1	0.549284	4.56478e-47						RPA2	0.587231	2.44238e-16
ASRGL1	-0.592388	1.13644e-98														COPS2	0.518337	8.60987e-50						PRKDC	0.61365	1.19114e-15
ENO1	-0.931024	1.5368e-63														SPCS3	0.683274	1.10812e-37						EIF2A	0.712571	1.66226e-13
OLFM2	-0.623524	5.87742e-95														SARS	0.700291	1.48835e-36						PRSS23	0.864214	3.09556e-11
BMP5	-0.686507	2.55183e-86														UFD1	0.776968	5.95765e-33						PSIP1	0.668384	2.77542e-14
TSTD1	-0.807597	1.36858e-74														GUK1	0.790955	2.47677e-32						NKTR	0.802675	5.8906e-12
FAM162A	-0.817679	6.47845e-74														RAB18	0.60092	2.73218e-42						HMGCLL1	0.612855	2.12118e-15
ACLY	-0.717093	1.93479e-84														PLPP5	0.731594	1.25495e-34						AC026979.2	0.71816	3.05131e-13
SNX10	-0.640955	1.63039e-94														KCMF1	0.636518	2.911e-39						ERGIC2	0.589465	8.97714e-16
TMEM208	-0.828176	2.30687e-73														AKR7A2	0.582797	1.00849e-42						EBAG9	0.657146	3.38506e-14
PIGP	-0.695642	1.86847e-87														LINC01099	0.500708	1.49637e-49						TIPRL	0.728867	7.33553e-13
MGAT4A	-0.719063	3.03351e-85														CTSZ	0.651556	5.06267e-38						GLT8D1	0.609771	3.42588e-15
CCDC85B	-0.780535	4.44156e-81														RTRAF	0.717365	1.66935e-34						RNF187	0.588536	1.09903e-15
TUBA1C	-0.862787	1.4392e-73														GTF2A2	0.662708	2.95824e-37						MTSS1	0.529583	2.467e-17
RPS23	-0.895668	3.88869e-71														UBA2	0.603025	7.62525e-41						SSU72	0.857928	6.09343e-11
MRPL52	-0.714924	1.45346e-90														PSMA4	0.602266	7.49007e-41						KRT10	0.971637	1.01411e-09
PLPP5	-0.848709	1.64382e-77														MDH2	0.827	7.88249e-30						ATP1B3	0.55611	1.95479e-16
CBX1	-0.672888	3.37727e-98														CALU	0.52098	9.06588e-47						C22orf39	0.729778	1.10184e-12
EDF1	-0.865986	8.86442e-77														SMIM29	0.617811	1.51944e-39						CNBP	0.91575	3.10929e-10
SSR3	-0.901064	2.63855e-74														EPRS	0.620905	2.5227e-39						TXNL1	0.736226	1.53575e-12
DNAJB9	-1.00353	4.13734e-67														COX14	0.745034	7.77656e-33						LMBRD1	0.633741	1.95931e-14
TCAF1	-0.795788	3.78285e-85														SEC11A	0.760339	4.88017e-32						UFL1	0.692942	3.02828e-13
SOD1	-0.824431	1.88274e-82														ASAH1	0.713489	4.61002e-34						RAB3B	1.02665	3.96222e-09
TMEM37	-0.71196	2.98256e-96														THUMPD3	0.59526	3.87941e-40						FAM135A	0.694303	3.82101e-13
OSTC	-0.904092	1.02129e-76														MYH14	0.540655	4.47245e-44						DARS	0.63381	2.49593e-14
TMEM132A	-0.673946	9.16653e-103														GTF2H5	0.54379	9.61733e-44						TAF15	0.682999	2.42176e-13
MYCBP2	-0.785027	1.81376e-88														TXN	0.793515	3.36092e-30						TATDN1	0.616362	1.14555e-14
SUSD4	-0.678541	2.73648e-106														IER3IP1	0.715229	3.62327e-33						MLLT11	0.572475	1.11081e-15
TSPAN1	-0.808371	4.61645e-91														ORMDL1	0.706531	1.46233e-33						NBEA	0.533828	1.31799e-16
DUSP26	-0.823254	1.75757e-89														GTF3A	0.649679	2.03471e-36						HOPX	0.910552	5.03392e-10
CACNA2D1	-0.664346	7.39288e-112														LSM4	0.642832	1.06731e-36						CNP	0.777261	1.34157e-11
HIST3H2A	-0.832605	4.75696e-90														SEC63	0.673399	4.96219e-35						MORF4L1	0.846281	1.03924e-10
CYTOR	-0.716817	7.78361e-106														DDX18	0.548157	9.42658e-43						MPHOSPH8	0.714496	1.51453e-12
RASSF6	-0.77623	5.59142e-99														EIF2AK1	0.570347	6.4662e-41						CMSS1	0.501101	1.50215e-17
RASSF8-AS1	-0.683906	2.76816e-112														GFPT1	0.596837	4.15969e-39						CEP63	0.552574	6.35649e-16
EPAS1	-0.790126	1.06775e-98														MAP3K13	0.654316	1.5818e-35						RNF13	0.781066	1.79171e-11
ARID5B	-0.960902	9.74633e-82														TFG	0.626865	4.76883e-37						IER3IP1	0.845908	1.23872e-10
DSP	-0.909089	1.41884e-87														UFL1	0.58479	1.21146e-39						SF3B5	0.789947	2.75295e-11
MTRNR2L12	-0.9164	2.3679e-88														YWHAH	0.797827	3.27461e-29						C8orf59	0.776051	1.81483e-11
CCND1	-0.726685	2.7621e-111														SVIP	0.748454	4.58085e-31						ELMO1	0.586906	6.336e-15
GLIS3	-0.71276	2.13154e-114														CHMP2A	0.737693	1.71335e-31						SPIRE1	0.637665	8.79715e-14
MIR4435-2HG	-0.699688	2.54765e-117														TBCA	0.728114	6.83583e-32						SLC25A24	0.608929	2.35719e-14
GCSH	-0.752346	9.33346e-110														PSMA3	0.669803	1.41339e-34						LXN	0.54598	7.45648e-16
C14orf132	-0.750658	1.16365e-110														ABHD12	0.601381	2.3625e-38						TMEM263	0.578841	5.59833e-15
ETS2	-0.728256	1.30086e-114														PLOD2	0.749045	6.33487e-31						MYO3A	0.635254	1.07623e-13
STX1A	-0.856946	4.71516e-99														SEC22B	0.541292	1.65983e-42						UBTF	0.678445	7.35749e-13
ATP5IF1	-0.937242	6.42846e-91														SQSTM1	0.800117	1.06016e-28						UBL5	0.865265	3.08517e-10
PRUNE2	-0.723687	5.59519e-118														RPS9	0.779574	2.00447e-29						CFAP20	0.640676	1.48394e-13
IL20RA	-0.816939	5.42647e-106														ANXA2	1.00558	6.5946e-23						SKP1	0.831654	1.36902e-10
PSIP1	-0.775442	2.24455e-113														RPS27L	0.619327	1.01576e-36						ARMCX3	0.614308	4.81825e-14
ERLEC1	-0.92793	2.6746e-95														CHMP2B	0.617938	1.025e-36						TBCA	0.852493	2.62294e-10
TSC22D1	-1.1662	8.17158e-77														NDUFA2	0.674218	1.19509e-33						SNRPD2	0.847519	2.35201e-10
SIPA1L2	-0.776302	3.95258e-115														NDUFAF2	0.562716	5.41962e-40						TCF25	0.866141	4.10773e-10
NKX6-1	-1.03181	4.35763e-87														ATP5MC1	0.744911	2.97704e-30						COPS9	0.764538	2.59589e-11
TIMP2	-0.713911	1.1062e-126														DDX24	0.704568	7.70264e-32						OCIAD1	0.811886	1.18671e-10
MAP1LC3A	-1.01893	1.34706e-91														NDUFA12	0.681187	1.12882e-32						ITM2B	1.01976	1.25573e-08
ANXA5	-1.05524	2.31518e-90														KIF21A	0.704829	2.16178e-31						RSL24D1	0.794892	1.22019e-10
FAM177A1	-0.883138	2.17694e-108														BEX4	0.765625	6.97129e-29						LAMP2	0.799641	1.52744e-10
CAPS	-0.798666	3.29281e-121														PHTF2	0.545237	5.09963e-40						SMIM26	0.772917	7.31697e-11
SOX4	-0.8221	1.10569e-119														C2orf69	0.576912	8.29105e-38						RCN2	0.616788	2.37847e-13
EDN3	-0.974366	2.2187e-101														SEZ6L2	0.777775	3.57354e-28						LSM2	0.672284	2.72139e-12
BTG3	-1.01108	2.70181e-101														PSMC3	0.657243	4.66323e-33						PLAGL1	0.530587	2.367e-15
TCEA1	-0.938134	5.3375e-110														NOP10	0.604756	7.86523e-36						WAC-AS1	0.626879	4.3406e-13
PFDN5	-0.909212	1.03956e-113														NUDT3	0.734858	1.30116e-29						PER3	0.558503	1.40747e-14
HMGB1	-0.978232	5.74066e-107														PRMT2	0.577284	2.05613e-37						TULP4	0.600071	1.49206e-13
SVIP	-0.933782	1.28554e-112														FDX1	0.575845	1.735e-37						ITPR3	0.579477	5.41159e-14
RBBP8	-0.736814	2.79015e-144														BEX2	0.778604	8.08359e-28						INSIG1	0.524031	2.45932e-15
OSBPL8	-0.903368	2.16991e-119														SRPRB	0.522782	4.87128e-41						VKORC1	0.854549	1.26377e-09
FAM3C	-0.881542	9.104e-125														UXT	0.677853	1.01906e-31						NME1	0.646515	1.74616e-12
C9orf135	-0.880525	1.85132e-125														PTEN	0.516656	3.95419e-41						SPTLC1	0.724642	3.38747e-11
EIF4A2	-1.06035	1.47448e-105														COPZ1	0.600172	1.95724e-35						SPART	0.511736	1.60739e-15
PFKFB2	-0.821379	2.5716e-143														FAM135A	0.577252	1.32895e-36						C1orf122	0.861299	1.75502e-09
ENAH	-0.812218	5.74101e-145														PAIP2	0.622527	9.26693e-34						CETN2	0.594096	2.23481e-13
FTH1	-1.14142	2.66021e-106														BFAR	0.565325	5.03151e-37						CDC42EP3	0.792269	3.45093e-10
MT-ATP8	-0.999445	8.74072e-132														PARK7	0.702426	6.20975e-30						RPS3	1.06596	9.3366e-08
MAP1B	-1.13506	6.92438e-117														RCN2	0.519811	3.55782e-40						GLOD4	0.620769	1.19752e-12
GNAS	-1.27893	1.03961e-105														NANS	0.548127	6.45826e-38						SSR1	0.742318	1.12268e-10
RGS16	-1.46689	3.03871e-93														ACTR10	0.544808	4.64542e-38						BHLHE40	0.59439	3.85333e-13
VMP1	-0.954284	2.01617e-144														RPS2	0.866051	3.77935e-24						LSM5	0.733043	1.03574e-10
MT2A	-1.93671	4.43435e-72														UBE2D3	0.730519	2.11348e-28						TTC39C	0.655286	7.09811e-12
GJD2	-1.0479	1.84829e-133														ATG3	0.598649	2.11171e-34						VDAC1	0.816097	1.14692e-09
ANAPC16	-0.957142	2.08922e-148														TMED9	0.714125	6.64171e-29						ELAVL4	0.566597	1.38114e-13
RGCC	-1.45477	9.58303e-101														C12orf57	0.707292	3.58857e-29						HLTF	0.505986	4.31978e-15
NEFM	-1.25583	5.00647e-118														LAMP2	0.673372	1.49217e-30						ARHGEF9	0.549599	6.24482e-14
NPY	-1.56564	2.27677e-95														TECR	0.613522	2.20059e-33						CPD	0.620921	2.13632e-12
PDX1	-1.24698	1.19375e-123														SOCS2	0.539774	1.90113e-37						NEUROD1	0.863183	4.08629e-09
NECTIN3	-0.946548	5.72845e-168														PPP1R2	0.589336	3.90876e-34						MEG8	0.529895	2.24159e-14
MTPN	-0.961526	2.13186e-165														RPA3	0.588554	3.83489e-34						EIF2S2	0.790678	7.19737e-10
CALD1	-1.06798	8.23536e-150														NEDD8	0.699197	7.83e-29						ACOT13	0.562881	1.52645e-13
ENDOD1	-0.984849	5.51004e-165														NHP2	0.592564	6.96123e-34						HADHA	0.747982	2.32337e-10
NLRP1	-1.18369	2.70633e-138														CHURC1	0.714608	3.57675e-28						BHLHE41	0.685915	3.25725e-11
PPDPF	-1.11065	1.20448e-147														RPS26	1.0288	1.06598e-19						IK	0.701458	6.16713e-11
TTC3	-1.05289	2.45003e-163														UBA52	0.784129	1.85242e-25						EEA1	0.691317	4.92712e-11
CNP	-1.04374	1.33731e-166														TMEM9B	0.574299	1.76126e-34						ZFAND1	0.603913	2.0218e-12
APLP2	-1.03972	1.3336e-167														MYCBP2	0.620199	6.54018e-32						HIST1H1E	0.700945	1.00099e-10
MPP1	-1.00726	2.29942e-179														TMEM87A	0.503599	4.64052e-39						LARS	0.509732	2.88222e-14
ARG2	-1.1362	7.23549e-163														MED8	0.546345	4.81894e-36						CRTAP	0.520472	5.50701e-14
C1QL1	-1.09709	7.94097e-172														CLTA	0.66278	8.86716e-30						SERINC1	0.751253	6.58046e-10
TPD52	-1.11133	2.33837e-170														SSR1	0.614508	6.48222e-32						ATP1A1	0.767445	1.10728e-09
CD24	-1.08267	3.13205e-180														HSPH1	0.553662	2.99331e-35						AMZ2	0.529925	1.13315e-13
WLS	-1.03067	3.56125e-194														RTF2	0.601765	2.05014e-32						AK3	0.79812	3.08811e-09
RASD1	-1.31184	5.01725e-156														TMEM14C	0.58048	1.62533e-33						NDUFB7	0.886893	2.22768e-08
NPTX2	-1.21787	2.14267e-177														NOP53	0.665597	2.54482e-29						SNRPE	0.744929	8.17024e-10
RPS4X	-1.14776	6.26999e-192														MNX1	0.632366	2.35975e-30						TRMT112	0.814372	5.23678e-09
SYT13	-1.04576	3.03043e-215														FOS	0.849574	9.51984e-23						TUNAR	0.731837	6.60052e-10
RHOBTB3	-1.41374	1.48514e-161														DUSP23	0.501654	6.10156e-38						DDX21	0.756432	1.31423e-09
DBI	-1.2612	3.34029e-182														FKBP11	0.508859	2.91567e-37						SH3BGRL	0.66379	7.74806e-11
FXYD2	-1.19568	1.04503e-197														SCD	0.631098	4.82877e-30						GMPS	0.605522	1.28365e-11
DHRS7	-1.19011	6.06708e-203														UBE2V2	0.591452	5.36088e-32						AC095055.1	0.69108	2.88156e-10
PERP	-1.2004	2.81293e-202														C4orf3	0.641725	1.70078e-29						CNPY2	0.865856	2.47274e-08
TSPAN13	-1.13487	7.41274e-217														ALKBH7	0.636938	2.01173e-29						LARP1B	0.646545	6.8107e-11
RBP1	-1.37988	7.92421e-180														RPL28	0.877797	1.82057e-21						IMPACT	0.537159	6.3364e-13
TOMM7	-1.18449	9.81348e-213														AIMP1	0.602182	6.08295e-31						MIR762HG	0.506091	1.21564e-13
SLC6A6	-1.15957	6.46528e-224														WBP2	0.536511	1.35512e-34						FICD	0.578836	5.10501e-12
BHLHE41	-1.16756	3.78849e-226														RPL14	0.847731	3.88057e-22						CYS1	0.605413	1.75089e-11
TUBB2A	-1.24011	1.26256e-215														MIR22HG	0.619613	5.09691e-30						COX7A2	0.939367	1.17174e-07
DHRS2	-1.32452	1.83444e-202														GOLGA4	0.690213	6.52614e-27						TCEAL8	0.701241	5.36626e-10
PRDX1	-1.22576	2.61682e-222														EIF1AY	0.576616	6.88897e-32						HACD3	0.671772	2.17795e-10
RPL23	-1.14881	1.1414e-242														ATP5MC2	0.739866	5.44481e-25						RRBP1	0.714692	1.02453e-09
SORL1	-1.1661	2.08058e-244														HABP4	0.602907	1.77446e-30						TGFB1	0.529236	8.12752e-13
CD9	-1.32433	7.37012e-216														EMC3	0.667426	1.36541e-27						TM9SF2	0.705863	8.7935e-10
SLC30A8	-1.62739	6.85919e-182														ZNF667-AS1	0.608065	4.6106e-30						LMO1	1.362	2.05209e-05
ABCC8	-1.33599	2.76321e-227														TMED7	0.525792	1.41255e-34						RDH11	0.720214	1.3755e-09
RPL3	-1.1858	1.35189e-256														PRDX2	0.797046	5.25905e-23						PDZD8	0.735602	2.14942e-09
SCG3	-1.18144	1.23905e-259														TRAPPC4	0.575793	1.5702e-31						GRINA	0.581081	1.11474e-11
SAMD11	-1.73919	1.30356e-199														PSMD14	0.611033	1.29149e-29						TARSL2	0.506785	3.26027e-13
PPP1R1A	-1.81028	3.16381e-206														THAP5	0.516971	9.81081e-35						LYRM2	0.684257	5.83421e-10
PEBP1	-1.3004	6.98876e-293														MCFD2	0.636856	2.50582e-28						MCUB	0.641769	1.47651e-10
SYNE2	-1.36121	1.67427e-291														VBP1	0.541136	4.02866e-33						NMRK1	0.575425	1.13475e-11
SELENOW	-1.35334	1e-300														LSM2	0.5571	3.47868e-32						HTATIP2	0.708582	1.33243e-09
CADM1	-1.44173	1e-300														PDAP1	0.626849	1.45855e-28						RTF2	0.702085	1.10812e-09
MT-ND4L	-1.46621	1e-300														TMEM59	0.82458	6.90216e-22						NCOR2	0.554428	4.60589e-12
MT-ND5	-1.51533	1e-300														C15orf61	0.640217	6.33052e-28						CHCHD10	0.703613	1.17558e-09
GAD2	-1.65259	4.55492e-279														MTRNR2L12	0.713401	8.08638e-25						DHRS11	0.514496	6.91222e-13
MT-ND2	-1.54242	1e-300														CDC42EP3	0.667084	2.43204e-26						TFG	0.709932	1.65208e-09
MT-ND6	-1.55081	1e-300														HPRT1	0.507487	4.2786e-34						MAL2	0.589826	3.05726e-11
SCN1B	-1.55787	1e-300														PRDX4	0.800954	7.67181e-22						ALDH9A1	0.637167	2.03941e-10
PKIB	-1.5693	1e-300														ATP6V1D	0.568421	1.91934e-30						CDK6	0.501451	5.34724e-13
PRSS23	-1.5736	1e-300														BCAS2	0.575182	4.59717e-30						PA2G4	0.775555	1.38074e-08
ADCYAP1	-2.23795	3.95894e-212														SPTLC1	0.599131	7.03741e-29						SWI5	0.568807	1.97889e-11
METRN	-1.66918	1e-300														ATP6V1G1	0.808439	1.42261e-21						ANP32A	0.682909	1.25124e-09
SCGN	-1.69619	1e-300														SURF1	0.594014	4.68974e-29						ATRAID	0.870965	1.06011e-07
MT-ND1	-1.73914	1e-300														RNH1	0.566642	3.68236e-30						ATP5MC1	0.870497	1.18296e-07
MT-CO1	-1.80078	1e-300														STMP1	0.605443	3.31916e-28						PRR13	0.745213	8.17804e-09
ERO1B	-1.95195	1e-300														ELOB	0.824094	7.96613e-21						DGUOK	0.894462	1.87283e-07
SEC11C	-1.96299	1e-300														DNAJA2	0.533986	1.48569e-31						MRPL22	0.76431	1.34235e-08
MT-CO2	-1.97321	1e-300														PSMF1	0.581585	5.16168e-29						ENTPD3	0.627235	2.70331e-10
MT-ND4	-1.98918	1e-300														CHMP5	0.55516	2.87416e-30						PCSK1	1.10428	3.91508e-06
MT-CO3	-2.09226	1e-300														MRFAP1	0.609614	1.31372e-27						TIMMDC1	0.567415	3.14313e-11
MT-CYB	-2.10179	1e-300														ODC1	0.678472	1.2401e-24						TTC37	0.534785	7.31294e-12
MT-ATP6	-2.15901	1e-300														OLA1	0.612318	3.52354e-27						LYRM9	0.503872	1.52422e-12
HADH	-2.21009	1e-300														CD320	0.544713	2.1674e-30						MTPN	0.712239	4.81206e-09
GSN	-2.31	1e-300														RGS9	0.51172	3.03816e-32						EIF4G3	0.554222	2.06587e-11
SHISAL2B	-2.31206	1e-300														COX4I1	0.804333	9.73095e-21						SMIM4	0.72875	7.70427e-09
UCHL1	-2.34587	1e-300														NOL7	0.619201	1.32238e-26						FNBP1L	0.57448	5.42071e-11
IER3	-2.40594	1e-300														SBDS	0.722553	7.59091e-23						SYT4	0.734719	1.02318e-08
MT-ND3	-2.44526	1e-300														CYCS	0.613064	1.17762e-26						DCAF13	0.600319	1.87422e-10
MEG3	-2.73333	1e-300														IBTK	0.504579	3.20937e-32						ORMDL1	0.793299	4.6444e-08
PCSK1	-2.76863	1e-300														CFAP36	0.63224	7.69156e-26						LYPLAL1	0.595047	2.13714e-10
AQP3	-2.84855	1e-300														ZC3H15	0.577057	3.29731e-28						MRPL2	0.608777	4.06283e-10
DLK1	-3.06039	1.62231e-297														ARPP19	0.610351	1.22599e-26						VWA5A	0.513113	7.4393e-12
SST	-3.34434	1e-300														AP002387.2	0.502351	3.71676e-32						TMEM163	0.599598	3.22921e-10
IAPP	-4.8251	1e-300														STXBP1	0.663931	1.69369e-24						GNL3	0.692984	6.49936e-09
RBP4	-4.89114	1e-300														METTL9	0.625113	5.72708e-26						SMAD9	0.548239	4.6232e-11
INS	-7.69942	1e-300														SET	0.699603	3.75087e-23						PABPC4	0.505895	6.32153e-12
																TXNL4A	0.638175	4.91963e-25						MRPL18	0.644187	1.64235e-09
																SAP18	0.696074	9.29786e-23						CHD4	0.669798	3.7077e-09
																EIF3H	0.670893	1.90002e-23						MRPS9	0.536564	3.03116e-11
																KIF5C	0.615062	1.67719e-25						UBE2M	0.683476	6.34399e-09
																MRPS18C	0.552619	3.22568e-28						EIF3G	0.716886	1.57306e-08
																RRAGA	0.512453	2.48994e-30						MEAF6	0.850351	2.725e-07
																TIPRL	0.575955	5.68553e-27						PPCS	0.654357	3.13264e-09
																POLR2K	0.622492	7.69551e-25						DNAJC1	0.648171	2.72617e-09
																TSTD1	0.644233	7.2049e-24						NUDC	0.758746	4.85458e-08
																SRA1	0.646187	8.55683e-24						MTRNR2L1	0.550649	8.59482e-11
																MRPS15	0.529653	7.32495e-29						TMX2	0.543737	6.42234e-11
																UFC1	0.612945	5.07968e-25						UQCC2	0.541551	6.05757e-11
																HSPA9	0.647099	9.87026e-24						USP1	0.563999	1.81858e-10
																EMC4	0.567784	6.5441e-27						TCAF1	0.724331	3.0087e-08
																PFDN2	0.616294	1.03856e-24						EMC3	0.771167	8.95246e-08
																SNRPD1	0.599854	2.4968e-25						OST4	0.796641	1.54259e-07
																PLCXD3	0.553256	3.29535e-27						NR0B1	0.635557	2.89757e-09
																YIPF6	0.55038	2.92802e-27						RETREG2	0.744134	5.56175e-08
																TMEM70	0.610828	1.37091e-24						ENAH	0.595878	8.74233e-10
																C8orf33	0.556656	1.08784e-26						CTBS	0.679255	1.14892e-08
																CCT5	0.508138	3.64419e-29						TMEM60	0.507495	2.76716e-11
																EIF3I	0.549227	5.29633e-27						ATRX	0.679954	1.34951e-08
																DNAJC19	0.596169	6.76703e-25						EIF1AY	0.655676	7.569e-09
																YIPF5	0.518952	1.80261e-28						HM13	0.682049	2.31771e-08
																GSTO2	0.531064	7.98183e-28						RPL36AL	0.90989	1.91559e-06
																OCIAD1	0.654738	1.09718e-22						RER1	0.727386	7.11869e-08
																ISCU	0.697326	3.07544e-21						ACADM	0.519357	1.07687e-10
																GNAO1	0.535736	2.0305e-27						STX1A	0.721579	6.97227e-08
																MLEC	0.545438	6.52106e-27						NRXN1	0.567785	8.32157e-10
																TUBA1C	0.647953	1.30272e-22						PTGES3	0.764109	1.97826e-07
																TAX1BP1	0.611866	7.50395e-24						HERC2	0.563233	8.14361e-10
																PLCXD2	0.512594	2.63831e-28						CBX3	0.626765	7.8871e-09
																PSMD7	0.6595	5.56594e-22						HAX1	0.692505	4.90746e-08
																TFF3	0.739739	1.51227e-19						PRADC1	0.566111	1.21271e-09
																PRELID1	0.641641	2.10027e-22						NARS	0.565962	1.33239e-09
																OAZ1	0.75064	3.26994e-19						STAU2	0.507055	1.27031e-10
																UBE2H	0.553925	9.96141e-26						AIMP1	0.685756	5.03585e-08
																EIF3M	0.551933	1.08111e-25						OTUD6B-AS1	0.720703	1.19672e-07
																VPS29	0.625619	9.91341e-23						MED31	0.565353	1.561e-09
																VAPA	0.649322	7.66329e-22						AC104986.2	0.563994	1.53819e-09
																SMDT1	0.716366	7.63853e-20						MRPS18B	0.640527	1.78698e-08
																MRPL57	0.636078	3.5872e-22						ANAPC13	0.625582	1.34632e-08
																UPF3A	0.636007	3.79147e-22						HMOX1	0.677132	5.62099e-08
																TPGS1	0.521038	7.12436e-27						IL6ST	0.730399	1.95154e-07
																TFDP2	0.507839	1.5523e-27						RNMT	0.616676	1.20725e-08
																EBAG9	0.512424	2.9621e-27						TAX1BP1	0.732661	2.28575e-07
																TUBB	0.766231	2.19615e-18						EIF3D	0.758177	4.16752e-07
																FUNDC2	0.55958	9.93136e-25						CHPF	0.859861	2.42615e-06
																NCALD	0.552471	5.07103e-25						NRDC	0.606083	1.08679e-08
																ENSA	0.631586	5.7318e-22						SLC39A6	0.506633	3.05227e-10
																RSL1D1	0.588051	1.76289e-23						WHAMM	0.642591	3.19132e-08
																HSPA13	0.581134	1.60643e-23						CYB5R1	0.598126	9.0916e-09
																NDUFA5	0.657173	7.50048e-21						MAP1B	0.960158	1.06801e-05
																EIF3G	0.5842	3.36885e-23						YTHDC1	0.6787	9.7931e-08
																GABRB3	0.576781	3.33245e-23						SET	0.828416	1.85536e-06
																TSNAX	0.63446	3.85302e-21						PPFIA1	0.62267	2.38912e-08
																FAM200B	0.543557	1.51979e-24						METTL5	0.768322	6.84914e-07
																DNAJC7	0.598593	2.48276e-22						SC5D	0.511292	5.70917e-10
																PSMA5	0.549598	3.13437e-24						CDV3	0.652742	6.08245e-08
																KIF5B	0.622267	2.40962e-21						SUPT16H	0.693091	1.60638e-07
																POLR2C	0.566718	2.29868e-23						SPINT2	0.574748	6.47883e-09
																TAF1D	0.518071	1.96412e-25						ATP5S	0.625791	3.03293e-08
																TMEM179B	0.529858	1.00798e-24						LINC01023	0.542021	2.14015e-09
																TLK1	0.547477	5.97447e-24						STAT3	0.753205	6.18629e-07
																PSMD4	0.554166	1.14981e-23						RPL36A	0.901382	6.68936e-06
																COX5B	0.74384	8.29483e-18						SMPDL3A	0.508093	6.64932e-10
																MAP1LC3B	0.652144	3.59382e-20						MRPL51	0.702687	2.45511e-07
																PAFAH1B1	0.539659	3.41526e-24						CALU	0.551572	4.17176e-09
																NT5C	0.568624	5.75966e-23						NFE2L2	0.655093	8.96513e-08
																RPS19BP1	0.663428	8.74642e-20						FAM200B	0.631561	4.98609e-08
																NDUFB8	0.762168	2.65811e-17						NANS	0.59795	2.08635e-08
																SERINC1	0.598271	1.09399e-21						AKT3	0.514938	1.24063e-09
																TMEM230	0.518492	8.34769e-25						SLC39A7	0.754968	8.68866e-07
																TAF7	0.63812	3.04675e-20						BTF3L4	0.64724	8.86241e-08
																SMIM7	0.500052	1.36208e-25						FBXW11	0.611173	3.66469e-08
																LSM12	0.53439	6.85588e-24						GGCT	0.560199	9.08889e-09
																ACP1	0.663678	2.24913e-19						CNIH4	0.56676	1.17622e-08
																KCNK3	0.52979	5.40402e-24						BFAR	0.622241	6.11949e-08
																RAB21	0.565955	1.9102e-22						NT5DC1	0.515723	2.32042e-09
																PPL	0.511405	9.97144e-25						SELENOS	0.791648	2.4227e-06
																SMIM26	0.623689	3.57435e-20						MYL6	0.542028	6.4066e-09
																PRKAR2A	0.541347	4.22744e-23						UNC50	0.655089	1.97677e-07
																CCDC85B	0.585402	2.06053e-21						ISL1	0.84643	7.42448e-06
																PTS	0.599094	6.25967e-21						AP2B1	0.623581	1.26171e-07
																SLC25A4	0.592715	4.21339e-21						KIF2A	0.585124	5.22216e-08
																SERF2	0.853698	7.30071e-15						POLR2K	0.725698	1.35177e-06
																PLEKHA3	0.550752	1.39906e-22						AP3B1	0.628574	1.86155e-07
																RER1	0.60131	2.6618e-20						DPM3	0.731751	1.74525e-06
																COX7A1	0.608641	4.59191e-20						CSDE1	0.778243	3.85589e-06
																ZDHHC4	0.550102	4.41708e-22						PDK4	0.99235	5.74907e-05
																RNASEH1	0.545713	3.41161e-22						APH1A	0.7534	2.67298e-06
																UCHL3	0.548728	8.87773e-22						HUWE1	0.529395	1.26235e-08
																GLRX5	0.625942	5.12438e-19						TPGS1	0.596719	1.03504e-07
																COX11	0.526854	2.11533e-22						YIPF5	0.597996	1.13232e-07
																DPM3	0.622202	4.74189e-19						H2AFZ	0.792496	6.61499e-06
																TUBA1B	0.809943	8.98758e-15						COX5B	0.886501	2.50322e-05
																SSBP1	0.595015	9.07624e-20						TSHZ1	0.577133	9.24194e-08
																WDR83OS	0.602336	2.68105e-19						SEM1	0.824351	1.29223e-05
																C1orf43	0.677644	3.88286e-17						SYT11	0.521591	2.08521e-08
																TTC19	0.564074	2.91618e-20						SSX2IP	0.511292	1.59793e-08
																WDR45B	0.631842	3.83809e-18						H3F3A	0.627335	4.93433e-07
																CTBS	0.5507	1.33174e-20						TFDP1	0.719366	3.21852e-06
																TERF2IP	0.617662	2.51475e-18						CCT6A	0.75416	7.74169e-06
																RPL13	0.775763	1.07897e-14						NAA38	0.817449	2.14557e-05
																CALCOCO2	0.502575	3.08157e-22						SCD5	0.638717	1.16305e-06
																UBXN1	0.600028	1.18987e-18						CALM2	0.887662	5.37146e-05
																ANXA7	0.639424	1.87911e-17						WDR83OS	0.722509	6.12995e-06
																HIST1H1C	0.780995	2.12734e-14						GLRX5	0.738203	7.96612e-06
																BRK1	0.641277	2.6485e-17						ABI2	0.608969	6.59522e-07
																MRPL43	0.508647	1.32762e-21						RABAC1	0.900144	6.73966e-05
																EIF6	0.52095	4.2179e-21						TMX4	0.75832	1.14494e-05
																SMAP1	0.525263	7.61944e-21						YIPF6	0.613908	8.34332e-07
																TCEAL3	0.623627	1.19295e-17						AC007388.1	0.590879	5.07834e-07
																ATP5MPL	0.746204	7.54691e-15						NUMA1	0.598382	6.20709e-07
																UQCR11	0.838842	2.74576e-13						ACTG1	1.00885	0.000257002
																DDRGK1	0.556484	1.33314e-19						SERINC2	0.611939	1.59311e-06
																SNRPF	0.706507	1.68185e-15						ROMO1	0.807561	4.11048e-05
																DDOST	0.52179	1.26797e-20						CEP57	0.52836	2.24134e-07
																OSBPL8	0.581431	1.93532e-18						METTL23	0.581428	1.00913e-06
																SNRPE	0.589761	3.54701e-18						MID1IP1	0.540346	3.66493e-07
																EPAS1	0.525822	3.00411e-20						NDUFA13	0.544964	4.47934e-07
																CDC42	0.626104	4.11676e-17						MESD	0.608236	2.29956e-06
																PHF1	0.5765	1.73254e-18						ANKRD12	0.815817	6.41902e-05
																GOLGA2	0.603766	1.34012e-17						RNF6	0.62326	3.28062e-06
																TGOLN2	0.666481	6.30515e-16						FFAR1	0.666821	8.33597e-06
																YIF1A	0.557945	7.49378e-19						ARL6IP1	0.741453	3.06174e-05
																TSPYL2	0.655948	4.93529e-16						SSH2	0.683472	1.27525e-05
																RPL9	0.77543	1.26556e-13						ZFP36L2	0.556368	1.04326e-06
																DNAJA1	0.54935	6.31293e-19						GOLGB1	0.782761	5.78063e-05
																ATF3	0.637097	2.83987e-16						SYPL1	0.569722	1.56401e-06
																PARL	0.565611	5.37396e-18						CHD7	0.502765	2.70229e-07
																XRCC5	0.602006	7.59015e-17						SFT2D2	0.564356	1.48265e-06
																SH3GLB1	0.637083	6.77966e-16						FUCA2	0.698749	1.97053e-05
																JUND	0.777618	5.23383e-13						ABHD12	0.632897	6.61224e-06
																AQP3	0.561109	1.02375e-17						CD81	0.802336	9.85951e-05
																ROMO1	0.667628	1.02484e-14						CCT4	0.629316	9.58335e-06
																TRAPPC1	0.569054	4.28459e-17						HSPH1	0.564114	2.61752e-06
																C3orf14	0.59778	3.00296e-16						MRPL52	0.596494	5.33686e-06
																C2CD4B	0.51849	1.49534e-18						ZBTB8OS	0.646314	1.43709e-05
																RAB14	0.571679	8.72045e-17						CCT3	0.706305	3.90156e-05
																PRDX6	0.670309	2.26022e-14						SPTSSA	0.505344	7.25303e-07
																CEBPZ	0.551571	3.1813e-17						NONO	0.641265	1.45457e-05
																MAPRE3	0.506138	1.10904e-18						HERPUD1	0.921836	0.000434742
																SNRPG	0.602078	8.6474e-16						PTEN	0.524591	1.24153e-06
																APH1A	0.613893	2.03879e-15						FDPS	0.55123	2.5102e-06
																EIF3F	0.661449	2.96637e-14						HNRNPA1	1.03525	0.00104306
																HSPA4	0.530825	1.51001e-17						ARL3	0.65342	1.88888e-05
																RPS29	0.809431	1.22758e-11						TMED2	0.79346	0.000131167
																BTF3L4	0.520499	1.10032e-17						PSMB1	0.931519	0.000493929
																SCOC	0.588326	1.03247e-15						FBXO7	0.655424	2.18074e-05
																APP	0.656778	3.79417e-14						FIS1	0.807839	0.000179651
																DNTTIP2	0.531498	3.67639e-17						MAPRE3	0.599031	9.02304e-06
																SAR1A	0.518207	1.53631e-17						RGCC	1.05807	0.00147035
																SMIM19	0.58001	1.03169e-15						RPAIN	0.778016	0.000142138
																SCARB2	0.77804	7.3142e-12						SEC22B	0.560977	4.62347e-06
																PA2G4	0.604359	6.11859e-15						MRPL34	0.548576	3.62199e-06
																RALBP1	0.53023	6.66422e-17						ADRA2A	0.551316	4.37912e-06
																RSL24D1	0.620309	3.11442e-14						CYTOR	0.515203	1.87833e-06
																UBE2M	0.538578	3.15646e-16						PRPF8	0.605259	1.34577e-05
																RAP1B	0.636541	1.2689e-13						MORF4L2	0.705596	7.22234e-05
																ID3	0.883963	6.9457e-10						PTPRA	0.626804	2.18287e-05
																BHLHE41	0.508965	1.32848e-16						KDELR2	0.803252	0.000237825
																NEUROD1	0.687834	1.99185e-12						CLN5	0.593732	1.29174e-05
																CDV3	0.531536	7.39029e-16						YIF1A	0.662821	4.47971e-05
																HNRNPC	0.576131	1.099e-14						COPB2	0.648993	3.91263e-05
																DSTN	0.759173	2.76173e-11						PDIA4	0.733205	0.000133702
																TALDO1	0.543906	2.19533e-15						MLEC	0.598205	1.83942e-05
																RRBP1	0.539155	3.5139e-15						MTDH	0.753104	0.000173825
																ANP32A	0.512947	1.13175e-15						CLIP1	0.669945	6.24027e-05
																BUD23	0.608423	2.86808e-13						DDX46	0.636287	3.76261e-05
																MRPS18B	0.502817	9.27864e-16						PTPN1	0.554937	8.72581e-06
																TCAF1	0.55167	2.15904e-14						DDX1	0.611011	2.60072e-05
																C6orf226	0.553179	2.72378e-14						CASR	0.603568	2.30822e-05
																UGDH	0.56167	4.38001e-14						B3GAT3	0.762185	0.000217511
																RPL36A	0.739487	8.38115e-11						UBE2B	0.746085	0.000185007
																CLIP1	0.542961	2.39762e-14						FAT1	0.517943	4.68277e-06
																RPL15	0.788019	5.8347e-10						RPL17	0.717437	0.000149171
																PSMD6	0.513036	6.77032e-15						KCMF1	0.659687	7.05749e-05
																PSMG2	0.529519	2.20605e-14						SERBP1	0.725728	0.00016894
																SLTM	0.610296	1.44301e-12						IGFBP5	0.620235	5.16729e-05
																CHCHD10	0.540495	4.95077e-14						PARM1	0.588412	3.05595e-05
																TMOD1	0.807518	1.32414e-09						NOP53	0.714023	0.000199465
																WHAMM	0.504234	6.36127e-15						CITED2	0.613772	5.32926e-05
																EIF1B	0.656111	1.26588e-11						URI1	0.53405	1.24197e-05
																ARF5	0.577226	4.70472e-13						FGD5-AS1	0.649893	0.000103316
																HP1BP3	0.573387	3.89206e-13						MPHOSPH10	0.565541	2.92925e-05
																COA3	0.504655	9.96515e-15						RAP1B	0.781363	0.000537299
																SEC11C	0.898713	1.39993e-08						TOP2B	0.524961	1.54767e-05
																SSB	0.530595	6.02475e-14						TSR2	0.572054	4.06129e-05
																NONO	0.518687	4.01088e-14						REPIN1	0.550548	2.89127e-05
																GADD45GIP1	0.596525	2.31971e-12						RHOQ	0.563665	3.74002e-05
																RPL22	0.743484	5.42594e-10						CHP1	0.577224	4.93095e-05
																SYF2	0.544477	2.66141e-13						KIF13A	0.586748	5.9879e-05
																PNPLA8	0.527721	1.08035e-13						IQGAP1	0.597348	7.16844e-05
																MIR7-3HG	0.679154	9.64212e-11						HSPE1	0.767012	0.000601384
																M6PR	0.501946	3.09094e-14						UFD1	0.829837	0.00105679
																PLA2G16	0.539091	2.9019e-13						ERO1A	0.596267	8.56288e-05
																YWHAE	0.592766	4.00149e-12						RAB21	0.64178	0.00016725
																C19orf53	0.602015	7.88862e-12						TMEM167A	0.625786	0.000141202
																CLTB	0.539005	4.01297e-13						KCNQ1OT1	0.627762	0.000146544
																RPS5	0.730875	8.39539e-10						UBXN1	0.684598	0.000333397
																YWHAZ	0.579266	3.89442e-12						OSTM1	0.542032	4.2737e-05
																EIF2S2	0.597359	8.78297e-12						PNISR	0.693794	0.000394285
																ATP6V0E1	0.618904	2.63343e-11						XPR1	0.532331	3.67503e-05
																UBE2B	0.609229	2.12472e-11						PDE4DIP	0.691368	0.000392672
																YIPF2	0.517317	3.89204e-13						TMEM37	0.73959	0.000725234
																ADRM1	0.552981	2.68811e-12						TMEM59	0.928718	0.00319777
																STUB1	0.567843	6.92349e-12						C6orf226	0.661801	0.000358285
																PABPC1	0.599374	2.93756e-11						STARD3NL	0.53181	5.1567e-05
																VGF	0.558927	6.51487e-12						PAXIP1-AS1	0.688895	0.000490071
																LAMTOR5	0.559939	7.92208e-12						TIMM10	0.584932	0.000130265
																ARPC5	0.625563	1.6886e-10						UCHL5	0.504829	3.22056e-05
																GABARAPL1	0.534811	4.87011e-12						IL20RA	0.612696	0.000212034
																NUDCD2	0.508342	2.39361e-12						SOD3	0.706155	0.000712223
																MRPL20	0.569498	4.82938e-11						GTF2H5	0.532634	6.87535e-05
																CIRBP	0.818177	6.84172e-08						SHOC2	0.504814	4.32818e-05
																ATP5PF	0.626286	6.31374e-10						ZNF91	0.648736	0.000453299
																METAP2	0.511575	5.57023e-12						POLR2G	0.565993	0.000147873
																HSBP1	0.514994	7.18675e-12						TTC19	0.656766	0.000512832
																NDUFA1	0.700281	7.9354e-09						BCAP31	0.772303	0.00162431
																SSU72	0.627739	1.14171e-09						RALBP1	0.610933	0.000318637
																TAF9	0.517879	1.53597e-11						RBM3	0.913276	0.00477711
																SAT2	0.503598	7.67034e-12						PMPCB	0.514005	7.74496e-05
																CITED2	0.514828	1.37969e-11						LSAMP	0.760638	0.00174029
																HLA-E	0.605494	6.17277e-10						HNRNPUL1	0.614934	0.000404006
																TPR	0.523444	2.49244e-11						TBL1XR1	0.555822	0.000176569
																CEBPZOS	0.522148	2.40671e-11						OARD1	0.560073	0.000188857
																PDK4	0.50576	1.1308e-11						IBTK	0.530452	0.000129358
																UQCRFS1	0.544326	1.02723e-10						SAR1B	0.705275	0.0012047
																THRAP3	0.532654	1.17367e-10						SRPRB	0.514899	0.000101323
																ARL2	0.594721	1.37696e-09						TFDP2	0.543691	0.000169778
																PSAP	0.676764	1.81204e-08						SURF1	0.632393	0.000583758
																COPB1	0.50746	5.23711e-11						RASD1	0.866991	0.00446917
																DDX21	0.555017	4.3332e-10						ACAT1	0.551929	0.000205351
																SLC25A3	0.789515	4.06924e-07						PIK3C2A	0.501749	8.87182e-05
																NAP1L1	0.619839	7.72138e-09						UGGT2	0.545519	0.000201666
																GADD45B	0.677952	4.52335e-08						PSMD4	0.622783	0.000588544
																NKX2-2	0.667119	3.56987e-08						ASB9	0.632843	0.000685948
																RPL23A	0.64737	2.32124e-08						ZNF226	0.5975	0.000452043
																P4HB	0.705242	1.08074e-07						PRKRA	0.5228	0.000153553
																SRI	0.555139	2.25845e-09						PIM3	0.568557	0.000320348
																ATP5F1C	0.624792	3.87592e-08						STMP1	0.64463	0.000837163
																DYNLL1	0.569701	1.15193e-08						SERP1	0.721765	0.00178891
																SRRM2	0.523137	2.60191e-09						SURF4	0.695968	0.00141939
																BEX5	0.602736	4.1203e-08						EIF2AK1	0.569053	0.00033651
																PDE4DIP	0.536297	6.03244e-09						PSMG1	0.500114	0.000125059
																C19orf70	0.594708	5.29699e-08						COPB1	0.636565	0.00088307
																EIF3K	0.667328	3.31218e-07						DIAPH1	0.56676	0.000372815
																SUMO1	0.543393	3.69768e-08						MARCH6	0.547795	0.0002967
																PSMB6	0.660393	7.89584e-07						TMEM41B	0.511657	0.00017413
																NDUFB7	0.652454	6.9492e-07						MORN2	0.555843	0.000372501
																UBE2D2	0.688379	1.68223e-06						TRAM1	0.653091	0.00131906
																EIF3D	0.571901	1.1544e-07						GORASP2	0.569522	0.000533685
																RNF13	0.556015	8.2403e-08						ZCCHC17	0.622145	0.00113629
																EMC7	0.640432	7.27454e-07						SHPRH	0.530503	0.000356976
																NDUFB6	0.506322	3.23809e-08						SNRPF	0.823805	0.006129
																SUB1	0.588619	4.00232e-07						DNAJB2	0.531758	0.000381127
																ASPH	0.678484	2.84308e-06						SNHG15	0.508289	0.000268396
																A1BG	0.558491	2.08137e-07						PLEKHA3	0.605429	0.00106468
																ILF3-DT	0.674232	3.11634e-06						NFE2L1	0.53399	0.000465506
																NDUFA11	0.620702	1.19054e-06						PSMG4	0.577646	0.000884746
																COX8A	0.556166	3.12065e-07						COX8A	0.653364	0.0020046
																CSTB	0.628308	2.34497e-06						C8orf33	0.596553	0.00119583
																FAM96B	0.554917	1.07638e-06						SMCO4	0.586796	0.00120463
																SEPT7	0.529042	6.18714e-07						CDKN2AIPNL	0.603041	0.00148119
																LSM7	0.522831	5.71819e-07						EIF5B	0.606585	0.00155701
																SELENOT	0.558946	1.67945e-06						DNAJC19	0.636513	0.00222521
																ATP5MC3	0.652028	1.88075e-05						SNHG9	0.610365	0.0017306
																MTHFD2L	0.538526	1.93007e-06						INTS10	0.57419	0.00119273
																RPL10A	0.755847	8.53223e-05						NAPG	0.540871	0.000797406
																PDCD5	0.539203	1.98695e-06						AL162377.1	0.547502	0.000893154
																SLC25A36	0.527535	1.86712e-06						PGAM1	0.748701	0.005924
																TTC3	0.623026	1.47486e-05						SGMS2	0.540264	0.000847316
																HLA-B	0.592236	8.82722e-06						SS18L2	0.607092	0.00187882
																ARL6IP1	0.569488	6.55801e-06						BTG1	0.779008	0.00833403
																RHOBTB3	0.822337	0.00031048						PCBP2	0.828067	0.0110818
																COPS9	0.53473	5.79567e-06						EIF3M	0.592131	0.00193928
																BCAP31	0.595449	2.01389e-05						AP1S1	0.62425	0.00271276
																EIF3L	0.597406	2.89863e-05						KCNK16	0.593016	0.00228581
																AK3	0.562877	1.93508e-05						RAB14	0.659214	0.00430481
																PTMA	0.596621	3.93523e-05						PYM1	0.546044	0.00155535
																UQCRH	0.618062	0.000102602						MRPS10	0.52313	0.00117674
																COX6B1	0.685252	0.000257261						LAGE3	0.523462	0.00122266
																CST3	0.500601	2.52278e-05						POLR2I	0.695811	0.00731819
																PPIG	0.533016	4.98086e-05						NDUFA8	0.511465	0.00126829
																H1FX	0.679106	0.000715802						TGOLN2	0.788368	0.0137744
																TRMT112	0.582003	0.000231217						YIPF2	0.610586	0.00396989
																SIVA1	0.586207	0.000257144						AKR1A1	0.55399	0.00236952
																BZW1	0.644296	0.00089801						LRP10	0.648913	0.00619001
																FIS1	0.599068	0.000655929						TRAPPC1	0.645219	0.0065156
																TMBIM4	0.578896	0.000568081						WDR45B	0.696713	0.00986733
																PSMD11	0.54696	0.000473889						NCL	0.659819	0.00766493
																PRKAR1A	0.547437	0.000518061						PTS	0.66402	0.00909589
																PLEKHA1	0.557462	0.000724321						TSN	0.541491	0.00331716
																RBM39	0.537127	0.000555241						GATAD1	0.510237	0.00239839
																CHMP4B	0.516639	0.000414165						MRPL42	0.510585	0.00247301
																SLC3A2	0.638179	0.00189335						ACTR10	0.531411	0.00337533
																MXRA7	0.538539	0.000693455						PSMD1	0.617786	0.00764436
																SNU13	0.552077	0.000893271						FAM102A	0.524395	0.00368308
																COPRS	0.543948	0.00093374						RTRAF	0.745573	0.022708
																ZNF326	0.567605	0.00331819						BOLA3	0.624002	0.0110188
																GINM1	0.550541	0.00416036						MRPL57	0.692356	0.0176401
																POLR1D	0.517952	0.00303372						RTN4	0.814472	0.0327842
																ZNF706	0.57283	0.0055587						RUFY3	0.621197	0.0127032
																NDUFB10	0.62381	0.00878752						ZNF483	0.622526	0.0134948
																CTSD	0.605574	0.00801617						PPP1R7	0.656448	0.0174273
																RPLP1	0.787785	0.0264199						LINC01089	0.532005	0.00749972
																PLP2	0.503371	0.0071453						EDF1	0.770518	0.0347614
																CSNK1A1	0.526416	0.0155756						WNK1	0.538787	0.0090998
																TIMP1	0.500215	0.0130754						DAP	0.666869	0.022623
																CTSL	0.513301	0.0180441						DNAJC7	0.665688	0.0226329
																PSMA2	0.504162	0.0198942						TXN	0.820571	0.0466703
																RWDD1	0.542073	0.0299269						CEP350	0.524759	0.0100452
																KCNG1	-0.648444	3.26847e-33						OXA1L	0.504856	0.00859973
																SERTM1	-0.870713	2.84625e-33						MRPS23	0.601175	0.0198021
																SPINK1	-0.636104	4.22233e-49						ICA1	0.583578	0.0191936
																TM4SF1	-0.564675	1.48833e-58						PARP1	0.510506	0.011252
																AGTR1	-0.570494	6.1463e-60						HDGF	0.621261	0.0265381
																INHBA	-0.543867	4.11253e-66						PGP	0.532374	0.014537
																C11orf96	-0.561135	7.88836e-82						TXN2	0.510633	0.0123468
																IL13RA2	-0.627803	6.65615e-86						SMARCA4	0.535307	0.0165645
																DSC2	-0.503823	1.58589e-124						LUC7L3	0.598567	0.0263645
																ARX	-0.987696	2.3853e-66						CRYZL1	0.506638	0.015193
																APOH	-0.7032	3.23591e-94						RCAN3	0.603483	0.0298388
																IL1RAP	-0.591278	2.12269e-123						KIDINS220	0.530234	0.0185265
																PDLIM4	-0.59439	2.1367e-126						ATAD1	0.511261	0.0163325
																CARD11	-0.524239	9.06256e-146						RTN3	0.619479	0.0345672
																LINC01976	-0.766645	2.12391e-102						GRSF1	0.504239	0.0179098
																SERPINE2	-0.504382	4.74284e-161						COPZ1	0.567871	0.0288098
																CARTPT	-1.12323	6.5311e-73						SNX2	0.526207	0.0222526
																NCOA7	-0.570496	4.22245e-159						CACYBP	0.612696	0.0381783
																SLC40A1	-0.610781	5.25232e-149						CALCOCO2	0.538521	0.0244267
																DIRAS3	-0.575408	4.4676e-160						SMARCA2	0.539024	0.0250239
																RAP1GAP	-0.518387	6.9271e-181						NELFE	0.517472	0.0215247
																CHD5	-0.528141	8.81582e-181						ATP6V1D	0.53357	0.024954
																ITGA2	-0.706968	2.83402e-143						MRPL14	0.531972	0.0255059
																TMEM45B	-0.660801	5.04872e-163						FTX	0.526122	0.0279577
																PMAIP1	-0.638595	4.39971e-169						MYO1D	0.550275	0.0354657
																LY6H	-0.725247	6.52043e-153						DAP3	0.515159	0.029124
																SSX2IP	-0.521391	2.61033e-220						GNAO1	0.545791	0.0366197
																NBL1	-0.507828	9.64655e-228						IFNGR1	0.570423	0.0482097
																SPOCK1	-0.678461	7.15583e-172						KIAA1143	0.501387	0.0318692
																DPYSL3	-0.643378	3.91578e-190						ANXA13	-0.700918	2.13726e-06
																GC	-1.13087	1.09293e-118						RSAD2	-0.501017	2.01897e-10
																THSD7A	-0.785745	1.60277e-192						PPY	-0.967035	3.59497e-29
																SEMA3E	-0.866552	7.76598e-181						DAB2	-0.593352	2.36311e-47
																FGB	-1.88287	7.99666e-84						MACROD2	-0.517975	5.11133e-59
																MEIS1	-0.768761	7.99553e-207						DEFB1	-1.44163	9.23169e-22
																ETV1	-0.645164	3.86209e-258						KLF6	-0.671523	1.52054e-56
																ALDH1A1	-0.694615	2.12795e-243						ARX	-0.890897	5.84638e-43
																ABCB1	-0.712671	1.25491e-238						SETX	-0.522023	7.61935e-78
																FGFR1	-0.663682	1.76584e-270						IL1RAP	-0.585243	1.08386e-72
																ID2	-0.8348	3.95643e-223						LDHA	-0.845738	9.02161e-54
																C16orf45	-0.620963	1e-300						TMEM86B	-0.556589	4.81309e-96
																CHGB	-0.646123	1e-300						PLAC8	-0.557367	1.0475e-99
																PXK	-0.791449	1e-300						SLC38A1	-0.705422	3.68431e-86
																ID4	-0.900147	1.075e-267						AK5	-0.769355	2.05993e-79
																CALY	-0.859373	1e-300						CALD1	-0.669404	5.11009e-92
																TMEM176A	-0.94806	1e-300						MLPH	-0.58293	1.33842e-106
																TM4SF4	-1.16123	2.34964e-251						AZGP1	-1.20829	4.44309e-53
																PTP4A3	-1.17241	1e-300						PTTG1IP	-0.513131	3.38223e-127
																TMEM176B	-1.17328	1e-300						ABCB1	-0.601481	7.1851e-109
																STMN2	-1.18194	1e-300						CMTM8	-0.521443	2.01138e-127
																NPW	-1.32323	1e-300						USH1C	-0.526302	4.47905e-127
																AKAP12	-1.70483	1e-300						MARCKSL1	-0.803832	1.20161e-83
																FABP5	-1.81003	2.02891e-293						PTP4A1	-0.5209	4.00586e-132
																S100A10	-1.89991	1e-300						JSRP1	-0.7145	3.53692e-106
																SERPINA1	-3.08949	5.70626e-298						FKBP1B	-0.614484	1.70802e-124
																PPY	-9.11663	1e-300						VAMP5	-0.611017	7.19505e-135
																								CLU	-0.500354	1.45967e-164
																								SPON2	-1.04555	8.65567e-85
																								HSPB1	-1.40851	1.10664e-64
																								ANG	-0.769357	1.38714e-118
																								AKR1C3	-0.748988	2.42312e-133
																								ANK3	-0.785376	4.48002e-129
																								SPATS2L	-0.745382	1.18521e-136
																								AKAP12	-1.16358	2.25875e-91
																								FGF14	-0.691911	1.59812e-157
																								EFNA1	-0.805528	6.43899e-136
																								VTN	-1.12955	1.09732e-98
																								MTUS1	-0.901692	3.21733e-129
																								C2orf54	-1.2889	2.50419e-95
																								TTR	-0.608629	9.57534e-202
																								KRT8	-0.611712	1.38849e-204
																								SEMA3E	-1.20388	1.0976e-108
																								RBP1	-0.675609	1.24482e-197
																								PLIN3	-0.816602	9.81291e-176
																								EFHD2	-0.822196	1.49152e-176
																								CPM	-0.942059	2.0523e-155
																								H3F3B	-0.859051	3.60772e-182
																								SPTSSB	-1.2595	5.11218e-125
																								S100A6	-1.00686	2.04413e-156
																								S100A10	-1.31362	2.41529e-124
																								GC	-1.78569	4.33291e-99
																								HLA-A	-0.58884	1e-300
																								RHOC	-1.19292	7.96071e-152
																								QDPR	-0.869746	5.41958e-231
																								VSTM2L	-1.38307	2.4538e-151
																								HLA-B	-0.948964	1.47578e-236
																								TMEM45B	-1.38082	1.98583e-170
																								APOH	-2.15358	1.37818e-122
																								DIRAS3	-1.24642	4.8112e-212
																								CALY	-1.18512	4.35564e-235
																								BCAM	-1.0107	4.78476e-289
																								PROC	-1.48472	1.59956e-223
																								LRRFIP1	-1.16905	1e-300
																								FRZB	-2.15536	1.42256e-173
																								TMEM176A	-1.37661	1e-300
																								ACSL1	-1.401	1e-300
																								KRT19	-1.74563	2.97997e-250
																								CDKN2A	-1.4609	1e-300
																								FXYD3	-1.5808	1.12629e-281
																								HES4	-1.72332	1.52323e-260
																								ASGR1	-1.76316	8.21111e-281
																								HEPACAM2	-1.71646	1e-300
																								F10	-1.81065	1e-300
																								TMEM176B	-1.82138	1e-300
																								PDLIM4	-1.83545	1e-300
																								LY6H	-2.37399	2.32955e-266
																								TM4SF4	-2.28289	1e-300
																								NNMT	-3.1086	1e-300
																								SPINK1	-4.66568	1e-300
																								SERPINA1	-4.82908	1e-300
