# Supplementary material for: Generation of human islet cell type-specific identity genesets
Source: Nat Commun. 2022 Apr 19;13:2020. doi: 10.1038/s41467-022-29588-8 (PMC9019032; doi:10.1038/s41467-022-29588-8)
Supplement: Supplementary file 10 — Supplemental data 6 [file 41467_2022_29588_MOESM10_ESM.xlsx]

## Sheet: sheet1
Human					Mouse
⍺-ID	β-ID	γ-ID	δ-ID		⍺-ID	β-ID	γ-ID	δ-ID
ALDH1A1	ABCC8	ABCB1	ABCC9		Aldh1a1	Abcc8	2900011O08Rik	Abcc9
B2M	AC099548.2	ABCC9	ABI3BP		Aldh1a7	Adcyap1	Abcb1a	Abi3bp
CFC1	ADCYAP1	AKAP12	ADGRL2		B2m	Alcam	Abcb1b	Adgrl2
CLU	ALCAM	AMOTL1	AKAP12		Cfc1	Aldoa	Abcc9	Akap12
CRYBA2	ALDOA	AQP3	AMIGO2		Clu	Aldoart1	Akap12	Amigo2
CYSTM1	ARG2	ARX	ANK1		Cryba2	Aldoart2	Amotl1	Ank1
DPP4	ARL6IP5	C16orf45	AQP3		Cystm1	Arg2	Aqp3	Aqp3
F10	ATP2A3	CALB1	ARFGEF3		Dpp4	Arl6ip5	Arx	Arfgef3
FAP	C1orf127	CARTPT	BAIAP3		F10	Atp2a3	Calb1	Baiap3
FXYD3	C1QL1	CHN2	BCHE		Fap	C1ql1	Cartpt	Bche
FXYD5	CADM1	CHRM3	BHLHE41		Fxyd3	Cadm1	Chn2	Bhlhe41
GC	CASR	CPB1	C22orf42		Fxyd5	Casr	Chrm3	Cadm1
GCG	CDKN1A	DPYSL3	CADM1		Gc	Cdkn1a	Cpb1	Calb1
GLS	CDKN1C	ETV1	CALB1		Gcg	Cdkn1c	Dpysl3	Casr
GPX3	CNP	FGFR1	CASR		Gls	Cnp	Etv1	Cbln4
HIGD1A	CYP2U1	FXYD2	CBLN4		Gm21988	Cyp2u1	Fgfr1	Cd9
HLA-A	CYYR1	FXYD6-FXYD2	CD9		Gpx3	Cyyr1	Fxyd2	Cpb1
HLA-E	DBI	GC	CPB1		H2-Bl	Dbi	Gc	Cxadr
IRX2	DHRS2	GCNT3	CXADR		H2-Q5	Dhrs2	Gcnt3	Dhrs2
ITGB1	DHRS7	ID1	DHRS2		H2-T24	Dhrs7	Id1	Dpysl3
KCTD12	DLK1	ID2	DIRAS3		Higd1a	Dlk1	Id2	Edn3
LOXL4	DNAJB9	ID4	DPYSL3		Irx2	Dnajb9	Id4	Ehf
MUC13	EIF4A2	INPP5F	EDN3		Itgb1	Eif4a2	Inpp5f	Erbb4
NAA20	ELMO1	MEIS2	EHF		Kctd12	Elmo1	Meis2	Etv1
PALLD	ENO1	PAX6	ERBB4		Loxl4	Eno1	Pax6	F5
PAPPA2	ENTPD3	PEG10	ETV1		Muc13	Eno1b	Peg10	Fam102a
PCSK2	ERO1B	PPY	EYS		Naa20	Entpd3	Ppy	Ffar4
PEMT	FAM105A	PTP4A3	F5		Palld	Ero1lb	Ptp4a3	Frzb
PLCE1	FAM159B	PXK	FAM102A		Pappa2	Fam159b	Pxk	Gabrb3
PLIN3	FXYD2	S100A10	FFAR4		Pcsk2	Fxyd2	S100a10	Gm266
RGS4	G3BP1	SCG2	FRZB		Pemt	G3bp1	Scg2	Gm8091
RNASEK	G6PC2	SCGB2A1	GABRB3		Plce1	G6pc2	Scgb2a2	Gpx3
SLC7A2	GAD2	SEMA3E	GPX3		Plin3	Gad2	Sema3e	Hadh
SMIM24	GLIS3	SERTM1	HADH		Rgs4	Glis3	Sertm1	Hhex
SPINT2	GNAS	SLC4A4	HHEX		Rnasek	Gm29427	Slc4a4	Isl1
TM4SF4	GSN	SLC6A4	ISL1		Slc7a2	Gm572	Slc6a4	Ldha
TMEM176A	HADH	SLITRK6	LDHA		Smim24	Gm8091	Slitrk6	Lepr
TMEM176B	HERPUD1	SPINK1	LEPR		Spint2	Gnas	Spink1	Lrfn5
TTR	HSP90AB1	SPOCK1	LRFN5		Tm4sf4	Gsn	Spock1	Mdk
VGF	HSPA8	STMN2	MDK		Tmem176a	Hadh	Stmn2	Mlph
	IAPP	THSD7A	MLPH		Tmem176b	Herpud1	Thsd7a	Ms4a8a
	IGF2	TM4SF4	MS4A8		Ttr	Hsp90ab1	Tm4sf4	Mtus1
	INS	TMEM176B	MTUS1		Vgf	Hsp90ab1	Tmem176b	Ncoa7
	INS-IGF2	TMEM47	NCOA7			Hspa8	Tmem47	Ndrg4
	ITPR3	TXNIP	NDRG4			Iapp	Txnip	Nlrp1a
	KCNK16		NLRP1			Igf2		Nlrp1b
	LDHB		NPTX2			Ins1		Nptx2
	MAFA		OPRD1			Ins2		Oprd1
	MAFB		PAPPA2			Itpr3		Pappa2
	MAP1B		PCP4			Kcnk16		Pcp4
	MT-CO1		PCSK1			Ldhb		Pcsk1
	MT-CO3		PDLIM4			Mafa		Pdlim4
	MT-CYB		PKIB			Mafb		Pkib
	MT-ND1		PLEKHB1			Map1b		Plekhb1
	MT-ND2		PRG4			mt-Co1		Prg4
	MT-ND3		PSIP1			mt-Co3		Psip1
	MT-ND4		RASSF6			mt-Cytb		Rassf6
	MTRNR2L1		RBP4			mt-Nd1		Rbp4
	MTRNR2L10		RGS2			mt-Nd2		Rgs2
	MTRNR2L12		S100A6			mt-Nd3		S100a6
	MTRNR2L6		SCD5			mt-Nd4		Sec11c
	MTRNR2L8		SEC11C			Mtus2		Serpina1a
	MTUS2		SERPINA1			Nectin3		Slc17a6
	MXRA7		SLC17A6			Nkx6-1		Slc38a1
	NECTIN3		SLC38A1			Nptx2		Sorl1
	NKX6-1		SORL1			Otulinl		Sst
	NPTX2		SST			P2ry1		Syne2
	P2RY1		SYNE2			Papss2		Tenm3
	PAPSS2		TENM3			Pbp2		Timp2
	PCSK1		TIMP2			Pcsk1		Tmsb4x
	PDX1		TMSB4X			Pdx1		Tppp3
	PEBP1		TPPP3			Pemt		Unc5b
	PEMT		UNC5B			Perp		Vim
	PERP		VIM			Pfkfb2		Vmn2r17
	PFKFB2		VMP1			Pfn2		Vmp1
	PFN2					Phactr2
	PHACTR2					Plcxd3
	PLCXD3					Ppp1r1a
	PPP1R1A					Prdx1
	PRDX1					Prune2
	PRUNE2					Psap
	PSAP					Pten
	PTEN					Rbp4
	RBP4					Rgs16
	RGS16					Robo2
	ROBO2					Rpl17
	RPL17					Rpl23
	RPL23					Rpl24
	RPL24					Rpl3
	RPL3					Rpl4
	RPL4					Rpl5
	RPL5					Rpl7
	RPL7					Rpl7a
	RPL7A					Rps23
	RPS23					Rps3
	RPS3					Rps4x
	RPS4X					Rps6
	RPS6					Rragd
	RRAGD					Samd11
	SAMD11					Scd2
	SCD					Scd4
	SCD5					Scg3
	SCG3					Scgn
	SCGN					Selenow
	SELENOW					Serinc1
	SERINC1					Slc30a8
	SLC30A8					Slc39a14
	SLC39A14					Slc6a6
	SLC6A6					Sorl1
	SORL1					Stx1a
	STX1A					Surf4
	SURF4					Susd4
	SUSD4					Syt13
	SYT13					Tgfbr3
	TGFBR3					Timp2
	TIMP2					Tmem150c
	TMEM150C					Tmem37
	TMEM37					Tns1
	TNS1					Tpm3
	TPM3					Tspan1
	TSPAN1					Tspan13
	TSPAN13					Uchl1
	UCHL1					Vegfa
	VEGFA					Wars
	WARS					Wscd2
	WSCD2					Ywhaq
	YWHAQ
