# Supplementary material for: Generation of human islet cell type-specific identity genesets
Source: Nat Commun. 2022 Apr 19;13:2020. doi: 10.1038/s41467-022-29588-8 (PMC9019032; doi:10.1038/s41467-022-29588-8)
Supplement: Supplementary file 11 — Supplemental data 7 [file 41467_2022_29588_MOESM11_ESM.xlsx]

## Sheet: sheet1
Alpha ID			Beta ID			Gamma ID			Delta ID
Human	Mouse		Human	Mouse		Human	Mouse		Human	Mouse
GCG	Gcg		INS	Ins1		PPY	Ppy		SST	Sst		Translates to multiple genes in mouse
TTR	Ttr		INS	Ins2		ID2	Id2		RBP4	Rbp4		No mouse ortholog found
IRX2	Irx2		IAPP	Iapp		GCNT3	Gcnt3		LEPR	Lepr
HIGD1A	Higd1a		G6PC2	G6pc2		FXYD2	Fxyd2		RGS2	Rgs2
GLS	Gls		ADCYAP1	Adcyap1		STMN2	Stmn2		SEC11C	Sec11c
TM4SF4	Tm4sf4		ERO1B	Ero1lb		THSD7A	Thsd7a		PRG4	Prg4
FAP	Fap		DLK1	Dlk1		SLITRK6	Slitrk6		BCHE	Bche
GPX3	Gpx3		NPTX2	Nptx2		SERTM1	Sertm1		ADGRL2	Adgrl2
SLC7A2	Slc7a2		GSN	Gsn		TM4SF4	Tm4sf4		HHEX	Hhex
GC	Gc		HADH	Hadh		ETV1	Etv1		SLC38A1	Slc38a1
PCSK2	Pcsk2		INS-IGF2	-		CHRM3	Chrm3		HADH	Hadh
CRYBA2	Cryba2		IGF2	Igf2		ABCC9	Abcc9		CD9	Cd9
LOXL4	Loxl4		SURF4	Surf4		PEG10	Peg10		DHRS2	Dhrs2
B2M	B2m		TSPAN1	Tspan1		GC	Gc		PCSK1	Pcsk1
ALDH1A1	Aldh1a1		PEBP1	Pbp2		SLC6A4	Slc6a4		LDHA	Ldha
ALDH1A1	Aldh1a7		PEBP1	Gm29427		PAX6	Pax6		AKAP12	Akap12
CLU	Clu		PFKFB2	Pfkfb2		SCG2	Scg2		LRFN5	Lrfn5
TMEM176B	Tmem176b		SLC30A8	Slc30a8		CHN2	Chn2		FFAR4	Ffar4
PAPPA2	Pappa2		TSPAN13	Tspan13		TMEM47	Tmem47		UNC5B	Unc5b
SMIM24	Smim24		ABCC8	Abcc8		S100A10	S100a10		S100A6	S100a6
TMEM176A	Tmem176a		SCGN	Scgn		ID1	Id1		GABRB3	Gabrb3
RGS4	Rgs4		FAM105A	Otulinl		ID4	Id4		TPPP3	Tppp3
MUC13	Muc13		SLC6A6	Slc6a6		AQP3	Aqp3		PCP4	Pcp4
FXYD5	Fxyd5		CDKN1C	Cdkn1c		MEIS2	Meis2		PKIB	Pkib
KCTD12	Kctd12		ENO1	Eno1		FXYD6-FXYD2	-		FRZB	Frzb
PEMT	Pemt		ENO1	Eno1b		CALB1	Calb1		CASR	Casr
HLA-A	H2-Bl		PCSK1	Pcsk1		DPYSL3	Dpysl3		CADM1	Cadm1
HLA-A	H2-Q5		TIMP2	Timp2		FGFR1	Fgfr1		OPRD1	Oprd1
CYSTM1	Cystm1		SORL1	Sorl1		SPOCK1	Spock1		NCOA7	Ncoa7
FXYD3	Fxyd3		RPL3	Rpl3		AMOTL1	Amotl1		ABI3BP	Abi3bp
PALLD	Palld		EIF4A2	Eif4a2		ARX	Arx		AMIGO2	Amigo2
HLA-E	H2-T24		FAM159B	Fam159b		PXK	Pxk		CALB1	Calb1
CFC1	Cfc1		PLCXD3	Plcxd3		INPP5F	Inpp5f		MTUS1	Mtus1
VGF	Vgf		CYYR1	Cyyr1		CPB1	Cpb1		ETV1	Etv1
SPINT2	Spint2		SLC39A14	Slc39a14		CARTPT	Cartpt		ERBB4	Erbb4
PLCE1	Plce1		SCG3	Scg3		ABCB1	Abcb1a		SERPINA1	Serpina1a
PLCE1	Gm21988		RBP4	Rbp4		ABCB1	Abcb1b		AQP3	Aqp3
RNASEK	Rnasek		SYT13	Syt13		AKAP12	Akap12		NLRP1	Nlrp1a
NAA20	Naa20		PDX1	Pdx1		SEMA3E	Sema3e		NLRP1	Nlrp1b
F10	F10		VEGFA	Vegfa		TMEM176B	Tmem176b		TENM3	Tenm3
DPP4	Dpp4		SAMD11	Samd11		SCGB2A1	Scgb2a2		GPX3	Gpx3
PLIN3	Plin3		ENTPD3	Entpd3		SLC4A4	Slc4a4		DIRAS3	Gm266
ITGB1	Itgb1		SCD	Scd2		PTP4A3	Ptp4a3		CPB1	Cpb1
			SCD	Scd4		C16orf45	2900011O08Rik		PSIP1	Psip1
			C1orf127	Gm572		TXNIP	Txnip		MS4A8	Ms4a8a
			ELMO1	Elmo1		SPINK1	Spink1		CXADR	Cxadr
			DNAJB9	Dnajb9					CBLN4	Cbln4
			RGS16	Rgs16					DPYSL3	Dpysl3
			RPS3	Rps3					EDN3	Edn3
			RPS23	Rps23					PAPPA2	Pappa2
			RPS6	Rps6					TMSB4X	Tmsb4x
			LDHB	Ldhb					SLC17A6	Slc17a6
			ARL6IP5	Arl6ip5					SYNE2	Syne2
			ALDOA	Aldoa					SCD5	Gm8091
			ALDOA	Aldoart1					ARFGEF3	Arfgef3
			ALDOA	Aldoart2					TIMP2	Timp2
			UCHL1	Uchl1					SORL1	Sorl1
			DHRS7	Dhrs7					BAIAP3	Baiap3
			CADM1	Cadm1					ISL1	Isl1
			RPL4	Rpl4					F5	F5
			TMEM37	Tmem37					BHLHE41	Bhlhe41
			GLIS3	Glis3					NDRG4	Ndrg4
			G3BP1	G3bp1					VMP1	Vmp1
			CDKN1A	Cdkn1a					MDK	Mdk
			PPP1R1A	Ppp1r1a					PLEKHB1	Plekhb1
			SUSD4	Susd4					RASSF6	Rassf6
			STX1A	Stx1a					C22orf42	-
			RPL7	Rpl7					EYS	Vmn2r17
			DHRS2	Dhrs2					VIM	Vim
			PHACTR2	Phactr2					FAM102A	Fam102a
			HSPA8	Hspa8					PDLIM4	Pdlim4
			PSAP	Psap					NPTX2	Nptx2
			SCD5	Gm8091					EHF	Ehf
			NKX6-1	Nkx6-1					ANK1	Ank1
			TGFBR3	Tgfbr3					ABCC9	Abcc9
			MT-ND4	mt-Nd4					MLPH	Mlph
			C1QL1	C1ql1
			MT-ND1	mt-Nd1
			MT-CO1	mt-Co1
			GAD2	Gad2
			MT-ND2	mt-Nd2
			PAPSS2	Papss2
			PRUNE2	Prune2
			ITPR3	Itpr3
			WSCD2	Wscd2
			RPS4X	Rps4x
			SELENOW	Selenow
			AC099548.2	-
			MTRNR2L12	-
			ROBO2	Robo2
			MXRA7	Hsp90ab1
			HSP90AB1	Hsp90ab1
			RPL5	Rpl5
			RPL17	Rpl17
			CNP	Cnp
			SERINC1	Serinc1
			PFN2	Pfn2
			GNAS	Gnas
			ALCAM	Alcam
			TNS1	Tns1
			MTRNR2L1	-
			YWHAQ	Ywhaq
			CASR	Casr
			MAFA	Mafa
			FXYD2	Fxyd2
			RRAGD	Rragd
			MT-CO3	mt-Co3
			PEMT	Pemt
			MT-ND3	mt-Nd3
			ATP2A3	Atp2a3
			MAP1B	Map1b
			MAFB	Mafb
			TPM3	Tpm3
			MT-CYB	mt-Cytb
			RPL24	Rpl24
			NECTIN3	Nectin3
			TMEM150C	Tmem150c
			CYP2U1	Cyp2u1
			P2RY1	P2ry1
			PTEN	Pten
			RPL23	Rpl23
			KCNK16	Kcnk16
			MTRNR2L8	-
			PRDX1	Prdx1
			HERPUD1	Herpud1
			PERP	Perp
			RPL7A	Rpl7a
			DBI	Dbi
			MTRNR2L6	-
			ARG2	Arg2
			MTUS2	Mtus2
			MTRNR2L10	-
			WARS	Wars
