# Supplementary material for: Generation of human islet cell type-specific identity genesets
Source: Nat Commun. 2022 Apr 19;13:2020. doi: 10.1038/s41467-022-29588-8 (PMC9019032; doi:10.1038/s41467-022-29588-8)
Supplement: Supplementary file 12 — Supplemental data 8 [file 41467_2022_29588_MOESM12_ESM.xlsx]

## Sheet: sheet1
Target	Probe
hsGCG_1	GCCTTGTACCAGCATTACAAATAATCCAGCC-Muse8
hsGCG_2	CTGTGTCTTGAAGGGAACGTTGCCAGCT-Muse8
hsGCG_3	GGGAAGCTGAGAATGATCTGGATTTCTCCT-Muse8
hsGCG_4	CGTTCATCTGATCAGGATCACTGAGTGGGT-Muse8
hsGCG_5	TGGAGTCCAGATACTTGCTGTAGTCACTGG-Muse8
hsGCG_6	CCTCTTGGTATTCATCAACCACTGCACA-Muse8
hsGCG_7	CTGGTAAAGGTCCCTTCAGCATGTCTCTCA-Muse8
hsGCG_8	CTCGGCCTTTCACCAGCCAAGCAATGAA-Muse8
hsGCG_9	TCAGCATGTCTGCGGCCAAGTTCTTCAACA-Muse8
hsGCG_10	GGCGGCAAGATTATCAAGAATGGTGTTCATC-Muse8
hsGCG_11	CCTGTCAGTGATTTTGGTCTGAATCAACCAG-Muse8
hsINS_1	GGCCTCTTCTGATGCAGCCTGTCCTGGA-Muse6
hsINS_2	AAAGGCCCTTGGAACAGACCTGCTTGAT-Muse6
hsINS_3	ACCCTGGAATCCTGAGCCCACCTGACGC-Muse6
hsINS_4	ATGCTTCACGAGCCCAGCCACGTCCTCCCTG-Muse6
hsINS_5	GGCCATGGCAGAAGGACAGTGATCTGGG-Muse6
hsINS_6	CAGGTGTGAGCCGCACAGGTGTTGGTTC-Muse6
hsINS_7	CCCCGCACACTAGGTAGAGAGCTTCCAC-Muse6
hsINS_8	GTCTTGGGTGTGTAGAAGAAGCCTCGTT-Muse6
hsINS_9	AATGCCACGCTTCTGCAGGGACCCCTCCAGG-Muse6
hsINS_10	TTGCAGTAGTTCTCCAGCTGGTAGAGGG-Muse6
hsTTR_1	ATCCTGCCAAGAATGAGTGGACTTCTGT-Muse5
hsTTR_2	TTTGACCATCAGAGGACACTTGGATTCA-Muse5
hsTTR_3	TGTCATCAGCAGCCTTTCTGAACACATG-Muse5
hsTTR_4	CAAATTCCTCCTCAGTTGTGAGCCCATG-Muse5
hsTTR_5	GGTGTCTATTTCCACTTTGTATATCCCTTC-Muse5
hsTTR_6	AGATGCCAAGTGCCTTCCAGTAAGATTT-Muse5
hsTTR_7	CTCTTGGTTACATGAAATCCCATCCCTC-Muse5
hsTTR_8	CTAACATAGCATATGAGGTGAAAACACTGC-Muse5
hsTTR_9	GGAATGTTTTATTGTCTCTGCCTGGACTT-Muse5
hsIAPP_1	AGCTTGTATCCACTGGAATATTTACCCC-Muse5
hsIAPP_2	TCAGGATGCCCATTGCTTCTCAAATTTTC-Muse5
hsIAPP_3	GCATTTCCGCTTTTCCACCTGATGACTTTC-Muse5
hsIAPP_4	AAAATTTGCCAGGCGCTGCGTTGCACAT-Muse5
hsIAPP_5	GCATTCCTCTTGCCATATGTATTGGATC-Muse5
hsIAPP_6	CACACTGGAGATGAAAAGGGCACTGTTAAATT-Muse5
hsIAPP_7	AGCAACAAACATCAGACACACAGACCAT-Muse5
hsIAPP_8	CTGAGATATAGGTCCCAAAATGACGTTCTT-Muse5
hsIAPP_9	CCTGGTCCAATTACTGATTTTCTCATGTCAAG-Muse5
hsIAPP_10	ACCGAGTCAGGAGCAGGATTTTATTTCTTTGT-Muse5
hsIAPP_11	GTACCAGCAAGCACAACAAACAATAGACTT-Muse5
hsIAPP_12	CAATGAAACCCTCATGGATACAAAGCAGTT-Muse5
hsIAPP_13	TGACTGAGGTTTGCTGAAAGCCACTTAAACAA-Muse5
hsIAPP_14	CACAAGTTGTTTCGCAATACCCTGCATAAGAA-Muse5
hsIAPP_15	CAGCAAAGAGTTTCCAGAAGTCTGTGGTCTT-Muse5
hsIAPP_16	CTGTCCAACATTGCAGCTGCTATCAAAA-Muse5
hsIAPP_17	GCTACCTAACTCAAAGTCAGGGAAAAGCAGAT-Muse5
hsIAPP_18	GCAGCATGATGGCAGTTTATCTGAATTAATGC-Muse5
hsIAPP_19	GGTAACCTAAGGCACACTTCATAAAGGGAAAT-Muse5
hsGLS_1	CTCCAGCATTTACCATAGGATTATGTGGTT-Muse5
hsGLS_2	GCACAGCTGGAAGTAGAAGTCTAATATACCAA-Muse5
hsGLS_3	CAGTAATTGGGCAGAAACCACCATTAGC-Muse5
hsGLS_4	ACTGCTTCAGGGCTCAGTACTCTTTCAC-Muse5
hsGLS_5	CCACAGGAATGCATCAAACTCAATGTATTTCG-Muse5
hsGLS_6	TTAACACTGTTGCCCATCTTATCCAGAGG-Muse5
hsGLS_7	CCATAGCTGACAAAGCAAATCTTCGAAGTGCA-Muse5
hsGLS_8	TTCTAGAATCATAGTCCCGCTGTTCCATG-Muse5
hsGLS_9	CAATCCATCAAGATTCTTATGGACGGTTTG-Muse5
hsGLS_10	CCACACAAGCTAGCATTGGTAACTATTTCT-Muse5
hsGLS_11	GGACAGACTGTACAACAGAGCTTACTTTAT-Muse5
hsGLS_12	CACACAACCGTAAGTGCATATAGTTGTTCA-Muse5
hsGLS_13	TATGCCAGCTCTCACTTTCCCAGCTAAA-Muse5
hsGLS_14	GCCAGAAATAGGAGGCATTTTCTGACTTACTA-Muse5
hsGLS_15	GAGCTGCAGTTGCACATCCCTTCGTTTT-Muse5
hsGLS_16	GTTAGTTGTAGCAGTTCCCATACTTTCAGA-Muse5
hsGLS_17	CAGAGCCCACCAAGAATTACACAATAGAAA-Muse5
hsGLS_18	CCCTTTTACCCACTTTCCAAATGAATCCTGAA-Muse5
hsGLS_19	GCCACTTTATCTCGAGGTATGACAGGATAAAA-Muse5
hsGSN_1	AACAAGGCTGTGCAGGGTGAAGAGTGCT-Muse5
hsGSN_2	GAAGTCTCCATAAAGGTTGGTGGGCACG-Muse5
hsGSN_3	AGCTGCACTGTCTTCAGGATGACGTAGG-Muse5
hsGSN_4	GAGGTCATACTGCAGATTTCCGTTCCTC-Muse5
hsGSN_5	TAGTCATCCAGCTGCACGGTAAAGATGG-Muse5
hsGSN_6	CTTTGACCTGGAAGAGTCTCTGCACCACC-Muse5
hsGSN_7	CTTTCATACCGATTGCTGTTGGAACCACACC-Muse5
hsGSN_8	AAAGATTTTCCCATCTTTGCCGTGGTCC-Muse5
hsGSN_9	CCGTGTTTGCCTGCTTGCCTTTCCAGAC-Muse5
hsGSN_10	GCTGTTTTGAGGGCAGCCTTCCTCTCCT-Muse5
hsGSN_11	GTAGTCCATCTTGGTGATGAAGTCAGAG-Muse5
hsGSN_12	AGGAAGGACCGAGACCTGAGTCTGCTTG-Muse5
hsGSN_13	CGATATGGCTGGAAAGGTAGGACAAGCC-Muse5
hsGSN_14	CTGTCGCCTCCATAGAACTGTCCATATG-Muse5
hsGSN_15	ATGGCGGTAGTTGTACAGAATGATGTAG-Muse5
hsGSN_16	CTGCCAGTTATAGATTATCTGCCCCTGG-Muse5
hsGSN_17	CTTGTAGATGATCATGGGCTTCCCACCAAA-Muse5
hsGSN_18	CACCAGCCTTAGGCAATACCTCAACAGC-Muse5
hsGSN_19	AGAACAAAGGCATCGTTGGAGTTCAGTG-Muse5
hsSPINT2_1	GTAATTATTGCTGTTTCCGTCACAGCCC-Muse5
hsSPINT2_2	ATTTCTTGAGGCACTCCTCCTTGGTCAG-Muse5
hsSPINT2_3	TTCAGAATCCTGCCTTCTGGGAGCACTT-Muse5
hsSPINT2_4	TTCATAGTTGAACATATCGCTGGAGTGGT-Muse5
hsSPINT2_5	CTCAGAGCGGTAGCTGTTCTTATTGCCC-Muse5
hsSPINT2_6	TTCTTCACCAGCTGCTCCTTGTCATCTC-Muse5
hsSPINT2_7	CACTCAAATCCGAGTCAATCCCTCTATTTA-Muse5
hsSPINT2_8	CAGAGAAACAGACCTCAGCCCTAATGAT-Muse5
hsSPINT2_9	AAATCGATCAGCGAGGAAACAACTCGGG-Muse5
hsSPINT2_10	CATAAGCAAAGAAAACTCTACCTGGAGGAAAG-Muse5
hsSPINT2_11	CTGTGATGAGAAAAGAGGCAATGGAATTCA-Muse5
hsSPINT2_12	GGACTCCCATAAAGAAAGCACATGCTGAAATT-Muse5
hsSPINT2_13	GTGTCTTGTGATCATTTTGGTAGGGTTGAA-Muse5
hsSPINT2_14	GTCTATTTCTAGAATGGGACACCTCAGATA-Muse5
hsSERPINA1_1	ATCTTGTTGAAGGTTGGGTGATCCTGAT-Muse5
hsSERPINA1_2	AAGAAGATATTGGTGCTGTTGGACTGGTG-Muse5
hsSERPINA1_3	ATTGCAAAGGCTGTAGCGATGCTCACTG-Muse5
hsSERPINA1_4	CAGGATTTCATCGTGAGTGTCAGCCTTG-Muse5
hsSERPINA1_5	AATCTCCGTGAGGTTGAAATTCAGGCCCT-Muse5
hsSERPINA1_6	AGTTCCTGGAAGCCTTCATGGATCTGAG-Muse5
hsSERPINA1_7	TTTTCCCTTGAGTACCCTTCTCCACGTAATCG-Muse5
hsSERPINA1_8	GGTCTCTCCCATTTGCCTTTAAAGAAGATGTA-Muse5
hsSERPINA1_9	CCTCTTCCTCGGTGTCCTTGACTTCAAAG-Muse5
hsSERPINA1_10	TGTCTTCATTTTCCAGGAACTTGGTGATG-Muse5
hsSERPINA1_11	CTTTCTCGTCGATGGTCAGCACAGCCTT-Muse5
hsSERPINA1_12	AAAGGGTTTGTTGAACTTGACCTCGGGG-Muse5
hsSERPINA1_13	GGGTTGAGGAGCGAGAGGCAGTTATTTT-Muse5
hsSERPINA1_14	AAACATGGGAGGGATTTACAGTCACATG-Muse5
hsSERPINA1_15	ATTTTCCAGAAGTGCCTGAGAGGTGCAG-Muse5
hsSERPINA1_16	TAAACGGAGATATGTGAGGCTTTCTGGG-Muse5
hsSERPINA1_17	AGAAGGGATATAGGGTAATGGTCTTCTG-Muse5
hsSERPINA1_18	ATTCCTAGATTAGTTTGGGATGGGGCAG-Muse5
hsSERPINA1_19	ATTCATGACAGTGAGTGGTTAGACAGTG-Muse5
hsSERPINA1_20	GAGTGAAAGGCTGTCAGTGAGTAAGCTTA-Muse5
hsSERPINA1_21	ACTTGGATCCAGGTCTTCAGACTCTCAG-Muse5
hsSERPINA1_22	AAAGGCAGGTCTTACTAGCAATGACTGGG-Muse5
