# Supplementary material for: Generation of human islet cell type-specific identity genesets
Source: Nat Commun. 2022 Apr 19;13:2020. doi: 10.1038/s41467-022-29588-8 (PMC9019032; doi:10.1038/s41467-022-29588-8)
Supplement: Supplementary file 13 — Source Data [file 41467_2022_29588_MOESM13_ESM.xlsx]

## Sheet: figure 1
ALPHA	category		# datasets				avg logFC				avg Padj					BETA	category		# datasets				avg logFC				avg Padj					GAMMA	category		# datasets				avg logFC				avg Padj					DELTA	category
gene	TF	CS	tot	vsB	vsG	vsD	tot	vsB	vsG	vsD	tot	vsB	vsG	vsD		gene	TF	CS	tot	vsA	vsG	vsD	tot	vsA	vsG	vsD	tot	vsA	vsG	vsD		gene	TF	CS	tot	vsA	vsB	vsD	tot	vsA	vsB	vsD	tot	vsA	vsB	vsD		gene	TF
GCG	.	.	21	7	7	7	8.39243	8.32131	8.65687	8.1991	1.05592e-240	2.01272e-277	2.26569e-215	2.58172e-229		INS	.	.	21	7	7	7	7.80604	8.09939	8.01299	7.30573	6.61132e-212	3.73465e-282	3.47173e-187	2.22879e-166		PPY	.	.	21	7	7	7	9.02343	9.00143	9.0249	9.04396	1.50594e-142	7.06193e-177	5.18514e-144	9.32701e-107		SST	.
TTR	.	.	21	7	7	7	3.79734	3.92266	2.75625	4.71311	1.33687e-194	8.61183e-230	7.37901e-160	3.75988e-194		IAPP	.	.	21	7	7	7	6.47378	6.62258	6.58509	6.21367	3.41037e-126	9.52293e-218	2.00419e-77	2.07824e-83		ID2	.	.	16	6	6	4	1.9751	2.29978	1.99877	1.45255	4.9546e-26	1.13406e-43	4.44784e-20	1.68213e-08		RBP4	.
IRX2	X	.	19	7	6	6	1.26669	1.2103	1.31782	1.28135	8.20194e-45	2.3252e-75	1.70371e-32	1.71845e-21		G6PC2	.	.	21	7	7	7	2.90692	1.95599	2.73595	4.02882	1.03826e-34	7.4047e-46	8.55178e-17	1.76749e-41		GCNT3	.	.	16	6	7	3	1.09969	1.20021	1.21242	0.635634	6.85617e-17	3.25551e-20	6.14888e-18	8.44643e-08		LEPR	.
HIGD1A	.	.	19	7	7	5	1.41472	0.941814	1.95164	1.32512	1.64588e-33	2.14826e-41	3.0885e-27	2.96308e-31		ADCYAP1	.	.	18	7	5	6	2.06184	2.204	2.07243	1.88716	1.86236e-58	7.76359e-115	1.0977e-24	8.03001e-21		FXYD2	.	.	15	7	4	4	1.87646	2.39773	0.973039	1.86766	3.25119e-30	1.64704e-49	1.9985e-05	3.09188e-21		RGS2	.
GLS	.	.	18	7	5	6	1.89192	1.86229	1.89187	1.92654	1.9002e-78	4.29747e-128	2.57855e-42	1.22509e-50		ERO1B	.	.	18	7	5	6	1.42498	1.36552	1.4729	1.45441	2.66391e-36	1.46838e-59	3.58951e-15	8.96847e-27		STMN2	.	.	14	6	4	4	1.48735	1.45924	1.28021	1.73667	1.2324e-16	4.60142e-18	1.49285e-11	1.41017e-19		SEC11C	.
TM4SF4	.	X	17	7	3	7	3.19324	4.10901	1.05354	3.19449	4.29648e-132	4.10445e-211	6.07145e-19	1.44556e-101		DLK1	.	X	17	7	5	5	3.1147	3.05185	3.03897	3.27842	7.55539e-57	7.64317e-99	1.47764e-22	2.3984e-32		THSD7A	.	X	13	6	5	2	1.45575	1.57898	1.53292	0.893133	8.93463e-28	3.68392e-38	7.51734e-22	1.96294e-11		PRG4	.
FAP	.	X	17	6	6	5	2.54952	2.51077	2.60244	2.53252	3.9746e-61	6.82095e-109	3.1746e-38	2.72243e-31		NPTX2	.	X	17	7	5	5	2.18445	2.10178	2.67074	1.81392	3.30205e-73	2.47861e-130	2.51232e-35	4.09163e-31		SLITRK6	.	X	13	6	5	2	1.5196	1.57958	1.71566	0.849489	3.59026e-25	2.36293e-33	2.97657e-23	2.01219e-05		BCHE	.
GPX3	.	.	17	7	7	3	1.80434	1.45796	2.49642	0.997717	2.34561e-74	3.20873e-102	2.34026e-64	1.13517e-32		GSN	.	.	17	7	5	5	1.94351	2.04358	1.6918	2.05512	1.05709e-58	9.79085e-113	2.56422e-13	1.93139e-28		SERTM1	.	.	13	4	6	3	1.15312	1.16116	1.19136	1.06594	1.7255e-19	5.18167e-27	4.53651e-18	2.6744e-12		ADGRL2	.
SLC7A2	.	X	17	7	5	5	1.44846	1.26905	1.45286	1.69524	1.97979e-80	6.31991e-100	9.56343e-51	8.07043e-83		INS-IGF2	.	.	16	6	5	5	3.77103	3.5349	3.84148	3.98395	3.47289e-140	1.8625e-176	3.03655e-122	1.32958e-114		TM4SF4	.	X	12	0	7	5	3.05354	.	3.50106	2.42701	1.37981e-54	.	7.37851e-77	2.09128e-23		HHEX	X
GC	.	.	16	7	4	5	3.10241	3.39194	1.62172	3.88161	2.91859e-122	1.90333e-185	2.25348e-46	1.64041e-94		HADH	.	.	16	7	7	2	2.96967	3.37675	3.02462	1.35253	4.27579e-113	7.86484e-209	1.48513e-43	2.05135e-21		ETV1	X	.	12	5	5	2	1.91393	1.99394	2.05667	1.35706	9.69504e-39	3.91991e-52	5.23028e-34	4.36312e-17		SLC38A1	.
PCSK2	.	.	16	6	5	5	1.58009	1.85969	1.44454	1.38012	6.82272e-101	6.07877e-164	1.6235e-49	1.31109e-76		IGF2	.	.	16	6	5	5	1.52082	1.46858	1.60096	1.50336	5.42408e-52	1.4886e-91	1.48402e-25	5.90299e-31		CHRM3	.	X	12	4	5	3	1.18362	1.12779	1.11706	1.36898	8.22908e-27	4.88966e-35	1.14981e-24	2.03231e-19		HADH	.
CRYBA2	.	.	16	7	4	5	2.18487	1.96218	2.13163	2.53923	6.07905e-69	1.9104e-96	5.88615e-46	7.92198e-49		SURF4	.	.	16	6	5	5	1.43963	0.837624	1.85734	1.74434	1.83197e-26	1.14686e-19	3.84547e-27	6.09499e-34		ABCC9	.	X	12	5	6	1	1.26228	1.33561	1.26897	0.855505	5.85191e-25	5.12993e-36	5.54931e-18	1.55446e-11		CD9	.
LOXL4	.	X	16	7	5	4	2.63406	2.50447	2.6298	2.86616	9.22494e-49	1.08631e-68	8.28962e-37	7.92083e-29		TSPAN1	.	X	16	7	4	5	1.11511	1.04958	1.23745	1.10897	3.23607e-29	5.67617e-45	4.9961e-22	6.56863e-13		PEG10	.	.	12	3	6	3	1.73847	1.61175	2.04062	1.26088	8.36358e-16	1.43066e-20	5.96121e-20	0.00962418		DHRS2	.
B2M	.	.	16	7	4	5	1.12945	1.2564	1.1168	0.961847	8.88518e-92	5.7176e-141	7.98362e-49	2.84363e-57		PEBP1	.	.	16	7	4	5	1.03666	0.875131	1.22375	1.11314	2.79626e-27	1.59369e-34	2.02402e-21	7.95626e-22		GC	.	.	11	0	7	4	2.38355	.	2.16975	2.75771	6.11031e-20	.	2.7894e-23	4.28578e-14		PCSK1	.
ALDH1A1	.	.	15	7	2	6	2.25651	2.07612	1.30282	2.78488	1.74214e-119	1.81094e-142	8.24219e-28	3.13671e-123		PFKFB2	.	.	15	6	5	4	2.91956	2.80685	3.1742	2.77035	1.6384e-74	3.6533e-140	7.41214e-28	2.35842e-34		SLC6A4	.	X	11	4	4	3	1.38366	1.31041	1.58967	1.20667	3.19331e-24	1.27366e-27	8.94536e-30	2.75432e-12		LDHA	.
CLU	.	X	15	7	2	6	1.72107	2.25905	0.982945	1.33948	3.70339e-119	6.4031e-179	1.23663e-42	6.07153e-75		SLC30A8	.	.	15	3	7	5	1.85947	0.84964	2.35608	1.77013	4.98755e-20	1.59201e-13	1.26488e-21	1.0706e-21		PAX6	X	.	11	4	3	4	1.45269	1.23605	0.957018	2.04108	2.34359e-21	5.85551e-18	7.51233e-10	2.2018e-33		AKAP12	.
TMEM176B	.	.	15	7	4	4	1.59878	2.0489	0.949007	1.46084	8.26184e-110	8.20717e-167	2.97484e-29	1.30538e-90		TSPAN13	.	X	15	7	3	5	1.1106	1.08349	1.03916	1.19141	1.15424e-30	5.33121e-51	7.01456e-09	2.89553e-15		SCG2	.	.	11	3	4	4	1.31872	0.661374	1.20966	1.92078	5.6273e-22	4.59879e-08	7.39431e-24	1.5756e-30		LRFN5	.
PAPPA2	.	.	15	7	6	2	1.77296	1.74127	1.97577	1.27545	8.39258e-48	5.12509e-76	7.69054e-27	6.12901e-12		ABCC8	.	.	14	7	3	4	1.61158	1.85401	1.16993	1.51855	9.65539e-45	4.03218e-76	5.70251e-08	2.08906e-17		CHN2	.	.	11	5	4	2	0.88601	0.937165	0.909674	0.710795	6.50497e-22	3.95254e-29	4.30081e-20	1.63515e-07		FFAR4	.
SMIM24	.	.	15	7	3	5	1.12422	1.12962	0.717145	1.36089	1.85532e-44	1.42871e-66	1.37544e-22	1.27429e-26		SCGN	.	.	14	7	6	1	1.28175	1.03374	1.50998	1.6485	2.08938e-24	6.63871e-32	4.94059e-16	3.65587e-22		TMEM47	.	.	11	5	5	1	0.88944	0.909359	0.924959	0.612252	1.05681e-16	1.21989e-21	4.67976e-14	3.02875e-05		UNC5B	.
TMEM176A	.	.	14	7	3	4	1.56251	1.79556	1.12254	1.48465	2.0628e-93	4.03123e-140	4.82456e-24	1.0678e-63		FAM105A	.	.	14	6	5	3	1.18575	1.04147	1.46317	1.01194	7.05554e-23	1.37223e-36	2.88269e-14	8.2913e-10		S100A10	.	.	11	3	7	1	1.19728	0.90809	1.36493	0.891226	2.43743e-12	0.00146431	4.40703e-17	1.77963e-05		S100A6	.
RGS4	.	.	14	7	3	4	1.7663	1.96472	1.16914	1.86694	4.00583e-70	1.32035e-99	7.85122e-13	1.68662e-61		SLC6A6	.	X	14	7	3	4	0.802371	0.804326	0.739532	0.84608	1.11627e-29	5.87971e-45	1.93196e-17	4.03947e-12		ID1	.	.	11	6	1	4	1.3212	1.51195	0.575181	1.22158	9.66149e-10	2.26742e-14	0.000134553	0.000439897		GABRB3	.
MUC13	.	X	14	7	3	4	1.76494	1.78666	1.68092	1.78995	1.1107e-64	1.20018e-90	1.11323e-26	9.68186e-48		CDKN1C	.	.	13	5	4	4	2.23403	2.23501	2.29661	2.17023	1.79082e-42	5.6944e-71	6.11191e-20	2.1975e-29		ID4	.	.	11	3	3	5	0.999989	0.929365	0.870046	1.12033	3.42009e-11	8.81227e-20	7.269e-09	1.95409e-07		TPPP3	.
FXYD5	.	.	14	6	3	5	1.6642	1.72748	1.44751	1.71828	2.12585e-60	2.40953e-99	4.76282e-33	4.48802e-30		ENO1	.	X	13	6	4	3	1.4808	1.33402	1.83595	1.30082	7.44812e-57	2.37158e-72	1.60481e-48	5.68719e-37		AQP3	.	.	10	5	4	1	2.20383	2.44251	2.06319	1.57304	3.27915e-33	2.82768e-39	9.79918e-30	8.62392e-17		PCP4	.
KCTD12	.	.	14	7	4	3	1.3318	1.50756	1.1369	1.18155	7.72031e-67	9.44107e-100	1.52718e-22	4.18852e-49		PCSK1	.	.	12	7	5	0	2.20679	2.65066	1.58537	.	3.55082e-92	1.81053e-146	3.62962e-16	.		MEIS2	X	.	10	5	2	3	1.53906	1.91791	0.901965	1.33238	8.14579e-46	8.46316e-70	5.92315e-19	9.45196e-24		PKIB	.
PEMT	.	.	14	3	6	5	1.7665	0.6745	1.99547	2.14694	1.87634e-44	1.98228e-18	3.9414e-42	7.45067e-63		TIMP2	.	.	12	6	3	3	1.70598	1.95232	1.71652	1.20278	6.06343e-87	2.48348e-155	3.24584e-27	6.75186e-10		FXYD6-FXYD2	.	.	10	4	2	4	1.21068	1.51379	0.586262	1.21978	8.07197e-44	3.56858e-84	1.10267e-07	1.56217e-21		FRZB	.
HLA-A	.	X	14	6	4	4	1.09626	1.22085	1.00934	0.99629	7.41825e-71	2.21358e-113	2.86401e-32	1.17879e-45		SORL1	.	X	12	7	3	2	1.70563	1.9605	1.38063	1.30109	1.74173e-74	5.82415e-122	5.30739e-11	0.00151444		CALB1	.	.	10	6	4	0	1.32511	1.35257	1.28391	.	1.07922e-16	3.31106e-19	6.35074e-13	.		CASR	.
CYSTM1	.	.	14	7	4	3	1.04302	1.07732	1.10156	0.884937	6.3591e-72	3.35976e-98	3.72887e-41	1.23696e-51		RPL3	.	X	12	5	4	3	1.09702	1.00221	1.32039	0.957195	1.57405e-47	2.10307e-66	1.86018e-35	3.60781e-32		DPYSL3	.	.	10	5	5	0	1.06447	1.10404	1.02489	.	3.86498e-19	2.02633e-31	7.372e-07	.		CADM1	.
FXYD3	.	.	14	7	2	5	1.07411	1.13598	0.7391	1.1215	8.03562e-44	1.20491e-68	7.12015e-16	3.01801e-20		EIF4A2	.	.	12	6	4	2	1.15861	1.10025	1.28098	1.08899	4.96853e-38	9.97579e-54	3.61015e-23	1.16272e-20		FGFR1	.	X	10	3	5	2	1.05044	0.939476	1.18025	0.892326	2.93688e-19	2.30219e-23	3.15832e-20	1.11577e-10		OPRD1	.
PALLD	.	.	14	7	4	3	1.16791	1.23356	1.21857	0.94718	6.56758e-40	2.26688e-58	6.13036e-20	1.856e-23		FAM159B	.	.	12	7	1	4	1.30626	1.40971	0.508666	1.32462	1.6426e-32	9.50428e-50	0.00719757	9.35284e-10		SPOCK1	.	.	10	4	4	2	1.05504	1.07972	1.09388	0.927995	9.68429e-19	1.77468e-26	1.99147e-16	6.81949e-08		NCOA7	.
HLA-E	.	X	14	7	4	3	1.11893	1.00114	1.19752	1.28897	8.23669e-36	4.37425e-36	1.23694e-24	4.51794e-50		PLCXD3	.	.	12	6	1	5	1.24725	1.02974	1.96569	1.36457	3.60321e-24	5.43656e-35	8.90721e-08	1.83534e-14		AMOTL1	.	.	10	5	4	1	0.810439	0.797092	0.887981	0.567009	1.7093e-15	1.77798e-17	9.03002e-16	0.000180214		ABI3BP	.
CFC1	.	X	13	4	4	5	1.83211	1.05126	2.34537	2.04619	2.05379e-75	3.48444e-80	9.97257e-77	1.51319e-70		CYYR1	.	.	12	6	3	3	0.844091	0.802221	0.823485	0.948438	3.24835e-34	1.38548e-47	9.31862e-26	6.22448e-16		ARX	X	.	9	0	6	3	1.62639	.	1.48359	1.912	3.78699e-32	.	1.19412e-34	3.80881e-27		AMIGO2	.
VGF	.	.	13	5	3	5	1.5159	1.05851	1.84701	1.77462	1.37076e-76	1.38125e-84	8.743e-42	1.78167e-89		SLC39A14	.	X	12	6	3	3	0.930903	0.757394	1.0579	1.15093	7.60204e-22	4.47074e-26	4.05843e-10	4.1172e-25		PXK	.	.	9	3	3	3	1.02825	1.16038	1.02883	0.895535	2.10579e-19	7.99892e-35	5.04592e-17	2.31353e-06		CALB1	.
SPINT2	.	X	13	6	3	4	1.08046	0.925414	1.16673	1.24833	6.33581e-88	8.50131e-115	6.53697e-56	1.2592e-71		SCG3	.	.	12	6	0	6	0.915523	0.78625	.	1.0448	1.78846e-16	5.52077e-26	.	5.79376e-07		INPP5F	.	.	9	4	3	2	1.10456	1.27744	1.07066	0.809635	6.49535e-18	1.08419e-29	3.75936e-09	1.67429e-07		MTUS1	.
PLCE1	.	.	13	6	3	4	1.95594	1.78067	2.4013	1.88482	2.8807e-41	7.16302e-57	3.28891e-29	6.65171e-27		RBP4	.	.	11	7	4	0	3.37623	3.16755	3.74142	.	1.29236e-74	4.04355e-101	3.12227e-28	.		CPB1	.	.	9	5	4	0	1.30561	1.26838	1.35215	.	5.18082e-15	2.56894e-17	3.93734e-12	.		ETV1	X
RNASEK	.	.	13	6	4	3	1.02106	0.731869	1.14845	1.42957	1.91577e-68	3.54292e-66	7.075e-48	2.11414e-100		SYT13	.	.	11	6	3	2	1.76253	1.86416	1.8767	1.28638	1.21718e-82	3.01855e-121	3.7906e-43	4.592e-26		CARTPT	.	.	9	3	3	3	1.04288	0.883147	0.883438	1.36205	6.98964e-11	1.68281e-17	2.12636e-09	9.54316e-06		ERBB4	.
NAA20	.	.	13	5	4	4	1.14959	0.875093	1.22389	1.41842	9.23013e-61	1.65115e-67	4.7854e-39	4.8392e-74		PDX1	X	.	11	6	3	2	1.51216	1.3609	1.82497	1.49674	6.71036e-69	1.97237e-103	3.97331e-32	1.83402e-20		ABCB1	.	X	9	2	4	3	0.762888	0.654286	0.774455	0.819867	9.44544e-12	0.000169694	3.77722e-18	4.67369e-08		SERPINA1	.
F10	.	.	13	6	3	4	0.950766	1.00245	0.695877	1.06441	8.84086e-47	6.84273e-72	5.59077e-22	1.02958e-27		VEGFA	.	.	11	5	3	3	1.38364	0.972284	1.89113	1.56175	1.47527e-47	1.71763e-50	2.3003e-40	7.3429e-50		AKAP12	.	.	8	4	4	0	1.42608	1.38245	1.46971	.	3.38405e-22	4.86882e-25	2.35207e-19	.		AQP3	.
DPP4	.	X	13	6	3	4	1.02239	1.01477	1.0355	1.02399	1.71927e-36	4.5062e-49	1.21752e-37	9.33348e-17		SAMD11	.	.	11	5	2	4	0.95074	1.01337	0.70283	0.996405	4.23545e-66	1.00329e-120	2.03068e-12	1.17049e-24		SEMA3E	.	.	8	2	5	1	1.27698	0.796703	1.58845	0.680144	1.81825e-22	6.46671e-23	1.54698e-25	3.22427e-06		NLRP1	.
PLIN3	.	.	13	6	4	3	0.949944	0.939285	0.823511	1.13984	3.27756e-39	1.2456e-61	1.54501e-14	2.87113e-27		ENTPD3	.	X	11	6	3	2	1.42859	1.57759	1.29457	1.18263	7.08129e-39	3.31228e-61	2.28649e-15	3.77125e-07		TMEM176B	.	.	8	0	6	2	1.36921	.	1.56909	0.76959	1.31461e-19	.	4.75121e-25	0.00278468		TENM3	.
ITGB1	.	X	13	7	2	4	0.800368	0.857459	0.838243	0.681521	1.10956e-36	1.97056e-54	3.59616e-09	2.25571e-19		SCD	.	.	11	4	3	4	1.50036	1.3777	1.74265	1.44129	5.69821e-34	3.50504e-50	8.17898e-22	7.0642e-27		SCGB2A1	.	.	8	2	3	3	1.13716	0.774214	1.02256	1.49373	7.42749e-19	2.43692e-22	3.44183e-13	3.36948e-22		GPX3	.
CD99	.	.	12	2	4	6	1.49181	0.811631	1.19785	1.91451	1.25125e-90	4.06898e-124	5.69787e-51	6.62299e-106		C1orf127	.	.	11	6	1	4	1.05001	1.06451	0.937895	1.0563	1.29289e-40	1.67426e-62	3.20469e-24	6.99219e-12		SLC4A4	.	X	8	5	3	0	0.957878	1.03529	0.828861	.	1.38333e-19	1.46961e-23	5.80499e-13	.		DIRAS3	.
PDK4	.	.	12	7	2	3	2.03729	2.31825	1.20578	1.93605	8.2094e-51	1.62768e-68	1.83491e-06	4.51341e-39		ELMO1	.	.	11	7	0	4	1.15979	1.22983	.	1.03722	1.38591e-33	1.19996e-46	.	1.00283e-10		PTP4A3	.	.	8	0	5	3	1.07578	.	0.990551	1.21782	1.37977e-14	.	6.62299e-14	1.01017e-15		CPB1	.
SLC38A4	.	X	12	5	4	3	1.57135	1.42788	1.88007	1.39886	1.77177e-57	4.14951e-85	1.24033e-41	1.48678e-32		DNAJB9	.	.	11	7	4	0	1.29762	1.20305	1.46313	.	1.23596e-25	5.63346e-35	2.74889e-09	.		C16orf45	.	.	8	3	4	1	0.972525	0.811344	1.16556	0.683933	1.42313e-12	2.72353e-14	9.2653e-14	0.0113012		PSIP1	.
ELL2	.	.	12	7	1	4	1.22576	1.31299	1.11263	1.10139	1.47266e-46	1.10999e-61	2.18016e-05	2.18964e-30		RGS16	.	.	11	6	3	2	1.00645	1.12525	0.89054	0.823947	2.19192e-31	1.22174e-47	2.83867e-10	2.71599e-14		TXNIP	.	.	8	1	4	3	1.01482	0.80311	0.980839	1.1307	2.4514e-11	3.38008e-10	1.05847e-12	6.74878e-10		MS4A8	.
ARRDC4	.	.	12	6	3	3	1.49938	1.35396	1.71018	1.57941	5.93113e-34	1.0448e-39	2.11801e-29	5.35252e-27		RPS3	.	.	11	6	3	2	0.980183	0.917122	1.07543	1.0265	4.44527e-32	2.78571e-45	2.08325e-11	1.78042e-23		SPINK1	.	.	8	2	4	2	2.11554	2.12654	2.05775	2.22012	2.64134e-05	0.00242595	0.00016108	7.73272e-09		CXADR	.
TMEM236	.	.	12	6	3	3	1.32895	1.19193	1.42995	1.50199	2.27087e-33	2.35312e-42	2.15979e-23	2.22366e-25		RPS23	.	X	11	6	3	2	0.98065	0.866305	1.19124	1.00781	5.28418e-31	1.51019e-39	3.70057e-22	1.22145e-18		PRSS23	.	X	7	7	0	0	1.61272	1.61272	.	.	5.54364e-50	5.54364e-50	.	.		CBLN4	.
VIM	.	X	12	7	4	1	1.22557	1.24016	1.38049	0.50371	8.82604e-36	2.60504e-49	2.83242e-19	4.26448e-07		RPS6	.	.	11	6	2	3	0.847085	0.754306	1.25124	0.763207	5.59982e-29	2.28445e-38	9.63638e-20	2.34315e-16		ALDH1A1	.	.	7	0	3	4	1.73383	.	1.45811	1.94062	2.23292e-35	.	2.89744e-27	1.83661e-41		DPYSL3	.
HLA-B	.	X	12	6	3	3	1.19653	0.895753	1.91322	1.08139	5.05522e-32	4.32289e-34	4.81541e-42	7.25735e-18		LDHB	.	.	11	5	3	3	1.02622	0.948322	1.17126	1.01101	1.01932e-21	7.37147e-29	4.55229e-19	1.81827e-12		SERPINA1	.	X	7	0	7	0	4.15949	.	4.15949	.	4.82061e-12	.	4.82061e-12	.		EDN3	.
FAM84A	.	.	12	6	3	3	1.13825	0.963045	1.27927	1.34766	2.62769e-24	5.64728e-27	4.24063e-26	3.52522e-17		ARL6IP5	.	.	11	6	3	2	0.900124	0.879788	0.971204	0.854512	1.85688e-15	9.91711e-25	0.000166165	0.00045535		CLU	.	X	7	0	5	2	1.61917	.	1.88917	0.944179	4.92531e-23	.	2.07784e-26	1.34738e-14		PAPPA2	.
HMGB3	.	.	12	5	4	3	0.97657	0.882097	1.06905	1.01072	1.10545e-26	1.43182e-38	5.42125e-20	8.62067e-16		ALDOA	.	.	11	6	3	2	0.832819	0.77886	0.890308	0.90846	1.16651e-12	3.3049e-16	2.29899e-10	1.85398e-05		FABP5	.	.	7	1	5	1	1.63717	0.875778	1.84847	1.34209	1.21541e-21	0.00018109	3.28515e-26	5.6546e-16		TMSB4X	.
PTPRT	.	X	12	6	2	4	0.820795	0.814684	0.611447	0.934637	9.24102e-31	4.99981e-37	2.23561e-45	4.72097e-14		UCHL1	.	.	10	7	3	0	1.53571	1.74592	1.04521	.	1.76809e-58	1.33002e-80	7.40189e-07	.		TUBB2A	.	.	7	5	2	0	0.942458	1.0525	0.667361	.	2.39883e-27	3.08973e-35	1.27409e-07	.		SLC17A6	.
CAMK2G	.	.	12	6	3	3	0.883787	0.781678	1.01173	0.96006	5.26246e-27	4.99428e-37	3.37779e-11	9.10286e-23		DHRS7	.	.	10	6	3	1	1.55351	1.42389	1.72665	1.81183	9.076e-49	2.1417e-69	2.60392e-20	2.22591e-10		LMO3	.	.	7	4	3	0	1.2081	1.2937	1.09398	.	2.27247e-21	5.20547e-32	3.49313e-07	.		SYNE2	.
CHGA	.	X	11	3	4	4	1.41388	0.678503	2.00501	1.37429	7.74779e-49	1.94697e-34	9.57238e-74	9.93572e-35		CADM1	.	X	10	7	3	0	1.3794	1.52306	1.04418	.	3.00396e-53	5.63285e-70	3.21572e-14	.		TPH1	.	.	7	4	2	1	0.991154	0.969206	1.27676	0.507728	8.56744e-25	2.90969e-28	1.07452e-28	0.00409389		SCD5	.
LDHA	.	.	11	7	4	0	1.61984	1.74487	1.40105	.	1.46558e-38	3.97417e-53	4.54828e-13	.		RPL4	.	.	10	6	2	2	1.09105	0.96452	1.46936	1.09235	2.05713e-41	4.76943e-53	1.56289e-23	2.1726e-24		NBL1	.	.	7	1	3	3	0.9473	0.792467	0.969677	0.976535	2.30788e-25	1.67485e-12	1.60122e-36	1.71813e-18		ARFGEF3	.
COTL1	.	.	11	4	3	4	1.30138	1.19879	1.12676	1.53493	5.92785e-43	1.84762e-73	7.02652e-22	2.97715e-28		TMEM37	.	X	10	6	2	2	1.04642	1.04512	1.13852	0.958216	1.67486e-36	6.72436e-48	7.97747e-33	5.43336e-06		BTG2	.	.	7	1	5	1	1.58497	1.51633	1.65918	1.28254	3.61189e-13	2.00055e-16	1.28134e-14	0.0116055		TIMP2	.
PDE3B	.	.	11	5	3	3	1.13256	0.965198	1.32027	1.22379	5.29732e-38	3.95232e-48	7.70675e-26	2.75368e-33		GLIS3	X	.	10	5	1	4	1.20004	1.1012	1.70852	1.19646	1.66435e-30	2.41349e-50	4.40293e-07	1.45837e-11		NPNT	.	.	7	0	4	3	1.27112	.	1.26165	1.28376	6.00588e-15	.	1.39514e-16	9.06122e-13		SORL1	.
SERPINE2	.	X	11	6	2	3	0.995078	0.992468	0.874034	1.08099	4.93438e-32	2.15278e-43	2.09409e-12	2.1307e-22		G3BP1	.	.	10	4	3	3	1.26324	1.28991	1.26102	1.22991	2.45378e-27	4.55754e-55	5.62291e-07	1.01046e-10		PCDH10	.	X	7	3	2	2	0.779493	0.78122	0.782187	0.774207	4.00472e-20	9.50648e-30	1.79351e-18	2.44494e-07		BAIAP3	.
HLA-C	.	X	11	5	3	3	0.903495	0.662893	1.41644	0.791554	9.96693e-28	1.32821e-29	3.26953e-35	4.05627e-17		CDKN1A	.	.	10	7	0	3	1.28097	1.15348	.	1.57846	6.86931e-25	1.55644e-27	.	1.01875e-18		FGD4	.	.	7	4	1	2	0.878267	1.02291	0.644226	0.70601	6.37288e-18	4.17611e-25	5.82377e-11	4.90941e-07		ISL1	X
MPC2	.	.	11	6	3	2	0.790039	0.741037	0.846838	0.851848	6.5985e-27	2.63122e-38	3.37057e-10	9.01408e-18		PPP1R1A	.	.	10	2	6	2	1.70808	0.832791	2.10602	1.38955	1.89143e-16	1.55949e-12	2.31959e-20	1.24375e-08		PLXNB2	.	X	7	3	2	2	0.936863	1.01259	0.934842	0.825293	8.71248e-17	2.204e-31	3.52619e-07	0.000169189		F5	.
CHGB	.	.	10	6	1	3	1.4228	1.58291	1.55675	1.05792	9.31529e-85	2.52988e-125	9.05683e-16	1.27486e-26		SUSD4	.	X	10	6	2	2	0.901704	0.836615	0.888453	1.11022	3.40396e-27	4.96089e-29	3.15287e-38	1.18724e-10		FAM159B	.	.	7	5	0	2	1.13738	1.094	.	1.24585	9.44391e-14	6.63377e-17	.	7.22154e-06		BHLHE41	X
MAFB	X	.	10	1	6	3	1.90393	0.782738	2.16023	1.76507	1.36003e-47	3.95364e-27	3.94256e-45	2.44306e-59		STX1A	.	.	10	5	2	3	0.949757	0.944	0.673837	1.1433	8.40557e-26	2.12966e-37	1.23676e-06	2.97292e-19		PDE3A	.	.	7	6	0	1	0.800223	0.840315	.	0.559669	4.46693e-18	9.1635e-20	.	5.99369e-08		NDRG4	.
FABP5	.	.	10	7	0	3	1.37969	1.55813	.	0.963304	1.78762e-57	1.06888e-74	.	2.75477e-17		RPL7	.	.	10	6	2	2	0.984901	0.925103	1.18784	0.961356	9.58756e-24	1.4662e-35	0.000340686	7.54408e-08		PAM	.	X	7	2	2	3	1.065	1.02362	0.875724	1.21877	2.42521e-13	7.65857e-21	8.74549e-07	1.03228e-12		VMP1	.
ARX	X	.	10	6	0	4	1.27142	1.17765	.	1.41207	8.06893e-57	2.17924e-75	.	5.74885e-29		DHRS2	.	.	10	6	4	0	1.03684	0.95993	1.15221	.	1.52233e-18	1.3043e-24	1.91957e-09	.		CDH17	.	X	7	4	2	1	0.710939	0.718948	0.717268	0.666244	1.13317e-17	8.41505e-23	2.19567e-13	9.92416e-06		MDK	.
SCG5	.	.	10	3	2	5	0.825563	0.607911	0.880426	0.93421	4.04076e-79	9.78533e-145	3.09084e-16	6.64583e-65		PHACTR2	.	.	10	4	5	1	1.42399	1.12298	1.67517	1.3722	1.63922e-13	1.64673e-19	1.24711e-09	6.31471e-09		CRIP2	.	.	7	2	4	1	0.813982	0.595823	0.818147	1.23364	4.55198e-09	1.02041e-08	4.07574e-07	1.40936e-17		PLEKHB1	.
SCG2	.	.	10	4	0	6	1.26472	0.953067	.	1.4725	8.45618e-51	8.70926e-62	.	1.78636e-43		HSPA8	.	X	10	4	3	3	1.04089	0.989923	1.37441	0.775313	6.25868e-15	1.49407e-28	8.21791e-09	0.00693455		EGR1	X	.	7	5	2	0	1.11195	1.10804	1.1217	.	2.73977e-06	2.95151e-06	2.2745e-06	.		RASSF6	.
IGFBP7	.	.	10	4	1	5	1.03637	0.855888	0.521212	1.28378	2.20556e-57	2.69949e-83	0.00119974	2.11931e-47		PSAP	.	X	10	5	2	3	0.836525	0.731614	1.17287	0.78715	9.60774e-13	1.25691e-15	1.44411e-13	2.17186e-07		DAAM1	.	.	6	2	2	2	1.00361	1.06815	0.674925	1.26776	1.56802e-50	4.06638e-77	2.76773e-37	3.42547e-37		C22orf42	.
CD63	.	X	10	4	3	3	0.861925	0.64905	1.30072	0.706964	1.14522e-45	1.5599e-58	5.79157e-47	3.23129e-27		SCD5	.	.	9	6	2	1	1.89854	1.88995	2.00987	1.72738	1.93065e-109	1.81131e-148	6.54146e-36	2.46624e-22		TTR	.	.	6	0	3	3	1.65626	.	1.51693	1.79559	1.74025e-26	.	1.75781e-21	1.72287e-31		EYS	.
CD99L2	.	.	10	4	3	3	1.11403	0.83062	1.38739	1.21855	8.47003e-33	1.81532e-38	9.15278e-31	2.83656e-27		NKX6-1	X	.	9	3	3	3	1.55393	1.50727	1.54472	1.60981	3.31961e-72	2.86716e-144	7.10295e-30	1.79626e-42		SLC8A1	.	X	6	3	1	2	1.42304	1.34252	1.71571	1.3975	5.5233e-23	3.16091e-28	1.20857e-28	2.72737e-12		VIM	.
SLC30A8	.	.	10	0	6	4	1.482	.	1.66946	1.20081	1.00129e-24	.	5.289e-25	2.60822e-24		TGFBR3	.	X	9	6	2	1	1.51274	1.50748	1.11176	2.34627	1.39747e-56	1.17814e-68	1.0598e-29	6.76801e-38		MEIS1	X	.	6	3	2	1	1.03646	1.31672	0.858511	0.551558	2.53493e-29	5.56434e-46	3.19156e-17	0.00151199		FAM102A	.
FXYD6	.	.	10	6	2	2	0.970411	1.11559	0.958031	0.547245	3.39209e-37	1.39283e-57	7.80315e-11	0.0212995		MT-ND4	.	.	9	6	1	2	0.869677	0.957154	0.620218	0.731976	2.09002e-94	1.27344e-40	1e-300	1.33578e-152		ZBTB20	X	.	6	5	1	0	1.02564	1.07247	0.79146	.	5.66963e-25	6.45007e-28	2.97513e-10	.		PDLIM4	.
NUCB1	.	.	10	4	3	3	0.950011	0.785343	0.881904	1.23768	1.0398e-37	5.38273e-50	6.7897e-18	3.83098e-41		C1QL1	.	.	9	3	3	3	1.41898	1.50134	1.62782	1.12778	1.21639e-51	5.92855e-107	7.19449e-35	4.21955e-13		SLC40A1	.	X	6	0	4	2	1.29398	.	1.42434	1.03327	3.31957e-18	.	7.65175e-21	6.24774e-13		NPTX2	.
C12orf75	.	.	10	1	3	6	1.1842	0.670321	0.968805	1.37754	1.69051e-28	2.14785e-21	2.512e-17	2.8709e-35		MT-ND1	.	.	9	6	2	1	0.867142	0.944619	0.76214	0.612287	1.84216e-82	1.87561e-29	1.77888e-162	1.77333e-240		UCHL1	.	.	6	6	0	0	1.29105	1.29105	.	.	3.41381e-16	3.41381e-16	.	.		EHF	X
MRC1	.	X	10	5	3	2	1.15981	1.1957	1.15644	1.07517	1.27123e-27	5.38153e-37	3.59691e-22	2.2907e-12		MT-CO1	.	.	9	7	2	0	0.842181	0.848667	0.819482	.	3.20545e-83	1.08265e-60	4.52684e-162	.		ENTPD2	.	X	6	2	2	2	0.842113	0.79296	0.868345	0.865036	6.29567e-22	6.25254e-33	9.91819e-21	4.02381e-12		ANK1	.
FSTL5	.	.	10	6	2	2	0.796487	0.734973	0.967048	0.810469	5.8401e-31	1.08696e-42	1.39448e-11	3.79352e-15		GAD2	.	.	9	7	1	1	1.44625	1.35436	1.99313	1.54261	2.0011e-38	1.61953e-42	3.53228e-13	4.98454e-35		VMP1	.	.	6	5	1	0	1.63543	1.70215	1.30182	.	1.63329e-11	2.66342e-13	0.0141638	.		ABCC9	.
ASXL3	.	.	10	6	4	0	0.915116	0.862656	0.993807	.	5.08086e-19	7.64854e-24	8.69912e-12	.		MT-ND2	.	.	9	6	1	2	0.79141	0.857409	0.52062	0.728808	7.89436e-69	9.66171e-29	1e-300	3.82618e-73		FEV	X	.	6	0	3	3	1.00643	.	1.02937	0.983486	3.56823e-18	.	1.03369e-24	1.23173e-11		MLPH	.
BSCL2	.	X	10	3	4	3	0.7416	0.601513	0.822518	0.773796	3.0838e-11	4.23085e-12	2.88534e-10	1.14007e-11		PAPSS2	.	.	9	1	4	4	1.43204	0.745256	1.2692	1.76657	4.10643e-32	1.26187e-29	7.38483e-19	5.45382e-46		AHR	X	.	6	4	1	1	0.723042	0.825735	0.501553	0.533761	1.51862e-23	1.12225e-29	2.22623e-14	3.47351e-08		PRSS23	.
SLC22A17	.	X	9	3	3	3	1.07369	1.11098	1.19603	0.914052	8.96311e-60	1.96537e-127	2.04187e-31	1.79433e-20		PRUNE2	.	.	9	6	1	2	1.45838	1.3073	2.13074	1.57546	1.19385e-28	1.29921e-38	3.68515e-05	1.66729e-10		TMEM176A	.	.	6	0	5	1	1.21047	.	1.20941	1.21578	7.59756e-14	.	4.12325e-16	0.0161379		UCHL1	.
NPNT	.	.	9	6	0	3	1.28813	1.22547	.	1.41346	6.66877e-36	2.17251e-41	.	6.2837e-25		ITPR3	.	X	9	5	3	1	1.09223	1.05623	1.07411	1.32663	2.90065e-34	1.22633e-51	2.6646e-13	2.7703e-10		MDFIC	.	.	6	5	1	0	0.715066	0.728296	0.648912	.	1.12307e-22	9.56383e-25	2.50771e-12	.		BMP5	.
PTP4A1	.	.	9	6	1	2	0.997055	0.900304	1.63177	0.969953	3.31491e-33	1.62021e-40	1.09373e-12	1.56298e-21		WSCD2	.	.	9	4	3	2	0.914978	0.915261	0.914493	0.91514	1.13631e-40	8.25505e-66	4.91772e-22	2.39138e-18		MLLT3	.	.	6	3	2	1	0.911761	1.09342	0.746249	0.697804	2.93881e-12	3.57071e-16	8.98542e-08	1.75262e-09		SYT13	.
EZR	.	.	9	7	0	2	0.869399	0.858831	.	0.906388	4.74497e-34	1.84125e-38	.	1.30363e-18		RPS4X	.	.	9	6	2	1	0.965882	0.861461	1.2126	1.09896	2.95239e-35	1.09165e-36	1.06619e-06	8.85906e-84		CSGALNACT1	.	.	6	0	4	2	0.851556	.	0.951545	0.651578	1.10443e-11	.	3.16195e-13	1.34743e-08		GAD2	.
MYL6	.	.	9	3	2	4	0.83217	0.628788	0.998157	0.901712	1.36793e-33	2.9579e-37	1.09583e-16	2.71043e-39		SELENOW	.	.	9	7	2	0	1.01639	0.972966	1.16838	.	1.72139e-31	1.91786e-39	0.00117921	.		PBXIP1	.	X	6	2	4	0	0.674731	0.581587	0.721302	.	8.25735e-13	8.97319e-14	2.50489e-12	.		CABP7	.
ANXA2	.	.	9	2	4	3	1.21445	0.645098	1.26075	1.53228	4.3819e-23	8.00886e-05	3.51247e-17	3.93663e-43		AC099548.2	.	.	9	5	2	2	1.04284	1.00056	1.09757	1.09381	1.45426e-29	6.71054e-43	4.61461e-12	1.00198e-13		SORBS2	.	.	6	3	1	2	0.740238	0.81234	0.718941	0.642734	1.54102e-11	4.67468e-18	6.22845e-09	0.00458779		PRKACB	.
SMOC1	.	.	9	7	0	2	0.810738	0.823921	.	0.764596	1.16381e-32	1.80648e-40	.	2.49777e-05		MTRNR2L12	.	.	9	6	2	1	0.975531	0.926513	0.998415	1.22387	1.41027e-30	3.07496e-39	1.84136e-08	7.6985e-23		RGS4	.	.	6	0	3	3	1.14664	.	1.20022	1.09305	1.46855e-07	.	1.14786e-08	1.87884e-06		PIPOX	.
SSX2IP	.	.	9	6	0	3	0.888311	0.906835	.	0.851264	2.78316e-28	6.21204e-36	.	5.58661e-13		ROBO2	.	X	9	4	2	3	1.17219	1.07812	1.14657	1.31469	1.77574e-23	1.50281e-26	1.73409e-31	4.85534e-14		APOH	.	X	6	0	5	1	1.14513	.	1.25529	0.594301	2.58731e-07	.	6.73448e-08	0.000216558		UCP2	.
SPOCK3	.	.	9	4	2	3	0.711318	0.757661	0.653906	0.687804	1.55591e-33	7.16408e-53	1.39848e-22	4.69858e-15		MXRA7	.	.	9	5	1	3	0.89654	0.841304	0.664015	1.06611	1.09961e-29	4.7338e-37	9.23556e-11	1.02301e-23		DDR1	.	X	6	3	2	1	0.673459	0.677153	0.712942	0.583412	4.07284e-07	5.85539e-10	2.22462e-05	0.0459415		HEPACAM2	.
AGT	.	.	9	3	3	3	1.42518	1.18797	1.54412	1.54345	1.15893e-16	7.34264e-17	3.15023e-14	6.72946e-19		HSP90AB1	.	X	9	4	2	3	0.895245	0.813877	1.14463	0.837479	5.99801e-29	1.98618e-40	2.83032e-20	2.00496e-19		SYNE2	.	.	5	5	0	0	1.66494	1.66494	.	.	9.59144e-52	9.59144e-52	.	.		TGFBR3	.
SH3RF1	.	.	9	6	0	3	0.807752	0.850402	.	0.722451	3.58154e-26	1.01266e-34	.	4.48002e-09		RPL5	.	.	9	5	2	2	0.907648	0.755374	1.20281	0.993174	4.75534e-28	1.22083e-35	2.38315e-15	8.98525e-22		PRKACB	.	.	5	4	1	0	1.1885	1.26015	0.901912	.	4.56947e-30	7.14748e-35	7.63344e-11	.		CALD1	.
SERPINA1	.	X	8	7	1	0	3.24584	3.62275	0.60744	.	2.87169e-82	1.37682e-93	0.00493121	.		RPL17	.	X	9	5	2	2	0.975917	0.729984	1.48098	1.08569	1.52508e-25	2.40014e-24	3.1282e-26	7.56715e-28		BHLHE41	X	.	5	5	0	0	0.895192	0.895192	.	.	1.38181e-30	1.38181e-30	.	.		PHACTR1	.
IGFBP2	.	.	8	3	2	3	1.61379	1.48719	1.86314	1.57417	3.72294e-77	4.73779e-133	6.65578e-44	1.98604e-43		CNP	.	.	9	7	2	0	0.988041	1.02307	0.865458	.	4.40428e-24	1.013e-29	0.000238669	.		PCDH9	.	X	5	2	2	1	1.1438	1.15125	1.34381	0.728885	2.06368e-23	8.68069e-27	5.92043e-29	1.41709e-05		PON3	.
RNASEK-C17orf49	.	.	8	2	3	3	1.18011	1.00232	1.19083	1.2879	2.49469e-86	1.97402e-156	3.07317e-40	1.09873e-85		SERINC1	.	X	9	6	2	1	1.07366	0.997776	1.22129	1.23373	7.29593e-22	1.58019e-27	1.09436e-07	3.14164e-16		MS4A8	.	.	5	2	3	0	0.93592	0.861133	0.985778	.	5.88634e-27	4.70347e-20	1.47276e-31	.		TPD52	.
ARFGEF3	.	.	8	7	1	0	1.20407	1.14815	1.59551	.	2.1751e-57	7.20829e-62	4.95463e-26	.		PFN2	.	.	9	4	5	0	1.16554	0.665334	1.5657	.	1.73808e-17	4.06658e-15	2.21178e-19	.		PLEKHB1	.	.	5	2	3	0	0.919974	0.985946	0.875993	.	3.17166e-23	2.33808e-35	3.88662e-15	.		SLC4A4	.
FEV	X	.	8	4	0	4	1.23165	1.24886	.	1.21445	6.00029e-45	8.82393e-60	.	4.08021e-30		GNAS	.	.	9	5	2	2	0.72758	0.644808	0.899397	0.762692	5.73902e-27	1.76091e-27	2.61024e-33	2.41964e-19		HGD	.	.	5	2	2	1	0.974619	0.943809	1.17996	0.625552	1.49713e-21	3.84137e-21	1.145e-31	0.0388799		TNFRSF12A	.
QDPR	.	.	8	7	1	0	0.970625	0.899547	1.46817	.	2.57475e-48	7.53746e-54	1.39734e-09	.		ALCAM	.	X	9	6	2	1	0.925789	0.858227	1.33771	0.507318	7.66367e-19	1.53292e-24	3.41968e-09	0.000600944		SLC43A2	.	X	5	3	0	2	0.858599	0.831843	.	0.898734	2.50654e-23	1.31257e-33	.	6.61455e-08		NUDT9	.
COX8A	.	.	8	3	2	3	0.708268	0.668046	0.869452	0.641034	4.30157e-57	2.58377e-112	3.3996e-19	3.88866e-27		TNS1	.	.	9	6	1	2	0.660354	0.701321	0.605671	0.564795	4.79169e-26	3.67903e-35	3.05731e-07	4.19111e-08		IGFBP7	.	.	5	0	2	3	1.06482	.	0.799635	1.24161	1.0385e-17	.	4.12212e-12	1.92278e-21		GCH1	.
KIAA1324	.	X	8	2	3	3	0.999962	0.720117	0.93306	1.25343	2.85906e-33	1.96326e-37	5.05089e-18	9.65106e-46		MTRNR2L1	.	.	9	6	1	2	0.820327	0.818218	0.657785	0.907928	1.06535e-20	3.35153e-27	1.30235e-09	9.7864e-07		SOX4	X	.	5	5	0	0	1.23285	1.23285	.	.	2.73477e-15	2.73477e-15	.	.		DHRS7	.
LRPAP1	.	X	8	3	2	3	0.811689	0.656387	0.881193	0.920656	1.80934e-39	1.11229e-62	2.00815e-17	5.91526e-31		YWHAQ	.	X	9	4	3	2	0.686982	0.551184	0.941937	0.576142	4.9325e-10	8.38241e-12	1.03627e-08	1.7736e-08		ADGRL2	.	.	5	2	3	0	0.820876	0.670253	0.921292	.	2.48678e-22	5.78042e-29	6.57795e-18	.		GABRG2	.
SPTSSB	.	.	8	6	0	2	0.986674	1.0327	.	0.848606	2.3389e-32	2.86472e-40	.	1.27292e-08		CASR	.	X	8	6	2	0	1.88569	2.01703	1.49167	.	4.41057e-97	1.14675e-125	2.50942e-11	.		SYNPO2	.	.	5	2	2	1	0.83287	0.917028	0.830804	0.668686	1.6994e-20	6.29753e-37	6.34469e-11	8.87793e-07		ECEL1	.
APOH	.	X	8	5	0	3	1.02381	1.02054	.	1.02925	8.93486e-31	8.00806e-44	.	4.97761e-09		MAFA	X	.	8	3	3	2	2.08366	1.98874	1.97144	2.39436	1.4758e-58	1.50901e-90	1.16343e-36	2.03919e-43		CARD11	.	.	5	2	2	1	0.756493	0.787154	0.827427	0.553304	4.98567e-20	5.44823e-29	2.23495e-19	0.00207764		TFPI	.
PAPSS2	.	.	8	0	4	4	1.07479	.	0.826105	1.32347	1.86543e-28	.	5.17745e-16	6.72114e-41		FXYD2	.	.	8	6	0	2	2.01751	1.95071	.	2.21791	6.94459e-60	1.32985e-68	.	9.88954e-34		KCNJ8	.	.	5	2	3	0	0.763916	0.703039	0.804501	.	7.19607e-19	4.35151e-20	4.67089e-18	.		MAP1B	.
C2CD4B	.	.	8	2	3	3	1.06389	0.581513	1.19092	1.25844	6.86055e-26	2.65822e-14	3.60801e-21	2.4545e-38		RRAGD	.	.	8	4	2	2	1.7129	1.44009	2.10568	1.86573	3.47523e-47	7.11465e-60	3.10456e-27	9.28168e-42		TMEM45B	.	.	5	0	4	1	1.14771	.	1.252	0.730557	1.35967e-12	.	6.97792e-14	1.96003e-07		PDX1	X
MOB1B	.	.	8	2	2	4	1.23598	0.893172	1.3958	1.32748	7.47584e-20	2.51151e-16	4.25983e-20	1.70866e-21		MT-CO3	.	.	8	6	2	0	0.915425	0.95016	0.81122	.	5.27226e-74	1.83416e-43	1.2522e-165	.		MRNIP	.	.	5	3	2	0	0.783259	0.74229	0.844712	.	5.24507e-16	1.54879e-19	1.03368e-10	.		QDPR	.
SLC40A1	.	X	8	6	0	2	0.879517	0.955573	.	0.65135	4.86289e-25	2.18776e-31	.	5.3405e-06		PEMT	.	.	8	0	3	5	1.67775	.	1.66846	1.68332	6.07874e-36	.	1.67308e-34	8.31747e-37		CDKN1A	.	.	5	3	0	2	1.31575	1.31927	.	1.31048	8.78593e-10	1.73464e-12	.	1.00151e-05		CHGB	.
A1CF	.	.	8	6	1	1	0.797862	0.759391	0.95897	0.867579	1.5512e-26	3.49026e-33	0.0114501	1.61952e-10		MT-ND3	.	.	8	6	1	1	0.773739	0.797786	0.815252	0.587947	1.16488e-72	2.1019e-31	1e-300	3.93161e-92		AL512646.1	.	.	5	2	3	0	1.07503	1.20816	0.986277	.	5.11148e-11	2.44901e-15	3.87481e-08	.		ENTPD3	.
C10orf10	.	.	8	3	1	4	1.43672	0.947117	1.38344	1.81724	7.60304e-15	2.20039e-14	0.00353928	4.14831e-18		ATP2A3	.	.	8	4	2	2	1.29893	1.31363	1.28291	1.28557	1.62204e-42	1.04454e-73	2.15395e-10	2.94554e-12		CEP126	.	.	5	0	3	2	0.764301	.	0.82626	0.671364	5.87893e-15	.	6.90377e-22	0.000146088		PCLO	.
GRIA3	.	X	8	4	0	4	0.759936	0.72502	.	0.794851	1.63509e-19	5.78164e-24	.	4.62417e-15		MAP1B	.	.	8	7	1	0	1.15933	1.23293	0.644157	.	1.64633e-42	7.50929e-48	4.00808e-05	.		FNDC3B	.	.	5	3	1	1	0.801249	0.761211	0.862145	0.860465	3.66466e-14	7.183e-16	1.29555e-14	1.37656e-08		SLITRK6	.
P4HA2	.	X	8	4	2	2	0.75045	0.694686	0.788433	0.823993	3.81976e-15	5.84253e-21	1.78542e-07	3.49304e-11		MAFB	X	.	8	0	5	3	1.85444	.	2.13881	1.38049	1.71364e-26	.	1.63037e-31	4.01151e-18		RAP1GAP	.	.	5	2	1	2	0.80871	0.649134	1.00068	0.872298	1.52849e-12	1.97319e-15	4.23262e-15	2.25e-08		MCC	.
CFC1B	.	.	7	2	3	2	1.84055	1.05435	2.12837	2.19501	3.93496e-95	4.4286e-133	2.02847e-47	9.44652e-129		TPM3	.	.	8	4	2	2	1.31978	0.954975	1.5848	1.78437	1.58992e-33	3.40465e-36	6.20011e-19	8.89119e-43		PTGFR	.	X	5	1	2	2	1.01941	1.14907	0.970927	1.00306	1.81079e-09	8.52408e-27	5.68244e-08	0.0265958		IDS	.
PPP1R1A	.	.	7	0	5	2	1.77189	.	2.05224	1.07101	2.79578e-41	.	6.50961e-52	1.06874e-14		MT-CYB	.	.	8	7	0	1	0.959589	1.01454	.	0.574946	3.27737e-44	2.48578e-33	.	2.2697e-120		GRAMD1B	.	X	5	3	2	0	0.61886	0.63084	0.60089	.	2.32733e-14	1.75306e-14	3.55998e-14	.		TMED6	.
EMC10	.	.	7	4	1	2	0.78526	0.848134	1.04876	0.527763	9.56255e-50	6.82928e-83	0.00716041	6.85157e-07		RPL24	.	.	8	4	2	2	1.08399	0.88797	1.42741	1.1326	2.82866e-35	3.59455e-47	6.60653e-20	7.50002e-27		SYT16	.	.	5	3	1	1	0.695215	0.786753	0.585045	0.530773	8.25727e-12	1.3928e-15	4.81058e-10	0.0295337		TMEM150C	.
SLC7A8	.	.	7	0	5	2	1.33771	.	1.48481	0.969965	2.66519e-25	.	2.70707e-30	8.10581e-13		NECTIN3	.	.	8	4	4	0	1.17947	1.145	1.21395	.	1.18014e-28	3.77762e-50	3.68676e-07	.		EGR3	X	.	5	3	2	0	1.07853	1.17724	0.930458	.	3.11861e-07	1.32822e-09	0.00112201	.		ST8SIA4	.
GCH1	.	.	7	6	1	0	0.904482	0.778279	1.6617	.	7.96034e-32	3.84551e-34	6.26326e-18	.		TMEM150C	.	.	8	6	1	1	1.05331	0.917135	1.66051	1.26315	6.36014e-32	5.31978e-41	3.0838e-05	0.000383074		C5orf63	.	.	5	2	2	1	0.789465	0.761325	0.857486	0.709703	4.03387e-09	3.47992e-09	1.45583e-11	0.000416154		SPTBN1	.
TMED3	.	.	7	2	2	3	0.923799	0.706387	1.25071	0.850801	2.05998e-27	4.19829e-45	2.53526e-30	1.11588e-13		CYP2U1	.	.	8	5	2	1	0.942754	0.868619	1.02478	1.14937	8.45761e-31	1.03549e-46	8.10814e-05	0.00334502		CAMK2N1	.	.	5	1	2	2	0.642411	0.504178	0.656775	0.697164	7.79153e-09	1.10318e-13	1.36886e-09	1.17862e-05		PARVB	.
TUBA1B	.	.	7	1	3	3	0.943774	0.635939	1.27937	0.71079	2.98772e-26	6.17883e-09	5.94326e-39	2.53981e-19		P2RY1	.	X	8	6	2	0	0.78253	0.837662	0.617131	.	3.33952e-36	2.84732e-40	5.38796e-24	.		BMP5	.	.	4	4	0	0	1.58146	1.58146	.	.	9.50941e-26	9.50941e-26	.	.		HAP1	.
COL27A1	.	.	7	2	2	3	0.890076	0.867877	1.01576	0.821086	8.40068e-25	3.70326e-49	5.33665e-20	9.10959e-12		PTEN	.	.	8	4	2	2	1.2666	1.11672	1.51067	1.32229	1.96967e-21	1.17964e-29	8.23377e-13	1.31364e-13		CHGB	.	.	4	0	4	0	1.23536	.	1.23536	.	6.98386e-29	.	6.98386e-29	.		MT-CO3	.
KCNJ6	.	.	7	3	2	2	0.897185	0.724411	1.03789	1.01564	3.967e-24	4.84646e-34	4.26517e-08	2.7324e-25		RPL23	.	.	8	4	2	2	0.979087	0.900353	1.31138	0.804256	9.96476e-27	1.38641e-44	4.45699e-13	0.000115091		ELMO1	.	.	4	3	0	1	1.41141	1.54448	.	1.01223	1.34537e-21	2.56236e-26	.	1.94736e-07		ITPR3	.
HPS1	.	.	7	2	3	2	0.938704	0.814672	1.04947	0.896588	3.20232e-21	1.02922e-14	5.99373e-29	3.89112e-16		KCNK16	.	.	8	2	6	0	1.28378	0.793299	1.44727	.	3.86053e-18	2.06095e-15	4.75889e-19	.		TIMP2	.	.	4	4	0	0	1.17642	1.17642	.	.	6.52466e-25	6.52466e-25	.	.		ZFHX3	X
FAR2P2	.	.	7	3	2	2	0.859899	0.653727	1.0739	0.955159	2.21786e-21	1.24043e-24	7.91213e-21	4.70018e-17		MTRNR2L8	.	.	8	6	1	1	0.891012	0.875874	0.766876	1.10598	1.35658e-25	1.90904e-29	2.51171e-06	9.43446e-22		SCD5	.	.	4	4	0	0	0.863116	0.863116	.	.	1.1099e-30	1.1099e-30	.	.		SEMA3E	.
PPP2R2B	.	.	7	4	2	1	0.869712	0.793777	0.946754	1.01937	2.61601e-20	4.64607e-26	1.6546e-14	6.57274e-09		PRDX1	.	.	8	4	2	2	0.924106	0.930195	1.00241	0.833624	2.54498e-24	4.91349e-44	0.0137035	1.26802e-06		MORC4	.	.	4	1	2	1	0.908504	0.699915	1.07285	0.788408	1.10695e-25	7.53464e-28	2.66268e-33	2.8107e-08		SSTR1	.
ABLIM1	.	.	7	1	4	2	0.979935	0.545386	1.18665	0.783784	1.33706e-17	1.35948e-10	4.54158e-22	3.63434e-12		HERPUD1	.	.	8	5	2	1	1.11138	1.05709	1.46389	0.67781	4.22361e-19	6.90668e-25	1.47253e-08	2.97162e-11		CABP7	.	.	4	4	0	0	0.746692	0.746692	.	.	8.17143e-31	8.17143e-31	.	.		KCNJ8	.
ABHD15	.	.	7	4	1	2	0.789257	0.58106	1.04543	1.07757	1.97663e-20	6.62667e-20	9.77662e-07	2.50066e-28		PERP	.	.	8	5	2	1	1.00171	0.791852	1.29037	1.47367	4.5785e-21	2.52787e-23	1.84464e-14	5.49788e-23		PCLO	.	.	4	3	1	0	0.963234	1.00119	0.849377	.	5.69568e-24	1.90766e-28	1.51594e-10	.		MEST	.
RNASE4	.	.	7	5	0	2	0.643521	0.680115	.	0.552035	2.23514e-24	1.98299e-30	.	3.01484e-09		RPL7A	.	.	8	3	3	2	0.915589	0.652432	1.08421	1.05739	4.80596e-20	1.61025e-11	3.95461e-22	1.04984e-29		KCNH6	.	.	4	0	3	1	1.04936	.	0.983969	1.24552	3.82181e-21	.	5.43652e-20	1.32774e-24		ID2	.
ITPR1	.	X	7	6	0	1	0.586633	0.590923	.	0.560888	1.97936e-26	5.03995e-30	.	7.26311e-05		DBI	.	.	8	2	3	3	1.21246	0.516752	1.48585	1.40288	1.37171e-14	2.59416e-15	9.151e-13	6.2407e-16		MTATP6P1	.	.	4	4	0	0	0.948727	0.948727	.	.	5.28228e-21	5.28228e-21	.	.		KRT18	.
PKM	.	.	7	2	2	3	0.786235	0.61889	0.871535	0.840933	1.94776e-19	9.9581e-31	2.06018e-09	1.36206e-18		MTRNR2L6	.	.	8	6	1	1	0.7647	0.786557	0.691651	0.706607	1.68902e-21	5.4324e-26	0.00895835	2.8768e-13		SAMD5	.	.	4	1	3	0	0.982616	0.996516	0.977983	.	3.85444e-20	1.02249e-09	1.2924e-23	.		SPATS2L	.
PGR	X	.	7	4	0	3	0.692706	0.608904	.	0.804442	5.1575e-18	7.69842e-23	.	1.40332e-11		ARG2	.	.	8	4	2	2	0.943	0.88304	1.13975	0.866174	4.81376e-17	6.38186e-27	6.08514e-09	2.16658e-05		EZR	.	.	4	0	3	1	1.23292	.	1.29835	1.03662	1.62381e-14	.	3.65974e-15	1.41838e-12		SPATA17	.
CD36	.	X	7	6	0	1	0.722004	0.708865	.	0.800837	1.15637e-13	2.3114e-15	.	0.00181312		MTUS2	.	.	8	3	2	3	0.749242	0.741846	0.624154	0.840031	4.07704e-21	4.8833e-29	6.06853e-21	2.61106e-13		BPHL	.	.	4	2	1	1	0.700729	0.848703	0.54855	0.556959	3.16618e-24	3.59855e-44	1.21385e-05	0.00639325		TM4SF4	.
IVNS1ABP	.	.	7	4	1	2	0.74014	0.633951	1.19741	0.723884	2.99613e-11	5.57804e-16	0.000174607	3.5807e-05		MTRNR2L10	.	.	8	5	1	2	0.743187	0.746572	0.581974	0.815333	1.39118e-19	8.26667e-28	0.0328791	1.05134e-07		BMF	.	.	4	3	0	1	0.692995	0.674704	.	0.747868	2.46627e-24	7.85477e-31	.	7.63412e-05		PPP1R1A	.
BEX3	.	.	6	4	1	1	0.865481	0.727682	1.39006	0.892098	3.84101e-56	1.66569e-70	2.3075e-27	1.80783e-27		WARS	.	.	8	4	1	3	0.752314	0.756186	0.736587	0.752392	1.55393e-13	3.924e-17	4.92286e-14	1.42814e-08		CACNA1D	.	.	4	2	1	1	0.872171	0.930782	0.924924	0.702194	8.35983e-18	1.91256e-26	1.26685e-15	0.0105399		CLU	.
CFL1	.	.	6	2	2	2	0.81689	0.720957	0.902077	0.827635	6.51875e-51	2.86499e-94	4.52948e-13	2.13463e-45		PRSS23	.	X	7	7	0	0	1.55656	1.55656	.	.	1.30131e-92	1.30131e-92	.	.		DIRAS3	.	.	4	2	2	0	0.944602	0.861233	1.02797	.	2.01381e-16	3.36104e-18	1.2066e-14	.		FGF14	.
ITM2B	.	X	6	1	1	4	0.885641	0.539655	1.04295	0.932811	3.03888e-39	6.45896e-24	3.36731e-12	7.75728e-50		BMP5	.	.	7	6	1	0	1.84789	1.84037	1.89302	.	2.8114e-69	2.9952e-80	0.00192267	.		FGB	.	X	4	1	2	1	2.28635	3.65089	1.90615	1.68221	3.70977e-07	2.82989e-06	4.97749e-10	0.0270146		ACSL1	.
KLHL41	.	.	6	3	1	2	1.59979	0.910464	2.99518	1.93609	4.98382e-21	5.84021e-25	1.48611e-17	7.19482e-17		FTH1	.	.	7	4	1	2	1.57537	1.41029	2.08231	1.65207	4.22783e-59	7.04999e-82	1.27196e-17	2.77202e-34		KCNJ3	.	X	4	0	3	1	0.769715	.	0.855964	0.51097	3.06837e-19	.	8.40685e-25	0.0149186		SAMD5	.
PTPRN2	.	X	6	2	1	3	0.862791	0.793073	1.20238	0.796073	4.71782e-38	3.77057e-77	5.10422e-14	5.33623e-20		CSDE1	.	.	7	4	2	1	1.2016	0.962303	1.49961	1.56275	5.45362e-40	5.00969e-46	3.18675e-28	2.24314e-39		TMOD1	.	.	4	4	0	0	0.885474	0.885474	.	.	3.16914e-16	3.16914e-16	.	.		EGR1	X
TUSC3	.	.	6	3	1	2	0.761625	0.623476	1.40716	0.646083	1.11621e-37	2.83715e-63	8.18817e-15	1.017e-10		EDARADD	.	.	7	3	2	2	1.22315	1.07956	1.28982	1.37189	1.30436e-35	6.85337e-59	1.1576e-14	1.22034e-21		PDK4	.	.	4	0	4	0	1.71716	.	1.71716	.	1.12293e-08	.	1.12293e-08	.		IER2	.
GPC6	.	X	6	6	0	0	0.708747	0.708747	.	.	3.21022e-40	3.21022e-40	.	.		CCNI	.	.	7	4	1	2	1.0695	0.844	2.05444	1.02804	2.76061e-33	2.35461e-38	4.96074e-38	8.95171e-21		SEC11C	.	.	4	4	0	0	0.981502	0.981502	.	.	2.43765e-14	2.43765e-14	.	.		ZBTB20	X
SPATS2L	.	.	6	6	0	0	0.792137	0.792137	.	.	2.02585e-30	2.02585e-30	.	.		NR3C1	X	.	7	4	2	1	1.32692	1.19723	1.58535	1.32883	6.26281e-27	8.41877e-41	3.05598e-10	8.05548e-05		LRCH3	.	.	4	2	1	1	0.681747	0.643565	0.836828	0.603029	3.98171e-20	6.44876e-24	5.94621e-27	1.01645e-05		CDCP1	.
LAPTM4B	.	.	6	1	1	4	1.01565	0.579811	0.571237	1.23571	5.8249e-23	3.12412e-05	5.01337e-11	2.23469e-30		WLS	.	.	7	4	1	2	1.05848	0.971807	1.31588	1.10314	2.41157e-33	3.06827e-50	0.0334983	3.99717e-15		GSN	.	.	4	3	0	1	0.964751	0.917671	.	1.10599	2.20674e-14	1.21887e-17	.	0.000130959		TSR3	.
RFX6	X	.	6	4	1	1	0.88487	0.716915	1.6768	0.764759	3.40255e-26	2.12662e-32	1.06468e-18	7.12616e-09		SIPA1L2	.	.	7	4	2	1	1.23589	1.09405	1.39535	1.48436	7.8152e-28	1.57869e-43	9.18353e-06	3.39922e-09		AKAP9	.	.	4	2	1	1	0.80092	0.769646	0.934571	0.729818	4.3076e-17	4.62979e-16	1.94321e-26	8.26602e-10		MTATP6P1	.
CD82	.	X	6	2	2	2	0.749931	0.847325	0.631349	0.771119	8.96728e-30	8.36117e-57	5.95523e-16	1.44816e-16		ENO2	.	.	7	4	2	1	1.20894	1.02721	1.47781	1.39812	3.9308e-28	5.1095e-37	3.1159e-18	2.19121e-12		MYO10	.	.	4	0	4	0	0.841044	.	0.841044	.	2.61104e-16	.	2.61104e-16	.		MT-ATP6	.
PTP4A3	.	.	6	3	0	3	0.891159	0.893541	.	0.888776	5.84364e-23	3.42096e-32	.	9.98204e-14		RPS25	.	.	7	4	2	1	0.986141	0.906331	1.31732	0.643025	8.25378e-33	8.31281e-51	1.0668e-10	4.80187e-05		ABCC8	.	.	4	3	0	1	1.06475	1.1547	.	0.794886	6.56909e-13	7.65326e-16	.	0.000415414		VAT1L	.
SURF4	.	.	6	0	3	3	0.988418	.	1.0487	0.928135	1.15923e-20	.	7.20773e-17	1.86441e-24		PKIB	.	.	7	6	1	0	0.910981	0.881046	1.0906	.	2.21819e-34	9.63591e-40	0.0330095	.		ID3	.	.	4	2	0	2	0.910561	0.856741	.	0.964381	2.2921e-14	3.50405e-18	.	1.49933e-10		FANCF	.
ERP29	.	.	6	0	3	3	0.824844	.	0.927648	0.72204	9.46086e-24	.	1.31429e-28	6.81037e-19		IGF1R	.	X	7	3	2	2	1.36639	1.08175	1.66936	1.49038	4.81662e-22	1.28616e-27	1.52887e-13	3.47766e-22		TFPI	.	X	4	2	2	0	0.769545	0.750792	0.788298	.	1.1909e-16	1.404e-12	1.01015e-20	.		MEIS1	X
EGFEM1P	.	.	6	3	2	1	0.641443	0.599008	0.660682	0.73027	6.39397e-27	2.59422e-17	2.04729e-38	9.3378e-33		ROBO1	.	X	7	5	0	2	0.913197	0.841952	.	1.09131	4.07079e-32	1.38428e-42	.	6.03689e-06		PLK2	.	.	4	0	2	2	0.990235	.	0.946861	1.03361	1.02238e-12	.	2.11225e-13	4.94857e-12		TMEM176A	.
TXNIP	.	.	6	4	0	2	0.895638	0.861735	.	0.963446	9.31253e-19	4.55311e-23	.	3.89571e-10		HSPA5	.	.	7	3	3	1	1.32914	1.23195	1.47352	1.18756	6.23008e-22	1.37793e-36	1.52688e-07	3.91166e-21		GRIA3	.	X	4	0	2	2	0.837723	.	0.871168	0.804279	3.14785e-13	.	3.86905e-14	2.56109e-12		PKDCC	.
SPC25	.	.	6	4	0	2	0.745672	0.690821	.	0.855375	3.93266e-22	2.87853e-27	.	7.34038e-12		SQSTM1	.	.	7	4	1	2	1.19475	1.08927	1.87586	1.06515	4.55541e-24	1.80658e-38	3.14333e-05	0.000110265		SPTSSB	.	.	4	0	4	0	1.09735	.	1.09735	.	2.41619e-09	.	2.41619e-09	.		HTATSF1	.
SERF2	.	.	6	1	2	3	0.804007	0.686203	0.936006	0.755276	2.33442e-19	4.72288e-26	1.89038e-07	4.57711e-25		SYT7	.	.	7	2	2	3	1.10003	1.06853	1.2556	1.01732	1.259e-25	2.61272e-57	2.58974e-11	4.78442e-14		FOSB	X	.	4	4	0	0	1.31164	1.31164	.	.	3.60301e-07	3.60301e-07	.	.		FXYD6	.
SLC29A4	.	X	6	0	3	3	0.907448	.	0.921596	0.893301	8.13216e-17	.	4.49967e-16	1.46971e-17		RNF130	.	X	7	3	2	2	1.15639	1.14798	1.23966	1.08575	5.92256e-24	6.68941e-44	4.63099e-09	6.30996e-09		PBX3	X	.	4	2	2	0	0.911342	0.844019	0.978666	.	1.00971e-09	2.15676e-10	4.72702e-09	.		LIMS1	.
ECH1	.	.	6	1	2	3	0.800848	0.542882	0.995175	0.757286	6.48213e-17	9.48082e-15	1.97495e-15	1.2612e-18		ANXA2	.	.	7	0	4	3	1.47242	.	1.35958	1.62287	2.51335e-18	.	8.48673e-10	1.06889e-29		KIAA0319	.	X	4	1	1	2	0.686928	0.697661	0.785592	0.63223	1.70802e-12	2.35568e-25	1.9221e-13	1.371e-05		KCTD12	.
FKBP2	.	.	6	1	4	1	0.841662	0.646582	0.900113	0.802939	1.0998e-15	3.00171e-18	1.74089e-15	6.41831e-14		NTPCR	.	.	7	5	2	0	1.11706	1.03725	1.31657	.	6.9446e-24	4.48163e-32	0.00207575	.		PGR	X	.	4	0	3	1	0.74423	.	0.622517	1.10937	8.93802e-11	.	3.81207e-08	1.15208e-18		MYO10	.
PIGT	.	X	6	1	2	3	0.747526	0.636938	0.677043	0.831377	2.35798e-17	1.47228e-19	7.31932e-19	1.29649e-15		MT-CO2	.	.	7	6	0	1	0.70224	0.729905	.	0.536246	4.1625e-35	4.67406e-22	.	2.0764e-113		SUCNR1	.	X	4	3	1	0	1.01758	0.981637	1.12541	.	6.46677e-08	3.07963e-07	5.98763e-10	.		PBXIP1	.
TMEM9	.	X	6	2	2	2	0.71458	0.612034	0.798267	0.733438	4.90825e-18	5.80457e-33	1.42101e-10	1.43355e-10		MPP1	.	.	7	4	2	1	0.926564	0.83862	0.96161	1.20824	3.79875e-26	4.60771e-39	1.01699e-09	2.44855e-07		NCALD	.	.	4	2	2	0	1.01703	1.03507	0.998986	.	8.00538e-08	1.86503e-12	0.0034362	.		GPAT4	.
STMN1	.	.	6	5	0	1	0.716563	0.698108	.	0.80884	2.91128e-17	3.23894e-20	.	0.0170799		FBXO7	.	.	7	4	2	1	1.08259	0.867499	1.31537	1.47739	1.1306e-21	8.64591e-27	3.30498e-14	3.86884e-16		FXYD3	.	.	4	0	3	1	0.788087	.	0.790573	0.780631	1.35149e-09	.	1.54287e-11	0.000908357		TMEM130	.
ADGRG2	.	.	6	4	1	1	0.817023	0.721795	1.1017	0.913258	3.8135e-15	5.26649e-20	0.0435184	9.18717e-09		CAPN13	.	.	7	4	1	2	0.789124	0.785708	0.685132	0.84795	4.15626e-29	2.41486e-38	7.52413e-33	9.15055e-09		RNASE4	.	.	4	0	3	1	0.842145	.	0.922798	0.600188	5.2983e-09	.	5.95725e-11	0.00372743		BTG3	.
SPINK1	.	.	6	4	0	2	0.725803	0.660803	.	0.855802	7.28946e-16	5.59451e-18	.	1.23754e-11		RPS18	.	.	7	4	2	1	0.809852	0.70791	0.906769	1.02379	2.92602e-27	4.04581e-19	1.81197e-22	2.08743e-69		YPEL2	.	.	4	3	1	0	0.700126	0.75277	0.542193	.	1.61685e-10	5.49488e-13	0.00411909	.		SLC7A5	.
SUMF2	.	.	6	2	2	2	0.685052	0.674636	0.635026	0.745495	1.00166e-16	8.64568e-20	3.44991e-18	3.36941e-12		CFC1	.	X	7	0	3	4	1.19403	.	1.15094	1.22635	2.46443e-18	.	2.41282e-23	1.40803e-14		FTH1	.	.	4	3	0	1	0.838041	0.791606	.	0.977346	1.33516e-08	4.58092e-09	.	3.30574e-07		CALY	.
RPS6KA3	.	.	6	3	1	2	0.818496	0.702598	1.28316	0.760011	1.67529e-12	5.18996e-11	9.07895e-11	1.31979e-15		NACA	.	.	7	3	2	2	1.22176	0.958567	1.53752	1.30079	7.73296e-17	1.00467e-20	5.46128e-10	7.39397e-18		YIPF4	.	.	4	2	1	1	0.627908	0.609661	0.663859	0.628451	6.12674e-11	2.0785e-13	2.77384e-12	0.00011758		TJP2	.
ASPH	.	X	6	2	2	2	1.10914	0.567115	1.41314	1.34716	3.16154e-08	1.21949e-05	1.12681e-09	2.29967e-09		KIAA0408	.	.	7	4	1	2	0.762519	0.737505	0.673674	0.85697	3.0397e-26	1.80938e-38	4.75449e-07	2.16919e-11		JUN	X	.	4	2	2	0	0.859878	0.839217	0.880539	.	8.05162e-08	1.64973e-10	3.92966e-05	.		LRCH2	.
AL589935.2	.	.	5	2	1	2	1.59517	1.27737	2.30461	1.55824	1.06108e-83	5.53633e-135	5.27082e-43	9.12449e-53		MT-ND5	.	.	7	5	0	2	0.793752	0.776947	.	0.835766	1.38051e-24	1.26168e-29	.	5.46719e-12		LAMA5	.	X	4	1	1	2	0.850125	0.600249	0.807462	0.996396	8.02404e-08	2.21476e-10	0.000326024	2.39606e-08		FAT1	.
CST3	.	.	5	2	1	2	0.813941	0.741975	1.03925	0.77325	1.76513e-99	5.54348e-160	2.85525e-60	1.39744e-58		RNF6	.	.	7	4	2	1	1.02189	0.947125	1.11346	1.1378	5.53872e-19	1.96709e-25	2.75067e-12	1.41155e-06		SMOC1	.	.	4	0	4	0	0.59348	.	0.59348	.	8.17476e-11	.	8.17476e-11	.		KCNIP1	.
G6PC2	.	.	5	0	1	4	2.26879	.	2.09679	2.31179	7.89105e-29	.	2.17077e-12	6.12724e-33		DNAJC3	.	.	7	5	2	0	1.08475	0.944411	1.43558	.	1.92567e-17	7.85175e-21	5.73613e-09	.		CD44	.	X	4	0	3	1	0.862806	.	0.903027	0.742142	4.71658e-07	.	4.10206e-08	0.000716974		DHCR24	.
ZFP36	.	.	5	5	0	0	1.03245	1.03245	.	.	3.47053e-48	3.47053e-48	.	.		RPL31	.	.	7	3	2	2	0.948778	0.748161	1.29635	0.902135	7.01118e-19	3.68801e-29	1.10801e-10	1.16289e-11		CACNA1H	.	.	4	2	1	1	0.594347	0.572705	0.573677	0.658302	8.96213e-10	9.45429e-17	0.00418227	0.0172574		RBP1	.
CRH	.	.	5	3	1	1	1.19491	1.05038	1.52531	1.29811	4.70011e-40	1.46436e-37	3.24472e-71	2.25122e-16		RPL26	.	.	7	3	2	2	1.03269	0.773884	1.35822	1.09538	2.87408e-16	6.3313e-16	2.4403e-13	1.03529e-19		ITM2C	.	X	4	2	2	0	0.765148	0.637541	0.892755	.	2.05752e-07	4.21911e-06	1.00339e-08	.		SQSTM1	.
ATP5E	.	.	5	2	2	1	0.831375	0.579378	1.12681	0.744494	6.08198e-53	8.85594e-80	3.7295e-23	7.62879e-59		SARS	.	.	7	4	2	1	0.989768	0.8487	1.23671	1.06015	1.1412e-12	4.8984e-18	7.363e-07	0.00807635		ATP8A1	.	.	4	3	0	1	0.576322	0.598623	.	0.509418	2.77899e-09	2.71515e-11	.	0.00297966		PLAC8	.
GNG4	.	.	5	0	0	5	1.33843	.	.	1.33843	2.06673e-32	.	.	2.06673e-32		MLXIPL	X	.	7	4	1	2	0.934021	0.905567	0.628262	1.14381	2.67226e-13	1.92141e-17	1.14489e-05	7.89683e-09		RASD1	.	.	4	3	0	1	0.885091	0.763787	.	1.249	2.89471e-06	2.02434e-07	.	0.00846399		HNRNPA1	.
BSG	.	X	5	2	1	2	0.906723	0.881089	0.568479	1.10148	7.99659e-45	2.8153e-67	2.48657e-11	4.07321e-39		RPL13	.	.	7	3	2	2	0.851565	0.708421	1.07988	0.837968	3.78577e-14	9.47641e-17	8.73918e-07	1.30949e-17		S100A6	.	.	4	3	1	0	0.766863	0.662648	1.07951	.	4.14836e-07	4.20892e-05	3.97183e-13	.		DGKB	.
SDC2	.	X	5	0	3	2	1.18909	.	1.38519	0.89493	1.00006e-29	.	9.28321e-41	3.53607e-13		LNPK	.	.	7	4	2	1	1.13484	1.04071	1.41551	0.95003	1.20514e-10	1.06226e-15	7.84419e-05	0.0471261		FXYD6	.	.	4	0	4	0	0.957332	.	0.957332	.	1.28181e-05	.	1.28181e-05	.		THSD7A	.
S100A10	.	.	5	5	0	0	0.704558	0.704558	.	.	1.42301e-47	1.42301e-47	.	.		NDRG4	.	.	7	6	1	0	0.682605	0.662808	0.80139	.	4.79477e-16	1.49615e-15	5.1942e-19	.		NEURL1	.	.	4	0	1	3	0.768251	.	0.839224	0.744594	1.43693e-06	.	8.67719e-07	1.70003e-06		MAL2	.
USH1C	.	.	5	5	0	0	0.751478	0.751478	.	.	3.39527e-44	3.39527e-44	.	.		TFF3	.	.	7	3	1	3	0.640631	0.565802	0.676854	0.703386	1.23834e-15	3.97792e-21	2.0769e-13	6.99033e-11		SPC25	.	.	4	0	2	2	0.605449	.	0.575363	0.635536	1.77251e-07	.	1.61527e-07	1.94506e-07		TCF4	X
PLK2	.	.	5	3	0	2	1.02539	0.837053	.	1.3079	1.45333e-31	2.0734e-36	.	2.69706e-24		SRGAP2C	.	.	7	3	3	1	1.19904	0.882387	1.53226	1.14935	2.56494e-08	3.96564e-11	6.2913e-06	4.70307e-07		LIMCH1	.	.	4	1	1	2	0.637098	0.578432	0.618651	0.675654	3.92923e-06	2.27564e-13	0.0309464	0.000183975		CBFB	.
SMARCA1	.	.	5	3	1	1	1.01663	0.710621	1.64726	1.304	4.45025e-31	9.10232e-41	7.24406e-13	3.1951e-20		ATP6V1G1	.	.	7	4	2	1	0.782932	0.642068	1.16663	0.578992	1.29141e-11	8.11687e-14	3.81539e-10	9.48008e-06		PCSK1	.	.	3	3	0	0	1.37021	1.37021	.	.	7.43795e-35	7.43795e-35	.	.		JUN	X
BTG2	.	.	5	5	0	0	1.00691	1.00691	.	.	8.82544e-31	8.82544e-31	.	.		RPL37	.	.	7	3	2	2	0.846506	0.659708	1.04391	0.929295	8.17668e-10	2.83541e-13	0.00172183	6.01319e-11		CASR	.	X	3	3	0	0	1.01453	1.01453	.	.	6.05671e-38	6.05671e-38	.	.		LEPROT	.
PCDH17	.	X	5	3	0	2	0.835937	0.762604	.	0.945937	2.40533e-34	6.94209e-44	.	4.90572e-20		ACAT1	.	.	7	5	0	2	0.773024	0.720961	.	0.903182	9.25587e-08	1.35027e-09	.	0.00360086		SORL1	.	X	3	3	0	0	1.08885	1.08885	.	.	2.80814e-31	2.80814e-31	.	.		SLC25A5	.
TMSB10	.	.	5	2	0	3	0.838559	0.702191	.	0.929471	2.39319e-32	7.26138e-43	.	2.46009e-25		SYNE2	.	.	6	6	0	0	2.16995	2.16995	.	.	3.8596e-139	3.8596e-139	.	.		LIPH	.	.	3	3	0	0	0.948545	0.948545	.	.	9.75376e-36	9.75376e-36	.	.		TRPM3	.
MYO10	.	.	5	4	0	1	0.933975	0.976168	.	0.765206	4.81933e-29	2.6534e-34	.	5.24473e-08		SPP1	.	.	6	4	1	1	2.83583	2.63482	3.67644	2.79927	2.5686e-35	3.52893e-44	2.80501e-25	6.60195e-10		ZNF503	X	.	3	1	1	1	1.19816	1.6185	0.742825	1.23316	8.2762e-26	3.2322e-52	1.09347e-15	1.60394e-09		SELENOW	.
RIN2	.	.	5	0	1	4	1.49718	.	0.951279	1.63366	3.16809e-18	.	1.00405e-07	7.50859e-21		FXYD6-FXYD2	.	.	6	4	0	2	1.35025	1.22315	.	1.60447	1.88383e-61	1.82787e-77	.	2.00095e-29		MT-CYB	.	.	3	3	0	0	1.30859	1.30859	.	.	1.30335e-23	1.30335e-23	.	.		LRRC42	.
CCDC86	.	.	5	1	2	2	1.08303	0.609355	1.22649	1.17641	7.50588e-25	1.28267e-33	4.0391e-24	3.37412e-21		SRXN1	.	.	6	2	2	2	1.33218	1.39755	1.37592	1.22307	3.10667e-37	1.84612e-78	1.28971e-17	1.25931e-15		ARHGEF3	.	.	3	3	0	0	1.03099	1.03099	.	.	1.37142e-26	1.37142e-26	.	.		SLC7A8	.
FKBP11	.	.	5	2	2	1	0.896115	0.762919	1.13746	0.679822	2.08959e-29	6.65768e-39	1.12488e-26	7.10305e-16		CD99	.	.	6	0	1	5	1.47614	.	0.671613	1.63705	7.92313e-29	.	0.0142858	4.44319e-34		MT-ATP6	.	.	3	3	0	0	0.965675	0.965675	.	.	8.24304e-28	8.24304e-28	.	.		NBEAL1	.
SLC7A14	.	X	5	3	0	2	0.813888	0.703261	.	0.979828	1.38837e-30	1.46809e-37	.	4.03769e-20		RNF187	.	.	6	2	2	2	1.44219	1.43927	1.48576	1.40152	1.3945e-28	3.98096e-55	2.65306e-15	2.56757e-15		DST	.	.	3	1	1	1	0.93842	1.11948	0.767988	0.92779	5.321e-27	1.13954e-62	1.28069e-09	1.03231e-08		NUDT4	.
POPDC3	.	.	5	2	1	2	0.538995	0.541006	0.530478	0.541243	4.41681e-43	2.30409e-44	2.52756e-81	1.11924e-22		TSPYL1	.	.	6	4	2	0	1.14523	1.12116	1.19337	.	8.03194e-34	6.98261e-45	1.06274e-11	.		ACSL1	.	.	3	3	0	0	0.889389	0.889389	.	.	1.00913e-27	1.00913e-27	.	.		ABCC5	.
ADGRG5	.	.	5	2	1	2	0.995792	0.966805	1.08247	0.981439	1.20107e-22	1.07319e-39	0.000121749	1.3351e-14		RPL3P4	.	.	6	2	2	2	0.969856	0.757457	1.29071	0.861401	5.67957e-38	6.32335e-61	3.25537e-24	8.9002e-29		SOD2	.	.	3	1	1	1	0.887056	0.638358	1.3153	0.707505	2.45512e-27	2.73387e-22	1.02402e-53	5.28604e-06		PCK1	.
NDRG1	.	.	5	0	2	3	0.992588	.	0.953039	1.01895	1.15021e-21	.	6.15171e-27	3.76094e-18		C14orf132	.	X	6	4	2	0	1.21299	1.06888	1.50121	.	2.60883e-30	1.68574e-36	6.2482e-18	.		GNG4	.	.	3	0	0	3	1.06287	.	.	1.06287	2.42994e-22	.	.	2.42994e-22		LAMA1	.
ATP6AP2	.	.	5	0	3	2	1.08392	.	1.24993	0.834914	1.14205e-19	.	8.96369e-23	5.19376e-15		ASB9	.	.	6	4	2	0	1.00347	1.20285	0.604698	.	4.07023e-35	3.20578e-44	6.56131e-17	.		NEDD4	.	.	3	1	1	1	0.824166	0.585019	1.2396	0.647879	1.60598e-28	3.38888e-21	6.93338e-58	1.76287e-06		ZNF292	X
KDELR1	.	.	5	0	2	3	0.88414	.	0.97602	0.822886	3.4306e-23	.	2.50806e-13	9.10735e-30		SUSD6	.	.	6	3	2	1	1.31374	1.28294	1.47404	1.08554	2.54143e-26	8.67944e-46	7.87976e-09	0.00663689		RPAP2	.	.	3	1	1	1	0.718319	0.569644	1.02428	0.561033	6.55132e-29	8.58928e-31	4.75933e-50	6.87833e-06		MAFB	X
ADCY1	.	.	5	2	1	2	0.84405	0.722261	1.44446	0.665635	3.12094e-24	3.5952e-34	3.34863e-09	8.27099e-22		SEC11C	.	.	6	6	0	0	1.08254	1.08254	.	.	1.71592e-31	1.71592e-31	.	.		MAP1B	.	.	3	3	0	0	1.00294	1.00294	.	.	9.78356e-21	9.78356e-21	.	.		PFN2	.
C5orf38	.	.	5	2	1	2	1.2288	1.07682	1.72167	1.13435	1.07765e-15	8.70209e-30	4.17342e-07	6.78149e-06		ELAVL4	.	.	6	6	0	0	1.01084	1.01084	.	.	1.13392e-32	1.13392e-32	.	.		AL356432.3	.	.	3	2	1	0	1.69184	1.52729	2.02096	.	2.16841e-12	6.46547e-15	2.43907e-07	.		LY6H	.
CAPZB	.	.	5	2	0	3	0.654613	0.552378	.	0.72277	7.10798e-28	2.06125e-40	.	1.62239e-19		PLEKHA6	.	.	6	4	0	2	1.2433	1.14989	.	1.43011	1.68054e-26	7.09782e-35	.	9.42094e-10		CACNA2D1	.	X	3	3	0	0	0.857295	0.857295	.	.	2.0576e-23	2.0576e-23	.	.		TMEM176B	.
SERPINI1	.	X	5	3	1	1	1.02008	0.815081	1.46848	1.1867	8.04044e-17	3.00412e-24	0.000195136	6.352e-07		HSP90AA1	.	X	6	3	2	1	1.21073	1.07346	1.399	1.24599	5.85091e-27	1.13676e-40	6.16294e-16	7.19047e-08		ELL2	.	.	3	0	2	1	1.22705	.	1.25678	1.1676	1.51898e-16	.	7.69899e-18	5.9128e-14		RXRG	X
CD164	.	X	5	1	1	3	0.876691	0.5309	1.21007	0.880829	3.15312e-19	0.00246029	1.05605e-07	2.28916e-28		PLCB4	.	.	6	4	1	1	1.25529	1.18549	1.47542	1.31435	1.7153e-24	1.18378e-33	0.00265911	4.87766e-09		APOBEC2	.	.	3	3	0	0	0.810284	0.810284	.	.	1.43612e-23	1.43612e-23	.	.		TUBB2A	.
LBH	.	.	5	3	1	1	0.664199	0.679616	0.583847	0.698303	2.58825e-24	7.06335e-22	1.19594e-30	2.75607e-25		RASD1	.	.	6	3	1	2	1.20262	1.25994	0.545286	1.44531	9.55161e-25	1.56707e-31	1.00458e-06	1.40154e-23		PON3	.	.	3	3	0	0	1.08136	1.08136	.	.	1.134e-17	1.134e-17	.	.		TBC1D24	.
KIF12	.	.	5	1	2	2	0.77083	0.790215	0.718611	0.813356	1.94361e-18	8.69399e-32	2.0216e-16	8.83516e-14		BTG3	.	.	6	5	1	0	1.04313	0.895114	1.78323	.	3.43094e-28	1.26117e-31	5.11221e-11	.		TJP2	.	.	3	0	3	0	0.919601	.	0.919601	.	3.23628e-20	.	3.23628e-20	.		BTG2	.
TXNDC11	.	.	5	2	1	2	0.873291	0.640936	1.21074	0.936919	7.69403e-16	3.44707e-24	7.83912e-05	5.38022e-13		EIF3E	.	.	6	4	1	1	1.23059	0.993807	1.98377	1.42452	7.73579e-22	1.05387e-29	2.60239e-06	6.67594e-06		PARM1	.	X	3	0	0	3	0.996096	.	.	0.996096	1.33443e-18	.	.	1.33443e-18		DNAJB9	.
TAGLN2	.	X	5	0	3	2	0.721885	.	0.807279	0.593795	3.68149e-18	.	1.3706e-15	5.12497e-22		RPS23P8	.	.	6	2	2	2	0.97845	0.839004	1.25697	0.839373	4.59676e-27	4.8517e-42	3.10214e-22	6.45357e-17		TMEM45A	.	.	3	1	1	1	0.741168	0.595123	1.08331	0.545072	1.88524e-24	4.78794e-24	1.38212e-45	0.00101253		KCNK16	.
LAMB1	.	X	5	4	0	1	0.556656	0.568242	.	0.510308	3.37545e-23	8.9522e-28	.	6.82247e-05		MTATP6P1	.	.	6	6	0	0	0.913339	0.913339	.	.	6.72151e-29	6.72151e-29	.	.		EMC10	.	.	3	0	3	0	0.899052	.	0.899052	.	1.28767e-19	.	1.28767e-19	.		SLC3A2	.
ELF3	X	.	5	4	0	1	0.727929	0.750665	.	0.636989	2.549e-17	3.20314e-18	.	1.02223e-13		PIR	.	.	6	3	2	1	0.954178	0.86584	0.979399	1.16875	1.26722e-27	8.69713e-48	1.31532e-05	3.63845e-11		SPATS2L	.	.	3	0	3	0	1.03452	.	1.03452	.	2.50332e-16	.	2.50332e-16	.		PEG10	.
VSTM2L	.	.	5	2	1	2	0.586114	0.598287	0.611696	0.56115	6.13371e-21	2.01544e-36	1.11931e-05	4.36982e-13		ERICH5	.	.	6	6	0	0	0.636709	0.636709	.	.	5.11669e-40	5.11669e-40	.	.		PTPRK	.	X	3	3	0	0	0.572113	0.572113	.	.	1.19992e-28	1.19992e-28	.	.		SMOC1	.
SEZ6L	.	.	5	1	2	2	0.756542	0.605877	0.911204	0.677213	2.3154e-16	2.46693e-23	2.47681e-19	6.63125e-10		CD24	.	X	6	4	2	0	1.35298	1.19285	1.67325	.	6.01052e-19	1.23766e-21	1.41753e-13	.		GPC6	.	X	3	0	3	0	0.734137	.	0.734137	.	6.09869e-22	.	6.09869e-22	.		SVIP	.
VKORC1	.	.	5	0	2	3	0.771374	.	0.806367	0.748045	1.52137e-15	.	4.82261e-13	3.27242e-17		RPL10	.	.	6	3	2	1	1.06668	0.82993	1.43951	1.03127	1.18659e-23	1.76102e-22	3.81738e-13	3.50745e-48		MUC3A	.	X	3	1	1	1	1.44033	1.39229	1.46224	1.46647	6.61664e-11	1.33924e-20	2.08423e-07	0.000103779		C14orf132	.
TJP2	.	.	5	5	0	0	0.546956	0.546956	.	.	1.82558e-21	1.82558e-21	.	.		ZNF395	X	.	6	2	2	2	1.19691	1.06379	1.3588	1.16814	5.85432e-21	2.49036e-30	1.42668e-12	5.64732e-20		EHF	X	.	3	1	2	0	1.14259	1.33167	1.04805	.	1.76228e-13	2.14638e-08	5.04962e-16	.		TSHZ2	X
PRDX4	.	.	5	1	2	2	0.805169	0.659642	1.00927	0.673829	9.15191e-15	1.01081e-23	1.63633e-17	1.54018e-07		MT-ATP6	.	.	6	6	0	0	0.935005	0.935005	.	.	7.55519e-26	7.55519e-26	.	.		PRG4	.	.	3	2	1	0	0.937069	1.1231	0.565006	.	5.00969e-16	9.48945e-23	0.0139621	.		TMED8	.
PDZK1	.	.	5	3	0	2	0.632306	0.688491	.	0.548029	1.53251e-17	2.73566e-26	.	0.000203195		SMAD9	X	.	6	3	1	2	1.18104	1.04862	1.49164	1.22438	1.37082e-20	1.53639e-33	3.76417e-05	6.97193e-09		AK4	.	.	3	2	0	1	0.772406	0.878642	.	0.559934	4.46959e-19	7.36502e-27	.	0.0016461		APOL2	.
CNPY2	.	.	5	1	2	2	0.807882	0.62773	1.00509	0.700752	2.45651e-13	2.94033e-26	9.51499e-13	1.83312e-07		ID1	.	.	6	3	0	3	1.43242	1.59358	.	1.27125	4.47032e-16	2.95443e-28	.	0.000676401		TTLL7	.	.	3	3	0	0	1.09266	1.09266	.	.	8.77924e-13	8.77924e-13	.	.		TPR	.
RAP2B	.	.	5	2	2	1	0.901044	0.859914	1.1224	0.540599	9.8376e-12	4.67704e-21	6.06184e-07	0.0114629		RAPH1	.	.	6	4	1	1	1.0307	0.962969	1.21571	1.11661	8.8208e-22	1.8323e-28	0.000104209	4.01013e-12		PCSK1N	.	.	3	0	2	1	1.00504	.	1.1789	0.657312	9.82889e-14	.	3.8928e-19	0.00626597		KCNJ2	.
SEZ6L2	.	X	5	1	1	3	0.768676	0.790578	0.997535	0.685089	5.22338e-13	1.32631e-21	0.00215392	2.3876e-13		IGFBP5	.	.	6	4	2	0	1.05922	1.02098	1.13569	.	1.55897e-20	2.49378e-27	6.09256e-07	.		KCTD12	.	.	3	0	3	0	0.705997	.	0.705997	.	3.41209e-19	.	3.41209e-19	.		ELAVL4	.
GLB1	.	X	5	1	2	2	0.719904	0.574722	0.758296	0.754103	1.24293e-11	2.8135e-15	1.02629e-10	1.0005e-10		RPL21	.	X	6	4	2	0	0.815168	0.640624	1.16426	.	3.55115e-26	1.75435e-35	1.45504e-07	.		CDCP1	.	X	3	3	0	0	0.840861	0.840861	.	.	6.35525e-16	6.35525e-16	.	.		PNMA8C	.
LPP	.	.	5	2	1	2	0.779537	0.694098	1.24982	0.629835	1.35236e-10	3.30025e-10	5.37308e-12	2.78017e-10		MYH14	.	.	6	2	2	2	1.22871	0.98099	1.29536	1.40978	1.75125e-17	2.31272e-24	5.51021e-09	4.21454e-19		MAP2	.	.	3	3	0	0	0.890861	0.890861	.	.	6.70187e-15	6.70187e-15	.	.		TMEM37	.
GADD45G	.	.	5	1	1	3	0.608103	0.526391	0.501591	0.670844	4.43943e-13	1.55875e-20	3.66845e-16	1.44475e-09		ID3	.	.	6	3	0	3	1.06599	1.03383	.	1.09814	1.55535e-19	7.63798e-30	.	3.1672e-09		LITAF	.	.	3	3	0	0	0.571072	0.571072	.	.	8.61095e-23	8.61095e-23	.	.		MAP2	.
LRRFIP1	.	.	5	3	1	1	0.780085	0.72955	1.02173	0.690047	2.01231e-09	1.37929e-12	0.0161084	7.80646e-07		EIF4B	.	.	6	3	1	2	1.11296	1.01707	1.8024	0.912076	1.76265e-18	8.30982e-27	4.09259e-12	3.57367e-09		FGF23	.	.	3	2	1	0	0.786889	0.749944	0.860779	.	4.65955e-16	5.67465e-18	3.14163e-12	.		GPM6A	.
NENF	.	.	5	2	0	3	0.579325	0.551264	.	0.598032	2.56131e-10	2.17975e-05	.	1.32383e-13		PPM1E	.	.	6	3	2	1	0.995899	0.908119	0.969113	1.31281	1.84562e-20	1.20801e-34	0.00050187	8.90135e-11		NPIPB5	.	.	3	2	1	0	0.67622	0.561406	0.905848	.	8.62085e-18	1.27951e-17	3.9135e-18	.		FOS	X
HSPB1	.	.	4	2	1	1	1.22521	1.6666	0.695914	0.871711	1.49057e-72	1.1671e-126	0.000302134	1.19949e-32		ABRACL	.	.	6	4	0	2	0.755193	0.733825	.	0.797928	1.17896e-26	3.19329e-37	.	1.60702e-05		LAPTM4B	.	.	3	0	0	3	0.904814	.	.	0.904814	1.17016e-12	.	.	1.17016e-12		BAMBI	.
RHOB	.	.	4	2	1	1	0.974311	1.00917	0.902961	0.975948	5.11718e-68	6.59555e-104	5.26347e-17	2.99466e-47		MTND2P28	.	.	6	6	0	0	0.731934	0.731934	.	.	3.60689e-27	3.60689e-27	.	.		CMTM8	.	.	3	2	1	0	0.965874	0.900798	1.09602	.	1.16733e-11	4.23194e-16	0.0088817	.		HGNC:18790	.
PARM1	.	X	4	0	0	4	1.1816	.	.	1.1816	1.34168e-37	.	.	1.34168e-37		PCDH7	.	X	6	4	1	1	1.17292	1.11764	0.775846	1.79114	3.49908e-17	7.71882e-23	3.26263e-06	1.58472e-05		SQSTM1	.	.	3	3	0	0	0.916632	0.916632	.	.	6.54616e-12	6.54616e-12	.	.		FABP5	.
CALY	.	X	4	4	0	0	0.766212	0.766212	.	.	2.96866e-40	2.96866e-40	.	.		FAM171B	.	X	6	5	1	0	1.06172	1.07029	1.01887	.	7.02597e-19	8.76992e-22	0.000231879	.		ANK3	.	.	3	3	0	0	0.693339	0.693339	.	.	2.44434e-15	2.44434e-15	.	.		BEX4	.
ATP1B1	.	X	4	0	3	1	1.13894	.	1.17529	1.02991	9.40308e-26	.	2.12967e-23	8.09361e-33		DIP2C	.	.	6	1	2	3	1.27976	1.43858	1.41687	1.13541	1.13664e-15	8.82312e-35	3.31041e-08	2.81482e-14		SSX2IP	.	.	3	0	2	1	0.885246	.	1.00578	0.644181	1.02189e-11	.	1.69014e-10	3.73562e-14		MRNIP	.
CTSB	.	.	4	1	1	2	1.13943	0.511977	1.51705	1.26436	3.91569e-25	9.72449e-44	1.06919e-11	1.50368e-22		CALD1	.	.	6	5	1	0	0.752731	0.747203	0.780372	.	1.49101e-25	7.04093e-30	0.000634952	.		ADGRG1	.	.	3	1	0	2	1.09571	0.948411	.	1.16936	1.78323e-09	2.05241e-12	.	5.25627e-08		SVOP	.
PFN1	.	X	4	1	1	2	0.648447	0.699837	0.628341	0.632805	1.17561e-41	1.15461e-117	1.55964e-10	3.25687e-19		RPL34	.	.	6	4	1	1	0.832315	0.723963	1.35536	0.742685	7.86129e-23	2.57488e-29	0.00695181	7.72396e-17		TRIM2	.	.	3	3	0	0	0.67464	0.67464	.	.	3.67402e-14	3.67402e-14	.	.		ARHGEF3	.
UBB	.	.	4	1	1	2	0.746242	0.520342	0.906806	0.778909	3.08941e-36	1.35896e-79	0.00115682	7.61228e-31		TMEM109	.	.	6	2	3	1	1.04341	1.00796	1.00112	1.24121	4.159e-18	1.16115e-31	4.41468e-13	4.46128e-06		TTC3	.	.	3	2	1	0	0.771032	0.805677	0.701741	.	1.89464e-12	3.89175e-15	4.49046e-07	.		GHSR	.
ADORA2A	.	X	4	2	1	1	0.657866	0.626023	0.686297	0.693121	1.08999e-40	7.86367e-34	5.17189e-68	4.41352e-27		SLC25A34	.	.	6	4	1	1	1.06237	1.11432	1.29269	0.624237	1.15245e-17	3.32587e-24	0.022848	8.38045e-07		SPG7	.	.	3	1	2	0	0.833025	0.833476	0.8328	.	3.39272e-11	2.57381e-10	1.23178e-11	.		HSPA1A	.
CEP126	.	.	4	3	0	1	0.744101	0.719888	.	0.816739	1.00343e-35	4.63459e-44	.	1.01838e-10		MTND4P12	.	.	6	5	0	1	0.844516	0.747393	.	1.33013	9.38562e-22	4.10754e-25	.	5.84618e-05		HSPB1	.	.	3	0	2	1	1.22036	.	1.37005	0.920993	1.36204e-07	.	4.69705e-10	0.0114529		MT-ND1	.
DBI	.	.	4	0	2	2	1.07985	.	1.13406	1.02563	1.30222e-23	.	3.96044e-22	4.2818e-25		RPL15	.	.	6	2	2	2	0.852283	0.696522	1.06932	0.791004	1.20883e-20	2.45379e-42	2.51893e-08	2.85786e-11		GAS2	.	.	3	2	1	0	0.696462	0.712648	0.664089	.	4.15897e-12	5.09145e-12	2.77507e-12	.		OSTC	.
TMEM45B	.	.	4	3	0	1	0.945095	0.960286	.	0.89952	1.86912e-26	3.16347e-31	.	3.85531e-12		PEPD	.	.	6	3	2	1	1.00659	0.947045	1.32174	0.554946	2.47087e-17	1.17394e-23	2.32062e-13	2.61189e-06		CADPS	.	.	3	2	1	0	0.852668	0.892745	0.772512	.	6.12256e-10	7.75695e-10	3.81431e-10	.		SOX4	X
PYROXD2	.	.	4	2	1	1	0.70338	0.862866	0.545153	0.542634	1.05293e-33	2.04198e-27	5.46856e-58	5.3905e-22		MTRNR2L4	.	.	6	4	1	1	0.797841	0.840408	0.921873	0.503541	4.27248e-21	4.75131e-29	1.4103e-07	0.00846283		CXXC4	X	.	3	2	1	0	0.572384	0.577189	0.562773	.	3.10411e-14	2.01099e-17	7.39589e-08	.		UBE2QL1	.
NBL1	.	.	4	2	0	2	0.566204	0.572141	.	0.560267	4.24924e-41	1.7134e-60	.	1.05382e-21		RPS3A	.	.	6	3	2	1	0.801652	0.638176	1.13779	0.619809	1.21895e-20	4.12624e-35	0.000814261	7.04251e-11		LUC7L3	.	.	3	1	1	1	0.6554	0.60376	0.766511	0.595928	8.32778e-12	1.29706e-17	1.08724e-13	0.000409544		HSPH1	.
MDK	.	.	4	4	0	0	0.755935	0.755935	.	.	5.62842e-30	5.62842e-30	.	.		RASGRF1	.	.	6	1	2	3	0.80204	1.0799	0.760755	0.736944	1.35544e-20	1.35625e-24	2.75627e-27	8.443e-15		IER2	.	.	3	2	1	0	0.804238	0.69167	1.02937	.	9.69375e-10	1.80099e-06	2.80836e-16	.		CDHR3	.
C1orf122	.	.	4	1	2	1	0.862425	0.610413	0.988682	0.861923	1.67161e-25	9.5095e-56	7.27055e-18	1.55329e-10		CANX	.	X	6	4	2	0	0.911093	0.736612	1.26006	.	7.7835e-18	2.26263e-18	9.21081e-17	.		ISL1	X	.	3	0	3	0	0.616365	.	0.616365	.	1.80276e-12	.	1.80276e-12	.		CNGA3	.
TMEM164	.	.	4	1	1	2	0.885433	0.658206	1.08515	0.899185	2.42993e-24	1.48164e-40	1.57017e-05	1.22417e-25		RPL14	.	.	6	3	1	2	0.946341	0.766205	1.76945	0.80499	3.59512e-17	6.25019e-26	5.49049e-14	1.26909e-05		DMD	.	.	3	0	3	0	0.659088	.	0.659088	.	1.86989e-11	.	1.86989e-11	.		SDC2	.
CNIH2	.	.	4	1	2	1	1.1054	0.744623	1.35187	0.97323	8.96558e-19	3.14917e-40	7.43039e-14	3.71615e-07		ZNF385D	X	.	6	4	1	1	0.676272	0.717413	0.606268	0.581711	1.08004e-23	1.98055e-31	4.32761e-14	0.0238364		OPHN1	.	.	3	1	1	1	0.644749	0.507209	0.758903	0.668135	2.19035e-11	3.62547e-14	5.57939e-16	0.000519508		PTPRK	.
C2CD4A	.	.	4	0	2	2	1.21648	.	1.27785	1.15511	6.21763e-16	.	1.49738e-10	2.58178e-21		AACS	.	.	6	2	2	2	1.08481	0.964407	1.16089	1.12913	7.90908e-15	3.82894e-26	3.7937e-08	3.40593e-10		CD99	.	.	3	0	0	3	0.740146	.	.	0.740146	6.68162e-10	.	.	6.68162e-10		RAB3D	.
CSGALNACT1	.	.	4	4	0	0	0.704705	0.704705	.	.	5.27425e-26	5.27425e-26	.	.		ST13	.	.	6	5	1	0	0.967123	0.828781	1.65884	.	2.88934e-16	2.09597e-18	1.43837e-05	.		ADAMTSL2	.	.	3	1	1	1	1.0158	0.859257	1.04733	1.14082	3.00486e-07	1.13811e-13	2.41072e-05	0.0098888		SNX18	.
CNTN4	.	X	4	0	2	2	0.734577	.	0.709874	0.75928	1.11761e-24	.	7.6532e-30	1.63205e-19		HSPA1B	.	.	6	2	3	1	1.09549	1.11754	1.03805	1.22369	5.22197e-14	3.74559e-29	7.06692e-07	4.09519e-05		CALY	.	X	3	0	3	0	0.711656	.	0.711656	.	6.97418e-10	.	6.97418e-10	.		PLS3	.
MMP16	.	X	4	3	1	0	1.00309	1.04728	0.870542	.	8.2805e-18	1.84829e-22	0.000744585	.		TMOD1	.	.	6	6	0	0	0.815498	0.815498	.	.	1.78914e-18	1.78914e-18	.	.		IL1RAP	.	X	3	2	1	0	0.599766	0.576379	0.646538	.	1.74029e-11	1.24322e-13	3.41013e-07	.		ARHGAP18	.
C15orf48	.	.	4	3	0	1	0.711123	0.63699	.	0.93352	1.71649e-24	2.84168e-29	.	3.78306e-10		MT-ND4L	.	.	6	4	0	2	0.829943	0.825019	.	0.839793	1.01335e-17	1.88243e-24	.	0.000293659		DDX17	.	.	3	2	1	0	0.735597	0.663742	0.879307	.	3.51856e-09	2.77209e-08	5.66864e-11	.		CDC5L	X
SH3KBP1	.	.	4	3	0	1	0.689412	0.691924	.	0.681876	3.06976e-25	3.87763e-32	.	0.000152307		PAFAH1B2	.	.	6	4	1	1	1.01955	0.990269	1.18152	0.97469	2.48431e-14	5.58346e-18	2.06885e-10	0.00116923		KCNG1	.	.	3	2	1	0	0.698306	0.701817	0.691283	.	2.03722e-09	2.36626e-11	1.51004e-05	.		CA8	.
TM4SF1	.	X	4	4	0	0	0.814559	0.814559	.	.	7.54638e-20	7.54638e-20	.	.		PIM3	.	.	6	2	2	2	0.889057	0.889029	1.02368	0.754464	8.42301e-15	9.00469e-30	2.14504e-11	0.00309385		DTNA	.	.	3	2	1	0	0.614064	0.660195	0.521803	.	1.7167e-10	4.22412e-13	2.83536e-05	.		GSTP1	.
PLP2	.	X	4	0	2	2	0.86716	.	1.1382	0.596122	3.79271e-17	.	3.62969e-15	3.96305e-19		EEF1G	.	.	6	2	2	2	0.808146	0.5874	0.982819	0.854219	1.01723e-14	1.76188e-17	4.74242e-07	1.25976e-19		SYNE1	.	.	3	2	1	0	0.675619	0.644985	0.736886	.	2.97711e-08	1.96187e-07	6.85559e-10	.		CACNA2D1	.
CHST9	.	.	4	0	1	3	0.993387	.	1.0485	0.975017	7.6899e-15	.	0.0097525	7.10432e-19		THAP5	X	.	6	5	1	0	0.871966	0.806306	1.20026	.	1.08407e-13	9.54544e-15	2.04821e-08	.		XPR1	.	.	3	1	0	2	0.5639	0.547437	.	0.572132	1.00343e-09	2.13204e-22	.	0.00217686		P2RY1	.
EGFL7	.	.	4	2	1	1	0.813283	0.73619	0.833093	0.947658	2.1549e-17	8.1826e-17	9.96227e-24	3.2327e-12		P4HB	.	.	6	4	0	2	0.839339	0.883636	.	0.750745	3.84972e-14	1.8858e-15	.	1.60435e-11		RTN1	.	.	3	1	2	0	0.994889	1.14141	0.921626	.	9.46527e-06	6.8199e-05	3.52623e-06	.		TOM1L2	.
CNTN1	.	X	4	0	1	3	0.98227	.	1.09268	0.945467	1.79623e-13	.	3.50064e-05	3.09813e-16		CFL2	.	.	6	4	0	2	0.805131	0.781876	.	0.851641	1.17883e-14	2.86875e-19	.	1.9905e-05		TMEM144	.	.	3	3	0	0	0.961226	0.961226	.	.	1.197e-05	1.197e-05	.	.		C1QL1	.
NME4	.	.	4	2	1	1	0.790499	0.65164	1.12115	0.737565	1.73245e-16	1.46489e-28	9.65006e-05	0.000435018		TPT1	.	.	6	3	1	2	0.935631	0.660649	1.78118	0.925332	1.49473e-12	4.2598e-10	3.10528e-12	2.15555e-16		SPPL2A	.	X	3	2	1	0	0.637281	0.668464	0.574915	.	5.12744e-08	3.17423e-09	1.3379e-05	.		COPG2	.
SYNGR4	.	.	4	0	1	3	0.649528	.	0.520742	0.692457	6.79063e-20	.	1.02079e-40	5.9279e-13		SPCS2	.	.	6	4	2	0	0.884078	0.770707	1.11082	.	4.60209e-13	1.12269e-17	0.00077329	.		NKX2-2	X	.	3	1	0	2	0.657478	0.604222	.	0.684106	1.19071e-07	2.67644e-08	.	2.51148e-07		FAM177B	.
C6orf48	.	.	4	0	2	2	0.866142	.	0.872456	0.859827	5.78959e-15	.	9.08741e-07	3.68855e-23		RPL35A	.	X	6	2	2	2	0.9561	0.772227	1.21301	0.883062	1.13632e-10	1.85979e-16	9.0962e-06	8.67321e-10		SLC7A14	.	X	3	0	1	2	0.65077	.	0.764412	0.593949	1.08172e-06	.	3.82873e-06	5.74966e-07		TMOD1	.
ANXA4	.	.	4	4	0	0	0.634852	0.634852	.	.	4.09197e-20	4.09197e-20	.	.		SLC4A10	.	X	6	3	0	3	0.849193	0.698308	.	1.00008	7.44609e-12	5.54007e-07	.	1.00079e-16		H2AFY	.	.	3	1	2	0	0.73761	0.784287	0.714271	.	7.45469e-06	1.82191e-06	1.50793e-05	.		BEX1	.
SMARCA2	.	.	4	1	1	2	0.890281	0.754223	1.20426	0.801318	5.18875e-14	2.29091e-25	5.72808e-06	2.35027e-12		ACLY	.	.	6	2	0	4	1.04382	0.648967	.	1.24125	1.25875e-09	1.99346e-06	.	3.16303e-11		PTPRN2	.	X	3	0	2	1	0.663563	.	0.722248	0.546194	2.32155e-06	.	3.21156e-08	0.0121312		USH1C	.
CHKA	.	.	4	3	1	0	0.627595	0.539315	0.892437	.	3.62177e-18	5.4951e-23	0.00103695	.		RACK1	.	.	6	4	1	1	0.943131	0.724217	1.98766	0.774256	5.48279e-10	5.08987e-10	3.25791e-07	1.24235e-12		STXBP6	.	.	3	0	2	1	0.549028	.	0.56464	0.517804	1.79687e-07	.	4.14148e-08	3.38248e-06		DNAJB1	.
IFI30	.	X	4	2	1	1	0.72219	0.612091	0.851214	0.813363	7.50622e-16	2.4948e-09	2.90466e-33	1.75597e-11		ARL4C	.	.	6	3	1	2	0.82296	0.78837	0.727663	0.922496	1.10522e-10	1.7082e-17	0.00606249	0.000245595		DSG2	.	X	3	1	2	0	0.922288	1.05847	0.854197	.	0.00010178	0.00457307	1.51842e-05	.		BRI3	.
PPIA	.	X	4	0	1	3	0.656413	.	0.915429	0.570075	9.76265e-16	.	4.50486e-08	2.72184e-18		HACD3	.	.	6	3	2	1	0.93915	0.750421	1.09688	1.18987	1.02772e-05	1.8369e-07	0.000294264	0.00219538		NHSL1	.	.	3	0	2	1	1.22076	.	1.09756	1.46715	0.00157802	.	0.00227977	0.000756058		RANBP2	.
CES3	.	.	4	2	1	1	1.03531	1.26782	0.77897	0.826643	3.05601e-10	1.22961e-07	2.06073e-12	2.79941e-13		FTL	.	.	5	1	2	2	1.68342	1.86308	1.2859	1.9911	2.54439e-50	1.26462e-67	2.06001e-06	1.40965e-85		SH3PXD2A	.	.	3	0	1	2	0.647705	.	0.670818	0.636149	5.98776e-05	.	1.42956e-08	0.00387521		SPAG16	.
ETFDH	.	.	4	0	2	2	0.697304	.	0.746976	0.647632	1.03588e-13	.	1.23896e-16	8.66086e-11		MEIS2	X	.	5	4	0	1	1.42535	1.38065	.	1.60415	2.00611e-45	4.53855e-56	.	0.0076578		GTF2I	X	.	3	0	2	1	0.582422	.	0.617274	0.512718	4.96054e-05	.	1.4839e-05	0.00055434		DUSP6	.
LMCD1	.	.	4	3	0	1	0.644779	0.676519	.	0.549559	2.37803e-14	2.19135e-11	.	3.03899e-23		TXNRD1	.	.	5	3	1	1	1.46935	1.29466	2.05099	1.41175	1.10844e-41	3.96811e-61	1.67809e-14	1.59588e-10		RNF157	.	.	3	1	1	1	0.570925	0.66764	0.510816	0.53432	8.94174e-05	0.000171316	4.10403e-06	0.00101685		ASXL3	.
FDPS	.	.	4	1	1	2	0.680741	0.588122	0.820118	0.657363	2.5241e-13	5.59474e-16	1.22275e-23	7.70287e-07		TBC1D24	.	.	5	4	1	0	1.33917	1.46541	0.834202	.	6.09996e-44	2.30904e-54	0.0297106	.		BAG1	.	.	3	1	1	1	0.591719	0.509704	0.595631	0.669822	0.000808912	0.000789274	0.00314668	0.00021312		INS	.
CLDN7	.	X	4	0	2	2	0.630877	.	0.67541	0.586344	3.77492e-14	.	3.79094e-15	3.75898e-13		CDCP1	.	X	5	5	0	0	1.37814	1.37814	.	.	2.97403e-38	2.97403e-38	.	.		FOS	X	.	3	1	2	0	0.91132	0.863863	0.935049	.	0.0156001	0.00997825	0.0195058	.		FXYD2	.
TMEM147	.	.	4	0	2	2	0.762734	.	0.783241	0.742226	8.26677e-12	.	2.49541e-10	2.73861e-13		ARMC10	.	.	5	2	1	2	1.27423	1.11982	1.57478	1.27837	1.05282e-37	3.9002e-70	0.000117554	8.50512e-22		TUBB2B	.	.	2	2	0	0	1.00759	1.00759	.	.	1.25734e-45	1.25734e-45	.	.		AMPH	.
TPI1	.	X	4	0	2	2	0.788419	.	0.955323	0.621514	1.11085e-10	.	2.33177e-08	5.29209e-13		ASAP1	.	.	5	3	1	1	1.48183	1.17786	1.93504	1.94056	3.71825e-31	2.89985e-43	1.80783e-05	1.61217e-20		GAD2	.	.	2	2	0	0	1.03579	1.03579	.	.	1.88182e-32	1.88182e-32	.	.		LCORL	X
CD44	.	X	4	3	0	1	0.65677	0.653933	.	0.665281	3.47574e-11	7.43443e-14	.	0.00355179		ANO5	.	X	5	4	1	0	1.52997	1.52673	1.54291	.	7.20267e-30	4.8237e-36	3.58051e-05	.		MTND4P12	.	.	2	1	1	0	1.21211	1.50969	0.914529	.	4.04437e-24	2.01018e-36	8.13706e-12	.		TRIM2	.
MYH10	.	.	4	2	1	1	0.799328	0.612256	1.2957	0.677096	4.90998e-09	6.89457e-08	4.54638e-13	2.6893e-07		FFAR4	.	X	5	3	2	0	1.1147	1.02197	1.25379	.	3.79817e-36	1.56854e-53	4.52577e-10	.		AC140172.2	.	.	2	1	1	0	0.934193	0.565559	1.30283	.	1.93796e-29	1.82179e-13	2.06153e-45	.		RTN4	.
OST4	.	.	4	0	2	2	0.797199	.	0.985993	0.608406	1.19511e-08	.	1.54805e-06	9.22637e-11		GNG4	.	.	5	0	0	5	1.55446	.	.	1.55446	1.23042e-25	.	.	1.23042e-25		G6PC2	.	.	2	0	0	2	1.80925	.	.	1.80925	3.40122e-15	.	.	3.40122e-15		CXorf57	.
FAM46C	.	.	4	0	2	2	0.931182	.	0.892217	0.970148	8.44459e-07	.	0.000133507	5.34139e-09		FAT1	.	X	5	4	1	0	1.04046	1.08551	0.860264	.	3.97278e-33	1.90604e-40	0.000749807	.		TBC1D24	.	.	2	2	0	0	0.847939	0.847939	.	.	2.72542e-29	2.72542e-29	.	.		MT-CYB	.
GPAA1	.	.	4	0	2	2	0.675691	.	0.730296	0.621086	1.64626e-08	.	5.07303e-11	5.34231e-06		PIPOX	.	.	5	5	0	0	0.928462	0.928462	.	.	6.31261e-37	6.31261e-37	.	.		SELENOW	.	.	2	2	0	0	0.880511	0.880511	.	.	6.95635e-28	6.95635e-28	.	.		SCGN	.
PTPRS	.	X	4	1	1	2	0.675649	0.739141	0.586632	0.688412	1.69371e-08	3.70687e-13	1.66953e-06	3.6465e-07		MGAT4A	.	.	5	4	0	1	1.13948	1.10385	.	1.28199	8.64915e-29	2.25543e-35	.	0.0187047		BLOC1S6	.	.	2	1	1	0	0.858348	0.531073	1.18562	.	4.37483e-25	6.66905e-12	2.86985e-38	.		ABCC8	.
BTG1	.	.	4	0	1	3	0.626903	.	0.555285	0.650776	3.08827e-08	.	1.74073e-06	8.05458e-09		CPD	.	X	5	3	1	1	1.34277	1.13601	2.05243	1.25338	2.52818e-24	8.33074e-35	2.39191e-12	7.46866e-05		RBP1	.	.	2	2	0	0	0.791303	0.791303	.	.	9.10971e-25	9.10971e-25	.	.		SARAF	.
ENPP2	.	.	3	1	1	1	1.4627	1.06468	1.98615	1.33728	5.62388e-64	2.40355e-126	5.3874e-32	1.37365e-33		DSP	.	.	5	3	1	1	1.32843	0.98373	2.0908	1.60014	4.08846e-24	3.39499e-26	6.37051e-19	4.58256e-23		APOL2	.	.	2	2	0	0	1.02846	1.02846	.	.	3.19599e-19	3.19599e-19	.	.		FBXO38	.
ACTB	.	X	3	1	1	1	0.879805	0.82021	0.859275	0.959928	7.97605e-79	4.61061e-161	2.4405e-14	4.50948e-61		FFAR1	.	X	5	2	1	2	1.05208	1.20268	0.558236	1.1484	5.34444e-29	2.14296e-42	2.46505e-06	6.20624e-27		C11orf96	.	.	2	1	1	0	0.895382	0.900137	0.890627	.	1.81189e-21	1.57833e-27	2.08001e-15	.		HERPUD1	.
TAPBP	.	.	3	1	1	1	0.821357	0.876295	0.50206	1.08571	1.50901e-54	1.07964e-96	1.44522e-09	2.20224e-57		TRIM2	.	.	5	4	0	1	1.13895	1.10738	.	1.26524	1.10696e-26	3.02933e-32	.	0.000197368		HEPACAM	.	X	2	1	1	0	0.741235	0.730483	0.751987	.	4.66506e-25	1.08563e-26	2.00462e-23	.		HPGD	.
GCNT1	.	.	3	1	1	1	1.27116	1.09421	1.32635	1.39292	9.24787e-35	1.35097e-67	3.62533e-09	1.61485e-27		GEM	.	.	5	2	1	2	1.06036	1.29399	0.628821	1.04249	2.08136e-26	8.65038e-53	1.10542e-10	6.87179e-08		KIAA1328	.	.	2	0	1	1	0.768144	.	1.02788	0.508411	1.73718e-23	.	6.32296e-45	0.0477274		EXOC6	.
PAX6	X	.	3	0	0	3	1.21221	.	.	1.21221	2.95533e-33	.	.	2.95533e-33		EIF2S3	.	.	5	4	1	0	0.961462	0.945783	1.02418	.	6.36598e-27	4.85651e-31	1.87944e-10	.		AL357556.3	.	.	2	0	2	0	0.715989	.	0.715989	.	7.58813e-25	.	7.58813e-25	.		ENO1	.
KCNK16	.	.	3	0	3	0	0.920736	.	0.920736	.	4.41111e-38	.	4.41111e-38	.		STXBP1	.	.	5	3	1	1	1.30922	0.858208	2.37437	1.59712	2.83678e-19	1.50429e-18	2.60921e-22	2.06836e-18		CD81	.	.	2	0	1	1	0.878609	.	1.13132	0.625899	5.19778e-20	.	5.51592e-35	4.89799e-05		MT-ND2	.
TMSB4X	.	.	3	2	1	0	1.0862	0.846703	1.5652	.	2.33421e-32	5.08401e-43	4.92046e-11	.		ARHGEF3	.	.	5	5	0	0	0.95959	0.95959	.	.	3.56905e-25	3.56905e-25	.	.		USH1C	.	.	2	0	2	0	0.982205	.	0.982205	.	6.40737e-18	.	6.40737e-18	.		MAP9	.
CTSZ	.	.	3	1	1	1	0.812861	0.69373	0.829655	0.915197	6.48244e-41	1.86025e-59	5.26052e-18	2.78366e-45		PPP1CB	.	.	5	3	1	1	0.893273	0.84876	1.19034	0.729738	3.54939e-26	9.09846e-34	6.57539e-23	1.13749e-06		SAMD11	.	.	2	1	0	1	0.527843	0.543375	.	0.512311	3.95793e-32	4.56835e-58	.	3.42907e-06		EIF1	.
TUBB	.	X	3	0	3	0	1.28166	.	1.28166	.	1.28694e-24	.	1.28694e-24	.		C22orf42	.	.	5	4	1	0	0.742415	0.802621	0.501592	.	5.33452e-31	8.27094e-35	9.23115e-16	.		HNRNPH1	.	.	2	1	1	0	0.650494	0.621519	0.679468	.	4.6868e-26	8.0601e-28	2.72529e-24	.		MBNL2	X
UBA52	.	.	3	0	2	1	0.985503	.	0.961452	1.03361	8.18343e-30	.	1.22289e-09	3.66464e-70		PPDPF	.	.	5	2	2	1	0.864449	0.806112	1.04684	0.616337	1.68099e-26	4.11772e-50	2.38313e-09	1.39383e-13		GLT8D2	.	X	2	2	0	0	0.724676	0.724676	.	.	1.6491e-22	1.6491e-22	.	.		SYT16	.
KCND3	.	.	3	1	1	1	1.10089	0.938162	1.42119	0.943312	3.31857e-26	1.94864e-58	0.000462391	4.05614e-16		TBL1XR1	.	.	5	4	1	0	1.17241	1.11509	1.40167	.	4.09268e-19	3.18516e-21	1.11562e-10	.		CACNA1A	.	.	2	1	1	0	0.789863	0.561053	1.01867	.	7.77573e-20	1.48974e-14	4.05856e-25	.		KCNT2	.
SLC3A2	.	X	3	0	3	0	1.27925	.	1.27925	.	4.66884e-22	.	4.66884e-22	.		RPS27	.	.	5	3	1	1	0.877028	0.720399	1.61467	0.609271	3.16506e-25	4.35139e-37	2.43519e-07	1.58305e-07		MTCO1P40	.	.	2	1	1	0	1.0718	1.18236	0.961235	.	8.61179e-15	1.38442e-21	5.35696e-08	.		EIF4A2	.
KCNH6	.	.	3	2	0	1	0.717715	0.649273	.	0.854601	3.75209e-35	5.49934e-35	.	1.74662e-35		RPL13A	.	.	5	2	1	2	0.914272	0.59275	1.56502	0.91042	5.31212e-23	1.15604e-32	9.35144e-10	5.81779e-20		RNASEH2C	.	.	2	1	1	0	1.57316	1.5947	1.55163	.	6.42585e-10	9.13151e-13	4.52188e-07	.		ASS1	.
SEMA3E	.	.	3	3	0	0	0.757899	0.757899	.	.	1.76322e-32	1.76322e-32	.	.		TOB1	.	.	5	4	1	0	1.01495	1.04013	0.914256	.	1.93952e-20	1.87264e-24	0.000223177	.		LMTK2	.	.	2	1	0	1	0.817688	0.884501	.	0.750875	3.89923e-18	1.05609e-26	.	1.43966e-09		WBP2	.
CHID1	.	.	3	1	1	1	0.80756	0.676022	0.782789	0.963868	2.1989e-30	1.53431e-27	7.53213e-36	9.19998e-28		UNC5D	.	X	5	4	1	0	0.894577	0.921571	0.786601	.	4.83992e-23	1.79824e-27	2.53981e-05	.		MT-ND2	.	.	2	2	0	0	0.845936	0.845936	.	.	1.66402e-16	1.66402e-16	.	.		ST6GAL1	.
CD59	.	X	3	1	0	2	0.807544	0.749887	.	0.836372	5.88333e-30	1.63073e-42	.	1.11749e-23		RIN2	.	.	5	0	1	4	1.66302	.	1.22211	1.77325	1.46048e-12	.	2.79401e-11	6.98333e-13		IL20RA	.	X	2	2	0	0	0.576107	0.576107	.	.	2.1613e-23	2.1613e-23	.	.		ASAH2B	.
SNRPB	.	.	3	1	1	1	0.687107	0.663767	0.661386	0.736169	1.10878e-34	2.45578e-69	2.6892e-06	2.06409e-28		PARVB	.	.	5	2	3	0	1.32658	1.08156	1.48993	.	1.8281e-15	6.6166e-15	7.75489e-16	.		PKIB	.	.	2	2	0	0	0.651273	0.651273	.	.	3.12734e-20	3.12734e-20	.	.		MSN	.
RPS2	.	.	3	0	2	1	0.796024	.	0.845703	0.696666	5.71787e-28	.	6.21604e-12	4.83811e-60		PGK1	.	.	5	2	2	1	1.1329	0.867606	1.36769	1.19392	1.02551e-17	2.26472e-24	3.83436e-16	1.5041e-07		RASEF	.	.	2	0	1	1	0.6875	.	0.791749	0.583252	4.17178e-19	.	8.49696e-33	2.04823e-05		MTRNR2L11	.
G6PC3	.	.	3	1	1	1	0.9674	0.556609	1.38404	0.961555	9.97596e-23	1.9369e-48	8.20343e-09	6.24828e-11		MT1X	.	.	5	3	1	1	1.33822	1.26624	1.03623	1.85616	7.7698e-15	6.22983e-21	7.36252e-07	0.000159072		TNFRSF11B	.	X	2	1	1	0	0.937705	0.957984	0.917425	.	6.74154e-14	1.09204e-21	4.16179e-06	.		MTHFD2	.
YBX1	X	X	3	0	2	1	0.845221	.	0.968693	0.598277	1.7068e-25	.	4.73182e-18	2.2207e-40		TRPM3	.	.	5	4	1	0	0.972476	1.0028	0.851168	.	1.10509e-19	6.23555e-24	0.0109018	.		SLC4A10	.	X	2	0	0	2	0.882946	.	.	0.882946	1.73438e-14	.	.	1.73438e-14		ERICH3	.
TNFSF10	.	.	3	2	1	0	0.617903	0.661378	0.530953	.	2.7621e-34	3.95196e-42	1.34925e-18	.		RGL1	.	.	5	5	0	0	0.706461	0.706461	.	.	1.27277e-26	1.27277e-26	.	.		PIGN	.	X	2	0	1	1	0.708222	.	0.883003	0.533441	1.87163e-17	.	2.19266e-32	0.0159761		MLEC	.
CPLX2	.	.	3	0	1	2	1.19483	.	1.84993	0.867276	4.93519e-18	.	2.75521e-22	6.60508e-16		RPL12	.	.	5	2	2	1	0.931558	0.651743	1.31318	0.727939	3.69733e-20	2.7216e-31	4.95471e-11	3.79978e-16		REV3L	.	.	2	1	1	0	0.814232	0.641218	0.987247	.	5.72892e-15	1.00251e-15	3.27384e-14	.		CADPS	.
SYNDIG1	.	.	3	1	1	1	0.544661	0.544502	0.544363	0.545117	6.78815e-37	6.48496e-41	9.40936e-46	5.1261e-24		SRD5A1	.	.	5	3	1	1	0.880068	0.884031	0.618441	1.12981	2.99414e-21	6.9907e-28	2.35478e-18	0.000299121		LONRF2	.	.	2	1	1	0	0.683088	0.751075	0.6151	.	1.08253e-17	4.53792e-30	2.58241e-05	.		VWA5A	.
RPLP0	.	.	3	0	2	1	0.908685	.	0.999693	0.72667	8.95686e-22	.	4.45796e-14	3.61571e-37		CLCN3	.	.	5	3	1	1	1.17406	0.975712	1.6997	1.24346	5.29137e-16	4.06784e-23	3.97627e-05	1.54979e-05		PSG2	.	.	2	1	1	0	0.96951	0.969579	0.969441	.	2.76498e-12	1.01654e-15	7.52073e-09	.		MT-ND4	.
ZNF562	X	.	3	1	1	1	1.2729	0.65679	1.51513	1.64678	1.39382e-15	7.11794e-21	3.83968e-05	9.90771e-21		SOGA3	.	.	5	2	1	2	0.749881	0.796834	0.671504	0.742117	1.68688e-24	2.62772e-49	7.42597e-07	1.63212e-08		PLXNB1	.	X	2	1	1	0	0.737873	0.563561	0.912185	.	1.24043e-15	9.4271e-13	1.63216e-18	.		PELI1	.
CPNE8	.	.	3	3	0	0	0.841256	0.841256	.	.	2.39155e-21	2.39155e-21	.	.		GPSM1	.	.	5	3	1	1	0.790899	0.84369	0.579439	0.843986	1.72493e-22	1.07427e-30	3.17863e-10	3.87511e-10		PLS3	.	.	2	0	2	0	0.660064	.	0.660064	.	4.31459e-17	.	4.31459e-17	.		MTRNR2L10	.
GAPDH	.	X	3	0	2	1	0.795374	.	0.927662	0.530797	1.49958e-21	.	1.78403e-09	1.05951e-45		BHLHE40	X	.	5	2	2	1	0.942401	1.05937	1.00224	0.588799	1.06592e-18	1.68771e-35	5.72823e-08	1.47226e-06		QDPR	.	.	2	0	2	0	0.714113	.	0.714113	.	3.27925e-15	.	3.27925e-15	.		RPL12	.
VIL1	.	.	3	3	0	0	0.672065	0.672065	.	.	2.84989e-25	2.84989e-25	.	.		SYT14	.	.	5	3	1	1	1.05476	1.00403	1.07873	1.18299	3.63515e-16	4.47532e-24	2.3102e-05	0.00306542		GPM6A	.	X	2	2	0	0	0.645868	0.645868	.	.	1.01794e-16	1.01794e-16	.	.		TMEM200A	.
SYT5	.	.	3	1	1	1	0.869235	0.916805	0.950636	0.740265	1.32717e-18	1.02925e-46	0.0201757	1.12571e-06		APLP2	.	X	5	4	1	0	0.841914	0.906474	0.583675	.	5.09982e-20	1.41535e-22	8.5965e-10	.		FTO	.	.	2	1	1	0	0.644519	0.623394	0.665645	.	1.06907e-16	8.99504e-23	1.2706e-10	.		BAALC	.
H2AFJ	.	.	3	2	1	0	0.716314	0.800911	0.547118	.	2.53492e-22	9.92955e-24	1.65209e-19	.		RPS27A	.	.	5	3	1	1	0.823339	0.712976	1.35814	0.619619	2.79739e-20	3.71523e-29	0.00726789	4.59618e-11		CFLAR	.	.	2	0	1	1	0.659756	.	0.764341	0.555171	6.51524e-16	.	1.51108e-26	2.80914e-05		PCSK2	.
ZNF331	X	.	3	2	0	1	0.995032	1.17714	.	0.630819	4.26527e-16	1.44319e-17	.	3.7256e-13		NDRG1	.	.	5	1	2	2	1.44394	1.30929	1.40338	1.55184	9.46446e-12	1.96599e-13	1.37491e-08	4.52037e-14		AC139494.1	.	.	2	0	1	1	0.806796	.	0.901293	0.712299	4.60438e-13	.	2.72738e-21	7.77315e-05		RHOBTB3	.
TMBIM6	.	.	3	0	2	1	0.76952	.	0.81593	0.676701	3.13409e-20	.	1.35048e-20	1.68795e-19		ATG10	.	.	5	1	2	2	0.997638	1.07086	1.12269	0.835976	2.22181e-16	5.29076e-24	2.38762e-14	1.33982e-14		PTPRG	.	X	2	1	1	0	0.884188	0.850746	0.91763	.	5.59052e-12	5.16009e-12	6.05686e-12	.		HSPB1	.
SCGB2A1	.	.	3	0	0	3	0.920315	.	.	0.920315	5.16732e-17	.	.	5.16732e-17		RPS14	.	.	5	3	1	1	0.710777	0.777096	0.558031	0.664568	2.33453e-22	5.89512e-30	5.06401e-05	6.68381e-17		BTG3	.	.	2	2	0	0	0.66411	0.66411	.	.	1.12372e-15	1.12372e-15	.	.		HPN	.
LMNA	.	X	3	1	1	1	0.601644	0.60458	0.54283	0.657523	1.24368e-25	7.75024e-54	0.00109383	2.26912e-19		ADGRG1	.	.	5	2	0	3	0.943284	0.519478	.	1.22582	7.82356e-17	4.89309e-11	.	1.06976e-20		ARFGEF3	.	.	2	0	2	0	0.901318	.	0.901318	.	2.1865e-11	.	2.1865e-11	.		IGSF1	.
TMEM178B	.	X	3	1	1	1	0.840546	0.537508	0.949416	1.03471	1.62785e-18	3.35392e-33	0.000482219	2.66716e-18		IGSF1	.	X	5	3	1	1	0.746271	0.742955	0.915444	0.587046	8.17924e-21	1.97537e-26	4.7697e-21	0.000995701		CNTNAP5	.	X	2	1	1	0	1.3225	1.32824	1.31676	.	6.31019e-08	6.83818e-09	5.82296e-07	.		DCX	.
PCBD1	.	.	3	0	2	1	0.869661	.	0.973078	0.662826	6.61462e-18	.	3.66526e-21	2.1543e-11		TNKS2	.	.	5	3	1	1	1.0347	0.852548	1.42368	1.19217	6.67487e-15	9.26499e-22	0.00434412	3.83512e-06		RAPGEF4	.	.	2	1	1	0	0.976123	0.926834	1.02541	.	2.35475e-10	1.2193e-08	4.54755e-12	.		EMC10	.
TBC1D30	.	.	3	1	1	1	0.955031	0.90201	1.00316	0.959922	3.28635e-16	4.38351e-36	0.0142302	5.68994e-10		EIF3H	.	.	5	3	1	1	1.0421	0.839441	1.61628	1.0759	1.16597e-14	2.32584e-20	2.28196e-07	7.50562e-05		INPP4B	.	.	2	2	0	0	0.526888	0.526888	.	.	9.34071e-18	9.34071e-18	.	.		ACVR1B	.
GNAI1	.	.	3	2	0	1	0.574121	0.576607	.	0.569149	1.85613e-26	1.31199e-37	.	0.000371509		TRAM1	.	.	5	4	1	0	0.942342	0.801576	1.50541	.	9.66091e-16	4.63255e-19	0.018273	.		VIL1	.	.	2	0	2	0	0.944035	.	0.944035	.	5.37714e-10	.	5.37714e-10	.		APLP2	.
ARPC1B	.	.	3	2	1	0	0.783443	0.595392	1.15955	.	2.65711e-19	7.47627e-27	0.000335628	.		THBD	.	X	5	4	1	0	0.624349	0.64279	0.550588	.	2.97185e-23	3.18962e-24	2.23965e-19	.		MUC13	.	X	2	0	2	0	0.874394	.	0.874394	.	1.0828e-10	.	1.0828e-10	.		MRAP2	.
MBOAT4	.	.	3	3	0	0	0.70496	0.70496	.	.	5.665e-21	5.665e-21	.	.		PAX6	X	.	5	1	0	4	1.08854	0.594736	.	1.212	1.70028e-13	2.28303e-06	.	2.80881e-15		APMAP	.	X	2	2	0	0	0.899349	0.899349	.	.	2.18197e-10	2.18197e-10	.	.		PAIP2B	.
CD81	.	.	3	1	1	1	0.902801	0.958561	1.03845	0.711393	3.84811e-16	1.90678e-30	2.34718e-06	1.27319e-11		LARP1	.	.	5	3	1	1	1.01673	0.734419	1.74328	1.13714	3.15339e-14	4.55515e-15	3.84939e-15	8.57016e-11		F10	.	.	2	0	1	1	0.75718	.	0.83527	0.679089	5.80605e-12	.	3.99125e-20	0.000844603		GPX2	.
TMEM56	.	.	3	1	1	1	0.850887	0.823964	0.836057	0.892638	9.12476e-17	8.78686e-35	0.00369019	2.34305e-12		SLC7A8	.	.	5	0	5	0	1.3361	.	1.3361	.	5.69024e-11	.	5.69024e-11	.		SFT2D2	.	.	2	1	1	0	0.590411	0.508657	0.672166	.	5.37459e-15	5.4313e-18	5.31846e-12	.		NRP1	.
ATP2B4	.	X	3	2	0	1	0.684059	0.711009	.	0.630159	3.01779e-20	5.19739e-27	.	1.01741e-06		EIF3A	.	.	5	3	1	1	1.14016	0.810762	1.92356	1.34493	1.94691e-12	3.66747e-13	2.54442e-12	2.22862e-10		BMPR1B	.	.	2	1	1	0	0.507016	0.504006	0.510026	.	4.95579e-17	1.37155e-21	1.79066e-12	.		KCNH2	.
HINT1	.	.	3	0	2	1	0.897197	.	1.01076	0.670062	1.66367e-15	.	1.00105e-13	4.59503e-19		PJA2	.	.	5	3	2	0	1.01413	0.915519	1.16204	.	1.05417e-13	2.05295e-20	0.00122663	.		TSPAN8	.	X	2	1	1	0	0.77014	0.7373	0.80298	.	2.49952e-11	4.95475e-09	1.26093e-13	.		NUPR1	.
IDI1	.	.	3	0	2	1	0.865651	.	0.825973	0.945008	5.26469e-16	.	2.07618e-14	3.38523e-19		MARCH6	.	.	5	3	1	1	0.920596	0.866887	1.16558	0.836737	9.72843e-15	1.3186e-20	5.56679e-09	0.00682767		BEST1	.	.	2	1	0	1	0.720125	0.630515	.	0.809734	4.78444e-12	7.14885e-14	.	3.20203e-10		TUBB	.
SLC25A5	.	.	3	0	3	0	0.925356	.	0.925356	.	5.58463e-15	.	5.58463e-15	.		MYCBP2	.	.	5	4	1	0	1.1931	1.03763	1.81497	.	4.03239e-11	5.5141e-13	0.00115323	.		FOXP2	X	.	2	1	1	0	0.635506	0.626664	0.644349	.	1.75855e-13	2.73251e-21	1.13175e-05	.		SLC6A17	.
NR4A1	X	.	3	3	0	0	0.805929	0.805929	.	.	5.4049e-17	5.4049e-17	.	.		EIF1	.	.	5	2	2	1	0.968148	0.74981	1.33241	0.676297	1.63031e-13	1.94662e-21	8.55021e-10	4.15748e-05		C15orf48	.	.	2	0	2	0	0.697272	.	0.697272	.	2.89092e-12	.	2.89092e-12	.		SLC2A13	.
NUCB2	.	.	3	0	2	1	0.958584	.	1.06545	0.744849	6.88001e-14	.	2.73495e-11	4.3538e-19		RMND5A	.	.	5	3	1	1	0.988255	0.870534	1.32548	1.00419	3.95014e-13	3.37618e-18	2.05253e-05	1.21758e-05		TMEM86B	.	.	2	0	1	1	0.562433	.	0.561829	0.563037	1.13551e-14	.	1.0729e-20	1.20177e-08		MEIS2	X
OCRL	.	.	3	1	1	1	0.772294	0.524675	1.00977	0.782433	5.39175e-17	4.42148e-36	5.77313e-05	6.14057e-10		KDELR1	.	.	5	0	2	3	0.822096	.	0.567005	0.992157	2.74351e-15	.	1.2616e-11	9.92116e-18		PTPRF	.	X	2	2	0	0	1.15378	1.15378	.	.	1.94827e-07	1.94827e-07	.	.		KCTD8	.
PDLIM1	.	.	3	0	2	1	0.825986	.	0.848444	0.78107	8.29423e-16	.	1.32211e-18	3.26432e-10		MCUB	.	.	5	2	1	2	0.734602	0.713783	0.766218	0.739614	1.22345e-16	3.16274e-19	4.61201e-33	7.7082e-06		AGPAT2	.	.	2	2	0	0	1.14524	1.14524	.	.	1.8298e-07	1.8298e-07	.	.		MTRNR2L12	.
KLF6	X	.	3	1	0	2	0.751704	0.523881	.	0.865615	3.85034e-17	2.13351e-42	.	0.000163569		YWHAZ	.	.	5	3	2	0	0.984773	0.80426	1.25554	.	1.58326e-12	1.36798e-16	1.97134e-06	.		CCPG1	.	.	2	2	0	0	0.68793	0.68793	.	.	1.0791e-11	1.0791e-11	.	.		STXBP5L	.
PDIA3	.	.	3	0	2	1	0.926509	.	1.05493	0.66966	4.85264e-14	.	2.55847e-15	1.74571e-11		TAGLN3	.	.	5	5	0	0	0.777549	0.777549	.	.	1.22921e-15	1.22921e-15	.	.		STAT4	X	.	2	0	1	1	0.623071	.	0.609843	0.636299	1.00424e-12	.	7.16164e-12	1.4082e-13		AHCYL1	.
SSR2	.	X	3	0	3	0	0.992029	.	0.992029	.	5.88667e-13	.	5.88667e-13	.		LRRC75A	.	.	5	1	3	1	0.797161	0.510666	0.912756	0.736871	1.29957e-14	6.19236e-31	7.71475e-06	1.30369e-24		ORC6	.	.	2	0	1	1	0.647974	.	0.783058	0.512889	3.12154e-12	.	2.11022e-22	0.0461753		LMO2	.
CHCHD2	.	.	3	0	3	0	0.761664	.	0.761664	.	2.92743e-16	.	2.92743e-16	.		ESYT1	.	.	5	0	2	3	1.0344	.	1.12989	0.970732	2.23722e-11	.	1.02169e-07	8.12774e-14		CAPNS1	.	X	2	0	1	1	0.704442	.	0.848034	0.560849	3.9022e-11	.	1.4925e-19	0.0102025		ANK3	.
CD46	.	X	3	0	2	1	0.963184	.	0.94894	0.991671	8.56653e-13	.	2.81863e-10	7.91299e-18		CHL1	.	X	5	3	1	1	0.769406	0.732207	0.825179	0.82523	6.85444e-15	7.34473e-22	1.67709e-05	0.00227706		BLCAP	.	.	2	2	0	0	0.836833	0.836833	.	.	1.76301e-09	1.76301e-09	.	.		SNAP25	.
FLNB	.	.	3	2	1	0	0.923055	0.649138	1.47089	.	1.25379e-12	8.77983e-13	2.55685e-12	.		NCOA3	X	.	5	3	1	1	1.00121	0.78523	1.38247	1.2679	1.91789e-11	7.109e-15	0.00258615	2.79283e-09		POLR2J3	.	.	2	1	1	0	0.649864	0.523364	0.776365	.	7.01541e-12	1.4432e-11	3.4102e-12	.		FAM84B	.
SCD	.	.	3	0	2	1	0.800388	.	0.733584	0.933995	1.96312e-14	.	9.76389e-13	7.93585e-18		MT-ND6	.	.	5	4	0	1	0.851559	0.758255	.	1.22477	4.58685e-13	4.8424e-13	.	3.69258e-13		TMEM130	.	.	2	1	1	0	0.539645	0.542451	0.53684	.	3.86361e-14	3.34576e-23	4.46161e-05	.		CANX	.
ARHGAP1	.	.	3	1	1	1	0.941285	0.577317	1.52059	0.725953	4.11469e-12	8.31677e-13	4.9068e-17	1.7071e-06		DPP6	.	X	5	3	0	2	0.889312	0.723152	.	1.13855	2.14964e-12	2.12901e-08	.	2.18095e-18		CPVL	.	X	2	1	1	0	0.825037	0.823921	0.826154	.	1.74493e-09	2.59235e-10	1.17453e-08	.		TMEM30A	.
TMEM258	.	.	3	1	2	0	0.923927	0.507466	1.13216	.	3.7982e-12	1.04366e-24	7.24583e-06	.		FICD	.	X	5	4	1	0	0.996097	0.952163	1.17183	.	8.11142e-11	2.25374e-12	0.000136103	.		MLPH	.	.	2	1	1	0	0.793132	0.968833	0.617431	.	1.05844e-09	0.000395418	2.83316e-15	.		ZFP36	.
PRDX5	.	.	3	0	2	1	0.80937	.	0.893847	0.640417	3.68153e-13	.	8.84813e-17	6.37355e-06		AP3B1	.	.	5	4	1	0	0.803544	0.836919	0.670047	.	4.2306e-13	2.97317e-15	0.000173433	.		HNRNPA1	.	.	2	2	0	0	0.725316	0.725316	.	.	1.69757e-10	1.69757e-10	.	.		PLXNA2	.
NME7	.	.	3	0	2	1	0.902827	.	0.93867	0.83114	7.99978e-12	.	3.95633e-09	3.27077e-17		NAPA	.	.	5	3	1	1	0.650593	0.713574	0.557325	0.554918	1.96559e-15	4.53698e-21	1.38433e-08	2.26949e-05		UNC80	.	.	2	1	1	0	0.608512	0.521468	0.695556	.	2.34523e-12	5.61543e-15	9.79466e-10	.		FAM159B	.
QSOX1	.	X	3	1	1	1	0.696238	0.70505	0.748225	0.635438	4.21151e-15	1.91679e-15	3.44592e-25	0.000113092		SIX3	X	.	5	3	1	1	0.686442	0.734218	0.607217	0.622339	9.18759e-14	2.1214e-17	2.24872e-10	3.04935e-06		INSR	.	X	2	0	1	1	0.661577	.	0.584034	0.739119	2.06037e-11	.	7.5346e-12	5.63416e-11		ST6GALNAC5	.
SSR4	.	.	3	1	2	0	0.549915	0.523243	0.563251	.	7.25367e-19	2.03746e-27	1.36865e-14	.		EPRS	.	.	5	4	1	0	0.900743	0.733098	1.57132	.	1.48729e-10	2.27712e-12	0.00270668	.		EHBP1	.	.	2	1	1	0	0.534451	0.524967	0.543934	.	8.06923e-14	3.82824e-21	1.70084e-06	.		MANF	.
MZT2B	.	.	3	0	1	2	0.628973	.	0.530425	0.678247	4.41188e-15	.	1.25893e-14	2.61177e-15		RASGEF1B	.	.	5	3	1	1	0.813711	0.848181	0.751505	0.772508	1.51569e-11	1.23647e-17	0.0184062	0.0229898		SERPINB9	.	.	2	0	2	0	0.672748	.	0.672748	.	4.71364e-11	.	4.71364e-11	.		MGAT4A	.
PLOD3	.	X	3	1	1	1	0.636264	0.580232	0.572143	0.756416	8.39956e-15	5.68582e-14	6.32517e-18	1.6478e-12		RPS13	.	.	5	2	2	1	0.906744	0.760808	1.17272	0.666664	2.28616e-10	1.85353e-15	1.33676e-05	1.01725e-09		ZNF445	X	.	2	0	2	0	0.578451	.	0.578451	.	1.03614e-12	.	1.03614e-12	.		HSPA5	.
CAPNS1	.	X	3	1	0	2	0.587468	0.614325	.	0.57404	1.77361e-15	9.65919e-20	.	2.40336e-13		ASNS	.	.	5	3	2	0	0.93775	0.813578	1.12401	.	6.41526e-10	7.411e-12	5.16678e-07	.		GIPR	.	X	2	1	1	0	0.620289	0.599179	0.641399	.	7.48014e-12	1.87057e-16	2.9912e-07	.		APOL6	.
EDIL3	.	.	3	0	1	2	0.890355	.	1.13392	0.768574	3.3624e-10	.	0.000538954	2.65582e-13		RTCB	.	.	5	3	2	0	0.805997	0.729145	0.921276	.	1.78091e-10	1.64368e-13	6.35154e-06	.		ABCA2	.	X	2	1	1	0	0.667406	0.636698	0.698114	.	4.78786e-11	6.05063e-18	0.000378864	.		TSTD2	.
CALR	.	X	3	1	1	1	0.596903	0.600671	0.524063	0.665974	5.68449e-14	2.18805e-19	1.82182e-12	4.60801e-10		PSD3	.	.	5	3	1	1	1.00236	0.856316	1.27623	1.16662	3.24368e-08	1.16575e-09	0.00309886	7.31423e-09		C12orf75	.	.	2	0	0	2	0.805395	.	.	0.805395	3.16565e-09	.	.	3.16565e-09		NIPAL2	.
RPL27	.	.	3	0	2	1	0.751686	.	0.870991	0.513076	7.56435e-11	.	0.000235147	7.82775e-24		ALDOC	.	.	5	1	2	2	0.676076	0.70793	0.68391	0.652314	1.15243e-11	1.49421e-16	9.92466e-16	3.71632e-05		PDK3	.	.	2	0	1	1	0.808085	.	0.661048	0.955122	3.40608e-09	.	0.000141129	8.22041e-14		ERRFI1	.
AK2	.	.	3	0	1	2	0.787395	.	0.951338	0.705423	4.36731e-10	.	0.000714617	3.41416e-13		AHCYL1	.	.	5	4	1	0	1.08624	0.839326	2.0739	.	1.68765e-07	2.33021e-06	4.64335e-12	.		CACNA1C	.	X	2	1	1	0	0.622229	0.524959	0.7195	.	1.11184e-11	1.73102e-14	7.14136e-09	.		NOL4	.
RAB3B	.	.	3	0	1	2	0.74648	.	0.970728	0.634356	1.3734e-10	.	2.40898e-06	1.037e-12		SOCS2	.	.	5	3	2	0	0.728603	0.765638	0.673051	.	1.03201e-10	1.83294e-11	1.37874e-09	.		FCAR	.	X	2	0	1	1	0.648068	.	0.536339	0.759797	5.51393e-11	.	9.99681e-13	3.04131e-09		RABGAP1L	.
ATRAID	.	X	3	0	1	2	0.781015	.	1.04193	0.650559	1.27461e-08	.	0.000187272	1.05155e-10		RPS20	.	.	5	2	2	1	0.903338	0.754422	1.1808	0.64624	1.19467e-08	8.4968e-12	3.47253e-06	2.79539e-07		LTBP3	.	X	2	0	1	1	0.799324	.	0.900932	0.697717	1.64742e-08	.	1.69958e-14	0.0159686		MDFIC	.
HS6ST3	.	.	3	0	1	2	0.84312	.	0.807932	0.860713	1.07561e-07	.	0.00448176	5.26936e-10		HOPX	.	.	5	1	1	3	0.951127	0.795812	0.665769	1.09802	3.06941e-08	1.42348e-14	1.68653e-07	2.2472e-06		MT2A	.	.	2	2	0	0	1.1884	1.1884	.	.	6.75023e-06	6.75023e-06	.	.		HMGN2	.
MAPRE1	.	.	3	0	1	2	0.759725	.	1.02895	0.62511	2.00024e-08	.	1.79908e-07	6.66956e-09		PGAM1	.	.	5	0	3	2	0.856541	.	0.917064	0.765756	1.12242e-08	.	2.21492e-10	4.04901e-06		IDS	.	.	2	1	1	0	0.614131	0.624865	0.603396	.	1.0303e-10	1.68617e-16	6.29547e-05	.		CHCHD2	.
ESYT1	.	.	3	0	1	2	0.856933	.	1.03373	0.768537	1.54759e-07	.	0.00181183	1.43029e-09		PSMD1	.	.	5	3	1	1	0.70712	0.799261	0.634933	0.502882	8.35777e-10	9.19238e-13	2.11609e-08	0.0248104		ZFP36	.	.	2	0	2	0	0.724163	.	0.724163	.	3.44327e-09	.	3.44327e-09	.		CARD11	.
COX17	.	.	3	0	2	1	0.755075	.	0.839923	0.585379	2.45979e-08	.	3.36014e-07	1.31819e-10		MTRNR2L11	.	.	5	3	1	1	0.737924	0.753108	0.537879	0.892419	7.86079e-09	1.26002e-12	0.00543556	0.00276026		ORAI2	.	.	2	1	0	1	0.57506	0.551681	.	0.598438	2.69945e-11	2.29636e-18	.	0.000317331		PTMA	.
INHBA	.	.	3	1	0	2	0.747488	0.97037	.	0.636047	8.28039e-08	1.44596e-06	.	1.98152e-08		USP22	.	.	5	3	2	0	0.861314	0.726629	1.06334	.	2.36022e-07	1.73796e-10	0.011812	.		PRRC2C	.	.	2	1	1	0	0.643318	0.512163	0.774474	.	4.09979e-10	9.59859e-12	1.75112e-08	.		GABRA1	.
PHKG1	.	.	3	0	1	2	0.548695	.	0.609716	0.518185	4.89036e-10	.	5.65197e-09	1.4385e-10		GCNT4	.	.	5	2	1	2	1.05772	0.843326	1.33046	1.13575	8.60887e-06	1.07633e-08	2.94085e-05	0.00372548		MTND2P28	.	.	2	2	0	0	0.536854	0.536854	.	.	6.34633e-12	6.34633e-12	.	.		PEPD	.
SLC37A4	.	X	3	0	0	3	0.611387	.	.	0.611387	3.04176e-08	.	.	3.04176e-08		PTBP3	.	.	5	3	1	1	1.03223	0.736398	1.72837	1.22361	8.72661e-05	6.76371e-05	9.52318e-06	0.00171748		LTBR	.	X	2	1	1	0	0.580772	0.617089	0.544456	.	9.79037e-11	5.15493e-16	1.85941e-05	.		NPIPP1	.
ERGIC3	.	.	3	1	1	1	0.792568	0.543309	1.11291	0.721482	2.56146e-06	5.77554e-11	0.016474	1.76633e-05		TSC22D1	X	.	4	2	1	1	1.47069	1.16806	1.67794	1.86869	1.1324e-73	6.9509e-85	2.12331e-36	1.60292e-88		MLIP	.	.	2	0	1	1	0.538319	.	0.514009	0.562628	3.25616e-11	.	5.76152e-14	1.84024e-08		RPS14	.
TPM4	.	.	3	3	0	0	0.745452	0.745452	.	.	5.97477e-06	5.97477e-06	.	.		MTND1P23	.	.	4	2	1	1	0.868708	0.98274	0.908571	0.600781	1.02514e-113	1.85104e-16	1e-300	3.2233e-121		PTP4A1	.	.	2	0	1	1	0.770743	.	0.810346	0.731139	5.65608e-08	.	6.63098e-11	4.82451e-05		SYT4	.
SLC38A10	.	.	3	1	0	2	0.545695	0.524042	.	0.556521	4.86263e-06	3.66881e-09	.	0.000177029		ZBTB20	X	.	4	4	0	0	1.35783	1.35783	.	.	2.10084e-51	2.10084e-51	.	.		TDP2	.	.	2	1	1	0	0.525959	0.523486	0.528433	.	3.20498e-11	1.25133e-13	8.20878e-09	.		RHOC	.
BACE1	.	X	3	1	1	1	0.690681	0.585575	0.838933	0.647535	0.000368769	0.0279182	0.036363	4.93986e-08		GAPDH	.	X	4	1	2	1	1.3105	1.08627	1.26933	1.61707	2.15023e-48	1.53409e-26	6.90546e-37	2.92217e-93		GPX2	.	.	2	2	0	0	0.678484	0.678484	.	.	1.03487e-08	1.03487e-08	.	.		STMN1	.
FTL	.	.	2	0	1	1	1.31012	.	0.82469	1.79556	1.21906e-95	.	3.93418e-17	3.77742e-174		MAPT	.	.	4	2	1	1	1.40139	1.19546	1.6579	1.55676	4.12653e-39	5.93502e-69	1.20552e-05	6.82844e-13		KCNMB2	.	X	2	0	1	1	0.748441	.	0.737056	0.759826	5.89243e-08	.	1.52665e-10	2.27431e-05		TNFRSF21	.
PFN2	.	.	2	0	2	0	1.42424	.	1.42424	.	2.43179e-46	.	2.43179e-46	.		MRNIP	.	.	4	1	1	2	1.49866	2.31869	1.79302	0.941464	1.79653e-33	8.32686e-120	2.70433e-05	0.00021508		DEPTOR	.	.	2	0	2	0	0.587034	.	0.587034	.	7.00772e-10	.	7.00772e-10	.		MTURN	.
FTLP3	.	.	2	0	1	1	1.01409	.	0.857039	1.17115	2.03514e-48	.	6.29805e-19	6.5763e-78		PTPN3	.	.	4	2	1	1	1.47395	1.22031	1.94191	1.51327	6.31385e-32	1.58152e-51	3.31977e-11	1.91391e-13		CTTNBP2	.	.	2	1	1	0	0.619746	0.584131	0.65536	.	2.60214e-09	1.98332e-07	3.41404e-11	.		CNN3	.
OAZ1	.	.	2	0	1	1	0.918576	.	0.764041	1.07311	1.55099e-44	.	9.59039e-16	2.50831e-73		GPX2	.	.	4	4	0	0	1.13348	1.13348	.	.	2.07847e-37	2.07847e-37	.	.		MID1	.	.	2	1	1	0	0.684406	0.742411	0.626401	.	2.46062e-08	3.6498e-14	0.016589	.		PDIA6	.
H1FX	.	.	2	1	0	1	0.763083	0.779009	.	0.747156	4.83234e-50	2.30293e-77	.	1.01399e-22		EXPH5	.	.	4	4	0	0	1.44135	1.44135	.	.	1.18209e-26	1.18209e-26	.	.		HMGN3	X	.	2	0	2	0	0.553428	.	0.553428	.	5.73014e-10	.	5.73014e-10	.		CDK14	.
GRN	.	X	2	1	0	1	1.00584	0.741625	.	1.27006	1.68404e-35	3.90951e-39	.	7.25412e-32		CHGA	.	X	4	0	2	2	1.53949	.	1.52666	1.55232	1.39797e-24	.	1.20827e-37	1.61747e-11		GNG12	.	.	2	1	1	0	0.509297	0.509287	0.509307	.	9.37841e-11	2.5982e-15	3.3852e-06	.		EEF1B2	.
RPL13A	.	.	2	0	1	1	0.836048	.	0.937872	0.734223	9.19124e-38	.	0.0185712	4.54892e-73		EEF2	.	.	4	1	1	2	1.24672	1.11026	1.87222	1.00219	8.19242e-28	3.3338e-34	1.27831e-27	1.0281e-24		IL6ST	.	X	2	1	1	0	0.560744	0.55204	0.569448	.	9.79898e-10	9.98921e-14	9.61237e-06	.		CDO1	.
FCGRT	.	X	2	1	1	0	0.798033	0.934172	0.661895	.	7.60763e-38	4.51116e-50	1.28295e-25	.		MTND5P11	.	.	4	2	0	2	0.975022	0.989092	.	0.960951	1.21529e-34	3.24069e-56	.	4.55744e-13		GOLGB1	.	.	2	2	0	0	0.67799	0.67799	.	.	4.11893e-08	4.11893e-08	.	.		MORC4	.
C17orf49	.	.	2	0	1	1	0.697207	.	0.663085	0.731329	8.01932e-43	.	9.63365e-24	6.6755e-62		OSBPL8	.	.	4	2	1	1	1.37987	1.17596	1.51175	1.65581	6.08511e-24	1.11019e-38	0.03676	3.02626e-16		ARHGEF28	.	.	2	0	2	0	0.659891	.	0.659891	.	4.43877e-08	.	4.43877e-08	.		EGR4	X
TP53I13	.	X	2	1	0	1	0.805729	0.646089	.	0.965369	1.5938e-35	3.17183e-22	.	8.00861e-49		DARS	.	.	4	2	1	1	1.49612	1.13409	2.26993	1.44635	1.3487e-21	2.77328e-31	7.17338e-15	5.99726e-09		FBLIM1	.	.	2	0	1	1	0.559943	.	0.520776	0.59911	2.40825e-09	.	1.00134e-10	5.79189e-08		FHOD3	.
GSTA4	.	.	2	1	0	1	0.769689	0.745956	.	0.793423	2.19648e-36	8.14902e-62	.	5.92036e-11		CXADR	.	X	4	4	0	0	1.17091	1.17091	.	.	1.77572e-26	1.77572e-26	.	.		PCM1	.	.	2	1	1	0	0.529237	0.512335	0.54614	.	8.86671e-10	8.43648e-14	9.31889e-06	.		C2orf74	.
GPR119	.	X	2	1	0	1	0.55374	0.546262	.	0.561218	2.23283e-48	6.7592e-60	.	7.3759e-37		KLHDC8A	.	.	4	2	0	2	0.98988	0.94634	.	1.03342	1.0628e-30	3.22902e-43	.	3.49809e-18		SCG5	.	.	2	0	0	2	0.61117	.	.	0.61117	3.19976e-08	.	.	3.19976e-08		SOX9	X
TGM2	.	.	2	0	1	1	1.25523	.	1.35301	1.15745	2.07299e-20	.	3.30675e-16	1.29955e-24		HSP90B1	.	X	4	2	1	1	1.15971	1.22162	1.28652	0.909098	4.93106e-26	1.17483e-42	3.66962e-07	1.16732e-11		RHOBTB3	.	.	2	2	0	0	0.692743	0.692743	.	.	2.741e-07	2.741e-07	.	.		SCN1B	.
ACTG1	.	.	2	1	0	1	0.560698	0.573412	.	0.547984	1.29343e-44	3.55565e-73	.	4.70508e-16		CACNA2D1	.	X	4	4	0	0	1.03684	1.03684	.	.	1.50119e-28	1.50119e-28	.	.		APLP1	.	X	2	0	1	1	0.734591	.	0.655826	0.813356	8.64481e-07	.	3.8727e-08	1.92973e-05		HSP90B1	.
STC2	.	.	2	1	1	0	0.517156	0.533008	0.501304	.	2.72332e-47	2.93859e-52	2.52382e-42	.		C10orf10	.	.	4	2	1	1	1.36522	0.8282	1.40788	2.39662	7.43188e-22	3.72497e-10	1.9276e-13	1.1406e-53		PLPPR4	.	.	2	0	1	1	0.563603	.	0.5293	0.597906	1.34647e-08	.	4.2169e-11	4.29934e-06		IAPP	.
CPNE3	.	.	2	0	1	1	1.33292	.	1.47681	1.18903	1.08934e-18	.	1.11721e-13	1.06217e-23		IER3	.	.	4	2	2	0	1.80255	1.92794	1.67715	.	5.17149e-16	2.55961e-20	1.04486e-11	.		MVP	.	.	2	1	0	1	0.538609	0.508408	.	0.56881	8.88296e-09	1.00067e-12	.	7.8854e-05		WASF3	.
RPL7A	.	.	2	0	1	1	0.827814	.	1.12817	0.527458	1.8936e-29	.	2.4547e-10	1.46076e-48		CEBPG	X	.	4	2	1	1	1.18827	0.99714	1.59666	1.16212	2.45913e-23	6.81262e-38	9.30924e-10	8.46412e-08		IL17RB	.	X	2	2	0	0	0.627796	0.627796	.	.	1.68897e-07	1.68897e-07	.	.		ST3GAL1	.
LRP11	.	X	2	0	1	1	1.17945	.	1.30311	1.05578	1.3918e-20	.	7.50937e-13	2.57957e-28		UBC	.	.	4	2	1	1	1.16137	1.06912	1.89537	0.611892	2.31081e-23	1.30823e-38	1.34613e-12	0.00123765		RUSC1	.	.	2	1	1	0	0.84086	0.891394	0.790325	.	8.87717e-06	1.01643e-06	7.75304e-05	.		SLCO3A1	.
VEGFA	.	.	2	0	1	1	1.21139	.	1.64927	0.773518	5.04152e-20	.	5.73122e-24	4.43481e-16		GNPDA1	.	.	4	1	2	1	1.31662	1.67865	1.18898	1.20985	2.94508e-20	1.20952e-55	8.63924e-11	0.000833347		FURIN	.	X	2	0	0	2	0.649852	.	.	0.649852	5.19244e-07	.	.	5.19244e-07		NEDD4	.
PCBP1	.	.	2	0	1	1	0.74738	.	0.790025	0.704735	3.84857e-31	.	3.40197e-14	4.3538e-48		BAG3	.	.	4	2	1	1	1.23385	1.07315	1.52213	1.26698	6.56624e-21	7.27558e-35	6.50175e-07	5.40136e-07		NPC2	.	.	2	1	1	0	0.77368	0.713267	0.834094	.	6.55879e-06	1.15328e-05	3.73003e-06	.		ICA1L	.
HS3ST3B1	.	.	2	2	0	0	1.07798	1.07798	.	.	3.36845e-21	3.36845e-21	.	.		GPM6A	.	X	4	4	0	0	0.99223	0.99223	.	.	2.49434e-25	2.49434e-25	.	.		PPARA	X	.	2	0	1	1	0.566319	.	0.583934	0.548705	9.7255e-08	.	3.374e-12	0.00280336		MT2A	.
KCNA5	.	.	2	1	0	1	0.819112	0.835033	.	0.803192	7.45833e-26	1.08253e-41	.	5.13858e-10		EDN3	.	.	4	3	1	0	1.00793	1.09529	0.745854	.	1.07785e-24	3.06492e-31	4.68779e-05	.		C14orf105	.	.	2	1	1	0	0.508953	0.501358	0.516549	.	2.01816e-08	4.00668e-10	1.01655e-06	.		LONRF2	.
RPL18A	.	.	2	0	1	1	0.691338	.	0.686498	0.696179	2.04317e-28	.	7.12312e-14	5.86058e-43		ETNK1	.	.	4	4	0	0	1.18967	1.18967	.	.	6.39773e-21	6.39773e-21	.	.		NPTN	.	X	2	0	2	0	0.629795	.	0.629795	.	1.37085e-06	.	1.37085e-06	.		GNG12	.
FRRS1L	.	.	2	1	0	1	0.663956	0.739208	.	0.588704	2.77105e-29	2.18864e-53	.	3.50844e-05		MTPN	.	.	4	2	1	1	1.24064	1.01978	1.84382	1.07919	5.07583e-20	1.24699e-32	2.11789e-11	0.00201558		TMSB10	.	.	2	0	1	1	0.606722	.	0.523564	0.689879	1.11974e-06	.	1.09098e-05	1.14925e-07		DNAJC3	.
TNFRSF21	.	X	2	0	2	0	1.01938	.	1.01938	.	5.06587e-19	.	5.06587e-19	.		PRKCA	.	.	4	4	0	0	1.0042	1.0042	.	.	8.10902e-24	8.10902e-24	.	.		PLXNA3	.	X	2	0	1	1	0.583169	.	0.592617	0.573721	1.07764e-06	.	8.10603e-08	1.43264e-05		SLC38A2	.
ANXA11	.	.	2	0	0	2	0.868257	.	.	0.868257	3.85105e-22	.	.	3.85105e-22		LRRTM3	.	X	4	3	1	0	0.753702	0.759884	0.735155	.	1.49205e-30	5.61077e-39	2.8059e-05	.		NR4A1	X	.	2	0	2	0	1.10962	.	1.10962	.	0.000757568	.	0.000757568	.		TBC1D1	.
PPIB	.	X	2	1	1	0	0.744211	0.732405	0.756018	.	4.40758e-24	6.38534e-23	3.0424e-25	.		MCC	.	.	4	3	1	0	0.939607	0.968054	0.854266	.	2.25281e-24	1.22055e-31	0.0141653	.		SCN3B	.	X	2	0	1	1	0.571195	.	0.622645	0.519745	1.56013e-06	.	4.24239e-10	0.00573735		MTND2P28	.
RPS18	.	.	2	0	1	1	0.566173	.	0.62989	0.502457	3.61833e-31	.	4.18253e-16	3.13024e-46		C12orf75	.	.	4	0	0	4	1.21509	.	.	1.21509	7.39151e-19	.	.	7.39151e-19		TM4SF1	.	X	2	0	2	0	0.529021	.	0.529021	.	6.07955e-07	.	6.07955e-07	.		NECTIN3	.
GRSF1	.	.	2	0	1	1	1.19526	.	1.33147	1.05906	1.61539e-14	.	2.08637e-08	1.25074e-20		ZMIZ1	.	.	4	3	0	1	1.0045	0.932568	.	1.2203	1.26138e-22	1.24745e-27	.	1.30414e-07		EPS8L2	.	.	2	0	1	1	0.621064	.	0.659746	0.582383	9.67191e-06	.	3.79078e-09	0.0246773		EPAS1	X
HSP90AB1	.	X	2	0	1	1	0.680808	.	0.766492	0.595124	1.20982e-23	.	4.11298e-05	3.55866e-42		BNIP3L	.	.	4	3	0	1	1.17446	1.08547	.	1.44145	1.98334e-19	4.04442e-24	.	2.33893e-05		C6orf58	.	.	2	1	1	0	0.741937	0.743954	0.73992	.	6.89955e-05	2.07456e-06	0.00229465	.		ARF5	.
APLP1	.	X	2	0	0	2	0.849112	.	.	0.849112	6.95972e-19	.	.	6.95972e-19		RASSF6	.	.	4	4	0	0	0.879356	0.879356	.	.	1.04729e-24	1.04729e-24	.	.		PCDH17	.	X	2	0	1	1	0.674121	.	0.733654	0.614588	2.75608e-05	.	1.77524e-06	0.000427886		PHACTR2	.
ANXA7	.	.	2	0	1	1	1.07728	.	1.27791	0.876647	5.34707e-15	.	5.70654e-11	5.01024e-19		DST	.	.	4	4	0	0	1.03988	1.03988	.	.	1.58651e-20	1.58651e-20	.	.		FZD3	.	X	2	1	1	0	0.676817	0.705203	0.64843	.	2.92868e-05	0.0445462	1.92546e-08	.		TNFAIP2	.
STMN2	.	.	2	0	0	2	0.958129	.	.	0.958129	1.29516e-16	.	.	1.29516e-16		EEF1A1	.	X	4	3	0	1	0.64313	0.627214	.	0.690878	1.35848e-32	9.67418e-32	.	3.76158e-35		BAZ2B	X	.	2	1	1	0	0.589538	0.504033	0.675042	.	6.46208e-06	8.58093e-07	4.86643e-05	.		MAOB	.
PAM	.	X	2	0	0	2	0.623391	.	.	0.623391	6.84679e-25	.	.	6.84679e-25		NEXMIF	.	.	4	3	0	1	0.881971	0.832226	.	1.03121	6.05517e-24	3.88281e-31	.	0.0229651		TMED6	.	.	2	2	0	0	0.753871	0.753871	.	.	0.000112586	0.000112586	.	.		C15orf48	.
KCNK17	.	X	2	0	2	0	0.713134	.	0.713134	.	2.05852e-21	.	2.05852e-21	.		PRKACB	.	.	4	4	0	0	0.943828	0.943828	.	.	2.08308e-22	2.08308e-22	.	.		EGR2	X	.	2	1	1	0	0.605979	0.614911	0.597047	.	2.74545e-05	3.56192e-07	0.00211613	.		AC140172.2	.
MAOA	.	.	2	2	0	0	0.621404	0.621404	.	.	2.36819e-24	2.36819e-24	.	.		NEFM	.	.	4	3	1	0	0.642296	0.687881	0.505542	.	1.01375e-31	2.77015e-41	0.00496831	.		EFNB3	.	X	2	1	1	0	0.553431	0.532523	0.57434	.	1.02396e-05	2.56256e-09	0.0409159	.		MUC13	.
PDK3	.	.	2	1	0	1	0.662846	0.515809	.	0.809883	8.39052e-23	4.32283e-13	.	1.62858e-32		C6orf48	.	.	4	1	1	2	1.34735	0.893172	2.03049	1.23287	1.72424e-15	0.0313178	5.31268e-15	2.30484e-22		LDLRAP1	.	.	2	0	0	2	0.732045	.	.	0.732045	0.000175654	.	.	0.000175654		HNRNPA2B1	.
SPCS1	.	.	2	0	1	1	1.2126	.	1.48885	0.936341	1.09542e-12	.	1.2765e-12	9.40023e-13		NFE2L2	X	.	4	3	1	0	1.172	1.05742	1.51571	.	1.81072e-17	2.86869e-22	0.00455356	.		ITM2B	.	X	2	0	1	1	0.684273	.	0.71489	0.653657	0.00018273	.	0.00817958	4.08217e-06		ERV3-1	.
MAOB	.	.	2	2	0	0	0.565459	0.565459	.	.	2.31721e-26	2.31721e-26	.	.		CDV3	.	.	4	2	1	1	1.32296	1.00051	1.93183	1.35899	1.70423e-15	4.10256e-21	1.21152e-10	4.13685e-09		SSTR1	.	X	2	0	2	0	0.578479	.	0.578479	.	3.89325e-05	.	3.89325e-05	.		TMOD2	.
GRK3	.	.	2	0	1	1	1.06895	.	0.965029	1.17288	3.00626e-14	.	0.00213857	4.22601e-25		OLFM1	.	X	4	2	1	1	0.758247	0.790573	0.589648	0.862196	2.16716e-26	6.79201e-47	4.35986e-08	0.00109671		SDK1	.	X	2	1	1	0	0.537674	0.502972	0.572375	.	1.90136e-05	0.00181475	1.99211e-07	.		TRAM1	.
TSPAN2	.	X	2	0	1	1	1.15156	.	1.05058	1.25255	3.13309e-13	.	0.00331866	2.9579e-23		NPM1	.	.	4	2	1	1	1.23181	0.791701	2.09797	1.24586	1.65802e-16	7.55356e-16	3.57734e-23	3.70251e-11		ARSJ	.	.	2	1	1	0	0.541888	0.500885	0.58289	.	2.96457e-05	0.00126712	6.93592e-07	.		GLT8D2	.
SAT1	.	.	2	2	0	0	0.857354	0.857354	.	.	4.7325e-17	4.7325e-17	.	.		TBC1D4	.	.	4	2	1	1	1.21057	0.999237	1.29551	1.54828	9.05487e-17	1.91133e-21	0.000663081	2.77518e-20		MT-ATP8	.	.	2	2	0	0	0.787345	0.787345	.	.	0.000784374	0.000784374	.	.		DMRTA1	X
WIPF3	.	.	2	2	0	0	0.642444	0.642444	.	.	5.65715e-22	5.65715e-22	.	.		EFNA5	.	X	4	3	1	0	1.01032	1.09036	0.770179	.	2.49748e-19	4.77093e-25	0.0358261	.		KLF6	X	.	2	0	1	1	0.58075	.	0.57159	0.589909	0.000104197	.	3.62425e-06	0.00299565		PMEPA1	.
RRBP1	.	.	2	1	0	1	0.726949	0.703083	.	0.750816	2.77949e-19	1.25079e-21	.	6.17656e-17		PARM1	.	X	4	0	0	4	1.0554	.	.	1.0554	2.12976e-18	.	.	2.12976e-18		PCSK2	.	.	2	0	2	0	0.616904	.	0.616904	.	0.000272237	.	0.000272237	.		NPHP4	.
CALM3	.	.	2	1	0	1	0.74773	0.702119	.	0.793341	2.24901e-18	3.87563e-29	.	1.30509e-07		TKT	.	.	4	1	2	1	1.31508	1.5652	1.18765	1.31982	7.39965e-15	5.95879e-39	1.97219e-08	0.00129357		CD59	.	X	2	0	0	2	0.616189	.	.	0.616189	0.000447608	.	.	0.000447608		NUAK1	.
RPL36A	.	.	2	0	1	1	0.575789	.	0.563573	0.588004	1.76541e-23	.	1.97434e-08	1.57859e-38		RPL6	.	.	4	2	1	1	0.811554	0.714678	0.8502	0.96666	2.33638e-23	8.08458e-24	3.17271e-10	1.43691e-35		TMEM59L	.	.	2	0	1	1	0.59309	.	0.659467	0.526713	0.000337258	.	3.45898e-06	0.0328833		DUSP26	.
COX7A2	.	.	2	0	1	1	1.04009	.	1.53347	0.546713	2.58411e-13	.	1.63546e-20	4.08301e-06		GOLGB1	.	.	4	3	1	0	1.17365	1.00378	1.68326	.	2.95448e-16	9.82571e-21	0.00803211	.		LRP1	.	X	2	1	1	0	0.681269	0.678014	0.684524	.	0.00172744	0.00122568	0.00243461	.		AC221035.1	.
UQCR11	.	.	2	1	0	1	0.543293	0.54869	.	0.537896	8.08194e-24	1.23701e-26	.	5.28029e-21		TXLNA	.	.	4	3	1	0	1.17728	1.06867	1.50312	.	2.71291e-15	1.66596e-18	1.17152e-05	.		ELF3	X	.	2	0	2	0	0.67247	.	0.67247	.	0.00271541	.	0.00271541	.		FKBP2	.
RPL30	.	.	2	0	1	1	0.615265	.	0.616148	0.614382	1.3418e-20	.	5.61629e-10	3.2057e-31		DDIT3	X	.	4	3	1	0	1.10179	0.930706	1.61504	.	3.08603e-16	2.80958e-19	4.08955e-07	.		SLC7A2	.	X	2	0	1	1	0.649722	.	0.60172	0.697724	0.00325454	.	0.00215327	0.00491903		SPCS3	.
MZT2A	.	.	2	0	0	2	0.609827	.	.	0.609827	9.8892e-21	.	.	9.8892e-21		SFTPA1	.	.	4	2	1	1	0.566964	0.580686	0.570186	0.536298	2.37703e-30	1.03899e-42	5.21488e-26	5.67114e-10		HADH	.	.	2	2	0	0	0.671802	0.671802	.	.	0.0151544	0.0151544	.	.		RPS27	.
FAM46A	.	.	2	2	0	0	0.672406	0.672406	.	.	4.5128e-18	4.5128e-18	.	.		RAP1GAP2	.	.	4	3	0	1	1.04165	0.845394	.	1.63043	7.78625e-17	1.98131e-13	.	4.72555e-27		PREX2	.	.	2	1	1	0	0.600725	0.599277	0.602174	.	0.0222557	0.0285817	0.0173298	.		MPP6	.
C4orf32	.	.	2	2	0	0	0.5799	0.5799	.	.	1.56171e-20	1.56171e-20	.	.		RPS12	.	.	4	2	1	1	0.921435	0.79949	1.5415	0.545261	8.20783e-19	5.52463e-25	5.31821e-18	2.79603e-07		SORD	.	.	2	1	1	0	0.519033	0.515057	0.52301	.	0.0139487	0.0088187	0.0220629	.		NTNG1	.
JUND	X	.	2	1	0	1	0.666999	0.607491	.	0.726507	9.15597e-18	0.00301668	.	2.77894e-32		UHMK1	.	.	4	2	1	1	1.15625	0.938491	1.73081	1.01722	8.6961e-15	1.80997e-23	7.59499e-10	0.0229842		FGF13	.	.	2	1	1	0	0.521109	0.535566	0.506651	.	0.019686	0.0186806	0.0207454	.		JMJD1C	.
PLPPR4	.	.	2	1	0	1	0.757953	0.72365	.	0.792256	1.18693e-15	1.14014e-23	.	1.23565e-07		HHATL	.	.	4	2	1	1	0.545869	0.586788	0.504877	0.505021	5.46947e-30	1.64613e-42	2.01048e-20	1.64268e-14		C12orf45	.	.	1	0	1	0	0.953196	.	0.953196	.	8.20488e-49	.	8.20488e-49	.		ATP1B1	.
IMPA2	.	.	2	1	0	1	0.64885	0.617227	.	0.680474	3.91289e-18	5.12781e-29	.	2.98581e-07		ATP6V1A	.	.	4	3	1	0	1.12659	0.942212	1.67973	.	1.19431e-14	5.80337e-16	1.04093e-10	.		ADAMTSL3	.	.	1	0	1	0	0.797035	.	0.797035	.	4.95408e-46	.	4.95408e-46	.		RPL5	.
COX6A1	.	.	2	0	2	0	0.887498	.	0.887498	.	2.17283e-13	.	2.17283e-13	.		RANBP2	.	.	4	3	1	0	1.10873	0.934622	1.63106	.	8.57059e-15	2.01691e-18	0.000657629	.		MIPOL1	.	.	1	0	1	0	0.815281	.	0.815281	.	8.431e-45	.	8.431e-45	.		FAM3B	.
DHCR7	.	.	2	0	1	1	0.635361	.	0.631251	0.63947	6.58789e-18	.	3.83253e-28	1.13242e-07		MAPRE1	.	.	4	1	1	2	1.22163	0.868878	1.89783	1.05991	3.29571e-13	4.90833e-07	1.85053e-17	3.60399e-14		PDX1	X	.	1	1	0	0	0.659781	0.659781	.	.	1.80832e-54	1.80832e-54	.	.		DMD	.
MORC4	.	.	2	2	0	0	0.626644	0.626644	.	.	7.25577e-18	7.25577e-18	.	.		RNF13	.	X	4	3	0	1	0.962205	0.908713	.	1.12268	1.60309e-16	9.04035e-21	.	0.000893875		FRK	.	.	1	0	1	0	0.867096	.	0.867096	.	5.84681e-39	.	5.84681e-39	.		MTRNR2L1	.
PTMS	.	.	2	1	0	1	0.542548	0.582681	.	0.502414	4.40253e-20	3.26775e-36	.	0.000593139		PABPC1	.	.	4	2	1	1	1.3558	0.853447	2.37526	1.34103	6.95964e-12	1.86907e-10	4.74793e-20	1.41446e-06		C4orf32	.	.	1	0	1	0	0.8268	.	0.8268	.	2.11833e-40	.	2.11833e-40	.		HDAC9	.
NEDD9	.	.	2	2	0	0	0.714263	0.714263	.	.	3.11341e-15	3.11341e-15	.	.		SLC25A36	.	.	4	2	1	1	1.11082	0.90299	1.47768	1.15961	3.19745e-14	7.49307e-21	6.46958e-07	2.87754e-08		AC221035.1	.	.	1	0	1	0	0.97343	.	0.97343	.	1.78676e-32	.	1.78676e-32	.		BLOC1S6	.
TMEM260	.	.	2	1	0	1	0.623944	0.501138	.	0.746749	2.9007e-17	6.08471e-26	.	1.38282e-08		TMEM33	.	.	4	2	2	0	1.14423	0.839713	1.44875	.	9.12955e-14	2.02224e-19	4.1216e-08	.		WLS	.	.	1	1	0	0	0.81103	0.81103	.	.	1.0482e-37	1.0482e-37	.	.		LINC00643	.
VDR	X	.	2	1	0	1	0.665103	0.672333	.	0.657874	3.14714e-16	1.50651e-24	.	6.57446e-08		KIF5C	.	.	4	2	1	1	1.50737	1.11043	2.23989	1.56874	1.34907e-10	9.22317e-15	4.14097e-08	9.4031e-05		AC245034.1	.	.	1	0	1	0	0.72218	.	0.72218	.	4.60873e-40	.	4.60873e-40	.		RORB	X
PARVB	.	.	2	0	2	0	0.751791	.	0.751791	.	3.24662e-14	.	3.24662e-14	.		VWDE	.	.	4	3	0	1	0.816448	0.784739	.	0.911576	1.46146e-18	1.62711e-23	.	0.00105899		RPL7	.	.	1	1	0	0	0.733725	0.733725	.	.	1.03242e-37	1.03242e-37	.	.		GCNT3	.
PHTF2	.	.	2	0	1	1	1.06882	.	1.23645	0.901191	3.2659e-10	.	7.06011e-09	1.51075e-11		SYBU	.	.	4	4	0	0	0.670151	0.670151	.	.	2.17419e-22	2.17419e-22	.	.		CFAP54	.	.	1	0	1	0	0.716234	.	0.716234	.	5.20667e-37	.	5.20667e-37	.		WLS	.
KCNJ3	.	X	2	2	0	0	0.562531	0.562531	.	.	1.64034e-18	1.64034e-18	.	.		SRPRB	.	.	4	3	1	0	0.84196	0.85707	0.79663	.	8.4806e-18	3.31276e-22	0.000142277	.		FFAR1	.	X	1	0	0	1	1.22515	.	.	1.22515	8.63758e-20	.	.	8.63758e-20		LRP5	.
REC8	.	.	2	1	0	1	0.568753	0.506814	.	0.630692	2.95671e-18	4.84255e-34	.	0.0180528		HDAC9	.	.	4	4	0	0	0.712918	0.712918	.	.	7.17243e-21	7.17243e-21	.	.		SLC6A17	.	X	1	1	0	0	0.585964	0.585964	.	.	3.99205e-39	3.99205e-39	.	.		CHGA	.
ACLY	.	.	2	0	0	2	0.92932	.	.	0.92932	3.14271e-11	.	.	3.14271e-11		TCEA1	.	.	4	2	1	1	1.13552	0.901295	1.56456	1.17491	3.01826e-13	5.80117e-20	6.69714e-06	3.68219e-07		PLD1	.	.	1	1	0	0	0.530718	0.530718	.	.	2.31235e-41	2.31235e-41	.	.		NPIPB5	.
RAB3GAP2	.	.	2	0	1	1	1.07525	.	1.16168	0.988833	9.44174e-10	.	0.00017461	5.10545e-15		TCAF1	.	.	4	3	0	1	1.01724	0.938972	.	1.25203	1.08568e-14	5.97651e-17	.	6.50823e-08		TSTD2	.	.	1	1	0	0	0.65671	0.65671	.	.	4.63466e-33	4.63466e-33	.	.		NR5A2	X
AC140172.2	.	.	2	2	0	0	0.706182	0.706182	.	.	1.99901e-14	1.99901e-14	.	.		FAM162A	.	.	4	2	1	1	1.22987	0.975632	1.74899	1.21924	3.65007e-12	5.2865e-19	2.2027e-06	0.000288345		C1orf127	.	.	1	1	0	0	0.621852	0.621852	.	.	1.29055e-33	1.29055e-33	.	.		ABLIM1	.
CALM1	.	.	2	0	1	1	0.823622	.	0.942365	0.704879	2.98553e-12	.	0.0143251	6.22223e-22		PPM1H	.	.	4	3	1	0	0.949743	0.899743	1.09974	.	3.23199e-15	8.04534e-19	0.00020953	.		PROCR	.	X	1	1	0	0	1.32316	1.32316	.	.	7.14335e-16	7.14335e-16	.	.		TCEAL6	.
INSIG1	.	.	2	0	1	1	0.760227	.	0.742869	0.777585	3.44703e-13	.	4.3412e-19	2.73703e-07		NAP1L1	.	.	4	2	1	1	1.36965	0.914504	2.00676	1.64283	1.43369e-10	5.22075e-13	1.55089e-05	9.99477e-11		MT-CO2	.	.	1	1	0	0	0.92475	0.92475	.	.	3.10525e-22	3.10525e-22	.	.		SYT1	.
SOD2	.	.	2	2	0	0	0.684208	0.684208	.	.	1.62288e-14	1.62288e-14	.	.		RSL24D1	.	.	4	3	1	0	0.86906	0.734263	1.27345	.	4.61728e-16	2.43138e-20	0.00316218	.		AL589935.2	.	.	1	0	1	0	0.546132	.	0.546132	.	1.06678e-36	.	1.06678e-36	.		YPEL2	.
LAMP2	.	X	2	0	1	1	0.997434	.	1.4838	0.511063	3.52894e-10	.	4.52908e-16	0.000274966		ISOC1	.	.	4	2	1	1	0.732111	0.731073	0.636199	0.830099	7.42915e-19	2.43292e-26	1.44354e-19	0.00356511		CYSLTR1	.	X	1	0	1	0	0.634796	.	0.634796	.	1.16678e-30	.	1.16678e-30	.		RPL3	.
NEDD4	.	.	2	2	0	0	0.587205	0.587205	.	.	1.03173e-16	1.03173e-16	.	.		CCND2	.	.	4	3	1	0	1.02761	0.953632	1.24956	.	1.28814e-13	3.18593e-16	8.51408e-06	.		FSIP2	.	.	1	0	1	0	0.634947	.	0.634947	.	1.58554e-29	.	1.58554e-29	.		TMEM45A	.
MLLT11	.	.	2	0	0	2	0.693098	.	.	0.693098	2.86863e-14	.	.	2.86863e-14		ALG2	.	.	4	3	1	0	0.933881	0.768928	1.42874	.	8.17817e-15	9.1246e-19	0.0058882	.		OR5AS1	.	X	1	0	1	0	0.500646	.	0.500646	.	3.90858e-37	.	3.90858e-37	.		CACNA1A	.
MSMO1	.	.	2	0	1	1	0.787792	.	0.778583	0.797001	4.72044e-12	.	3.35567e-15	6.64026e-09		TLK1	.	.	4	2	1	1	0.979276	0.938506	1.02416	1.01594	4.1573e-14	3.68567e-23	3.67642e-06	0.000598121		TBC1D8B	.	.	1	0	1	0	0.743314	.	0.743314	.	8.82977e-25	.	8.82977e-25	.		ABHD16A	.
CERCAM	.	X	2	1	1	0	0.691473	0.633919	0.749027	.	1.25781e-13	5.37143e-25	0.0294536	.		RPS28	.	.	4	3	0	1	0.65731	0.637721	.	0.716078	1.42605e-19	4.83453e-20	.	3.65998e-18		CYP3A5	.	.	1	0	1	0	0.600141	.	0.600141	.	2.88665e-30	.	2.88665e-30	.		CD24	.
SQOR	.	.	2	2	0	0	0.530283	0.530283	.	.	2.34917e-17	2.34917e-17	.	.		AL593848.2	.	.	4	0	2	2	0.783871	.	0.854413	0.71333	1.6179e-16	.	4.67583e-15	5.59818e-18		TNFAIP8	.	.	1	1	0	0	0.75952	0.75952	.	.	7.1022e-24	7.1022e-24	.	.		NR3C1	X
YIPF2	.	.	2	0	1	1	0.627273	.	0.557115	0.697431	9.51555e-15	.	1.03169e-17	8.77647e-12		RASA4	.	.	4	3	0	1	0.597682	0.615498	.	0.544233	5.61326e-21	1.89574e-25	.	1.45722e-07		ASTN2	.	X	1	0	1	0	0.541513	.	0.541513	.	3.60919e-32	.	3.60919e-32	.		SSR1	.
ADGRG1	.	.	2	0	0	2	1.03801	.	.	1.03801	4.02498e-09	.	.	4.02498e-09		INSIG1	.	.	4	1	1	2	1.2196	1.24006	0.957729	1.34031	2.53677e-10	2.76311e-05	1.40866e-16	1.03148e-09		RCAN3	.	.	1	1	0	0	0.658025	0.658025	.	.	1.55269e-26	1.55269e-26	.	.		SOD2	.
LDLRAP1	.	.	2	0	0	2	0.77421	.	.	0.77421	5.58756e-12	.	.	5.58756e-12		PRMT2	.	.	4	2	0	2	0.944094	0.87777	.	1.01042	4.30589e-13	4.49903e-17	.	4.12104e-09		MT-ND3	.	.	1	1	0	0	0.56884	0.56884	.	.	5.70792e-29	5.70792e-29	.	.		ARRDC3	.
IFIH1	.	.	2	1	0	1	0.623034	0.590738	.	0.655329	1.06711e-14	2.71025e-23	.	4.20156e-06		RDH10	.	.	4	4	0	0	0.761523	0.761523	.	.	7.30476e-16	7.30476e-16	.	.		HNF4A	X	.	1	0	1	0	0.68848	.	0.68848	.	9.55975e-24	.	9.55975e-24	.		BUB3	.
BNIP3	.	.	2	0	1	1	0.918039	.	1.22611	0.609963	4.11583e-10	.	3.55636e-12	4.76331e-08		MAP1A	.	.	4	4	0	0	0.718271	0.718271	.	.	2.1749e-16	2.1749e-16	.	.		MT-CO3	.	.	1	1	0	0	0.901266	0.901266	.	.	2.80769e-18	2.80769e-18	.	.		NCAPH2	.
UQCRQ	.	.	2	0	1	1	0.967026	.	1.33176	0.602295	1.33435e-09	.	4.21981e-12	4.21934e-07		MYO1D	.	.	4	2	0	2	0.927505	0.811322	.	1.04369	7.57135e-13	8.64651e-09	.	6.62988e-17		MYRF	X	.	1	0	1	0	0.725703	.	0.725703	.	8.92267e-22	.	8.92267e-22	.		PTPRM	.
EMC1	.	.	2	1	0	1	0.605504	0.540847	.	0.670162	6.98229e-15	6.84091e-17	.	7.12659e-13		RCBTB2	.	.	4	3	0	1	0.67644	0.671695	.	0.690675	8.47857e-17	1.13992e-21	.	0.0348876		AC255545.1	.	.	1	0	1	0	0.572634	.	0.572634	.	2.74298e-27	.	2.74298e-27	.		HSPD1	.
HIPK2	.	.	2	0	1	1	0.949268	.	1.22287	0.675665	2.18235e-09	.	1.86084e-11	2.5594e-07		HSPA9	.	.	4	2	2	0	0.999023	0.837737	1.16031	.	1.33045e-11	1.00847e-14	1.75525e-08	.		RNF2	.	.	1	1	0	0	0.516312	0.516312	.	.	8.70339e-30	8.70339e-30	.	.		SETBP1	X
FUCA2	.	.	2	0	1	1	1.00167	.	1.15578	0.847565	6.29676e-09	.	5.88954e-07	6.73215e-11		VAT1	.	.	4	2	1	1	1.20502	0.960832	1.73778	1.16063	1.18913e-09	6.5383e-14	3.02307e-07	0.00154715		SP100	X	.	1	1	0	0	0.857105	0.857105	.	.	4.309e-18	4.309e-18	.	.		NEXMIF	.
RHOA	.	.	2	0	1	1	0.803602	.	0.897813	0.709392	7.48144e-11	.	0.000858837	6.51718e-18		DPYSL2	.	.	4	4	0	0	0.967588	0.967588	.	.	8.78488e-12	8.78488e-12	.	.		PIPOX	.	.	1	1	0	0	0.717024	0.717024	.	.	2.03629e-21	2.03629e-21	.	.		ELMSAN1	.
NNMT	.	.	2	2	0	0	0.72156	0.72156	.	.	5.5534e-12	5.5534e-12	.	.		RPS8	.	.	4	0	2	2	1.00171	.	1.1029	0.900517	2.41486e-11	.	1.22322e-07	4.76738e-15		MTRNR2L11	.	.	1	1	0	0	0.649938	0.649938	.	.	1.57813e-23	1.57813e-23	.	.		PTPRN	.
SMCO4	.	.	2	0	0	2	0.570098	.	.	0.570098	7.17751e-15	.	.	7.17751e-15		CLGN	.	.	4	4	0	0	0.737513	0.737513	.	.	4.37778e-15	4.37778e-15	.	.		HIF3A	X	.	1	1	0	0	1.16929	1.16929	.	.	2.9264e-13	2.9264e-13	.	.		DDIT4	.
ERG28	.	.	2	1	0	1	0.570479	0.51946	.	0.621499	9.16909e-15	3.16753e-18	.	2.65419e-11		TPPP3	.	.	4	1	3	0	0.984604	0.664105	1.09144	.	1.85133e-11	1.84006e-13	8.61064e-11	.		PEAK1	.	.	1	0	1	0	0.558086	.	0.558086	.	3.27174e-26	.	3.27174e-26	.		TXNRD1	.
GPX4	.	.	2	0	2	0	0.670961	.	0.670961	.	1.18223e-12	.	1.18223e-12	.		SPCS3	.	.	4	4	0	0	0.790716	0.790716	.	.	4.87522e-14	4.87522e-14	.	.		ELP4	.	.	1	0	0	1	0.876986	.	.	0.876986	8.83732e-17	.	.	8.83732e-17		ALCAM	.
NDUFA7	.	.	2	0	1	1	0.974956	.	1.15417	0.79574	1.50601e-08	.	1.33371e-05	1.70057e-11		SLC18A2	.	X	4	3	0	1	0.963759	0.938109	.	1.04071	1.51236e-11	7.78684e-13	.	1.108e-07		TAGLN3	.	.	1	1	0	0	0.583017	0.583017	.	.	3.72857e-24	3.72857e-24	.	.		RPL23	.
ATP5D	.	.	2	0	1	1	0.555668	.	0.577012	0.534324	5.89301e-14	.	9.65985e-08	3.59504e-20		AP002990.1	.	.	4	0	2	2	0.858707	.	0.925918	0.791496	7.70527e-13	.	3.98652e-07	1.4893e-18		GREM1	.	X	1	1	0	0	1.68016	1.68016	.	.	9.6387e-09	9.6387e-09	.	.		ATP6V1A	.
SGPL1	.	.	2	0	1	1	0.862949	.	0.921221	0.804676	3.82646e-09	.	5.57523e-05	2.62623e-13		ANP32E	.	.	4	3	1	0	0.89457	0.81508	1.13304	.	6.58062e-12	1.39622e-12	6.88982e-10	.		BPTF	X	.	1	0	1	0	0.83299	.	0.83299	.	4.86909e-16	.	4.86909e-16	.		KRT10	.
DUSP5	.	.	2	0	1	1	0.531279	.	0.540283	0.522274	4.44304e-14	.	3.73022e-05	5.29207e-23		CSNK1A1	.	.	4	2	1	1	0.72192	0.707141	0.733824	0.739572	1.80151e-14	7.63717e-23	4.33866e-06	4.16221e-06		MT-ND4	.	.	1	1	0	0	0.800148	0.800148	.	.	2.13294e-16	2.13294e-16	.	.		INPP5F	.
MAN1A1	.	.	2	1	1	0	0.753623	0.614777	0.892469	.	4.22001e-10	2.5142e-16	0.000708317	.		C21orf91	.	.	4	4	0	0	0.646853	0.646853	.	.	8.31855e-16	8.31855e-16	.	.		HMGN2	.	.	1	0	1	0	0.625876	.	0.625876	.	7.09916e-20	.	7.09916e-20	.		CFAP36	.
HEXA	.	X	2	0	1	1	0.536985	.	0.522422	0.551548	7.12544e-14	.	1.51762e-18	3.34549e-09		ABHD3	.	.	4	2	1	1	0.705473	0.759354	0.555264	0.74792	2.76672e-14	8.26308e-18	1.34174e-08	6.39604e-13		VWA5B2	.	.	1	0	1	0	0.900303	.	0.900303	.	5.37564e-14	.	5.37564e-14	.		ANO5	.
TMED4	.	X	2	0	0	2	0.626015	.	.	0.626015	6.17844e-12	.	.	6.17844e-12		MAN1A2	.	.	4	3	1	0	0.980968	0.811986	1.48792	.	2.09621e-10	2.13513e-12	0.000198366	.		AKT3	.	.	1	1	0	0	0.536473	0.536473	.	.	1.57548e-22	1.57548e-22	.	.		FNDC3A	.
FDFT1	.	.	2	0	1	1	0.66526	.	0.633421	0.697098	4.65797e-11	.	6.52085e-14	3.32728e-08		DYNC1H1	.	.	4	2	1	1	1.20465	0.936006	1.88402	1.06258	1.36082e-08	4.90145e-09	3.90184e-14	0.0365838		TUSC3	.	.	1	0	1	0	1.22016	.	1.22016	.	3.50426e-10	.	3.50426e-10	.		SELENOF	.
SNRPG	.	.	2	0	2	0	1.00949	.	1.00949	.	2.00113e-07	.	2.00113e-07	.		BTBD3	.	.	4	2	1	1	1.2051	0.807567	1.94861	1.25664	1.37225e-08	1.22421e-08	8.9117e-11	2.65496e-06		MIS18BP1	.	.	1	1	0	0	0.976054	0.976054	.	.	1.98159e-12	1.98159e-12	.	.		DUSP10	.
CBX6	.	.	2	0	1	1	0.817124	.	1.12258	0.511671	6.11849e-09	.	4.14362e-09	9.03459e-09		PLAGL1	X	.	4	2	0	2	1.12797	1.1212	.	1.13474	3.98653e-09	8.65136e-10	.	1.83699e-08		TSPYL4	.	.	1	1	0	0	0.64725	0.64725	.	.	2.37817e-18	2.37817e-18	.	.		AMOTL1	.
NFKBIA	.	.	2	1	0	1	0.689307	0.568332	.	0.810282	2.33913e-10	5.38234e-12	.	1.01657e-08		SLC17A6	.	X	4	3	1	0	0.572089	0.561879	0.60272	.	2.98555e-17	7.80167e-22	0.00167314	.		NR0B1	X	.	1	1	0	0	0.770712	0.770712	.	.	2.61973e-15	2.61973e-15	.	.		CD72	.
RAB29	.	.	2	0	1	1	0.923448	.	1.11465	0.732246	6.64932e-08	.	1.61577e-07	2.73636e-08		RPS7	.	.	4	1	2	1	1.09527	0.958439	1.37607	0.670508	3.67072e-09	3.96695e-06	6.70982e-10	1.01655e-10		KIAA1456	.	.	1	1	0	0	1.18404	1.18404	.	.	4.43651e-10	4.43651e-10	.	.		RPL7	.
EI24	.	.	2	0	1	1	0.881546	.	1.14623	0.616866	3.12523e-08	.	1.16486e-07	8.3848e-09		NCOR2	.	.	4	1	1	2	0.706414	1.30004	0.512889	0.506362	1.15049e-13	1.56418e-30	1.60816e-06	8.34558e-09		NLRP1	.	.	1	1	0	0	0.560868	0.560868	.	.	2.97641e-20	2.97641e-20	.	.		MTRNR2L4	.
MBOAT7	.	.	2	1	1	0	0.504054	0.507067	0.501041	.	1.05085e-13	1.97929e-09	5.57925e-18	.		MTCO1P40	.	.	4	2	1	1	0.955831	0.907795	0.727162	1.28057	4.96413e-10	3.61748e-14	1.01867e-05	4.55542e-06		SPIDR	.	.	1	1	0	0	0.56208	0.56208	.	.	1.97178e-19	1.97178e-19	.	.		FAM213A	.
SCARB1	.	X	2	1	0	1	0.50086	0.500817	.	0.500902	1.01797e-13	1.11689e-20	.	9.27819e-07		PCMTD1	.	.	4	4	0	0	0.737005	0.737005	.	.	8.93496e-13	8.93496e-13	.	.		WDPCP	.	.	1	0	1	0	0.543448	.	0.543448	.	2.01643e-19	.	2.01643e-19	.		KIAA1328	.
LCLAT1	.	.	2	0	1	1	0.858604	.	0.958376	0.758833	2.97789e-08	.	3.17374e-05	2.79413e-11		GHITM	.	.	4	2	2	0	0.956541	0.701521	1.21156	.	5.46055e-10	2.38715e-10	1.24909e-09	.		CBFB	.	.	1	1	0	0	0.547132	0.547132	.	.	2.76035e-19	2.76035e-19	.	.		MAT2A	.
OR6J1	.	X	2	1	0	1	0.844359	0.653277	.	1.03544	3.0161e-08	2.11051e-10	.	4.31025e-06		SHTN1	.	.	4	3	1	0	0.920438	0.767582	1.37901	.	2.72232e-10	5.48161e-13	0.0333452	.		UGT2B4	.	.	1	1	0	0	1.34523	1.34523	.	.	3.25946e-08	3.25946e-08	.	.		RPS15A	.
PTMA	.	.	2	0	1	1	0.597647	.	0.596883	0.598411	2.87767e-11	.	8.89756e-05	9.30706e-18		CNOT7	.	.	4	3	0	1	0.853378	0.780738	.	1.0713	6.46002e-11	7.6226e-14	.	0.0393211		SCIN	.	.	1	1	0	0	0.530842	0.530842	.	.	1.21521e-19	1.21521e-19	.	.		FOSB	X
SLC9A3R1	.	.	2	0	0	2	0.6542	.	.	0.6542	2.45915e-10	.	.	2.45915e-10		RPL36A	.	.	4	0	2	2	1.2033	.	1.29704	1.10956	8.85213e-08	.	8.34303e-05	9.39229e-11		TOX	.	.	1	1	0	0	0.566035	0.566035	.	.	2.73108e-18	2.73108e-18	.	.		FICD	.
FAM210B	.	.	2	0	1	1	0.862764	.	1.01628	0.709245	1.31043e-07	.	4.60783e-05	3.72674e-10		RNF2	.	.	4	3	0	1	0.590213	0.54724	.	0.71913	2.57784e-14	9.72836e-17	.	4.79631e-07		HSP90AA1	.	X	1	1	0	0	0.934484	0.934484	.	.	7.40388e-11	7.40388e-11	.	.		GHITM	.
FADS1	.	.	2	0	0	2	0.74907	.	.	0.74907	1.23052e-08	.	.	1.23052e-08		CNBP	.	.	4	4	0	0	0.736357	0.736357	.	.	3.12782e-11	3.12782e-11	.	.		REEP3	.	.	1	0	1	0	0.65289	.	0.65289	.	4.33593e-15	.	4.33593e-15	.		RPS3A	.
ATP6AP1	.	X	2	0	0	2	0.608125	.	.	0.608125	2.57461e-10	.	.	2.57461e-10		PSAT1	.	.	4	2	2	0	0.649883	0.629481	0.670285	.	3.83968e-12	7.03055e-18	2.09702e-06	.		AC092053.1	.	.	1	0	1	0	0.549031	.	0.549031	.	1.4026e-17	.	1.4026e-17	.		PON2	.
NBDY	.	.	2	0	1	1	0.923192	.	1.05261	0.793776	5.53947e-07	.	0.000645554	4.75339e-10		ELMO2	.	.	4	4	0	0	0.602191	0.602191	.	.	2.33641e-12	2.33641e-12	.	.		TBCC	.	.	1	1	0	0	0.541997	0.541997	.	.	8.74672e-18	8.74672e-18	.	.		FGFR1	.
PDIA6	.	.	2	0	2	0	0.806515	.	0.806515	.	7.07884e-08	.	7.07884e-08	.		KIF21A	.	.	4	2	1	1	1.19318	0.865402	1.72676	1.31517	1.43774e-06	1.10465e-09	0.00298014	0.00117499		KANK1	.	.	1	0	1	0	0.620682	.	0.620682	.	1.57224e-15	.	1.57224e-15	.		MTRNR2L8	.
VPS37A	.	.	2	0	1	1	0.881349	.	1.01441	0.748286	3.23874e-07	.	0.000225426	4.65316e-10		PDIA4	.	.	4	3	1	0	0.671426	0.691811	0.610272	.	8.35142e-11	3.14841e-13	0.00155871	.		KCNA5	.	.	1	0	1	0	0.656147	.	0.656147	.	2.0214e-14	.	2.0214e-14	.		RPL14	.
SSTR2	.	X	2	1	1	0	0.925457	0.670786	1.18013	.	6.90662e-07	0.000301667	1.58126e-09	.		DAZAP2	.	.	4	1	2	1	1.03232	1.03509	1.04742	0.999365	2.8071e-07	7.04561e-17	0.000110132	0.00726581		TTN	.	.	1	0	1	0	0.787107	.	0.787107	.	4.73302e-12	.	4.73302e-12	.		RPL24	.
RIMBP2	.	.	2	0	1	1	0.871015	.	1.07762	0.66441	3.35915e-07	.	3.89182e-07	2.89938e-07		SIL1	.	X	4	2	1	1	0.625808	0.552644	0.671454	0.726487	1.88262e-11	3.73898e-11	1.94085e-09	4.62968e-14		SLC44A4	.	X	1	0	1	0	0.586406	.	0.586406	.	9.31904e-16	.	9.31904e-16	.		UQCC2	.
SEPT9	.	.	2	1	0	1	0.540368	0.506913	.	0.573823	4.35279e-11	2.42168e-16	.	7.82382e-06		CCPG1	.	.	4	4	0	0	0.782755	0.782755	.	.	2.69264e-09	2.69264e-09	.	.		KLF9	X	.	1	1	0	0	0.553935	0.553935	.	.	1.32866e-16	1.32866e-16	.	.		RPL10	.
NDUFB9	.	.	2	0	1	1	0.900225	.	1.14539	0.655063	7.36524e-07	.	1.57476e-06	3.44476e-07		GSE1	.	.	4	3	0	1	0.88545	0.774085	.	1.21954	4.20954e-08	1.78849e-09	.	0.000548887		MT-ND5	.	.	1	1	0	0	0.838217	0.838217	.	.	3.90776e-11	3.90776e-11	.	.		CPD	.
PLIN2	.	.	2	1	0	1	0.581438	0.601121	.	0.561755	3.58582e-10	1.54567e-13	.	8.31879e-07		RPS15A	.	X	4	0	2	2	1.0782	.	1.23863	0.917772	1.10882e-06	.	1.35094e-06	9.10089e-07		MARCKSL1	.	.	1	0	1	0	0.602378	.	0.602378	.	1.04278e-14	.	1.04278e-14	.		TCF7L2	X
REEP4	.	.	2	0	1	1	0.912504	.	1.0163	0.808704	9.89479e-07	.	6.87536e-05	1.42403e-08		DCUN1D4	.	.	4	3	1	0	0.83138	0.832085	0.829263	.	2.28285e-08	2.1353e-10	0.0278952	.		NPIPA1	.	.	1	0	1	0	0.593056	.	0.593056	.	1.63221e-14	.	1.63221e-14	.		RGS17	.
NDUFA1	.	.	2	0	1	1	0.83086	.	1.14405	0.517674	2.9944e-07	.	4.9712e-10	0.000180368		TXNL1	.	.	4	3	1	0	0.971898	0.799705	1.48848	.	7.13233e-07	1.74367e-08	0.0488124	.		EFNA5	.	X	1	1	0	0	0.539792	0.539792	.	.	1.08406e-15	1.08406e-15	.	.		ABHD2	.
ANK2	.	.	2	1	1	0	0.801762	0.881331	0.722194	.	1.89833e-07	6.25905e-05	5.75749e-10	.		RAB22A	.	.	4	3	1	0	0.963241	0.807897	1.42927	.	7.11678e-07	5.28115e-08	0.0017416	.		ATP9B	.	.	1	0	1	0	0.683165	.	0.683165	.	1.5708e-12	.	1.5708e-12	.		PCDH9	.
RPL38	.	.	2	0	2	0	0.798013	.	0.798013	.	1.8157e-07	.	1.8157e-07	.		ESD	.	.	4	2	1	1	1.08067	0.743951	1.71364	1.12115	4.73149e-06	1.97612e-05	2.17733e-08	5.8944e-05		HNRNPA3	.	.	1	0	1	0	0.65914	.	0.65914	.	6.01253e-13	.	6.01253e-13	.		C16orf54	.
KCNC4	.	.	2	2	0	0	0.529662	0.529662	.	.	7.81971e-11	7.81971e-11	.	.		HSPA13	.	X	4	4	0	0	0.731717	0.731717	.	.	4.39995e-08	4.39995e-08	.	.		OCLN	.	.	1	0	1	0	0.615646	.	0.615646	.	1.12877e-13	.	1.12877e-13	.		ATP2A3	.
TRNP1	.	.	2	0	1	1	1.00084	.	1.21863	0.783057	6.63244e-06	.	1.37552e-06	3.19801e-05		SSR3	.	.	4	3	1	0	0.933608	0.684364	1.68134	.	1.85897e-06	7.48568e-07	2.84707e-05	.		GNAI1	.	.	1	0	1	0	0.786078	.	0.786078	.	1.08417e-10	.	1.08417e-10	.		COQ10A	.
TPPP3	.	.	2	0	2	0	1.04456	.	1.04456	.	1.09388e-05	.	1.09388e-05	.		RPL32	.	X	4	2	1	1	0.687831	0.679572	0.740307	0.651873	2.9545e-08	4.88674e-10	8.77395e-05	3.63668e-08		MAF	X	.	1	0	0	1	0.51232	.	.	0.51232	6.93946e-16	.	.	6.93946e-16		NCAM1	.
BACE2	.	X	2	0	1	1	1.1991	.	1.24217	1.15602	5.13274e-05	.	0.0326833	8.06071e-08		TARS	.	.	4	3	1	0	0.690371	0.746746	0.521246	.	1.46079e-07	3.39165e-09	0.0116713	.		ALDH2	.	.	1	0	1	0	0.69994	.	0.69994	.	9.29954e-12	.	9.29954e-12	.		TSPYL1	.
VDAC3	.	.	2	0	1	1	0.982925	.	1.27362	0.69223	7.1098e-06	.	1.16009e-07	0.000435734		AARS	.	X	4	2	1	1	0.803456	0.781034	0.590188	1.06157	1.68811e-06	1.34362e-08	7.53319e-05	0.000597127		MGAT4A	.	.	1	1	0	0	0.516841	0.516841	.	.	1.74871e-15	1.74871e-15	.	.		BAIAP2	.
ATXN2	.	.	2	0	1	1	0.909234	.	1.06123	0.757239	2.88787e-06	.	0.000404349	2.06252e-08		EIF5A2	.	.	4	4	0	0	0.749252	0.749252	.	.	1.39565e-06	1.39565e-06	.	.		FUT8	.	.	1	1	0	0	0.604334	0.604334	.	.	2.71268e-13	2.71268e-13	.	.		AHR	X
TUBB4B	.	.	2	0	2	0	0.570706	.	0.570706	.	1.66247e-09	.	1.66247e-09	.		IQGAP1	.	.	4	3	0	1	0.907862	0.758954	.	1.35459	1.78949e-05	3.03872e-06	.	0.00365462		MTRNR2L10	.	.	1	1	0	0	0.645095	0.645095	.	.	2.28467e-12	2.28467e-12	.	.		HID1	.
RBM47	.	.	2	1	0	1	0.726933	0.516354	.	0.937512	1.56469e-07	0.00933486	.	2.6227e-12		TMEM167A	.	.	4	3	1	0	0.952226	0.723346	1.63887	.	4.86871e-05	6.16419e-06	0.0239898	.		ABHD2	.	.	1	1	0	0	0.507604	0.507604	.	.	1.71443e-15	1.71443e-15	.	.		H2AFJ	.
ENO1	.	X	2	0	2	0	0.732528	.	0.732528	.	2.29842e-07	.	2.29842e-07	.		SF3B5	.	.	4	3	1	0	0.874356	0.654808	1.533	.	3.56002e-05	2.91305e-05	6.49785e-05	.		ANXA4	.	.	1	0	1	0	0.675422	.	0.675422	.	1.14021e-11	.	1.14021e-11	.		REV3L	.
NPC2	.	.	2	1	0	1	0.64792	0.717611	.	0.578229	3.18554e-08	5.68817e-09	.	1.784e-07		CTSD	.	X	4	2	0	2	0.650316	0.709173	.	0.591459	0.00431316	0.00767702	.	0.00242325		SCG3	.	.	1	0	0	1	0.7162	.	.	0.7162	5.38169e-11	.	.	5.38169e-11		MTCYBP4	.
TMEM60	.	.	2	0	1	1	0.986284	.	1.16409	0.808475	1.30853e-05	.	3.2567e-05	5.25765e-06		NTNG1	.	X	3	1	1	1	3.1994	3.36923	3.22824	3.00073	7.40335e-141	1e-300	2.64821e-40	1.53226e-81		SPRYD3	.	.	1	1	0	0	0.624551	0.624551	.	.	2.13069e-12	2.13069e-12	.	.		FAR1	.
EIF5A	.	.	2	0	1	1	0.537135	.	0.527597	0.546673	1.32316e-09	.	0.0253636	6.90259e-17		ASB3	.	.	3	1	1	1	2.51701	2.49097	2.68537	2.37469	1.66321e-106	4.05574e-222	4.28581e-33	2.64689e-64		CD9	.	X	1	1	0	0	0.845102	0.845102	.	.	2.69477e-09	2.69477e-09	.	.		SIPA1L2	.
MYDGF	.	.	2	0	2	0	0.825782	.	0.825782	.	3.17095e-06	.	3.17095e-06	.		SHOX	X	.	3	1	1	1	2.47786	2.52278	2.34009	2.57071	3.1661e-97	2.56989e-194	1.54327e-19	8.00235e-78		PCSK7	.	.	1	0	1	0	0.587337	.	0.587337	.	8.49635e-13	.	8.49635e-13	.		DYNLL1	.
ITGB8	.	X	2	2	0	0	0.634552	0.634552	.	.	9.27502e-08	9.27502e-08	.	.		AL512646.1	.	.	3	1	1	1	2.27981	2.32991	2.153	2.35652	4.54167e-94	2.89994e-197	7.78923e-17	4.14728e-68		SERPINE2	.	X	1	0	1	0	0.65521	.	0.65521	.	1.64528e-11	.	1.64528e-11	.		CRELD2	.
COX6C	.	.	2	0	1	1	0.812039	.	1.1105	0.513579	5.33643e-06	.	2.41563e-06	1.17889e-05		BEST1	.	.	3	1	1	1	2.0831	2.14422	1.98226	2.12282	1.99837e-95	1.99711e-214	7.1893e-16	5.55824e-56		DAPK1	.	.	1	0	1	0	0.713409	.	0.713409	.	1.38566e-10	.	1.38566e-10	.		KIAA0319L	.
ROMO1	.	.	2	0	1	1	0.888634	.	1.08038	0.696892	1.89072e-05	.	0.00255561	1.39882e-07		VRK3	.	.	3	1	1	1	2.5301	2.43496	2.4729	2.68245	8.07165e-77	4.96807e-149	1.1976e-19	8.83869e-62		DDC	.	.	1	0	0	1	0.737157	.	.	0.737157	4.37877e-10	.	.	4.37877e-10		TMEM144	.
NDUFC1	.	.	2	0	1	1	0.907953	.	1.14068	0.675229	3.01169e-05	.	0.000350475	2.58801e-06		CDC42SE2	.	.	3	1	1	1	2.00606	1.86128	2.34031	1.81658	3.25886e-65	1.32093e-119	1.34782e-32	1.94395e-43		KCNH2	.	X	1	1	0	0	0.502393	0.502393	.	.	2.45844e-14	2.45844e-14	.	.		TENM2	.
ENPP1	.	X	2	1	0	1	0.716151	0.656797	.	0.775506	2.50852e-06	0.00149088	.	4.2208e-09		AL121758.1	.	.	3	1	1	1	2.11423	2.2096	2.19358	1.93949	1.05996e-60	8.01137e-136	1.69718e-17	8.75864e-29		SZT2	.	.	1	0	1	0	0.685688	.	0.685688	.	1.09905e-10	.	1.09905e-10	.		EIF3E	.
SEM1	.	.	2	0	1	1	0.921602	.	1.24029	0.602912	4.94172e-05	.	1.90498e-07	0.0128194		FTH1P10	.	.	3	1	1	1	1.79405	1.88499	1.65712	1.84005	3.1834e-70	4.4376e-159	5.00194e-11	1.45341e-40		LRP5	.	X	1	1	0	0	0.551094	0.551094	.	.	4.28067e-13	4.28067e-13	.	.		GPC6	.
ZNF618	X	.	2	0	1	1	0.81249	.	0.862952	0.762029	2.2498e-05	.	0.0387925	1.30479e-08		TRAPPC2	.	.	3	1	1	1	2.02314	1.90412	1.97817	2.18712	5.00406e-51	3.01121e-104	3.64025e-11	1.14313e-37		PLIN3	.	.	1	0	1	0	0.558752	.	0.558752	.	6.51857e-13	.	6.51857e-13	.		BHLHE40	X
ELOVL5	.	.	2	0	0	2	0.558841	.	.	0.558841	2.39718e-07	.	.	2.39718e-07		GNAQ	.	.	3	1	1	1	2.0057	1.75928	2.26437	1.99344	1.34534e-50	4.30922e-90	1.80751e-19	3.12621e-42		SELENOM	.	.	1	0	1	0	0.630102	.	0.630102	.	1.60329e-11	.	1.60329e-11	.		FAM105A	.
OS9	.	.	2	0	0	2	0.631826	.	.	0.631826	1.64526e-06	.	.	1.64526e-06		HMGB1P51	.	.	3	1	1	1	2.17803	2.01947	2.43733	2.0773	2.47591e-46	7.73424e-85	3.99555e-20	4.91146e-34		SLC16A7	.	X	1	0	1	0	0.665472	.	0.665472	.	8.72063e-11	.	8.72063e-11	.		EFHC2	.
PTGER3	.	X	2	1	0	1	0.576356	0.566079	.	0.586632	1.17212e-06	5.99493e-10	.	0.00229172		C19orf25	.	.	3	1	1	1	1.38548	1.39546	1.3601	1.40089	1.08102e-63	4.61632e-137	1.68806e-18	1.62115e-35		SELENBP1	.	.	1	0	1	0	0.548062	.	0.548062	.	6.22606e-13	.	6.22606e-13	.		POR	.
SLC25A39	.	.	2	0	0	2	0.628688	.	.	0.628688	4.06168e-06	.	.	4.06168e-06		TOMM20	.	.	3	1	1	1	1.78494	1.7124	2.00104	1.64137	6.7636e-47	1.47926e-92	1.77585e-18	1.17783e-29		RGS2	.	.	1	1	0	0	0.541881	0.541881	.	.	8.68823e-13	8.68823e-13	.	.		ALDH2	.
NOMO2	.	.	2	1	0	1	0.527756	0.551884	.	0.503629	4.47566e-07	6.50128e-11	.	0.00308116		SREBF1	X	.	3	1	1	1	1.84527	1.83754	1.87493	1.82334	1.78858e-43	1.67357e-91	9.51274e-09	3.59394e-30		RIMS2	.	.	1	0	1	0	0.718453	.	0.718453	.	8.7027e-10	.	8.7027e-10	.		TBCC	.
NT5DC3	.	.	2	1	0	1	0.705616	0.526774	.	0.884458	2.15451e-05	1.28578e-08	.	0.036102		WIPF3	.	.	3	1	1	1	1.61245	1.5396	1.63907	1.65868	4.69266e-44	3.72664e-101	1.70694e-09	1.6245e-21		CAPZB	.	.	1	0	0	1	0.584395	.	.	0.584395	8.97801e-12	.	.	8.97801e-12		HNRNPA3	.
VDAC1	.	X	2	0	1	1	0.834406	.	1.05576	0.613048	0.000132285	.	0.000212246	8.24483e-05		MNX1	X	.	3	1	1	1	1.8188	1.89748	1.77664	1.78226	1.40909e-34	1.83674e-80	1.02791e-05	1.48189e-17		C10orf10	.	.	1	0	0	1	1.20479	.	.	1.20479	4.77738e-06	.	.	4.77738e-06		DDIT3	X
SLC29A1	.	X	2	0	0	2	0.634172	.	.	0.634172	8.00271e-06	.	.	8.00271e-06		TTC39C	.	.	3	2	1	0	1.43314	1.50825	1.28293	.	1.84931e-42	1.24417e-60	4.08571e-06	.		SLC35E3	.	.	1	0	1	0	0.515428	.	0.515428	.	4.10567e-13	.	4.10567e-13	.		IFIT1	.
ACADVL	.	.	2	1	0	1	0.525984	0.517942	.	0.534026	7.68646e-07	5.74662e-10	.	0.00102811		PDZD8	.	.	3	1	1	1	1.69175	1.56706	1.89658	1.61161	7.84742e-31	1.79056e-56	1.63789e-13	1.64782e-22		ATXN3	.	.	1	0	1	0	0.520622	.	0.520622	.	7.11672e-13	.	7.11672e-13	.		KRT40	.
MDH2	.	.	2	0	1	1	0.836069	.	1.08874	0.583403	0.000151715	.	0.000109644	0.000209927		SVIP	.	.	3	2	1	0	1.34621	1.18665	1.66534	.	4.15057e-38	7.89963e-54	1.1458e-06	.		CORO2A	.	.	1	1	0	0	0.560462	0.560462	.	.	5.72978e-12	5.72978e-12	.	.		PREPL	.
NDUFB8	.	.	2	0	1	1	0.800304	.	0.941727	0.658881	0.000105175	.	0.0477332	2.3174e-07		SOX4	X	.	3	3	0	0	1.38916	1.38916	.	.	2.81142e-34	2.81142e-34	.	.		COTL1	.	.	1	0	0	1	0.683128	.	.	0.683128	5.99068e-10	.	.	5.99068e-10		RPS12	.
DNPH1	.	.	2	0	1	1	0.742289	.	0.837452	0.647127	5.83635e-05	.	0.00930519	3.66065e-07		HS6ST1	.	X	3	1	1	1	1.57279	1.48186	1.65917	1.57734	9.96107e-30	4.42196e-64	1.18158e-06	1.89165e-18		SNX10	.	.	1	1	0	0	0.60467	0.60467	.	.	3.859e-11	3.859e-11	.	.		PRDX3	.
WFS1	.	.	2	0	0	2	0.688724	.	.	0.688724	3.28598e-05	.	.	3.28598e-05		CABP7	.	.	3	3	0	0	0.992179	0.992179	.	.	6.61762e-45	6.61762e-45	.	.		MT-ND6	.	.	1	1	0	0	0.738935	0.738935	.	.	3.44037e-09	3.44037e-09	.	.		IER3	.
SIPA1L3	.	.	2	0	1	1	0.722172	.	0.829567	0.614777	6.37711e-05	.	0.00512648	7.93284e-07		PIK3C2A	.	.	3	1	1	1	1.56077	1.50621	1.74491	1.43118	1.36341e-26	4.39341e-54	8.07802e-10	7.14129e-16		MBOAT4	.	.	1	0	1	0	0.60313	.	0.60313	.	4.54048e-11	.	4.54048e-11	.		OCIAD2	.
ARPC3	.	.	2	0	1	1	0.821641	.	1.09729	0.545995	0.000253459	.	0.000208899	0.000307524		MT1F	.	.	3	2	0	1	1.3267	1.28132	.	1.41747	1.04087e-30	1.36726e-43	.	6.03225e-05		DOCK7	.	.	1	0	1	0	0.551107	.	0.551107	.	5.16903e-12	.	5.16903e-12	.		GJD2	.
SH3GL2	.	.	2	0	1	1	0.825257	.	1.07489	0.575626	0.0002928	.	2.13026e-06	0.0402448		IQSEC1	.	.	3	1	1	1	1.69525	1.48275	1.78842	1.81457	4.59475e-24	4.11034e-44	1.99233e-07	1.18453e-20		ATP9A	.	.	1	0	1	0	0.757567	.	0.757567	.	6.42648e-09	.	6.42648e-09	.		ESR2	X
NDUFB2	.	.	2	0	1	1	0.842489	.	1.07033	0.614652	0.000359159	.	0.000798159	0.000161616		FAM222A	.	.	3	1	1	1	1.80137	1.3437	1.86429	2.19613	1.42684e-21	5.27546e-26	6.52835e-07	8.4346e-32		FTH1P10	.	.	1	0	0	1	0.652603	.	.	0.652603	3.17135e-10	.	.	3.17135e-10		SLC30A8	.
GGA2	.	.	2	0	1	1	0.795987	.	0.966071	0.625903	0.000396934	.	0.00200624	7.85333e-05		TTL	.	.	3	1	1	1	0.729546	0.731823	0.712395	0.74442	3.12818e-50	7.1347e-110	1.66503e-15	2.57679e-25		ZFAND5	.	.	1	1	0	0	0.554738	0.554738	.	.	7.2233e-12	7.2233e-12	.	.		MT-CO2	.
NRP1	.	X	2	2	0	0	0.579601	0.579601	.	.	2.37597e-05	2.37597e-05	.	.		BMI1	.	.	3	1	1	1	1.57055	1.35021	1.82519	1.53625	1.50916e-23	4.16704e-39	3.65899e-11	2.25431e-20		KCNT2	.	.	1	0	1	0	1.26599	.	1.26599	.	1.59953e-05	.	1.59953e-05	.		SLC9A9	.
VPS41	.	.	2	0	1	1	0.790236	.	0.954875	0.625596	0.00041592	.	0.00109913	0.000157387		CFC1B	.	.	3	0	1	2	1.23971	.	1.4378	1.14066	4.97686e-28	.	2.35157e-44	7.24026e-20		ACLY	.	.	1	0	0	1	0.631439	.	.	0.631439	2.87278e-10	.	.	2.87278e-10		PCF11	.
PDCD4	.	.	2	0	2	0	0.871267	.	0.871267	.	0.000927262	.	0.000927262	.		VAT1L	.	.	3	2	1	0	0.831091	0.967803	0.557667	.	4.08812e-41	3.87365e-52	4.55335e-19	.		RANBP2	.	.	1	1	0	0	0.525654	0.525654	.	.	3.66484e-12	3.66484e-12	.	.		GRAMD1C	.
IL6R	.	X	2	0	1	1	0.698574	.	0.822331	0.574816	0.000196756	.	0.0191934	2.017e-06		ENAH	.	.	3	3	0	0	1.06033	1.06033	.	.	4.54422e-32	4.54422e-32	.	.		TAOK1	.	.	1	0	1	0	0.594295	.	0.594295	.	1.00152e-10	.	1.00152e-10	.		FAM171B	.
TRAK1	.	.	2	0	1	1	0.766112	.	0.89353	0.638695	0.000456905	.	0.0176307	1.18408e-05		SLC43A2	.	X	3	2	0	1	1.17929	1.05191	.	1.43405	1.61173e-26	6.48618e-38	.	0.000995183		VGF	.	.	1	0	0	1	1.47848	.	.	1.47848	9.86618e-05	.	.	9.86618e-05		RGL1	.
PLEKHB2	.	.	2	0	1	1	0.724513	.	0.829969	0.619057	0.000361208	.	0.0206259	6.3256e-06		SNX9	.	.	3	1	1	1	1.45779	1.27761	1.59926	1.49652	2.22326e-21	1.66199e-34	3.6404e-09	1.81634e-20		PRSS2	.	.	1	1	0	0	1.30684	1.30684	.	.	3.30338e-05	3.30338e-05	.	.		MARCH3	.
NDUFB11	.	.	2	0	1	1	0.838623	.	1.05369	0.623553	0.00107504	.	0.0124896	9.25331e-05		NFE2L1	X	.	3	1	1	1	1.47188	1.5251	1.57486	1.31566	2.91401e-20	1.37654e-49	0.00562043	3.19827e-08		LIMS1	.	.	1	1	0	0	0.570305	0.570305	.	.	7.01359e-11	7.01359e-11	.	.		H3F3B	.
PABPC1	.	.	2	1	1	0	0.901939	0.621872	1.182	.	0.0026968	0.0149432	0.000486695	.		ZC3H3	.	.	3	1	1	1	0.664196	0.652257	0.642444	0.697888	1.2649e-42	2.37185e-63	1.98233e-38	4.30436e-26		ELAVL4	.	.	1	1	0	0	0.598145	0.598145	.	.	2.25028e-10	2.25028e-10	.	.		VPS36	.
TMEM256	.	.	2	0	1	1	0.800183	.	0.949725	0.65064	0.00163936	.	0.00437999	0.000613583		FAM129B	.	.	3	1	1	1	1.49793	1.49822	1.58365	1.41191	7.90053e-19	2.66729e-43	0.00062263	2.9694e-09		BICC1	.	.	1	0	1	0	1.66391	.	1.66391	.	0.000360181	.	0.000360181	.		MAST4	.
CNIH3	.	.	2	1	0	1	0.53951	0.577695	.	0.501325	9.65996e-05	3.33559e-06	.	0.00279755		RAB15	.	.	3	1	1	1	1.54054	1.52202	1.65025	1.44933	3.21051e-18	7.38508e-43	0.000871621	5.14088e-08		ARNT2	X	.	1	0	1	0	0.582318	.	0.582318	.	1.60283e-10	.	1.60283e-10	.		EYA4	.
USMG5	.	.	2	0	1	1	0.813702	.	1.01293	0.614472	0.00291805	.	0.0209998	0.000405481		TUBB	.	X	3	0	3	0	1.45262	.	1.45262	.	3.16864e-19	.	3.16864e-19	.		ABHD15	.	.	1	0	0	1	0.564058	.	.	0.564058	7.7452e-11	.	.	7.7452e-11		PCDHA4	.
CDH1	.	X	2	1	1	0	0.816931	0.696633	0.937229	.	0.00380327	0.00174279	0.00829985	.		RHOQ	.	.	3	1	1	1	1.50396	1.42181	1.9784	1.11168	1.91791e-18	2.68097e-40	3.12061e-11	0.00084325		PPP3CA	.	.	1	0	1	0	0.534698	.	0.534698	.	2.43759e-11	.	2.43759e-11	.		EFCAB13	.
AMACR	.	.	2	0	1	1	0.716828	.	0.844551	0.589105	0.00373631	.	0.00702846	0.00198621		HSPH1	.	.	3	2	1	0	1.47689	1.08341	2.26385	.	1.38322e-18	5.64728e-21	8.29844e-14	.		MT-ND1	.	.	1	1	0	0	0.732709	0.732709	.	.	1.90425e-08	1.90425e-08	.	.		B2M	.
NPTN	.	X	2	0	1	1	0.782644	.	1.01596	0.549327	0.0104497	.	0.0106447	0.0102584		MTRNR2L3	.	.	3	2	0	1	0.712825	0.792264	.	0.553948	1.66708e-37	4.39441e-50	.	2.39923e-12		NPFFR2	.	X	1	1	0	0	1.0963	1.0963	.	.	7.04548e-06	7.04548e-06	.	.		SSR2	.
ATP5J	.	.	2	0	1	1	0.730743	.	0.952843	0.508642	0.0128135	.	0.0186553	0.00880105		TUBB2A	.	.	3	3	0	0	0.732018	0.732018	.	.	1.70571e-36	1.70571e-36	.	.		TPT1	.	.	1	1	0	0	0.786732	0.786732	.	.	6.68331e-08	6.68331e-08	.	.		APBB1	.
PEG10	.	.	1	1	0	0	1.49643	1.49643	.	.	1.34037e-66	1.34037e-66	.	.		TAB2	.	.	3	1	1	1	1.53566	1.56478	1.7078	1.33442	2.01024e-17	2.04166e-41	2.32793e-05	1.70919e-05		SLC9A3R1	.	.	1	0	0	1	0.886895	.	.	0.886895	4.78126e-07	.	.	4.78126e-07		RPL19	.
PLD3	.	X	1	1	0	0	0.77631	0.77631	.	.	4.02789e-119	4.02789e-119	.	.		DLGAP4	.	.	3	1	1	1	1.49598	1.28383	1.58788	1.61622	1.29127e-17	1.31315e-29	6.58491e-06	2.48995e-17		UGDH	.	.	1	1	0	0	0.512565	0.512565	.	.	1.24221e-11	1.24221e-11	.	.		CNIH2	.
JUN	X	.	1	1	0	0	1.01648	1.01648	.	.	4.03447e-78	4.03447e-78	.	.		PCLO	.	.	3	3	0	0	1.03642	1.03642	.	.	2.57593e-24	2.57593e-24	.	.		RPS23	.	X	1	1	0	0	0.684448	0.684448	.	.	8.82637e-09	8.82637e-09	.	.		SCAF4	.
RPL41P2	.	.	1	0	0	1	0.593469	.	.	0.593469	1.61628e-105	.	.	1.61628e-105		CCT4	.	X	3	1	1	1	1.56868	1.10572	2.16191	1.43841	3.96094e-16	2.47427e-14	2.22534e-19	1.12863e-14		NKTR	.	X	1	0	1	0	0.763761	.	0.763761	.	7.97754e-08	.	7.97754e-08	.		DHX8	.
MAGED1	.	.	1	1	0	0	0.604585	0.604585	.	.	9.88038e-87	9.88038e-87	.	.		UBE3C	.	.	3	1	1	1	1.45834	1.28077	1.64688	1.44736	2.92623e-16	3.27686e-29	2.27917e-06	3.35499e-13		PLCXD3	.	.	1	1	0	0	1.1332	1.1332	.	.	1.6701e-05	1.6701e-05	.	.		NPIPB4	.
RPL41	.	.	1	0	0	1	0.566778	.	.	0.566778	1.29229e-91	.	.	1.29229e-91		MBP	.	.	3	1	1	1	1.34897	1.46268	1.39147	1.19274	1.8981e-17	3.29239e-43	0.00689711	3.01149e-06		MDM4	.	.	1	0	1	0	0.663849	.	0.663849	.	9.34084e-09	.	9.34084e-09	.		SFT2D2	.
HPN	.	.	1	0	1	0	1.02794	.	1.02794	.	1.11376e-42	.	1.11376e-42	.		IPO7	.	.	3	1	1	1	1.39718	1.19786	1.81409	1.17959	2.45728e-16	2.15598e-27	4.22092e-13	1.63046e-08		KPNA5	.	.	1	0	1	0	0.509561	.	0.509561	.	3.67026e-11	.	3.67026e-11	.		EFR3B	.
FOS	X	.	1	1	0	0	0.872533	0.872533	.	.	1.08962e-44	1.08962e-44	.	.		RPL36AL	.	.	3	1	1	1	1.33285	1.15497	1.81982	1.02377	6.23553e-17	1.9944e-31	3.36506e-15	0.000361256		TP53I13	.	X	1	0	0	1	0.546714	.	.	0.546714	2.08116e-10	.	.	2.08116e-10		OGDHL	.
TMED8	.	.	1	1	0	0	0.569084	0.569084	.	.	1.05661e-58	1.05661e-58	.	.		TMEM123	.	X	3	2	0	1	1.16894	0.974991	.	1.55682	5.78027e-19	5.33018e-21	.	6.79769e-15		NTRK2	.	X	1	0	1	0	0.907493	.	0.907493	.	1.53069e-06	.	1.53069e-06	.		S100A10	.
ANG	.	.	1	1	0	0	0.526086	0.526086	.	.	3.08038e-51	3.08038e-51	.	.		FTLP3	.	.	3	1	0	2	0.919248	0.90751	.	0.925117	7.00895e-24	7.92703e-24	.	6.59059e-24		GSE1	.	.	1	1	0	0	0.519644	0.519644	.	.	8.37438e-11	8.37438e-11	.	.		RPS27A	.
CMTM6	.	.	1	0	0	1	1.10621	.	.	1.10621	4.09844e-24	.	.	4.09844e-24		ZDHHC2	.	.	3	2	1	0	0.978486	0.85411	1.22724	.	3.23509e-22	6.29463e-28	8.54513e-11	.		TNRC6A	.	.	1	0	1	0	0.572246	.	0.572246	.	1.1085e-09	.	1.1085e-09	.		FGF23	.
RAB27A	.	.	1	1	0	0	0.516236	0.516236	.	.	6.26434e-49	6.26434e-49	.	.		MTDH	.	.	3	2	1	0	1.33701	1.03731	1.93641	.	2.66383e-16	1.64473e-21	6.98768e-06	.		TBL1X	.	.	1	0	1	0	0.677057	.	0.677057	.	3.42845e-08	.	3.42845e-08	.		SEMA4D	.
RPS19	.	.	1	0	1	0	0.836047	.	0.836047	.	2.54803e-30	.	2.54803e-30	.		HOOK1	.	.	3	1	1	1	1.63292	1.26799	2.16574	1.46504	1.88415e-13	4.12963e-17	5.25828e-14	3.08028e-09		SH3KBP1	.	.	1	0	1	0	0.58687	.	0.58687	.	2.57606e-09	.	2.57606e-09	.		ATCAY	.
FADS2	.	.	1	0	0	1	0.929224	.	.	0.929224	2.81489e-26	.	.	2.81489e-26		AL669831.3	.	.	3	1	1	1	0.683195	0.663272	0.786386	0.599926	5.38149e-30	2.8474e-52	2.97014e-27	1.84281e-10		FTL	.	.	1	0	0	1	0.970866	.	.	0.970866	6.60826e-06	.	.	6.60826e-06		RPS13	.
PTPRN	.	X	1	0	1	0	1.415	.	1.415	.	1.98813e-17	.	1.98813e-17	.		MAN1C1	.	.	3	2	0	1	1.18481	0.947308	.	1.65982	1.90184e-17	3.37755e-19	.	6.03003e-14		RIN2	.	.	1	0	0	1	0.759236	.	.	0.759236	2.44932e-07	.	.	2.44932e-07		RPL39	.
MAMLD1	.	.	1	1	0	0	1.1123	1.1123	.	.	2.00344e-21	2.00344e-21	.	.		RHOBTB3	.	.	3	3	0	0	0.817131	0.817131	.	.	6.3283e-25	6.3283e-25	.	.		CTDSP2	.	.	1	1	0	0	0.502034	0.502034	.	.	1.0936e-10	1.0936e-10	.	.		PROCR	.
RPS15	.	.	1	0	0	1	0.525522	.	.	0.525522	6.80786e-44	.	.	6.80786e-44		PPP2CB	.	.	3	1	1	1	1.45124	0.984713	2.0551	1.3139	2.65552e-14	1.44546e-10	5.60096e-19	2.31303e-13		DSC2	.	X	1	0	1	0	0.982096	.	0.982096	.	8.11594e-06	.	8.11594e-06	.		ATRX	.
RPS27AP19	.	.	1	0	0	1	0.514749	.	.	0.514749	4.02056e-44	.	.	4.02056e-44		MPP6	.	.	3	3	0	0	1.06203	1.06203	.	.	4.65144e-19	4.65144e-19	.	.		CHST9	.	.	1	0	0	1	0.657821	.	.	0.657821	2.55402e-08	.	.	2.55402e-08		HMGCLL1	.
ATP5G3	.	.	1	0	1	0	1.49407	.	1.49407	.	1.75238e-15	.	1.75238e-15	.		MAP2	.	.	3	3	0	0	1.05349	1.05349	.	.	5.47215e-19	5.47215e-19	.	.		ODF2L	.	.	1	0	1	0	0.519151	.	0.519151	.	2.78938e-10	.	2.78938e-10	.		APOBEC2	.
RPLP1	.	.	1	0	0	1	0.519448	.	.	0.519448	2.31462e-41	.	.	2.31462e-41		ATRNL1	.	X	3	2	0	1	0.973234	0.862623	.	1.19446	2.87319e-20	3.87327e-26	.	1.58103e-08		REL	X	.	1	0	1	0	0.614048	.	0.614048	.	9.33389e-09	.	9.33389e-09	.		RPL38	.
SERPINA10	.	.	1	1	0	0	0.521225	0.521225	.	.	4.3946e-38	4.3946e-38	.	.		RPLP1	.	.	3	2	0	1	0.632691	0.551427	.	0.795217	7.32497e-30	4.46352e-31	.	1.97271e-27		PURA	X	.	1	0	1	0	0.621897	.	0.621897	.	1.19894e-08	.	1.19894e-08	.		SIM1	X
RPL18AP3	.	.	1	0	0	1	0.500467	.	.	0.500467	1.81818e-39	.	.	1.81818e-39		ME1	.	.	3	3	0	0	0.668286	0.668286	.	.	2.74929e-28	2.74929e-28	.	.		DPYD	.	.	1	1	0	0	0.599984	0.599984	.	.	6.4163e-09	6.4163e-09	.	.		RPL26	.
FFAR1	.	X	1	0	0	1	0.75888	.	.	0.75888	4.69794e-25	.	.	4.69794e-25		TMED6	.	.	3	3	0	0	0.766515	0.766515	.	.	9.52378e-25	9.52378e-25	.	.		NAV1	.	.	1	0	1	0	0.767545	.	0.767545	.	4.17582e-07	.	4.17582e-07	.		DLG2	.
MCOLN3	.	.	1	0	1	0	0.534882	.	0.534882	.	9.98494e-35	.	9.98494e-35	.		MT2A	.	.	3	2	1	0	1.36227	1.61986	0.847085	.	3.98347e-14	3.59967e-20	0.0487821	.		NBEAL2	.	.	1	0	1	0	0.618141	.	0.618141	.	1.79422e-08	.	1.79422e-08	.		FKBP5	.
ELP4	.	.	1	0	0	1	0.980321	.	.	0.980321	4.80624e-19	.	.	4.80624e-19		KIF5B	.	.	3	1	1	1	1.27632	1.00008	1.82293	1.00595	8.89555e-15	7.76395e-21	1.67115e-18	5.42526e-05		AGO3	.	.	1	0	1	0	0.523546	.	0.523546	.	9.43052e-10	.	9.43052e-10	.		KIAA1217	.
FAM3B	.	.	1	0	1	0	0.539373	.	0.539373	.	1.47531e-32	.	1.47531e-32	.		VTI1B	.	.	3	1	1	1	1.41571	1.27347	1.72874	1.24492	2.51404e-13	2.03722e-26	2.5675e-07	3.03787e-06		IDH1	.	.	1	1	0	0	0.538436	0.538436	.	.	1.77672e-09	1.77672e-09	.	.		MMS22L	.
GNG5	.	.	1	1	0	0	0.557903	0.557903	.	.	2.72127e-31	2.72127e-31	.	.		ATP6V0E2	.	.	3	1	0	2	1.06152	0.574297	.	1.30513	1.66015e-17	3.01138e-19	.	1.23264e-16		ATRX	.	X	1	1	0	0	0.50081	0.50081	.	.	4.35358e-10	4.35358e-10	.	.		ODC1	.
TMEM14A	.	.	1	0	0	1	0.909841	.	.	0.909841	8.70725e-18	.	.	8.70725e-18		OPRD1	.	X	3	3	0	0	0.7905	0.7905	.	.	2.98765e-23	2.98765e-23	.	.		ECHDC2	.	.	1	0	1	0	0.632944	.	0.632944	.	4.00184e-08	.	4.00184e-08	.		CSDE1	.
NPC1L1	.	X	1	0	1	0	0.526744	.	0.526744	.	8.21808e-30	.	8.21808e-30	.		COPRS	.	.	3	1	1	1	1.25668	1.31393	1.41721	1.03888	7.05954e-15	4.9446e-37	0.000989007	0.000719448		TMEM164	.	.	1	0	0	1	0.517754	.	.	0.517754	1.06336e-09	.	.	1.06336e-09		TMBIM4	.
FNIP2	.	.	1	0	0	1	0.944033	.	.	0.944033	9.60704e-17	.	.	9.60704e-17		SBDS	.	.	3	1	1	1	1.34405	1.18374	1.78276	1.06566	7.40989e-14	9.32989e-27	3.73916e-11	0.00116623		CLK1	.	.	1	1	0	0	0.540173	0.540173	.	.	2.89082e-09	2.89082e-09	.	.		TAGLN2	.
HMGN2	.	.	1	1	0	0	0.860378	0.860378	.	.	4.4249e-18	4.4249e-18	.	.		FNIP1	.	.	3	3	0	0	0.873902	0.873902	.	.	1.15208e-20	1.15208e-20	.	.		RGS1	.	.	1	1	0	0	0.861442	0.861442	.	.	4.60052e-06	4.60052e-06	.	.		NR4A1	X
SENP7	.	.	1	0	0	1	1.04272	.	.	1.04272	7.29672e-15	.	.	7.29672e-15		SETD7	.	.	3	1	1	1	1.11661	1.21857	1.1725	0.958769	3.10697e-16	4.0306e-43	0.0481277	0.00154613		SEC24D	.	.	1	0	1	0	0.632414	.	0.632414	.	5.69359e-08	.	5.69359e-08	.		SLC5A8	.
ASS1	.	.	1	1	0	0	0.600965	0.600965	.	.	3.41624e-25	3.41624e-25	.	.		SYNGR4	.	.	3	0	1	2	0.729986	.	0.527579	0.83119	1.97321e-24	.	9.32515e-31	2.87033e-21		NNMT	.	.	1	0	1	0	1.73573	.	1.73573	.	0.00232683	.	0.00232683	.		GAS2	.
SCGN	.	.	1	0	1	0	1.27527	.	1.27527	.	3.94141e-12	.	3.94141e-12	.		NCKAP1	.	.	3	1	1	1	1.23354	1.08721	1.55812	1.05527	1.35509e-14	3.74497e-28	3.6126e-08	1.83925e-07		LMO7	.	.	1	0	1	0	0.542515	.	0.542515	.	3.8418e-09	.	3.8418e-09	.		PCSK6	.
AP1S2	.	.	1	1	0	0	0.599915	0.599915	.	.	7.53466e-25	7.53466e-25	.	.		RPS2	.	.	3	0	2	1	1.03803	.	1.13064	0.852816	7.0315e-17	.	6.86551e-11	7.3756e-29		CTDSPL	.	.	1	0	1	0	0.57667	.	0.57667	.	1.35561e-08	.	1.35561e-08	.		MT-CO1	.
FAM110B	.	.	1	1	0	0	0.500354	0.500354	.	.	1.2506e-29	1.2506e-29	.	.		FAM76A	.	.	3	2	1	0	0.957796	0.882179	1.10903	.	5.20338e-18	1.18311e-23	1.00649e-06	.		PNISR	.	.	1	0	1	0	0.581955	.	0.581955	.	3.43252e-08	.	3.43252e-08	.		LMO3	.
GSTA1	.	.	1	1	0	0	0.615013	0.615013	.	.	1.34247e-23	1.34247e-23	.	.		CHST9	.	.	3	0	0	3	1.22814	.	.	1.22814	7.14434e-14	.	.	7.14434e-14		EEF1A1	.	X	1	1	0	0	0.642915	0.642915	.	.	1.77935e-07	1.77935e-07	.	.		RAB31	.
WDR83OS	.	.	1	0	0	1	0.623492	.	.	0.623492	5.49843e-23	.	.	5.49843e-23		RPS17	.	.	3	0	2	1	1.1864	.	1.33858	0.88205	3.00888e-14	.	8.10298e-10	4.14884e-23		ARID1B	.	.	1	0	1	0	0.519438	.	0.519438	.	4.48841e-09	.	4.48841e-09	.		FLNB	.
TUBA1C	.	.	1	0	0	1	0.510441	.	.	0.510441	1.57454e-27	.	.	1.57454e-27		SLK	.	.	3	2	1	0	1.1933	0.983097	1.61371	.	3.75025e-14	2.13471e-17	1.15745e-07	.		CTAGE5	.	.	1	0	1	0	0.56605	.	0.56605	.	2.37594e-08	.	2.37594e-08	.		ADCY2	.
COX7C	.	.	1	0	1	0	1.41845	.	1.41845	.	2.38519e-10	.	2.38519e-10	.		ST3GAL5	.	X	3	1	1	1	1.27549	1.15176	1.31118	1.36352	3.00443e-13	1.53879e-25	0.00157289	1.12049e-10		ADGRV1	.	.	1	1	0	0	0.605524	0.605524	.	.	7.71322e-08	7.71322e-08	.	.		KLF10	X
DUSP1	.	.	1	1	0	0	0.508503	0.508503	.	.	1.81263e-27	1.81263e-27	.	.		HSPD1	.	X	3	2	1	0	1.179	0.754986	2.02703	.	5.00743e-14	8.95414e-11	1.56602e-20	.		PTMA	.	.	1	1	0	0	0.712457	0.712457	.	.	9.21728e-07	9.21728e-07	.	.		SERINC1	.
AC221035.1	.	.	1	1	0	0	0.574974	0.574974	.	.	3.85805e-23	3.85805e-23	.	.		RHEB	.	.	3	1	1	1	1.42404	1.2155	1.92794	1.12867	1.0162e-11	6.69595e-18	2.05265e-13	0.000763506		USP8	.	.	1	0	1	0	0.534858	.	0.534858	.	1.21719e-08	.	1.21719e-08	.		RPL4	.
SLC25A1	.	.	1	0	1	0	0.586411	.	0.586411	.	1.15866e-22	.	1.15866e-22	.		RIMKLA	.	.	3	1	1	1	0.980583	1.02616	1.01245	0.903133	1.75332e-16	9.89777e-41	0.0145207	3.75022e-06		NR4A2	X	.	1	0	1	0	0.650248	.	0.650248	.	3.09831e-07	.	3.09831e-07	.		RPS23P8	.
LRRC75A	.	.	1	0	0	1	0.521654	.	.	0.521654	2.24628e-25	.	.	2.24628e-25		PCP4	.	.	3	1	2	0	1.19486	0.609261	1.48767	.	1.78298e-13	7.24276e-18	2.79748e-11	.		MAGI1	.	.	1	0	1	0	0.579843	.	0.579843	.	5.6096e-08	.	5.6096e-08	.		SLC8A1	.
VWA5B2	.	.	1	1	0	0	0.619548	0.619548	.	.	1.85985e-21	1.85985e-21	.	.		KLF13	X	.	3	1	1	1	1.18875	1.112	1.21666	1.23759	2.68329e-13	2.99237e-26	0.00938308	6.88089e-11		FKBP9	.	X	1	0	0	1	0.624065	.	.	0.624065	1.88681e-07	.	.	1.88681e-07		SRPRA	.
EIF4EBP1	.	.	1	0	1	0	0.596504	.	0.596504	.	3.30935e-22	.	3.30935e-22	.		SET	.	.	3	2	1	0	0.831545	0.830606	0.833423	.	1.26969e-18	5.47863e-25	6.81952e-06	.		PDLIM4	.	.	1	0	1	0	0.516928	.	0.516928	.	7.75237e-09	.	7.75237e-09	.		DDR2	.
CDH10	.	X	1	1	0	0	0.500768	0.500768	.	.	4.56528e-26	4.56528e-26	.	.		RAB11FIP1	.	.	3	1	1	1	1.36183	0.857521	2.04513	1.18285	1.30277e-11	0.0045956	5.15269e-23	9.3374e-09		ARID1A	.	.	1	0	1	0	0.593171	.	0.593171	.	9.56514e-08	.	9.56514e-08	.		RPS4X	.
TMEM8A	.	X	1	1	0	0	0.679377	0.679377	.	.	1.34418e-18	1.34418e-18	.	.		KLHL42	.	.	3	2	0	1	1.11442	0.85563	.	1.63199	5.05248e-14	2.48448e-11	.	2.08949e-19		TMEM5	.	.	1	1	0	0	0.554407	0.554407	.	.	3.40574e-08	3.40574e-08	.	.		NPHP1	.
TUBA4A	.	X	1	0	1	0	0.658878	.	0.658878	.	3.91708e-19	.	3.91708e-19	.		AKT3	.	.	3	2	0	1	0.98211	0.906547	.	1.13324	1.22374e-15	3.41983e-21	.	0.000156698		RHOB	.	.	1	0	1	0	0.685414	.	0.685414	.	9.90772e-07	.	9.90772e-07	.		NNMT	.
BLOC1S6	.	.	1	1	0	0	0.654551	0.654551	.	.	3.33966e-19	3.33966e-19	.	.		EXOSC6	.	.	3	3	0	0	0.872503	0.872503	.	.	1.6534e-17	1.6534e-17	.	.		GTF2IP1	.	.	1	0	1	0	0.691795	.	0.691795	.	1.18198e-06	.	1.18198e-06	.		RPL13A	.
RAB11A	.	.	1	0	1	0	1.22275	.	1.22275	.	1.57709e-10	.	1.57709e-10	.		CAMLG	.	.	3	1	1	1	1.35384	1.15907	1.61188	1.29056	1.73541e-11	1.3186e-18	7.85457e-07	5.04626e-09		RAP1GAP2	.	.	1	1	0	0	0.501406	0.501406	.	.	8.0864e-09	8.0864e-09	.	.		CD63	.
FAM213A	.	.	1	0	1	0	1.22395	.	1.22395	.	1.83016e-10	.	1.83016e-10	.		HIGD1A	.	.	3	0	3	0	1.07933	.	1.07933	.	3.65059e-14	.	3.65059e-14	.		KIAA0408	.	.	1	1	0	0	0.593734	0.593734	.	.	1.57232e-07	1.57232e-07	.	.		RPL34	.
TPM3	.	.	1	0	0	1	0.823162	.	.	0.823162	6.36955e-15	.	.	6.36955e-15		UTRN	.	.	3	1	1	1	1.44082	1.25942	1.51102	1.55202	8.88023e-11	1.36753e-15	0.0125721	4.07314e-14		S100A11	.	.	1	0	1	0	0.511864	.	0.511864	.	1.28792e-08	.	1.28792e-08	.		ARHGEF6	.
EPCAM	.	X	1	0	1	0	1.2813	.	1.2813	.	8.212e-10	.	8.212e-10	.		ADH5	.	.	3	2	1	0	1.22063	0.996798	1.66831	.	1.63683e-12	6.64294e-15	9.93776e-08	.		STK24	.	.	1	0	1	0	0.518616	.	0.518616	.	1.66258e-08	.	1.66258e-08	.		SH3BGRL3	.
PHACTR2	.	.	1	0	1	0	1.22798	.	1.22798	.	3.65162e-10	.	3.65162e-10	.		ARL4D	.	.	3	2	1	0	0.69065	0.691492	0.688968	.	2.28235e-20	4.8585e-20	5.03663e-21	.		BHLHE40	X	.	1	1	0	0	0.981704	0.981704	.	.	7.88728e-05	7.88728e-05	.	.		RPS6	.
SNX22	.	.	1	1	0	0	0.53022	0.53022	.	.	1.56175e-22	1.56175e-22	.	.		SDC2	.	X	3	0	3	0	1.04008	.	1.04008	.	1.29838e-13	.	1.29838e-13	.		RBFOX3	.	.	1	1	0	0	0.627147	0.627147	.	.	4.30729e-07	4.30729e-07	.	.		KIAA1456	.
HSP90B1	.	X	1	0	1	0	1.49428	.	1.49428	.	2.1695e-08	.	2.1695e-08	.		C1orf43	.	.	3	1	1	1	1.25893	0.792045	1.88549	1.09926	2.67491e-11	3.31711e-05	2.27653e-19	2.53451e-09		CDH10	.	X	1	0	1	0	0.706581	.	0.706581	.	2.25648e-06	.	2.25648e-06	.		ASNS	.
ACTN1	.	X	1	1	0	0	0.60079	0.60079	.	.	9.58033e-20	9.58033e-20	.	.		VPS35	.	.	3	3	0	0	0.844449	0.844449	.	.	2.17934e-16	2.17934e-16	.	.		EMP2	.	X	1	1	0	0	0.684385	0.684385	.	.	1.58866e-06	1.58866e-06	.	.		HLA-B	.
PRSS3	.	.	1	0	0	1	0.670342	.	.	0.670342	1.13517e-17	.	.	1.13517e-17		KCMF1	X	.	3	1	1	1	1.17671	1.09094	1.35291	1.08628	8.0647e-12	2.43219e-24	0.00045043	4.78784e-07		ACTG1	.	.	1	1	0	0	1.12949	1.12949	.	.	0.000420059	0.000420059	.	.		ATP6V1E1	.
KIAA1328	.	.	1	1	0	0	0.530122	0.530122	.	.	1.05219e-21	1.05219e-21	.	.		MAPRE2	.	.	3	2	1	0	1.09572	0.877571	1.53201	.	3.12278e-12	1.20101e-16	0.00211119	.		NIPBL	.	.	1	0	1	0	0.535782	.	0.535782	.	7.81656e-08	.	7.81656e-08	.		MPZL3	.
PPP1R15A	.	.	1	0	0	1	0.619781	.	.	0.619781	1.29612e-18	.	.	1.29612e-18		AP005202.1	.	.	3	1	1	1	0.724741	0.575497	0.761765	0.836962	1.0533e-17	2.51615e-11	4.2063e-08	1.10412e-33		LDLRAD4	.	X	1	1	0	0	0.954162	0.954162	.	.	0.000107487	0.000107487	.	.		RALYL	.
LAMP1	.	X	1	0	0	1	0.626681	.	.	0.626681	7.01554e-18	.	.	7.01554e-18		TFCP2L1	X	.	3	2	0	1	0.757343	0.642269	.	0.98749	7.05741e-17	1.16042e-21	.	2.61042e-07		MDK	.	.	1	0	1	0	0.597177	.	0.597177	.	4.6507e-07	.	4.6507e-07	.		RPL3P4	.
SNRPN	.	.	1	0	0	1	0.76445	.	.	0.76445	5.10443e-14	.	.	5.10443e-14		XPOT	.	.	3	2	1	0	0.928416	0.771212	1.24282	.	2.29496e-13	7.30571e-18	0.000226464	.		PRRG3	.	.	1	1	0	0	0.535962	0.535962	.	.	1.04755e-07	1.04755e-07	.	.		RHOQ	.
EEF1B2	.	.	1	0	1	0	1.56345	.	1.56345	.	3.23207e-07	.	3.23207e-07	.		RPL11	.	.	3	0	1	2	1.08445	.	1.64459	0.804371	1.64579e-11	.	2.67805e-16	4.07994e-09		SMAD9	X	.	1	0	0	1	0.500423	.	.	0.500423	3.40808e-08	.	.	3.40808e-08		RPS6KA5	.
BEX1	.	.	1	0	1	0	0.96646	.	0.96646	.	6.33375e-11	.	6.33375e-11	.		TAF9	.	.	3	2	1	0	1.00983	0.812025	1.40543	.	3.31458e-12	1.48189e-15	1.65826e-05	.		TRIOBP	.	.	1	1	0	0	0.707678	0.707678	.	.	5.31256e-06	5.31256e-06	.	.		PAK3	.
FAM222A	.	.	1	0	0	1	0.852424	.	.	0.852424	2.93941e-12	.	.	2.93941e-12		ATRX	.	X	3	3	0	0	0.891442	0.891442	.	.	1.20166e-13	1.20166e-13	.	.		RBBP8	.	.	1	1	0	0	1.34442	1.34442	.	.	0.00171748	0.00171748	.	.		PSG5	.
TMEM59	.	.	1	0	1	0	1.15202	.	1.15202	.	3.57228e-09	.	3.57228e-09	.		RPL18A	.	.	3	1	1	1	0.71438	0.520586	0.806436	0.816118	1.54126e-16	6.2554e-34	0.00685814	8.53423e-13		GRINA	.	.	1	0	1	0	0.531962	.	0.531962	.	1.0634e-07	.	1.0634e-07	.		LDLRAD4	.
MRFAP1	.	.	1	0	1	0	1.07619	.	1.07619	.	1.10744e-09	.	1.10744e-09	.		ZNF91	X	.	3	2	0	1	1.03951	0.852486	.	1.41357	1.5867e-11	4.76971e-11	.	1.75592e-12		RSF1	.	.	1	0	1	0	0.577186	.	0.577186	.	3.74291e-07	.	3.74291e-07	.		MTRNR2L6	.
ACVR1C	.	X	1	0	0	1	0.949333	.	.	0.949333	1.2291e-10	.	.	1.2291e-10		TROVE2	.	.	3	3	0	0	0.856277	0.856277	.	.	8.24516e-14	8.24516e-14	.	.		SEZ6L2	.	X	1	0	1	0	0.670964	.	0.670964	.	3.67531e-06	.	3.67531e-06	.		EXD2	.
SIL1	.	X	1	0	0	1	0.776695	.	.	0.776695	1.37251e-12	.	.	1.37251e-12		RPL8	.	.	3	0	2	1	1.04629	.	1.18906	0.760762	3.91956e-11	.	3.93911e-06	3.88074e-21		CUX1	X	.	1	1	0	0	0.541084	0.541084	.	.	1.85422e-07	1.85422e-07	.	.		ATP6V1D	.
CD74	.	X	1	1	0	0	0.605774	0.605774	.	.	1.51278e-15	1.51278e-15	.	.		TXN	.	.	3	1	1	1	1.38383	1.15311	1.79988	1.19851	1.53715e-08	2.39882e-14	1.92026e-06	7.88471e-05		KCNJ15	.	.	1	1	0	0	0.544653	0.544653	.	.	2.12277e-07	2.12277e-07	.	.		CD81	.
PSAP	.	X	1	0	0	1	0.595304	.	.	0.595304	1.9622e-15	.	.	1.9622e-15		CHP1	.	.	3	2	1	0	0.785913	0.700317	0.957106	.	1.92272e-14	3.28007e-18	6.60663e-07	.		SH3RF1	.	.	1	0	1	0	0.739619	.	0.739619	.	1.32282e-05	.	1.32282e-05	.		NDUFB4	.
ITPK1	.	.	1	0	0	1	0.840091	.	.	0.840091	5.61144e-11	.	.	5.61144e-11		SEC22B	.	X	3	1	1	1	0.866325	0.665772	1.25712	0.676086	5.26666e-13	1.87541e-21	2.88118e-15	0.0270359		RALYL	.	.	1	1	0	0	0.56233	0.56233	.	.	3.86849e-07	3.86849e-07	.	.		SCN9A	.
NME2	X	.	1	0	1	0	1.29464	.	1.29464	.	2.45262e-07	.	2.45262e-07	.		GRIA4	.	X	3	3	0	0	0.737614	0.737614	.	.	4.05883e-15	4.05883e-15	.	.		BUB3	.	.	1	1	0	0	0.558956	0.558956	.	.	3.94742e-07	3.94742e-07	.	.		PROX1	X
HSPA1A	.	.	1	0	1	0	0.986553	.	0.986553	.	2.24567e-09	.	2.24567e-09	.		AKAP2	.	.	3	2	0	1	0.709252	0.664033	.	0.799688	1.3049e-15	1.42141e-21	.	0.00109974		ADGRG5	.	.	1	0	1	0	0.568855	.	0.568855	.	5.35002e-07	.	5.35002e-07	.		GRIN2A	.
FGFR1	.	X	1	1	0	0	0.617254	0.617254	.	.	1.51134e-14	1.51134e-14	.	.		PDLIM1	.	.	3	0	2	1	1.02274	.	0.999922	1.06838	4.83053e-11	.	3.78091e-13	7.88485e-07		RAD21	.	.	1	0	1	0	0.572436	.	0.572436	.	5.85749e-07	.	5.85749e-07	.		RGS9	.
HSPA8	.	X	1	0	1	0	1.17398	.	1.17398	.	5.54117e-08	.	5.54117e-08	.		MYT1L	X	.	3	3	0	0	0.733911	0.733911	.	.	5.55247e-15	5.55247e-15	.	.		GBP3	.	.	1	1	0	0	1.08713	1.08713	.	.	0.00053588	0.00053588	.	.		RPS23	.
SLC39A1	.	.	1	0	1	0	0.560004	.	0.560004	.	6.69617e-16	.	6.69617e-16	.		MAFG	X	.	3	1	1	1	1.19127	1.09425	1.48479	0.99477	2.49249e-09	1.47236e-18	1.1489e-06	0.00915383		RPL24	.	.	1	1	0	0	0.630537	0.630537	.	.	2.47574e-06	2.47574e-06	.	.		B4GALT2	.
RPL3	.	X	1	0	1	0	1.19764	.	1.19764	.	8.81734e-08	.	8.81734e-08	.		OSTC	.	.	3	2	1	0	1.1543	0.892576	1.67775	.	1.33722e-09	2.20907e-10	4.89993e-08	.		NQO1	.	.	1	1	0	0	0.528495	0.528495	.	.	2.11645e-07	2.11645e-07	.	.		HECA	.
SH3BGRL3	.	.	1	1	0	0	0.54979	0.54979	.	.	8.90119e-16	8.90119e-16	.	.		FGD4	.	.	3	3	0	0	0.74499	0.74499	.	.	2.2522e-14	2.2522e-14	.	.		SPTBN1	.	.	1	0	1	0	0.54694	.	0.54694	.	3.81355e-07	.	3.81355e-07	.		MTND4P12	.
C1orf43	.	.	1	0	1	0	1.09345	.	1.09345	.	3.03833e-08	.	3.03833e-08	.		DDI2	.	.	3	2	0	1	1.05775	0.87518	.	1.42289	2.56215e-10	2.50769e-10	.	2.67463e-10		AC009014.1	.	.	1	0	1	0	1.24983	.	1.24983	.	0.00162531	.	0.00162531	.		IRF1	X
PGAM1	.	.	1	0	1	0	1.05175	.	1.05175	.	1.54391e-08	.	1.54391e-08	.		NUDT9	.	.	3	3	0	0	0.700056	0.700056	.	.	3.2512e-15	3.2512e-15	.	.		BCAS4	.	.	1	0	1	0	0.551172	.	0.551172	.	5.01369e-07	.	5.01369e-07	.		CENPO	.
ATP5EP2	.	.	1	0	1	0	0.503856	.	0.503856	.	5.34866e-17	.	5.34866e-17	.		SEMA5A	.	X	3	1	1	1	1.3312	0.871961	1.59068	1.53095	2.53536e-08	7.80807e-11	0.00447348	4.66585e-11		PBX1	X	.	1	0	1	0	0.521692	.	0.521692	.	3.10927e-07	.	3.10927e-07	.		RPL36AL	.
SSR1	.	X	1	0	1	0	1.17901	.	1.17901	.	1.15217e-07	.	1.15217e-07	.		TBC1D22A	.	.	3	2	0	1	0.520466	0.530316	.	0.500764	4.22111e-20	2.43773e-26	.	1.26564e-07		GABARAP	.	.	1	1	0	0	0.692282	0.692282	.	.	1.25857e-05	1.25857e-05	.	.		PRKCD	.
DAPK2	.	.	1	0	0	1	0.534155	.	.	0.534155	1.1623e-15	.	.	1.1623e-15		GLCCI1	.	.	3	3	0	0	0.650088	0.650088	.	.	4.42195e-16	4.42195e-16	.	.		RAB33B	.	.	1	1	0	0	1.20058	1.20058	.	.	0.00155661	0.00155661	.	.		RPS20	.
UCP2	.	.	1	1	0	0	0.710212	0.710212	.	.	7.95986e-12	7.95986e-12	.	.		CCND1	.	.	3	2	0	1	0.691895	0.692149	.	0.691388	4.16557e-15	2.44699e-21	.	0.0120714		SMG1	.	.	1	0	1	0	0.506328	.	0.506328	.	2.24043e-07	.	2.24043e-07	.		VOPP1	.
ZMPSTE24	.	.	1	0	0	1	0.78251	.	.	0.78251	1.6984e-10	.	.	1.6984e-10		RAB33B	.	.	3	3	0	0	0.75158	0.75158	.	.	6.7562e-14	6.7562e-14	.	.		MAN1A1	.	.	1	0	1	0	0.599182	.	0.599182	.	2.73106e-06	.	2.73106e-06	.		CEP57	.
CUTA	.	.	1	0	1	0	1.27258	.	1.27258	.	9.84084e-07	.	9.84084e-07	.		SBNO1	.	.	3	1	1	1	1.31034	1.12784	1.64394	1.15923	3.55996e-08	1.55389e-14	9.96026e-06	0.000291503		FAM13C	.	.	1	1	0	0	0.611709	0.611709	.	.	3.76086e-06	3.76086e-06	.	.		BFAR	.
RPL8	.	.	1	0	1	0	0.524171	.	0.524171	.	5.94626e-15	.	5.94626e-15	.		ANKRD40	.	.	3	2	1	0	0.786471	0.696104	0.967204	.	4.59522e-13	1.36526e-16	5.20582e-06	.		NCKAP1	.	.	1	0	1	0	0.668132	.	0.668132	.	1.12008e-05	.	1.12008e-05	.		GPX4	.
GLUL	.	.	1	1	0	0	0.654854	0.654854	.	.	6.47855e-12	6.47855e-12	.	.		ATF4	X	.	3	2	1	0	1.12324	0.828628	1.71246	.	2.51521e-09	5.95306e-12	0.000448994	.		ZCCHC11	.	.	1	0	1	0	0.532748	.	0.532748	.	6.44743e-07	.	6.44743e-07	.		ALDH5A1	.
TIMP1	.	X	1	1	0	0	0.519112	0.519112	.	.	8.67005e-15	8.67005e-15	.	.		PGRMC2	.	.	3	1	1	1	1.15114	0.544495	1.76476	1.14418	6.41541e-09	2.83102e-15	1.56956e-07	0.000594225		EP300	.	.	1	0	1	0	0.565076	.	0.565076	.	1.49815e-06	.	1.49815e-06	.		FMN2	.
RCAN2	.	.	1	0	0	1	0.854983	.	.	0.854983	2.96262e-09	.	.	2.96262e-09		SPIRE1	.	.	3	1	1	1	1.18563	1.15079	1.31363	1.09247	1.77788e-08	1.26379e-19	0.0260158	0.00170922		RTL6	.	.	1	1	0	0	1.09731	1.09731	.	.	0.0010287	0.0010287	.	.		KCNE4	.
LTBP3	.	X	1	1	0	0	0.545869	0.545869	.	.	5.14069e-14	5.14069e-14	.	.		DNAH5	.	.	3	3	0	0	0.650643	0.650643	.	.	8.70173e-15	8.70173e-15	.	.		ZNF302	X	.	1	1	0	0	0.720225	0.720225	.	.	2.86306e-05	2.86306e-05	.	.		ANXA5	.
RACK1	.	.	1	0	0	1	0.554133	.	.	0.554133	8.94689e-14	.	.	8.94689e-14		WNT4	.	.	3	1	0	2	1.12956	1.29293	.	1.04787	9.18212e-09	1.47275e-14	.	7.25019e-06		NFIB	X	.	1	1	0	0	0.62767	0.62767	.	.	9.35853e-06	9.35853e-06	.	.		TCEAL8	.
PCP4	.	.	1	0	1	0	1.44496	.	1.44496	.	1.08749e-05	.	1.08749e-05	.		CACUL1	.	.	3	2	1	0	0.951655	0.867859	1.11925	.	3.06425e-10	6.31727e-12	7.20965e-07	.		MAPK8IP2	.	.	1	0	1	0	0.597339	.	0.597339	.	5.24227e-06	.	5.24227e-06	.		PDK4	.
H3F3B	.	.	1	1	0	0	0.818704	0.818704	.	.	2.3508e-09	2.3508e-09	.	.		SCN1B	.	X	3	2	1	0	0.584659	0.604133	0.545711	.	3.47219e-16	1.56803e-16	1.70254e-15	.		HNRNPA2B1	.	.	1	1	0	0	0.845792	0.845792	.	.	0.000205102	0.000205102	.	.		CDK2AP2	.
CERK	.	.	1	0	1	0	1.17542	.	1.17542	.	1.30517e-06	.	1.30517e-06	.		RPL19	.	X	3	1	1	1	0.575072	0.527556	0.606311	0.59135	3.29869e-16	1.06839e-29	7.66272e-10	4.38441e-09		A1CF	.	.	1	0	1	0	0.524765	.	0.524765	.	1.15965e-06	.	1.15965e-06	.		FAM3C	.
RAP1GAP2	.	.	1	0	0	1	0.614473	.	.	0.614473	5.66718e-12	.	.	5.66718e-12		NONO	.	.	3	3	0	0	0.789478	0.789478	.	.	6.07988e-12	6.07988e-12	.	.		SVOP	.	.	1	1	0	0	0.612418	0.612418	.	.	8.92018e-06	8.92018e-06	.	.		FNDC3B	.
MIF	.	.	1	0	1	0	0.533123	.	0.533123	.	1.37142e-13	.	1.37142e-13	.		SC5D	.	.	3	1	1	1	1.10613	1.04977	1.37747	0.891144	1.18986e-08	2.14095e-18	2.19701e-05	0.0358138		RND3	.	.	1	0	1	0	0.679199	.	0.679199	.	2.85599e-05	.	2.85599e-05	.		SVIL	.
MAN2A1	.	X	1	0	1	0	1.22558	.	1.22558	.	2.69466e-06	.	2.69466e-06	.		UQCC2	.	.	3	1	1	1	1.1813	1.02917	1.54304	0.9717	3.9105e-08	3.48209e-14	3.00663e-07	0.00571185		KIAA0040	.	.	1	0	1	0	1.33307	.	1.33307	.	0.00493643	.	0.00493643	.		PTP4A2	.
CTSA	.	X	1	0	0	1	0.749676	.	.	0.749676	8.03667e-10	.	.	8.03667e-10		RUFY3	.	.	3	3	0	0	0.816653	0.816653	.	.	2.0369e-11	2.0369e-11	.	.		APLP2	.	X	1	1	0	0	0.5134	0.5134	.	.	1.05774e-06	1.05774e-06	.	.		DAD1	.
MLIP	.	.	1	1	0	0	0.518322	0.518322	.	.	8.7815e-14	8.7815e-14	.	.		SEC63	.	.	3	3	0	0	0.874334	0.874334	.	.	1.27577e-10	1.27577e-10	.	.		SPTB	.	.	1	0	0	1	0.602257	.	.	0.602257	1.01134e-05	.	.	1.01134e-05		TMSB4XP4	.
PRSS2	.	.	1	0	0	1	1.10432	.	.	1.10432	8.01732e-07	.	.	8.01732e-07		KATNAL1	.	.	3	3	0	0	0.620467	0.620467	.	.	1.21734e-14	1.21734e-14	.	.		HIST1H1E	.	.	1	0	1	0	0.652734	.	0.652734	.	2.51824e-05	.	2.51824e-05	.		SKP2	.
P2RX4	.	X	1	1	0	0	0.502483	0.502483	.	.	4.1244e-14	4.1244e-14	.	.		TRIB3	.	.	3	1	1	1	0.946196	1.06038	0.747871	1.03034	7.95961e-10	6.2836e-18	1.0485e-07	0.000765421		SRSF11	.	.	1	0	1	0	0.594702	.	0.594702	.	1.05029e-05	.	1.05029e-05	.		RPL15	.
GAA	.	X	1	0	0	1	0.823819	.	.	0.823819	7.50203e-09	.	.	7.50203e-09		PLOD2	.	X	3	1	0	2	1.10015	1.21891	.	1.04077	1.52201e-08	1.94373e-09	.	4.25901e-08		AKAP13	.	.	1	0	1	0	0.566437	.	0.566437	.	6.64689e-06	.	6.64689e-06	.		SPTSSB	.
RAB11FIP1	.	.	1	0	1	0	1.18761	.	1.18761	.	2.37218e-06	.	2.37218e-06	.		RPL23A	.	.	3	2	0	1	0.52599	0.519965	.	0.53804	4.91407e-17	2.82388e-23	.	0.00014881		MYO1B	.	.	1	0	1	0	0.994991	.	0.994991	.	0.00114465	.	0.00114465	.		RPL18A	.
SLC50A1	.	.	1	0	0	1	0.574179	.	.	0.574179	4.12602e-12	.	.	4.12602e-12		PDIA6	.	.	3	1	2	0	1.09727	0.872955	1.20942	.	1.54702e-08	3.326e-12	1.05507e-06	.		NCOA7	.	.	1	0	1	0	0.605262	.	0.605262	.	1.49979e-05	.	1.49979e-05	.		ZFAND6	.
KCNIP1	.	.	1	1	0	0	0.5084	0.5084	.	.	4.14785e-13	4.14785e-13	.	.		PSMB1	.	.	3	1	1	1	1.31097	0.947192	1.84179	1.14391	2.92859e-07	2.72517e-06	8.88932e-11	0.000103684		TSPAN3	.	X	1	0	1	0	0.884844	.	0.884844	.	0.000548958	.	0.000548958	.		EID1	.
CACNB2	.	.	1	1	0	0	0.536695	0.536695	.	.	1.98146e-12	1.98146e-12	.	.		TOR1AIP2	.	X	3	2	1	0	0.69759	0.672458	0.747854	.	5.95784e-13	3.449e-18	0.017778	.		KANSL1	.	.	1	0	1	0	0.505624	.	0.505624	.	2.13858e-06	.	2.13858e-06	.		PHB	.
NUPR2	.	.	1	0	0	1	0.836021	.	.	0.836021	3.34624e-08	.	.	3.34624e-08		KTN1	.	.	3	2	0	1	1.05069	0.881595	.	1.38888	8.72195e-09	5.77601e-11	.	0.000198877		SMIM24	.	.	1	0	1	0	1.10027	.	1.10027	.	0.00251549	.	0.00251549	.		ATF4	X
SLC5A1	.	X	1	0	0	1	0.502986	.	.	0.502986	4.11328e-13	.	.	4.11328e-13		PDE8B	.	.	3	0	2	1	0.590108	.	0.604805	0.560713	4.71032e-15	.	1.76173e-13	3.36724e-18		DOCK6	.	.	1	1	0	0	1.13041	1.13041	.	.	0.00299793	0.00299793	.	.		MTPN	.
ZDHHC14	.	.	1	0	0	1	0.73431	.	.	0.73431	3.43952e-09	.	.	3.43952e-09		ANP32B	.	.	3	1	1	1	1.21211	1.00919	1.55291	1.07421	1.1011e-07	3.59531e-13	1.93732e-05	0.000191663		ARSE	.	X	1	0	1	0	0.533261	.	0.533261	.	4.60909e-06	.	4.60909e-06	.		DPY19L3	.
EGR1	X	.	1	1	0	0	0.604253	0.604253	.	.	6.52526e-11	6.52526e-11	.	.		ERP29	.	.	3	0	2	1	0.909022	.	1.07913	0.568815	6.29474e-10	.	9.17937e-12	2.96011e-06		PYGO1	.	.	1	1	0	0	0.547485	0.547485	.	.	6.99321e-06	6.99321e-06	.	.		CEP70	.
GRAMD4	.	.	1	1	0	0	0.61454	0.61454	.	.	1.16246e-10	1.16246e-10	.	.		HNRNPC	.	.	3	1	1	1	0.702538	0.554459	0.740828	0.812326	1.2555e-12	1.30906e-19	8.47183e-05	1.78448e-13		MMRN1	.	X	1	1	0	0	0.516663	0.516663	.	.	3.71502e-06	3.71502e-06	.	.		LRRC8B	.
ATP1B3	.	X	1	0	0	1	0.881069	.	.	0.881069	1.53874e-07	.	.	1.53874e-07		EEF1B2	.	.	3	1	2	0	1.23522	0.61223	1.54672	.	1.9192e-07	1.47652e-06	6.91928e-08	.		UBR4	.	.	1	0	1	0	0.637173	.	0.637173	.	4.27637e-05	.	4.27637e-05	.		RPL27A	.
EMC7	.	.	1	0	1	0	1.16018	.	1.16018	.	7.03095e-06	.	7.03095e-06	.		VMP1	.	.	3	3	0	0	1.09927	1.09927	.	.	2.88623e-08	2.88623e-08	.	.		LMCD1	.	.	1	0	1	0	0.904561	.	0.904561	.	0.000841924	.	0.000841924	.		TASP1	.
CNR2	.	X	1	0	1	0	1.28807	.	1.28807	.	2.48583e-05	.	2.48583e-05	.		BROX	.	.	3	2	1	0	0.977901	0.977837	0.978031	.	3.71877e-09	5.33069e-12	0.00180981	.		HIST2H2BE	.	.	1	0	1	0	0.700927	.	0.700927	.	0.000109997	.	0.000109997	.		NIPAL3	.
CDC42	.	.	1	0	0	1	0.531081	.	.	0.531081	7.70003e-12	.	.	7.70003e-12		BBX	X	.	3	3	0	0	0.803228	0.803228	.	.	5.93264e-11	5.93264e-11	.	.		WNK2	.	.	1	0	1	0	0.50162	.	0.50162	.	3.07306e-06	.	3.07306e-06	.		FLRT1	.
TPD52	.	.	1	0	1	0	0.990657	.	0.990657	.	1.1194e-06	.	1.1194e-06	.		RBBP8	.	.	3	3	0	0	0.708734	0.708734	.	.	3.42284e-12	3.42284e-12	.	.		AEN	.	.	1	1	0	0	0.652098	0.652098	.	.	6.16496e-05	6.16496e-05	.	.		RPS28	.
CPE	.	.	1	0	1	0	1.10356	.	1.10356	.	4.60628e-06	.	4.60628e-06	.		APPL2	.	.	3	1	1	1	1.15651	0.87785	1.31073	1.28096	1.05082e-07	1.01861e-06	0.00132464	8.59958e-13		C15orf52	.	.	1	0	1	0	1.00985	.	1.00985	.	0.00204264	.	0.00204264	.		UNC5D	.
CIB1	.	.	1	0	1	0	0.671069	.	0.671069	.	2.01851e-09	.	2.01851e-09	.		MTCO2P22	.	.	3	2	0	1	1.05692	1.04241	.	1.08595	5.76546e-08	7.93716e-11	.	0.0304209		ATP2A3	.	.	1	1	0	0	0.501004	0.501004	.	.	4.20164e-06	4.20164e-06	.	.		VLDLR	.
KRTCAP2	.	.	1	0	1	0	1.37377	.	1.37377	.	6.16661e-05	.	6.16661e-05	.		ROR1	.	X	3	1	1	1	1.13481	0.919178	1.24711	1.23816	1.83402e-07	5.44016e-09	0.012614	8.98978e-11		MR1	.	X	1	0	0	1	0.514449	.	.	0.514449	5.9901e-06	.	.	5.9901e-06		MSL3	.
PPP2R1A	.	.	1	0	0	1	0.581083	.	.	0.581083	1.64043e-10	.	.	1.64043e-10		PPM1L	.	X	3	1	1	1	1.08929	0.882041	1.16561	1.22022	1.11426e-07	5.04146e-09	0.0352041	7.79484e-12		ANKRD36	.	.	1	0	1	0	0.508895	.	0.508895	.	5.39155e-06	.	5.39155e-06	.		PDE11A	.
NPM1	.	.	1	0	1	0	1.10258	.	1.10258	.	7.41843e-06	.	7.41843e-06	.		SRGAP2B	.	.	3	2	1	0	1.05068	0.915002	1.32205	.	7.65223e-08	4.02446e-10	0.00276661	.		SFPQ	.	.	1	0	1	0	0.551762	.	0.551762	.	1.65283e-05	.	1.65283e-05	.		XBP1	X
KCNMB2	.	X	1	0	0	1	0.736677	.	.	0.736677	2.31613e-08	.	.	2.31613e-08		LDLRAP1	.	.	3	1	0	2	0.930366	0.801457	.	0.994821	1.07217e-08	1.12773e-11	.	3.30593e-07		TMEM2	.	X	1	1	0	0	0.511643	0.511643	.	.	7.32594e-06	7.32594e-06	.	.		TMX4	.
JTB	.	.	1	0	1	0	1.27317	.	1.27317	.	4.42456e-05	.	4.42456e-05	.		ZNF770	X	.	3	1	1	1	1.15331	0.964841	1.47383	1.02127	4.25595e-07	4.62149e-11	5.29097e-06	0.000315262		RPL13A	.	.	1	1	0	0	0.571353	0.571353	.	.	2.62721e-05	2.62721e-05	.	.		GATA6	X
CDC42EP3	.	.	1	0	1	0	1.1736	.	1.1736	.	2.04156e-05	.	2.04156e-05	.		SEL1L	.	X	3	2	1	0	1.04195	0.826777	1.47229	.	8.92689e-08	2.73338e-09	9.52137e-05	.		RPS27A	.	.	1	1	0	0	0.550297	0.550297	.	.	1.80995e-05	1.80995e-05	.	.		RPL32	.
AAED1	.	.	1	0	0	1	0.686376	.	.	0.686376	1.28844e-08	.	.	1.28844e-08		RPLP0	.	.	3	0	2	1	0.863667	.	0.878709	0.833583	4.62416e-09	.	9.95301e-06	9.98132e-16		MYH9	.	X	1	0	1	0	0.501744	.	0.501744	.	6.29736e-06	.	6.29736e-06	.		EEF1A1	.
ACAT2	.	.	1	0	1	0	0.523881	.	0.523881	.	5.00023e-11	.	5.00023e-11	.		TMEM179	.	.	3	1	1	1	1.15733	1.01695	1.33013	1.1249	6.59188e-07	3.73461e-12	0.00397339	1.93029e-05		SNAP25	.	.	1	1	0	0	0.941375	0.941375	.	.	0.00174994	0.00174994	.	.
EIF4A2	.	.	1	0	1	0	1.07025	.	1.07025	.	1.04546e-05	.	1.04546e-05	.		ATP6V1D	.	.	3	2	1	0	1.11577	0.827699	1.69191	.	4.387e-07	1.45891e-07	3.96685e-06	.		GLCCI1	.	.	1	1	0	0	0.574895	0.574895	.	.	3.09988e-05	3.09988e-05	.	.
TRMT112	.	.	1	0	1	0	0.961976	.	0.961976	.	3.06468e-06	.	3.06468e-06	.		NAV2	.	X	3	2	0	1	0.753231	0.650625	.	0.958444	4.66028e-10	2.6569e-13	.	0.00143378		SH3BGRL2	.	.	1	1	0	0	1.25262	1.25262	.	.	0.00862632	0.00862632	.	.
ATP6V0E2	.	.	1	0	0	1	0.747593	.	.	0.747593	8.92159e-08	.	.	8.92159e-08		WSB2	.	.	3	2	1	0	0.789469	0.815514	0.737379	.	2.142e-09	8.95181e-13	0.0122642	.		CHD9	.	.	1	0	1	0	0.554354	.	0.554354	.	2.18243e-05	.	2.18243e-05	.
STXBP1	.	.	1	0	1	0	1.00589	.	1.00589	.	6.41175e-06	.	6.41175e-06	.		C7orf73	.	.	3	3	0	0	0.690241	0.690241	.	.	1.22611e-10	1.22611e-10	.	.		ADCYAP1	.	.	1	1	0	0	0.502836	0.502836	.	.	7.704e-06	7.704e-06	.	.
RPS24	.	.	1	0	1	0	0.567621	.	0.567621	.	7.8057e-10	.	7.8057e-10	.		AC114801.3	.	.	3	2	0	1	0.823905	0.891232	.	0.689252	5.22223e-09	1.54193e-11	.	0.000599014		IRGQ	.	.	1	0	1	0	0.509332	.	0.509332	.	9.32635e-06	.	9.32635e-06	.
HLA-DQA1	.	X	1	1	0	0	0.552135	0.552135	.	.	4.34153e-10	4.34153e-10	.	.		CRBN	.	.	3	3	0	0	0.72756	0.72756	.	.	4.35721e-10	4.35721e-10	.	.		COMMD6	.	.	1	1	0	0	0.508042	0.508042	.	.	9.74022e-06	9.74022e-06	.	.
TBC1D9	.	.	1	0	0	1	0.674894	.	.	0.674894	2.81399e-08	.	.	2.81399e-08		SERP1	.	.	3	1	2	0	1.1062	0.991465	1.16357	.	7.14938e-07	2.08245e-07	1.32469e-06	.		GFOD2	.	.	1	0	1	0	0.543247	.	0.543247	.	2.0954e-05	.	2.0954e-05	.
MAGED2	.	.	1	0	0	1	0.688256	.	.	0.688256	4.84342e-08	.	.	4.84342e-08		ETFDH	.	.	3	0	2	1	0.956494	.	0.869343	1.13079	8.55522e-08	.	5.069e-07	2.43697e-09		KLHL42	.	.	1	0	0	1	0.503374	.	.	0.503374	9.13859e-06	.	.	9.13859e-06
PPP2CB	.	.	1	0	1	0	1.07038	.	1.07038	.	2.23541e-05	.	2.23541e-05	.		SYNJ2BP	.	.	3	3	0	0	0.743305	0.743305	.	.	8.13394e-10	8.13394e-10	.	.		EPB41L2	.	.	1	1	0	0	1.14064	1.14064	.	.	0.00620342	0.00620342	.	.
CACNA1A	.	.	1	0	0	1	0.622959	.	.	0.622959	1.1922e-08	.	.	1.1922e-08		CBFB	.	.	3	3	0	0	0.909517	0.909517	.	.	4.53867e-08	4.53867e-08	.	.		STMN1	.	.	1	0	1	0	0.645629	.	0.645629	.	0.000144861	.	0.000144861	.
BCAT2	.	.	1	0	0	1	0.676319	.	.	0.676319	6.69342e-08	.	.	6.69342e-08		PABPC4	.	.	3	1	1	1	0.999798	0.921293	1.14611	0.931994	2.1386e-07	5.55519e-16	0.0175309	0.00100435		QPCT	.	.	1	0	1	0	0.501137	.	0.501137	.	1.24647e-05	.	1.24647e-05	.
IL1R1	.	X	1	1	0	0	0.764871	0.764871	.	.	4.93182e-07	4.93182e-07	.	.		ATP6V1B2	.	.	3	2	1	0	1.00653	0.773978	1.47163	.	3.6077e-07	5.8935e-09	0.0013519	.		PNN	.	.	1	0	1	0	0.552428	.	0.552428	.	3.93996e-05	.	3.93996e-05	.
MARCKS	.	X	1	0	0	1	0.616344	.	.	0.616344	1.55101e-08	.	.	1.55101e-08		OTUD3	.	.	3	2	1	0	0.826182	0.795118	0.888312	.	1.48236e-08	5.44143e-11	0.0011001	.		MGEA5	.	.	1	0	1	0	0.616942	.	0.616942	.	0.000120382	.	0.000120382	.
COA3	.	.	1	0	0	1	0.699006	.	.	0.699006	1.32797e-07	.	.	1.32797e-07		RPS10-NUDT3	.	.	3	3	0	0	0.819186	0.819186	.	.	1.32431e-08	1.32431e-08	.	.		RASSF7	.	.	1	0	1	0	0.550481	.	0.550481	.	4.073e-05	.	4.073e-05	.
TMEM54	.	.	1	0	0	1	0.579039	.	.	0.579039	5.25073e-09	.	.	5.25073e-09		PPL	.	.	3	2	1	0	1.09026	0.832456	1.60586	.	1.54941e-06	1.80331e-07	0.000114383	.		ST5	.	.	1	1	0	0	0.543574	0.543574	.	.	3.76466e-05	3.76466e-05	.	.
PCBP2	.	X	1	0	0	1	0.71465	.	.	0.71465	2.00918e-07	.	.	2.00918e-07		RPH3AL	.	.	3	1	1	1	1.21652	0.986206	1.42114	1.2422	6.36343e-06	3.00367e-08	0.00769606	1.11469e-06		JMY	.	.	1	1	0	0	0.89046	0.89046	.	.	0.00204998	0.00204998	.	.
RABAC1	.	.	1	0	0	1	0.673713	.	.	0.673713	8.54159e-08	.	.	8.54159e-08		COX7A2L	.	.	3	1	1	1	1.10842	0.815558	1.58533	0.924357	2.03972e-06	4.91005e-06	3.86953e-10	0.00446649		ALPK3	.	.	1	0	1	0	0.654871	.	0.654871	.	0.000233402	.	0.000233402	.
ENSA	.	.	1	0	1	0	1.0271	.	1.0271	.	2.42474e-05	.	2.42474e-05	.		IRF2BP2	.	.	3	1	1	1	1.17688	0.848692	1.53855	1.1434	5.6152e-06	1.96636e-05	6.24624e-06	1.4415e-06		FNIP2	.	.	1	0	0	1	0.693844	.	.	0.693844	0.000382751	.	.	0.000382751
RPS17	.	.	1	0	1	0	0.500806	.	0.500806	.	3.54216e-10	.	3.54216e-10	.		EIF3L	.	.	3	3	0	0	0.811477	0.811477	.	.	2.78289e-08	2.78289e-08	.	.		LSR	.	.	1	1	0	0	0.855489	0.855489	.	.	0.0017125	0.0017125	.	.
EEF2	.	.	1	0	0	1	0.561582	.	.	0.561582	4.59951e-09	.	.	4.59951e-09		LRPPRC	.	.	3	2	1	0	0.974145	0.735522	1.45139	.	5.74509e-07	7.3275e-09	0.00353166	.		SYT13	.	.	1	1	0	0	0.602564	0.602564	.	.	0.00012152	0.00012152	.	.
TMEM106C	.	X	1	1	0	0	0.525369	0.525369	.	.	1.23732e-09	1.23732e-09	.	.		TMEM209	.	.	3	2	1	0	0.759362	0.733674	0.81074	.	1.15459e-08	9.3897e-12	0.0174572	.		PFKP	.	.	1	0	1	0	0.625044	.	0.625044	.	0.000184658	.	0.000184658	.
SORBS1	.	.	1	1	0	0	0.567349	0.567349	.	.	7.08721e-09	7.08721e-09	.	.		APC	.	.	3	1	1	1	1.28935	1.04574	1.6628	1.15951	2.37658e-05	7.46204e-08	1.17455e-05	0.0153155		PCMTD1	.	.	1	1	0	0	1.61213	1.61213	.	.	0.0364809	0.0364809	.	.
ATP5L	.	.	1	0	1	0	0.991193	.	0.991193	.	2.42738e-05	.	2.42738e-05	.		DDX5	.	.	3	2	1	0	0.836589	0.864881	0.780004	.	8.38925e-08	1.96949e-09	0.000152217	.		APBA1	.	.	1	1	0	0	1.07839	1.07839	.	.	0.00715051	0.00715051	.	.
PDXDC1	.	.	1	0	0	1	0.689923	.	.	0.689923	2.47393e-07	.	.	2.47393e-07		PCM1	.	.	3	3	0	0	0.812719	0.812719	.	.	5.48957e-08	5.48957e-08	.	.		NPDC1	.	.	1	0	1	0	0.624518	.	0.624518	.	0.000199516	.	0.000199516	.
NUDC	.	.	1	0	1	0	0.508993	.	0.508993	.	1.14827e-09	.	1.14827e-09	.		ARFGEF2	.	.	3	1	1	1	1.1021	0.993282	1.34347	0.969555	4.83767e-06	3.63201e-12	0.00435071	0.00716474		SLC18A2	.	X	1	0	0	1	0.51966	.	.	0.51966	4.21387e-05	.	.	4.21387e-05
PRDX3	.	.	1	0	1	0	1.01461	.	1.01461	.	4.23046e-05	.	4.23046e-05	.		LSM12	.	.	3	1	1	1	0.782965	0.602977	0.862608	0.88331	3.41931e-08	7.05783e-18	0.000547354	0.0103485		FBXO9	.	.	1	1	0	0	1.53138	1.53138	.	.	0.0330779	0.0330779	.	.
RPS7	.	.	1	0	1	0	0.557715	.	0.557715	.	1.25509e-08	.	1.25509e-08	.		SRGAP2	.	.	3	1	1	1	0.697669	0.55629	0.86231	0.674406	5.3441e-09	2.40009e-16	2.75072e-06	0.00023118		RPL34	.	.	1	1	0	0	0.54558	0.54558	.	.	7.01549e-05	7.01549e-05	.	.
RAN	.	.	1	0	1	0	1.08799	.	1.08799	.	0.000100989	.	0.000100989	.		SLC4A7	.	X	3	1	1	1	0.885735	0.944081	0.605119	1.108	3.1271e-07	3.60319e-12	0.0053174	1.59603e-06		FAM126B	.	.	1	1	0	0	1.52355	1.52355	.	.	0.0332267	0.0332267	.	.
C12orf65	.	.	1	0	0	1	0.711878	.	.	0.711878	9.73949e-07	.	.	9.73949e-07		UBXN4	.	.	3	3	0	0	0.676948	0.676948	.	.	3.41564e-09	3.41564e-09	.	.		GLRX	.	.	1	0	1	0	0.626731	.	0.626731	.	0.000259303	.	0.000259303	.
LDLR	.	X	1	0	0	1	0.636614	.	.	0.636614	2.74852e-07	.	.	2.74852e-07		PDCD4	.	.	3	0	2	1	0.888186	.	0.872593	0.919373	4.01856e-07	.	1.74602e-08	0.00021287		APP	.	X	1	1	0	0	1.4014	1.4014	.	.	0.0250763	0.0250763	.	.
CMTM7	.	.	1	0	0	1	0.582828	.	.	0.582828	6.98737e-08	.	.	6.98737e-08		OCIAD1	.	.	3	2	1	0	0.956583	0.682466	1.50482	.	1.37342e-06	1.91073e-07	7.09604e-05	.		FAM200B	X	.	1	1	0	0	0.551808	0.551808	.	.	8.61947e-05	8.61947e-05	.	.
SCAMP1	.	.	1	0	0	1	0.743261	.	.	0.743261	2.87695e-06	.	.	2.87695e-06		SEZ6L	.	.	3	0	2	1	0.563629	.	0.563069	0.564748	1.21387e-10	.	3.65009e-10	1.34247e-11		SPINK9	.	.	1	0	0	1	0.507257	.	.	0.507257	3.83846e-05	.	.	3.83846e-05
ATP5J2	.	.	1	0	0	1	0.63334	.	.	0.63334	3.73565e-07	.	.	3.73565e-07		ESR1	X	.	3	3	0	0	0.639974	0.639974	.	.	1.95549e-09	1.95549e-09	.	.		RABGAP1L	.	.	1	1	0	0	0.996058	0.996058	.	.	0.00574491	0.00574491	.	.
PLPP5	.	.	1	0	1	0	1.2211	.	1.2211	.	0.000484105	.	0.000484105	.		ATP6AP2	.	.	3	0	3	0	1.42204	.	1.42204	.	0.000124168	.	0.000124168	.		HDAC9	.	.	1	1	0	0	0.565954	0.565954	.	.	0.00011567	0.00011567	.	.
GDA	.	.	1	0	0	1	0.815352	.	.	0.815352	1.11747e-05	.	.	1.11747e-05		YIPF5	.	.	3	3	0	0	0.651604	0.651604	.	.	3.1169e-09	3.1169e-09	.	.		MIB2	.	.	1	1	0	0	0.627838	0.627838	.	.	0.000324033	0.000324033	.	.
TECR	.	.	1	0	0	1	0.600653	.	.	0.600653	1.98848e-07	.	.	1.98848e-07		CHURC1	.	.	3	3	0	0	0.667947	0.667947	.	.	6.12128e-09	6.12128e-09	.	.		SMARCA2	.	.	1	0	1	0	0.592946	.	0.592946	.	0.00021147	.	0.00021147	.
C19orf53	.	.	1	0	1	0	0.58463	.	0.58463	.	2.10109e-07	.	2.10109e-07	.		FBXO3	.	.	3	3	0	0	0.665658	0.665658	.	.	5.90392e-09	5.90392e-09	.	.		TENM2	.	X	1	0	1	0	0.527782	.	0.527782	.	7.5494e-05	.	7.5494e-05	.
RAB1A	.	.	1	0	1	0	0.996268	.	0.996268	.	0.000122598	.	0.000122598	.		CCSER2	.	.	3	1	1	1	1.09488	0.948877	1.30112	1.03464	1.04074e-05	1.13162e-10	0.00625706	0.00159207		HLA-A	.	X	1	0	1	0	0.737841	.	0.737841	.	0.0011473	.	0.0011473	.
RPSA	.	.	1	0	1	0	0.501838	.	0.501838	.	2.40718e-08	.	2.40718e-08	.		REEP5	.	.	3	1	1	1	1.16495	0.541121	1.76852	1.1852	2.08144e-05	2.34279e-07	5.87488e-05	0.000655179		NPIPB12	.	.	1	0	1	0	0.621914	.	0.621914	.	0.000340262	.	0.000340262	.
ATP13A3	.	X	1	0	1	0	1.09164	.	1.09164	.	0.00033451	.	0.00033451	.		COPS2	.	.	3	2	1	0	0.972297	0.751013	1.41487	.	3.12378e-06	2.61509e-07	0.000445724	.		CDC42BPA	.	.	1	0	1	0	0.530708	.	0.530708	.	9.83461e-05	.	9.83461e-05	.
LSS	.	.	1	0	0	1	0.644007	.	.	0.644007	1.30684e-06	.	.	1.30684e-06		CNTN4	.	X	3	0	1	2	0.696361	.	0.749471	0.669806	2.56979e-08	.	0.00379394	6.68808e-11		PDE4DIP	.	.	1	1	0	0	0.756666	0.756666	.	.	0.00165412	0.00165412	.	.
SNU13	.	.	1	0	1	0	1.14571	.	1.14571	.	0.000493939	.	0.000493939	.		MTND6P4	.	.	3	1	0	2	1.07617	1.19845	.	1.01502	1.49398e-05	1.5137e-06	.	4.69348e-05		SUPT5H	.	.	1	0	1	0	0.527838	.	0.527838	.	0.000142837	.	0.000142837	.
PTGDR2	.	X	1	0	0	1	0.631919	.	.	0.631919	1.05606e-06	.	.	1.05606e-06		EAF1	.	.	3	2	1	0	0.681617	0.636158	0.772537	.	2.83585e-08	9.32073e-11	0.00262514	.		IKZF2	X	.	1	1	0	0	0.994013	0.994013	.	.	0.00913003	0.00913003	.	.
CAPZA1	.	.	1	0	1	0	0.632252	.	0.632252	.	1.14706e-06	.	1.14706e-06	.		SEMA6A	.	X	3	3	0	0	0.639627	0.639627	.	.	1.27036e-08	1.27036e-08	.	.		AC083899.1	.	.	1	0	1	0	0.729769	.	0.729769	.	0.00174618	.	0.00174618	.
P4HTM	.	.	1	0	0	1	0.646801	.	.	0.646801	1.661e-06	.	.	1.661e-06		COX4I1	.	.	3	0	1	2	1.131	.	1.62475	0.88412	3.58239e-05	.	1.21229e-05	6.15823e-05		MIDN	.	.	1	0	1	0	0.959116	.	0.959116	.	0.00800967	.	0.00800967	.
RPS16	.	.	1	0	1	0	0.534327	.	0.534327	.	1.0855e-07	.	1.0855e-07	.		TMED10	.	.	3	1	2	0	0.740264	0.516368	0.852213	.	2.36916e-07	0.000467042	5.33597e-09	.		SCN2A	.	X	1	1	0	0	0.788415	0.788415	.	.	0.00286607	0.00286607	.	.
JUNB	X	.	1	1	0	0	0.92348	0.92348	.	.	0.00010148	0.00010148	.	.		RDX	.	.	3	3	0	0	0.761381	0.761381	.	.	5.73653e-07	5.73653e-07	.	.		RPS6KA3	.	.	1	0	1	0	0.538746	.	0.538746	.	0.000197254	.	0.000197254	.
KANK1	.	.	1	1	0	0	0.518933	0.518933	.	.	8.95862e-08	8.95862e-08	.	.		GDAP1	.	.	3	3	0	0	0.718189	0.718189	.	.	2.44911e-07	2.44911e-07	.	.		CACNA2D3	.	.	1	0	1	0	1.17272	.	1.17272	.	0.0198813	.	0.0198813	.
C12orf45	.	.	1	1	0	0	0.566156	0.566156	.	.	3.53851e-07	3.53851e-07	.	.		SNRPN	.	.	3	1	1	1	0.650101	0.566463	0.7112	0.67264	5.49199e-08	2.12056e-16	0.0026958	0.000289768		PISD	.	.	1	0	1	0	0.542977	.	0.542977	.	0.000226272	.	0.000226272	.
TPP1	.	X	1	0	1	0	0.968181	.	0.968181	.	0.000173096	.	0.000173096	.		ZBTB38	X	.	3	3	0	0	0.768021	0.768021	.	.	8.15288e-07	8.15288e-07	.	.		AMFR	.	.	1	1	0	0	0.753741	0.753741	.	.	0.00241245	0.00241245	.	.
AL365205.1	.	.	1	0	1	0	0.845641	.	0.845641	.	5.37963e-05	.	5.37963e-05	.		RPL17-C18orf32	.	.	3	1	1	1	1.11746	0.821988	1.55002	0.980384	6.58414e-05	0.00946724	1.02047e-08	0.00295443		SCN9A	.	X	1	1	0	0	0.511502	0.511502	.	.	0.000146185	0.000146185	.	.
GNG2	.	.	1	0	1	0	1.01695	.	1.01695	.	0.000292608	.	0.000292608	.		CCNG1	.	.	3	1	1	1	1.10019	0.985673	1.30837	1.00654	6.72159e-05	1.01351e-09	0.009244	0.0324137		ATXN7L3B	.	.	1	1	0	0	0.962915	0.962915	.	.	0.00997067	0.00997067	.	.
CYB5R3	.	.	1	0	0	1	0.599911	.	.	0.599911	1.05609e-06	.	.	1.05609e-06		CFAP36	.	.	3	2	1	0	1.10523	0.78025	1.7552	.	7.88581e-05	3.01869e-05	0.00053815	.		RPL6	.	.	1	1	0	0	0.590253	0.590253	.	.	0.00056312	0.00056312	.	.
LIMCH1	.	.	1	0	0	1	0.69912	.	.	0.69912	9.00121e-06	.	.	9.00121e-06		NCOA4	.	.	3	3	0	0	0.721225	0.721225	.	.	7.09335e-07	7.09335e-07	.	.		NFE2L1	X	.	1	1	0	0	0.576377	0.576377	.	.	0.000485272	0.000485272	.	.
PEBP1	.	.	1	0	1	0	0.907776	.	0.907776	.	0.000141166	.	0.000141166	.		YARS	.	.	3	2	1	0	0.610779	0.64437	0.543595	.	5.90232e-08	6.27452e-10	0.000522284	.		MAN1C1	.	.	1	0	0	1	0.547658	.	.	0.547658	0.00032761	.	.	0.00032761
CLIC1	.	.	1	0	1	0	0.558194	.	0.558194	.	6.94129e-07	.	6.94129e-07	.		TPR	.	.	3	3	0	0	0.759385	0.759385	.	.	1.6109e-06	1.6109e-06	.	.		NCOA1	X	.	1	0	1	0	0.506608	.	0.506608	.	0.000171495	.	0.000171495	.
HSD17B14	.	.	1	0	0	1	0.718201	.	.	0.718201	1.63943e-05	.	.	1.63943e-05		LAPTM4A	.	.	3	0	2	1	0.910058	.	1.1038	0.522579	1.97988e-05	.	5.85598e-07	0.0226317		ARID4B	.	.	1	0	1	0	0.505983	.	0.505983	.	0.000182755	.	0.000182755	.
NEURL1	.	.	1	0	0	1	0.603895	.	.	0.603895	2.23444e-06	.	.	2.23444e-06		XBP1	X	.	3	0	2	1	1.08484	.	1.25545	0.743633	0.000116487	.	1.03449e-05	0.0147697		FAM117A	.	.	1	1	0	0	1.20758	1.20758	.	.	0.0278154	0.0278154	.	.
SELENOF	.	.	1	0	1	0	0.989963	.	0.989963	.	0.000359868	.	0.000359868	.		CCT8	.	.	3	2	1	0	0.905483	0.527104	1.66224	.	4.58071e-05	3.71349e-05	6.97001e-05	.		MLXIP	X	.	1	0	1	0	0.583682	.	0.583682	.	0.000688218	.	0.000688218	.
FAU	.	.	1	0	1	0	0.608583	.	0.608583	.	2.96606e-06	.	2.96606e-06	.		CALM1	.	.	3	0	0	3	0.622775	.	.	0.622775	5.08396e-07	.	.	5.08396e-07		RNF213	.	.	1	0	1	0	0.517836	.	0.517836	.	0.000304599	.	0.000304599	.
WBP11	.	.	1	0	1	0	1.00904	.	1.00904	.	0.000469797	.	0.000469797	.		TSPYL5	.	.	3	2	1	0	0.823051	0.762737	0.943678	.	2.29758e-05	1.18335e-06	0.00866143	.		FKBP1A	.	.	1	1	0	0	0.689923	0.689923	.	.	0.00233761	0.00233761	.	.
LIMA1	.	.	1	0	0	1	0.630744	.	.	0.630744	4.96566e-06	.	.	4.96566e-06		RPS26	.	.	3	1	1	1	0.630239	0.675371	0.64198	0.573366	1.1565e-06	3.65368e-11	0.00020611	0.000205401		NOSTRIN	.	.	1	0	1	0	0.734309	.	0.734309	.	0.00356366	.	0.00356366	.
TOX3	.	.	1	1	0	0	0.522166	0.522166	.	.	4.09981e-07	4.09981e-07	.	.		ENPP5	.	X	3	3	0	0	0.835231	0.835231	.	.	5.31562e-05	5.31562e-05	.	.		PATJ	.	.	1	0	1	0	0.524092	.	0.524092	.	0.000397422	.	0.000397422	.
NHSL1	.	.	1	0	0	1	1.04497	.	.	1.04497	0.000669118	.	.	0.000669118		MSMO1	.	.	3	0	2	1	0.834469	.	0.863895	0.775618	5.29237e-05	.	1.31775e-05	0.000853661		CREBRF	.	.	1	1	0	0	0.507793	0.507793	.	.	0.000354878	0.000354878	.	.
SGCB	.	X	1	0	0	1	0.639015	.	.	0.639015	6.51888e-06	.	.	6.51888e-06		PCBP1	.	.	3	1	1	1	1.03332	0.764463	1.43052	0.90499	0.000370678	0.000589577	3.86203e-06	0.0223683		SPA17	.	.	1	1	0	0	1.02879	1.02879	.	.	0.0198912	0.0198912	.	.
FNDC3A	.	.	1	0	1	0	1.21931	.	1.21931	.	0.00191751	.	0.00191751	.		TVP23B	.	.	3	3	0	0	0.556286	0.556286	.	.	4.79161e-07	4.79161e-07	.	.		PLIN2	.	.	1	0	1	0	0.501045	.	0.501045	.	0.000325748	.	0.000325748	.
MTMR7	.	.	1	0	0	1	0.5876	.	.	0.5876	2.62289e-06	.	.	2.62289e-06		RPS24	.	.	3	0	2	1	0.978044	.	1.19801	0.538106	0.000339897	.	0.000138662	0.00204235		MACF1	.	.	1	0	1	0	0.602929	.	0.602929	.	0.001296	.	0.001296	.
ABCB1	.	X	1	1	0	0	0.712871	0.712871	.	.	2.52927e-05	2.52927e-05	.	.		TUBA1A	.	.	3	1	1	1	0.645863	0.529398	0.644092	0.764099	9.66726e-06	1.21826e-11	0.00473843	0.0156508		TMEM160	.	.	1	0	1	0	0.694597	.	0.694597	.	0.00318719	.	0.00318719	.
SLC4A10	.	X	1	0	0	1	0.521605	.	.	0.521605	5.40278e-07	.	.	5.40278e-07		FAM46C	.	.	3	0	1	2	1.00264	.	0.725114	1.1414	0.000911089	.	0.0328081	0.000151828		GNG5	.	.	1	0	1	0	1.28168	.	1.28168	.	0.0454997	.	0.0454997	.
YWHAQ	.	X	1	0	1	0	0.84168	.	0.84168	.	0.000138683	.	0.000138683	.		RABGGTB	.	.	3	2	1	0	0.96591	0.698131	1.50147	.	0.000866149	0.00603884	1.78185e-05	.		TSPAN13	.	X	1	0	0	1	0.585688	.	.	0.585688	0.00127779	.	.	0.00127779
KCNJ2	.	.	1	1	0	0	0.543919	0.543919	.	.	1.07323e-06	1.07323e-06	.	.		TFRC	.	X	3	2	0	1	0.853875	0.679736	.	1.20215	0.00034805	0.00117062	.	3.07672e-05		H1FX	.	.	1	0	1	0	0.615955	.	0.615955	.	0.00185499	.	0.00185499	.
DPP6	.	X	1	0	0	1	0.630188	.	.	0.630188	7.81855e-06	.	.	7.81855e-06		ARPP19	.	.	3	1	1	1	1.09165	0.587838	1.60078	1.08634	0.00274738	0.000341626	0.00122973	0.0493623		NUDT2	.	.	1	1	0	0	0.690677	0.690677	.	.	0.00368645	0.00368645	.	.
HSPD1	.	X	1	0	1	0	1.06751	.	1.06751	.	0.000984549	.	0.000984549	.		PDZD2	.	.	3	1	1	1	1.14229	0.828222	1.23332	1.36534	0.00609672	0.000331083	0.0281905	0.02428		DUSP1	.	.	1	1	0	0	1.0033	1.0033	.	.	0.0230058	0.0230058	.	.
ATPIF1	.	.	1	0	1	0	1.13099	.	1.13099	.	0.00151487	.	0.00151487	.		MTCO1P12	.	.	2	1	1	0	0.837955	0.974354	0.701556	.	2.38436e-157	5.68516e-14	1e-300	.		PRRC2B	.	.	1	1	0	0	0.789255	0.789255	.	.	0.00926291	0.00926291	.	.
PSMB4	.	.	1	0	1	0	1.27364	.	1.27364	.	0.0032306	.	0.0032306	.		BHLHE41	X	.	2	2	0	0	1.29348	1.29348	.	.	1.53988e-60	1.53988e-60	.	.		CST3	.	.	1	0	1	0	0.510455	.	0.510455	.	0.000864747	.	0.000864747	.
BUD23	.	.	1	0	0	1	0.645071	.	.	0.645071	1.35535e-05	.	.	1.35535e-05		NFIC	X	.	2	1	0	1	1.48809	1.59771	.	1.37846	6.56362e-49	3.20849e-83	.	1.34272e-14		SREK1	.	.	1	0	1	0	0.533909	.	0.533909	.	0.00126599	.	0.00126599	.
CKMT1B	.	.	1	0	0	1	0.733121	.	.	0.733121	5.26524e-05	.	.	5.26524e-05		SLC2A13	.	X	2	2	0	0	1.39775	1.39775	.	.	9.42284e-52	9.42284e-52	.	.		IRF2BP2	.	.	1	0	1	0	0.539285	.	0.539285	.	0.00149726	.	0.00149726	.
YWHAB	.	.	1	0	1	0	0.92965	.	0.92965	.	0.000450377	.	0.000450377	.		APOL2	.	.	2	2	0	0	1.17151	1.17151	.	.	1.84339e-54	1.84339e-54	.	.		CR788268.1	.	.	1	0	1	0	0.596531	.	0.596531	.	0.00282446	.	0.00282446	.
MANF	.	.	1	0	1	0	1.27924	.	1.27924	.	0.00422814	.	0.00422814	.		SLC6A17	.	X	2	1	1	0	1.69309	1.7713	1.61488	.	3.25697e-37	1.54652e-71	0.0068592	.		LRP12	.	X	1	1	0	0	1.01626	1.01626	.	.	0.0323648	0.0323648	.	.
CHMP2A	.	.	1	0	1	0	1.0667	.	1.0667	.	0.00147646	.	0.00147646	.		BRI3	.	.	2	1	1	0	1.64988	1.53481	1.76495	.	5.60764e-34	9.53178e-58	3.29903e-10	.		PNMT	.	.	1	1	0	0	1.14585	1.14585	.	.	0.0478741	0.0478741	.	.
STAT4	X	.	1	1	0	0	0.707286	0.707286	.	.	0.000105144	0.000105144	.	.		HSPA1A	.	.	2	1	1	0	2.05267	1.61367	2.49168	.	3.80916e-27	2.64714e-38	5.48128e-16	.		ROBO1	.	X	1	1	0	0	0.568253	0.568253	.	.	0.0025456	0.0025456	.	.
NOL4	.	.	1	0	1	0	1.11059	.	1.11059	.	0.00327569	.	0.00327569	.		SYT16	.	.	2	2	0	0	1.29686	1.29686	.	.	4.58283e-39	4.58283e-39	.	.		SLC2A13	.	X	1	1	0	0	0.830645	0.830645	.	.	0.0179674	0.0179674	.	.
ATP1A1	.	X	1	0	1	0	0.9995	.	0.9995	.	0.00188392	.	0.00188392	.		RXRG	X	.	2	2	0	0	0.619487	0.619487	.	.	1.16017e-70	1.16017e-70	.	.		RAP1B	.	.	1	1	0	0	1.10877	1.10877	.	.	0.0497399	0.0497399	.	.
GNS	.	X	1	0	1	0	0.919184	.	0.919184	.	0.0010892	.	0.0010892	.		FNIP2	.	.	2	1	0	1	1.68893	1.21691	.	2.16095	7.56295e-26	6.98828e-17	.	8.18487e-35		IFIT1	.	.	1	1	0	0	0.69538	0.69538	.	.	0.00841814	0.00841814	.	.
EIF4H	.	.	1	0	1	0	0.877234	.	0.877234	.	0.000832944	.	0.000832944	.		EPAS1	X	.	2	2	0	0	0.967615	0.967615	.	.	1.42183e-41	1.42183e-41	.	.		HSD17B11	.	.	1	1	0	0	0.591814	0.591814	.	.	0.00365196	0.00365196	.	.
ARSA	.	.	1	1	0	0	0.51471	0.51471	.	.	6.10783e-06	6.10783e-06	.	.		DNAJB1	.	.	2	1	1	0	1.73977	1.50073	1.9788	.	1.15485e-22	2.61965e-35	5.09104e-10	.		AC183084.1	.	.	1	1	0	0	0.544948	0.544948	.	.	0.00226243	0.00226243	.	.
CNNM1	.	.	1	0	0	1	0.571739	.	.	0.571739	2.24082e-05	.	.	2.24082e-05		CXXC5	X	.	2	2	0	0	0.972072	0.972072	.	.	5.02098e-39	5.02098e-39	.	.		TMEM245	.	X	1	0	1	0	0.562327	.	0.562327	.	0.00280046	.	0.00280046	.
ATP2B1	.	.	1	0	0	1	0.605819	.	.	0.605819	4.53552e-05	.	.	4.53552e-05		GJD2	.	X	2	2	0	0	1.13009	1.13009	.	.	2.15965e-33	2.15965e-33	.	.		FAM46A	.	.	1	0	1	0	0.563766	.	0.563766	.	0.00315184	.	0.00315184	.
DIP2C	.	.	1	0	0	1	0.561154	.	.	0.561154	2.06438e-05	.	.	2.06438e-05		GCGR	.	X	2	1	1	0	0.599422	0.605325	0.59352	.	5.37773e-61	4.5835e-81	6.30958e-41	.		ITGB1	.	X	1	0	1	0	0.546246	.	0.546246	.	0.00267279	.	0.00267279	.
MTND4P12	.	.	1	0	1	0	0.516476	.	0.516476	.	8.32441e-06	.	8.32441e-06	.		LAPTM4B	.	.	2	0	0	2	1.49872	.	.	1.49872	6.45873e-24	.	.	6.45873e-24		RPL14	.	.	1	1	0	0	0.907691	0.907691	.	.	0.0288315	0.0288315	.	.
YIPF6	.	.	1	0	1	0	0.894272	.	0.894272	.	0.00130153	.	0.00130153	.		RGS2	.	.	2	2	0	0	1.03105	1.03105	.	.	3.60896e-32	3.60896e-32	.	.		SRRM2	.	.	1	0	1	0	0.744742	.	0.744742	.	0.0135809	.	0.0135809	.
NFKBIZ	.	.	1	1	0	0	0.652781	0.652781	.	.	0.00011193	0.00011193	.	.		ACVR1B	.	X	2	1	1	0	1.3995	1.48835	1.31065	.	7.19759e-24	1.66279e-45	0.0311557	.		FABP5P7	.	.	1	0	1	0	0.576256	.	0.576256	.	0.00454383	.	0.00454383	.
HSD17B12	.	.	1	0	1	0	0.523298	.	0.523298	.	1.199e-05	.	1.199e-05	.		SLC3A2	.	X	2	0	2	0	1.84745	.	1.84745	.	3.15266e-18	.	3.15266e-18	.		SESTD1	.	.	1	0	1	0	0.525721	.	0.525721	.	0.00273052	.	0.00273052	.
RPL12	.	.	1	0	1	0	1.06921	.	1.06921	.	0.00430943	.	0.00430943	.		ZFP36L2	.	.	2	2	0	0	1.03952	1.03952	.	.	1.32284e-31	1.32284e-31	.	.		PITPNC1	.	.	1	1	0	0	0.582383	0.582383	.	.	0.00493002	0.00493002	.	.
KLHL42	.	.	1	0	0	1	0.559937	.	.	0.559937	3.37901e-05	.	.	3.37901e-05		MTCO2P12	.	.	2	1	0	1	0.75459	0.944547	.	0.564633	3.95769e-43	2.7288e-07	.	5.74001e-79		POLE2	.	.	1	1	0	0	0.646411	0.646411	.	.	0.00923069	0.00923069	.	.
IFIT1	.	.	1	0	0	1	0.623094	.	.	0.623094	9.8052e-05	.	.	9.8052e-05		LMO2	.	.	2	1	1	0	1.4054	1.37436	1.43643	.	6.36422e-22	1.66335e-41	0.0243505	.		SMAD5	X	.	1	0	1	0	0.514997	.	0.514997	.	0.00291661	.	0.00291661	.
ARF3	.	.	1	0	1	0	0.878953	.	0.878953	.	0.0014634	.	0.0014634	.		TMEM64	.	.	2	2	0	0	0.960902	0.960902	.	.	7.75337e-31	7.75337e-31	.	.		KMT2A	X	.	1	0	1	0	0.555587	.	0.555587	.	0.00461432	.	0.00461432	.
ATP5B	.	.	1	0	1	0	1.06071	.	1.06071	.	0.00464367	.	0.00464367	.		RPL41P2	.	.	2	0	1	1	0.736706	.	0.627362	0.846049	1.98163e-39	.	1.53478e-10	2.55858e-68		CPE	.	.	1	0	1	0	0.614542	.	0.614542	.	0.00797295	.	0.00797295	.
VWA1	.	.	1	1	0	0	0.534865	0.534865	.	.	2.39852e-05	2.39852e-05	.	.		TLE1	.	.	2	1	1	0	1.18876	1.16787	1.20964	.	3.01743e-24	4.49367e-46	0.0202616	.		PDXDC1	.	.	1	0	1	0	0.551157	.	0.551157	.	0.00462634	.	0.00462634	.
TMED10	.	.	1	0	1	0	1.25624	.	1.25624	.	0.0122026	.	0.0122026	.		GREM1	.	X	2	1	0	1	1.37339	1.37537	.	1.37141	1.38745e-20	5.34689e-33	.	3.60028e-08		PHIP	.	.	1	0	1	0	0.580579	.	0.580579	.	0.00627393	.	0.00627393	.
CRIP2	.	.	1	0	0	1	0.666398	.	.	0.666398	0.000249319	.	.	0.000249319		GAPDHP35	.	.	2	1	1	0	0.690125	0.653056	0.727193	.	3.18832e-38	2.50487e-60	4.05824e-16	.		FXYD5	.	.	1	0	1	0	0.713387	.	0.713387	.	0.0163471	.	0.0163471	.
ASAH1	.	X	1	0	1	0	1.2238	.	1.2238	.	0.0110517	.	0.0110517	.		RPL41	.	.	2	0	1	1	0.770074	.	0.66049	0.879658	7.16662e-34	.	7.97519e-08	6.44003e-60		SMYD5	.	.	1	1	0	0	0.945765	0.945765	.	.	0.045872	0.045872	.	.
SLC25A53	.	.	1	0	1	0	0.850881	.	0.850881	.	0.00159197	.	0.00159197	.		C2CD4B	.	.	2	0	1	1	1.1094	.	1.02686	1.19195	1.48362e-23	.	5.01772e-14	4.38672e-33		KDM7A	.	.	1	1	0	0	0.633176	0.633176	.	.	0.0104196	0.0104196	.	.
NR4A3	X	.	1	1	0	0	0.509506	0.509506	.	.	2.45174e-05	2.45174e-05	.	.		UBE2QL1	.	.	2	1	1	0	1.55199	1.20261	1.90137	.	4.81308e-17	2.01469e-23	1.14984e-10	.		NFIA	X	.	1	1	0	0	0.880238	0.880238	.	.	0.0396769	0.0396769	.	.
NME1-NME2	.	.	1	0	1	0	0.844957	.	0.844957	.	0.00167188	.	0.00167188	.		EEF1A2	.	.	2	0	1	1	0.947711	.	1.06976	0.825667	3.86817e-27	.	7.35821e-25	2.03347e-29		LRCH2	.	.	1	0	1	0	0.576228	.	0.576228	.	0.00781338	.	0.00781338	.
PFKP	.	.	1	1	0	0	0.616932	0.616932	.	.	0.000180169	0.000180169	.	.		C2CD4A	.	.	2	0	1	1	1.09576	.	1.06551	1.126	2.1681e-23	.	5.58366e-20	8.41862e-27		B2M	.	.	1	0	1	0	0.584758	.	0.584758	.	0.00840692	.	0.00840692	.
GNPTG	.	X	1	0	1	0	0.892432	.	0.892432	.	0.00278916	.	0.00278916	.		RPS4XP11	.	.	2	1	0	1	0.633828	0.587368	.	0.680288	3.57016e-38	8.64843e-51	.	1.4738e-25		DSTN	.	.	1	1	0	0	0.726835	0.726835	.	.	0.0215485	0.0215485	.	.
FBXW11	.	.	1	0	1	0	0.876164	.	0.876164	.	0.0027011	.	0.0027011	.		PSMB4	.	.	2	1	1	0	1.40829	0.785527	2.03105	.	8.21152e-17	1.70624e-26	3.95192e-07	.		PYCR1	.	.	1	1	0	0	0.701035	0.701035	.	.	0.0187447	0.0187447	.	.
IMMP1L	.	.	1	0	0	1	0.647138	.	.	0.647138	0.000362073	.	.	0.000362073		SLC2A1	.	X	2	1	0	1	1.15391	1.18456	.	1.12326	6.39974e-20	2.09366e-34	.	1.95622e-05		GSTM2	.	.	1	0	1	0	0.509209	.	0.509209	.	0.00464192	.	0.00464192	.
TMBIM1	.	.	1	0	1	0	0.889599	.	0.889599	.	0.00340889	.	0.00340889	.		APCDD1L	.	.	2	1	0	1	1.32133	1.25825	.	1.38442	2.67233e-17	5.97151e-32	.	0.011959		RNF181	.	.	1	1	0	0	0.750538	0.750538	.	.	0.0278425	0.0278425	.	.
BTBD11	.	.	1	0	0	1	0.515182	.	.	0.515182	5.71067e-05	.	.	5.71067e-05		PFDN5	.	.	2	2	0	0	0.666161	0.666161	.	.	1.60876e-33	1.60876e-33	.	.		TRIM56	.	.	1	1	0	0	0.520372	0.520372	.	.	0.00586628	0.00586628	.	.
HIGD2A	.	.	1	0	1	0	0.902537	.	0.902537	.	0.00389816	.	0.00389816	.		ACSL1	.	.	2	2	0	0	0.800543	0.800543	.	.	7.60355e-28	7.60355e-28	.	.		RPLP1	.	.	1	1	0	0	0.503348	0.503348	.	.	0.00531775	0.00531775	.	.
TMEM179B	.	X	1	0	0	1	0.581793	.	.	0.581793	0.00021628	.	.	0.00021628		IGF2R	.	X	2	1	0	1	1.17182	1.17698	.	1.16665	6.84262e-19	1.91824e-28	.	2.44086e-09		SPPL2B	.	X	1	0	1	0	0.578144	.	0.578144	.	0.0107352	.	0.0107352	.
ATP2A2	.	.	1	0	1	0	0.912816	.	0.912816	.	0.00474481	.	0.00474481	.		MTND6P3	.	.	2	1	0	1	1.31683	1.1459	.	1.48775	8.30361e-17	2.48705e-19	.	2.77236e-14		RPS20	.	.	1	1	0	0	0.500875	0.500875	.	.	0.00542206	0.00542206	.	.
AGFG1	.	.	1	0	0	1	0.581989	.	.	0.581989	0.000236107	.	.	0.000236107		TUBB2B	.	.	2	2	0	0	0.600327	0.600327	.	.	9.99942e-35	9.99942e-35	.	.		EGR4	X	.	1	0	1	0	0.560618	.	0.560618	.	0.00956073	.	0.00956073	.
REG1A	.	.	1	0	0	1	0.840229	.	.	0.840229	0.00317403	.	.	0.00317403		BNIP3	.	.	2	0	1	1	1.73724	.	2.04532	1.42917	2.48122e-12	.	5.96347e-13	1.03236e-11		KMT2C	.	.	1	0	1	0	0.547158	.	0.547158	.	0.0085987	.	0.0085987	.
RAD54L2	.	.	1	0	0	1	0.779347	.	.	0.779347	0.00207284	.	.	0.00207284		NABP1	.	.	2	1	0	1	1.1072	1.08338	.	1.13102	8.08614e-19	8.46759e-29	.	7.72187e-09		FADS2	.	.	1	0	0	1	0.596745	.	.	0.596745	0.0146817	.	.	0.0146817
TTC8	.	.	1	0	1	0	0.932126	.	0.932126	.	0.00645645	.	0.00645645	.		ACPP	.	.	2	1	0	1	1.11146	1.0941	.	1.12882	2.40307e-18	2.12749e-34	.	0.0271434		B3GALNT1	.	.	1	1	0	0	0.710724	0.710724	.	.	0.0304767	0.0304767	.	.
ARL3	.	.	1	0	0	1	0.512262	.	.	0.512262	0.000103626	.	.	0.000103626		CBX7	.	.	2	1	1	0	1.25415	1.18165	1.32664	.	6.75743e-16	8.17737e-29	0.00558405	.		BBX	X	.	1	1	0	0	0.765564	0.765564	.	.	0.0397513	0.0397513	.	.
FAM107B	.	.	1	1	0	0	0.713096	0.713096	.	.	0.00140352	0.00140352	.	.		YWHAG	.	.	2	1	1	0	1.403	1.07517	1.73082	.	3.54472e-14	2.46981e-18	5.08746e-10	.		FKBP1B	.	.	1	1	0	0	0.53452	0.53452	.	.	0.0100484	0.0100484	.	.
MBOAT2	.	.	1	0	0	1	0.629286	.	.	0.629286	0.000619073	.	.	0.000619073		RUNX1T1	.	.	2	1	1	0	0.93805	0.781411	1.09469	.	8.87656e-21	1.38156e-31	5.70319e-10	.		NFE2L2	X	.	1	1	0	0	0.736444	0.736444	.	.	0.0354969	0.0354969	.	.
NAA38	.	.	1	0	0	1	0.579525	.	.	0.579525	0.000361835	.	.	0.000361835		LIN7C	.	.	2	2	0	0	0.836025	0.836025	.	.	1.3165e-22	1.3165e-22	.	.		NFATC2	X	.	1	1	0	0	0.588386	0.588386	.	.	0.0168617	0.0168617	.	.
ADA2	.	.	1	0	1	0	1.09024	.	1.09024	.	0.0148521	.	0.0148521	.		CBX4	.	.	2	1	0	1	0.999512	1.02109	.	0.977936	8.0495e-19	2.46524e-30	.	2.62832e-07		PPM1B	.	.	1	1	0	0	0.580742	0.580742	.	.	0.0160833	0.0160833	.	.
COX6B1	.	.	1	0	1	0	0.570607	.	0.570607	.	0.000345811	.	0.000345811	.		NR0B1	X	.	2	2	0	0	1.01653	1.01653	.	.	2.26431e-18	2.26431e-18	.	.		FBXO32	.	.	1	1	0	0	0.656306	0.656306	.	.	0.0258829	0.0258829	.	.
CKMT1A	.	.	1	0	0	1	0.606291	.	.	0.606291	0.000554891	.	.	0.000554891		CD9	.	X	2	2	0	0	0.815132	0.815132	.	.	6.37861e-22	6.37861e-22	.	.		ADGRA1	.	.	1	1	0	0	0.64874	0.64874	.	.	0.0249752	0.0249752	.	.
AHCYL1	.	.	1	0	1	0	0.975165	.	0.975165	.	0.00966548	.	0.00966548	.		MXI1	X	.	2	1	0	1	1.06752	1.05964	.	1.07541	7.2451e-17	1.84079e-26	.	2.85157e-07		OXA1L	.	.	1	1	0	0	0.508869	0.508869	.	.	0.0094702	0.0094702	.	.
SEMA5A	.	X	1	0	0	1	0.663884	.	.	0.663884	0.00110628	.	.	0.00110628		VPS37A	.	.	2	0	1	1	1.73333	.	1.86639	1.60026	1.33072e-10	.	5.69334e-07	3.11031e-14		WDR59	.	.	1	0	1	0	0.519705	.	0.519705	.	0.0120301	.	0.0120301	.
GHITM	.	.	1	0	1	0	0.892769	.	0.892769	.	0.00634368	.	0.00634368	.		PON2	.	X	2	2	0	0	0.974514	0.974514	.	.	2.93739e-18	2.93739e-18	.	.		IAPP	.	.	1	1	0	0	0.507693	0.507693	.	.	0.0113536	0.0113536	.	.
HDLBP	.	.	1	0	1	0	1.01914	.	1.01914	.	0.0126084	.	0.0126084	.		KIF1A	.	.	2	1	1	0	1.36648	1.02339	1.70958	.	5.85171e-13	7.11179e-16	4.81488e-10	.		RPS12	.	.	1	1	0	0	0.519893	0.519893	.	.	0.0128176	0.0128176	.	.
STT3B	.	X	1	0	1	0	0.906469	.	0.906469	.	0.00753094	.	0.00753094	.		DDIT4	.	.	2	2	0	0	0.811123	0.811123	.	.	2.83384e-21	2.83384e-21	.	.		SYNRG	.	.	1	1	0	0	0.592953	0.592953	.	.	0.0242882	0.0242882	.	.
NDUFC2	.	.	1	0	1	0	1.13091	.	1.13091	.	0.0199771	.	0.0199771	.		VDAC1	.	X	2	0	1	1	1.5292	.	1.75056	1.30784	2.04834e-11	.	1.75831e-10	2.3862e-12		RPL23A	.	.	1	1	0	0	0.549627	0.549627	.	.	0.0207686	0.0207686	.	.
ATP5G1	.	.	1	0	1	0	0.958676	.	0.958676	.	0.010037	.	0.010037	.		ANXA11	.	.	2	0	0	2	1.20146	.	.	1.20146	3.25927e-14	.	.	3.25927e-14		CSRP1	.	.	1	0	1	0	0.517877	.	0.517877	.	0.0193296	.	0.0193296	.
KIF13A	.	.	1	0	0	1	0.533241	.	.	0.533241	0.000260884	.	.	0.000260884		CREBRF	.	.	2	2	0	0	0.930716	0.930716	.	.	4.79673e-18	4.79673e-18	.	.		GNAS	.	.	1	1	0	0	0.624813	0.624813	.	.	0.0427776	0.0427776	.	.
FZD3	.	X	1	1	0	0	0.746985	0.746985	.	.	0.00293858	0.00293858	.	.		TOMM7	.	.	2	1	1	0	0.666681	0.678245	0.655117	.	8.52657e-24	5.08791e-38	1.42892e-09	.		DYNC1I1	.	.	1	0	0	1	0.507107	.	.	0.507107	0.0213082	.	.	0.0213082
TSPAN7	.	X	1	0	0	1	0.512482	.	.	0.512482	0.000206873	.	.	0.000206873		FOXJ3	X	.	2	1	1	0	1.15566	1.04925	1.26207	.	5.30017e-14	2.2385e-24	0.00125494	.		GOLGA4	.	.	1	0	1	0	0.55314	.	0.55314	.	0.0296689	.	0.0296689	.
PPT1	.	X	1	0	1	0	1.1041	.	1.1041	.	0.0196307	.	0.0196307	.		ISCU	.	.	2	1	1	0	1.37735	1.1828	1.57191	.	1.06815e-11	9.10559e-19	0.000125303	.		TMED8	.	.	1	0	1	0	0.528116	.	0.528116	.	0.028776	.	0.028776	.
UQCRB	.	.	1	0	1	0	1.07112	.	1.07112	.	0.0189351	.	0.0189351	.		LMAN1	.	.	2	1	1	0	1.54964	1.05515	2.04412	.	2.77642e-10	2.43858e-07	3.16107e-13	.		FBXO25	.	.	1	1	0	0	0.567387	0.567387	.	.	0.0379663	0.0379663	.	.
ALPK3	.	.	1	0	1	0	1.00119	.	1.00119	.	0.014539	.	0.014539	.		CLTA	.	.	2	1	1	0	1.40304	1.15043	1.65565	.	3.30993e-11	7.45252e-16	1.47006e-06	.		GNG10	.	.	1	1	0	0	0.536672	0.536672	.	.	0.032369	0.032369	.	.
SDF2L1	.	.	1	0	1	0	0.953737	.	0.953737	.	0.0119636	.	0.0119636	.		ADAMTS2	.	.	2	1	0	1	0.861974	0.882707	.	0.84124	9.80684e-18	4.29747e-31	.	0.000223792		MTURN	.	.	1	1	0	0	0.550559	0.550559	.	.	0.0359556	0.0359556	.	.
FAM96B	.	.	1	0	0	1	0.589682	.	.	0.589682	0.000941742	.	.	0.000941742		SH3GL2	.	.	2	0	1	1	1.48434	.	1.73397	1.2347	1.36723e-10	.	1.17325e-10	1.59329e-10		TYSND1	.	.	1	1	0	0	0.507217	0.507217	.	.	0.0278616	0.0278616	.	.
NAXE	.	.	1	0	0	1	0.571989	.	.	0.571989	0.000933492	.	.	0.000933492		PLEKHM2	.	.	2	1	0	1	0.964797	0.936495	.	0.993099	7.19251e-16	3.21632e-26	.	1.60843e-05		KCTD20	.	.	1	1	0	0	0.598629	0.598629	.	.	0.0482324	0.0482324	.	.
INSR	.	X	1	0	0	1	0.543168	.	.	0.543168	0.000646739	.	.	0.000646739		BTF3	.	.	2	1	1	0	1.1056	0.503051	1.70814	.	1.38551e-13	3.37867e-22	5.68161e-05	.		ARHGAP5	.	.	1	0	1	0	0.510614	.	0.510614	.	0.0301678	.	0.0301678	.
NUCKS1	.	.	1	0	1	0	0.744115	.	0.744115	.	0.00487796	.	0.00487796	.		ZNF292	X	.	2	1	1	0	1.45693	1.33438	1.57949	.	7.78056e-10	3.45011e-17	0.0175464	.		USP53	.	.	1	1	0	0	0.513265	0.513265	.	.	0.0325555	0.0325555	.	.
SQLE	.	.	1	0	0	1	0.502125	.	.	0.502125	0.000377864	.	.	0.000377864		CDK5R1	.	.	2	1	0	1	1.04392	1.05173	.	1.03611	3.15475e-13	1.21375e-21	.	8.19975e-05		DALRD3	.	.	1	1	0	0	0.51979	0.51979	.	.	0.0398171	0.0398171	.	.
CP	.	X	1	1	0	0	0.808406	0.808406	.	.	0.00792475	0.00792475	.	.		AFF1	.	.	2	2	0	0	0.842677	0.842677	.	.	3.90428e-16	3.90428e-16	.	.		JMJD1C	.	.	1	0	1	0	0.500089	.	0.500089	.	0.0364643	.	0.0364643	.
SRPRA	.	.	1	0	1	0	0.966105	.	0.966105	.	0.0175283	.	0.0175283	.		MAP3K2	.	.	2	2	0	0	0.907377	0.907377	.	.	5.44735e-15	5.44735e-15	.	.		RPL23	.	.	1	1	0	0	0.543063	0.543063	.	.	0.0487153	0.0487153	.	.
DDX21	.	.	1	0	1	0	0.987071	.	0.987071	.	0.0196278	.	0.0196278	.		FTH1P7	.	.	2	1	0	1	0.710424	0.70411	.	0.716739	7.55984e-19	1.77115e-31	.	3.22678e-06		WNK1	.	.	1	0	1	0	0.512891	.	0.512891	.	0.0433567	.	0.0433567	.
CCT4	.	X	1	0	1	0	1.05619	.	1.05619	.	0.0263139	.	0.0263139	.		ZFHX3	X	.	2	2	0	0	0.840549	0.840549	.	.	7.67586e-16	7.67586e-16	.	.
PSMB1	.	.	1	0	1	0	0.894601	.	0.894601	.	0.0139222	.	0.0139222	.		NUS1	.	.	2	1	1	0	1.24775	0.972917	1.52258	.	6.8261e-11	3.85845e-14	1.20763e-07	.
WNT4	.	.	1	0	0	1	0.511121	.	.	0.511121	0.000582456	.	.	0.000582456		AFF4	.	.	2	1	1	0	1.38118	1.14009	1.62227	.	8.20574e-10	7.44667e-15	9.04217e-05	.
ARCN1	.	.	1	0	1	0	0.933874	.	0.933874	.	0.0169885	.	0.0169885	.		EPB41L1	.	.	2	1	0	1	1.1674	1.13704	.	1.19775	1.9577e-11	8.4324e-18	.	4.54508e-05
ATP5G2	.	.	1	0	1	0	0.950077	.	0.950077	.	0.0183606	.	0.0183606	.		TNFRSF21	.	X	2	0	2	0	1.24066	.	1.24066	.	8.8212e-11	.	8.8212e-11	.
CTSD	.	X	1	0	0	1	0.617757	.	.	0.617757	0.00224163	.	.	0.00224163		MARK1	.	.	2	1	1	0	1.10332	0.984608	1.22204	.	7.87448e-12	1.64758e-20	0.00376354	.
NISCH	.	.	1	0	1	0	1.05983	.	1.05983	.	0.0287043	.	0.0287043	.		ANKRD12	.	.	2	2	0	0	0.900073	0.900073	.	.	3.36263e-14	3.36263e-14	.	.
KIAA1217	.	.	1	0	1	0	0.576729	.	0.576729	.	0.0015217	.	0.0015217	.		GCC2	.	.	2	2	0	0	0.942457	0.942457	.	.	1.77394e-13	1.77394e-13	.	.
SAMD5	.	.	1	1	0	0	0.84985	0.84985	.	.	0.0127626	0.0127626	.	.		CBR1	.	.	2	2	0	0	0.669926	0.669926	.	.	1.68303e-18	1.68303e-18	.	.
KCNMA1	.	.	1	0	0	1	0.564441	.	.	0.564441	0.00155254	.	.	0.00155254		C15orf61	.	.	2	1	0	1	1.20944	1.24179	.	1.17709	1.43475e-10	1.86514e-18	.	0.0110367
C4orf48	.	.	1	0	0	1	0.578212	.	.	0.578212	0.00206842	.	.	0.00206842		MARS	.	.	2	1	1	0	0.832778	0.807126	0.858431	.	5.21862e-15	3.16641e-21	8.60093e-09	.
IGF1R	.	X	1	0	0	1	0.56366	.	.	0.56366	0.00228872	.	.	0.00228872		TNFAIP8	.	.	2	2	0	0	0.617583	0.617583	.	.	8.79582e-20	8.79582e-20	.	.
PPM1K	.	.	1	0	0	1	0.514354	.	.	0.514354	0.0013127	.	.	0.0013127		NPY	.	.	2	1	1	0	0.778184	0.841591	0.714778	.	7.5602e-16	2.0881e-26	2.73726e-05	.
PGRMC2	.	.	1	0	1	0	0.976257	.	0.976257	.	0.0306184	.	0.0306184	.		ZNF697	X	.	2	1	0	1	0.878643	0.916291	.	0.840995	5.32468e-14	1.86993e-24	.	0.00151622
PTK2	.	.	1	1	0	0	0.589159	0.589159	.	.	0.00356996	0.00356996	.	.		CACYBP	.	.	2	1	1	0	1.29562	0.962767	1.62848	.	1.14388e-09	2.31649e-10	5.64849e-09	.
CSDE1	.	.	1	0	1	0	0.847354	.	0.847354	.	0.0207422	.	0.0207422	.		HNRNPH1	.	.	2	2	0	0	0.609673	0.609673	.	.	1.19942e-19	1.19942e-19	.	.
PSME1	.	.	1	0	1	0	0.530783	.	0.530783	.	0.00210514	.	0.00210514	.		NUDT19	.	.	2	1	1	0	0.935531	0.867459	1.0036	.	4.97143e-13	2.53911e-23	0.00973378	.
CRELD2	.	X	1	0	1	0	0.843484	.	0.843484	.	0.0213321	.	0.0213321	.		CISD2	.	.	2	1	1	0	1.32153	1.04347	1.59959	.	1.98508e-09	1.83517e-12	2.14724e-06	.
ITFG1	.	X	1	0	0	1	0.651477	.	.	0.651477	0.00748546	.	.	0.00748546		CDC42EP3	.	.	2	0	1	1	1.77452	.	2.12229	1.42675	3.48924e-07	.	3.15515e-09	3.8587e-05
DZIP3	.	.	1	0	0	1	0.644461	.	.	0.644461	0.00730309	.	.	0.00730309		HECA	.	.	2	2	0	0	0.766509	0.766509	.	.	1.28888e-15	1.28888e-15	.	.
EEF1A2	.	.	1	0	1	0	0.555407	.	0.555407	.	0.00340663	.	0.00340663	.		UGDH	.	.	2	1	0	1	1.24518	1.22522	.	1.26515	7.00309e-10	1.20901e-14	.	4.05649e-05
NDUFB4	.	.	1	0	1	0	0.676803	.	0.676803	.	0.0100737	.	0.0100737	.		RPS11	.	.	2	1	0	1	0.558892	0.510637	.	0.607147	4.62907e-21	4.37592e-29	.	4.89688e-13
CTAGE5	.	.	1	0	0	1	0.581586	.	.	0.581586	0.00483957	.	.	0.00483957		C4orf3	.	.	2	2	0	0	0.823976	0.823976	.	.	1.61598e-14	1.61598e-14	.	.
LAMA5	.	X	1	0	0	1	0.542358	.	.	0.542358	0.00329522	.	.	0.00329522		ALOX5	.	.	2	2	0	0	0.629158	0.629158	.	.	9.14196e-19	9.14196e-19	.	.
ANAPC11	.	.	1	0	1	0	0.522304	.	0.522304	.	0.00273393	.	0.00273393	.		ALDH1A1	.	.	2	0	0	2	1.2074	.	.	1.2074	4.89473e-10	.	.	4.89473e-10
BCAP31	.	.	1	0	0	1	0.537637	.	.	0.537637	0.00371753	.	.	0.00371753		PALM2-AKAP2	.	.	2	1	0	1	0.78452	0.785341	.	0.7837	4.98857e-15	2.30334e-26	.	0.00108042
WSB1	.	.	1	0	0	1	0.569274	.	.	0.569274	0.00514834	.	.	0.00514834		RPL9	.	X	2	0	1	1	0.655055	.	0.522848	0.787261	9.91735e-18	.	1.43335e-06	6.8618e-29
DPM3	.	.	1	0	0	1	0.537297	.	.	0.537297	0.00379254	.	.	0.00379254		NR1D2	X	.	2	2	0	0	0.881855	0.881855	.	.	4.34496e-13	4.34496e-13	.	.
BTBD3	.	.	1	0	1	0	0.884691	.	0.884691	.	0.0339855	.	0.0339855	.		GNA13	.	.	2	1	1	0	0.993669	0.919405	1.06793	.	1.08807e-11	8.41753e-21	0.0140646	.
HOOK1	.	.	1	0	1	0	0.89775	.	0.89775	.	0.0360205	.	0.0360205	.		NEBL	.	.	2	1	1	0	1.20609	1.08148	1.33069	.	1.10166e-09	1.68419e-16	0.0072062	.
PDHA1	.	.	1	0	1	0	0.784936	.	0.784936	.	0.0223451	.	0.0223451	.		OLA1	.	.	2	1	1	0	1.37362	1.16034	1.5869	.	1.44432e-08	9.10345e-15	0.0229152	.
HGD	.	.	1	1	0	0	0.517014	0.517014	.	.	0.00313624	0.00313624	.	.		NKX2-2	X	.	2	1	0	1	1.09927	0.968941	.	1.2296	2.01797e-10	1.60111e-10	.	2.54335e-10
RPL11	.	.	1	0	1	0	0.909982	.	0.909982	.	0.0406501	.	0.0406501	.		PSMC6	.	.	2	1	1	0	1.26977	1.06684	1.4727	.	4.12062e-09	7.23911e-14	0.000234553	.
HTATSF1	.	.	1	0	1	0	0.926441	.	0.926441	.	0.044667	.	0.044667	.		TTC3	.	.	2	2	0	0	0.974446	0.974446	.	.	1.2104e-11	1.2104e-11	.	.
ACP1	.	.	1	0	1	0	0.926766	.	0.926766	.	0.0489543	.	0.0489543	.		PKP2	.	.	2	1	0	1	0.969275	0.92992	.	1.00863	1.05988e-11	1.36604e-17	.	8.22335e-06
KIF5B	.	.	1	0	1	0	0.822852	.	0.822852	.	0.0339924	.	0.0339924	.		LMO1	.	.	2	0	2	0	0.614713	.	0.614713	.	6.14785e-18	.	6.14785e-18	.
CITED2	.	.	1	0	0	1	0.604856	.	.	0.604856	0.0106764	.	.	0.0106764		GABBR2	.	X	2	1	0	1	1.16982	1.10914	.	1.23049	1.03527e-09	4.96556e-13	.	2.15843e-06
PRPS1	.	.	1	0	1	0	0.76228	.	0.76228	.	0.0275258	.	0.0275258	.		SLC38A2	.	X	2	2	0	0	0.885188	0.885188	.	.	2.21164e-12	2.21164e-12	.	.
UBL5	.	.	1	0	0	1	0.604204	.	.	0.604204	0.0109839	.	.	0.0109839		CARMIL1	.	.	2	1	1	0	0.904665	0.684552	1.12478	.	4.0685e-12	5.33099e-18	3.105e-06	.
PRDX2	.	.	1	0	1	0	0.846611	.	0.846611	.	0.0401602	.	0.0401602	.		RPL4P4	.	.	2	1	1	0	1.12488	0.866083	1.38367	.	7.11254e-10	6.02122e-13	8.40166e-07	.
MBD4	X	.	1	0	0	1	0.524723	.	.	0.524723	0.00646365	.	.	0.00646365		FTH1P5	.	.	2	1	0	1	0.639114	0.632475	.	0.645752	9.49376e-17	3.33808e-28	.	2.7001e-05
SEC22B	.	X	1	0	1	0	0.591345	.	0.591345	.	0.0119367	.	0.0119367	.		TMBIM4	.	.	2	2	0	0	0.601569	0.601569	.	.	1.0697e-17	1.0697e-17	.	.
PLPPR1	.	.	1	1	0	0	0.550254	0.550254	.	.	0.00858803	0.00858803	.	.		TPD52	.	.	2	1	1	0	1.21847	0.987186	1.44976	.	4.26579e-09	4.07013e-16	0.0447086	.
RBX1	.	.	1	0	0	1	0.525497	.	.	0.525497	0.00713401	.	.	0.00713401		LAMP2	.	X	2	0	2	0	1.32613	.	1.32613	.	2.23834e-08	.	2.23834e-08	.
TOMM6	.	.	1	0	1	0	0.698807	.	0.698807	.	0.0262392	.	0.0262392	.		TMEM87A	.	X	2	2	0	0	0.834593	0.834593	.	.	9.8752e-13	9.8752e-13	.	.
NOMO3	.	X	1	0	0	1	0.503286	.	.	0.503286	0.00734921	.	.	0.00734921		UBL3	.	.	2	1	1	0	1.27699	1.0599	1.49408	.	1.52161e-08	2.30805e-14	0.0100314	.
NDUFAF3	.	.	1	0	0	1	0.611788	.	.	0.611788	0.0187885	.	.	0.0187885		THRAP3	.	.	2	2	0	0	0.708502	0.708502	.	.	9.20652e-15	9.20652e-15	.	.
PSME2	.	.	1	1	0	0	0.530412	0.530412	.	.	0.0106878	0.0106878	.	.		STRN3	.	.	2	1	1	0	0.819889	0.769181	0.870597	.	9.42623e-13	2.90311e-20	3.06065e-05	.
CTNNA1	.	.	1	0	0	1	0.515839	.	.	0.515839	0.00959642	.	.	0.00959642		UBXN1	.	.	2	1	0	1	0.990326	1.00436	.	0.976295	1.19904e-10	1.97841e-18	.	0.00726694
PLCXD3	.	.	1	0	0	1	0.682845	.	.	0.682845	0.0332981	.	.	0.0332981		KLF10	X	.	2	2	0	0	0.813999	0.813999	.	.	9.06871e-13	9.06871e-13	.	.
CAMK2N1	.	.	1	0	0	1	0.506813	.	.	0.506813	0.0103462	.	.	0.0103462		MT-ATP8	.	.	2	2	0	0	0.684439	0.684439	.	.	1.00026e-14	1.00026e-14	.	.
TUBA1A	.	.	1	0	1	0	0.593285	.	0.593285	.	0.0211362	.	0.0211362	.		HSD17B12	.	.	2	0	1	1	0.749156	.	0.779515	0.718798	1.82648e-13	.	1.03663e-07	3.21815e-19
ARHGEF12	.	.	1	1	0	0	0.582903	0.582903	.	.	0.020288	0.020288	.	.		DICER1	.	.	2	2	0	0	0.902206	0.902206	.	.	2.92509e-11	2.92509e-11	.	.
SCP2	.	.	1	0	0	1	0.583098	.	.	0.583098	0.020341	.	.	0.020341		TMTC3	.	.	2	2	0	0	0.846803	0.846803	.	.	7.32258e-12	7.32258e-12	.	.
C6orf62	.	.	1	0	0	1	0.5631	.	.	0.5631	0.0184095	.	.	0.0184095		SLAIN2	.	.	2	1	1	0	0.975046	0.900944	1.04915	.	2.35239e-10	3.93503e-18	0.0140627	.
ETV5	X	.	1	0	1	0	0.503126	.	0.503126	.	0.0126302	.	0.0126302	.		SLC29A1	.	X	2	0	0	2	1.06564	.	.	1.06564	1.64501e-09	.	.	1.64501e-09
OGT	.	.	1	0	0	1	0.519749	.	.	0.519749	0.0151	.	.	0.0151		MTCO3P12	.	.	2	2	0	0	0.916346	0.916346	.	.	7.26633e-11	7.26633e-11	.	.
PSMB6	.	.	1	0	0	1	0.511965	.	.	0.511965	0.0156997	.	.	0.0156997		ATP1B3	.	X	2	0	0	2	1.09018	.	.	1.09018	3.62459e-09	.	.	3.62459e-09
SACS	.	.	1	0	0	1	0.501711	.	.	0.501711	0.0144543	.	.	0.0144543		CLK1	.	.	2	2	0	0	0.730773	0.730773	.	.	2.59233e-13	2.59233e-13	.	.
AC139494.1	.	.	1	0	0	1	0.54783	.	.	0.54783	0.0212261	.	.	0.0212261		N4BP2L2	.	.	2	2	0	0	0.638669	0.638669	.	.	5.12522e-15	5.12522e-15	.	.
ABHD12	.	.	1	0	0	1	0.550781	.	.	0.550781	0.0223033	.	.	0.0223033		CLDN12	.	X	2	1	1	0	1.06855	0.933287	1.20381	.	2.90712e-09	3.07812e-15	0.00274562	.
CD151	.	X	1	0	0	1	0.511362	.	.	0.511362	0.020605	.	.	0.020605		ATP1B1	.	X	2	0	2	0	1.31573	.	1.31573	.	1.29878e-07	.	1.29878e-07	.
ID4	.	.	1	0	0	1	0.507104	.	.	0.507104	0.022406	.	.	0.022406		RAB21	.	.	2	2	0	0	0.739926	0.739926	.	.	6.92673e-13	6.92673e-13	.	.
LASP1	.	.	1	0	0	1	0.518055	.	.	0.518055	0.0271282	.	.	0.0271282		PTGES3	.	.	2	1	1	0	1.27566	0.902651	1.64866	.	9.10873e-08	1.02081e-07	8.12771e-08	.
ATP6V0B	.	.	1	0	0	1	0.534196	.	.	0.534196	0.0309257	.	.	0.0309257		C9orf3	.	.	2	1	0	1	0.678422	0.817176	.	0.539668	6.49822e-14	2.2459e-09	.	1.88017e-18
ROBO2	.	X	1	0	1	0	0.523976	.	0.523976	.	0.0344064	.	0.0344064	.		TMEM181	.	X	2	2	0	0	0.82867	0.82867	.	.	2.11004e-11	2.11004e-11	.	.
APH1B	.	.	1	0	0	1	0.513225	.	.	0.513225	0.0406507	.	.	0.0406507		MANF	.	.	2	1	1	0	1.19203	0.663699	1.72036	.	3.92626e-08	1.38312e-11	0.000111455	.
																ABCA3	.	X	2	1	0	1	0.548985	0.531641	.	0.566329	1.39424e-16	1.68913e-25	.	1.15083e-07
																MDH1	.	.	2	2	0	0	0.633533	0.633533	.	.	2.04622e-14	2.04622e-14	.	.
																NQO1	.	.	2	2	0	0	0.53212	0.53212	.	.	5.20568e-17	5.20568e-17	.	.
																GLT8D2	.	X	2	2	0	0	0.749211	0.749211	.	.	3.97988e-12	3.97988e-12	.	.
																SLC7A5	.	X	2	1	1	0	0.579887	0.596032	0.563743	.	1.88874e-15	1.4866e-19	2.39965e-11	.
																TMEM30A	.	X	2	2	0	0	0.924274	0.924274	.	.	7.2303e-10	7.2303e-10	.	.
																PURB	X	.	2	1	1	0	1.11656	0.968214	1.2649	.	2.74594e-08	1.32911e-13	0.0056731	.
																HIVEP2	X	.	2	1	1	0	1.01754	0.900817	1.13427	.	5.16856e-09	3.15763e-15	0.00846015	.
																MAL2	.	.	2	1	1	0	1.21306	1.0132	1.41293	.	1.28995e-07	4.76887e-12	0.00348923	.
																NEU1	.	X	2	1	1	0	1.45842	1.2458	1.67105	.	1.86353e-06	1.1535e-09	0.00301064	.
																CIB1	.	.	2	0	1	1	0.788093	.	0.939034	0.637153	2.55685e-11	.	9.17067e-18	7.1287e-05
																EDEM3	.	X	2	2	0	0	0.844039	0.844039	.	.	1.30036e-10	1.30036e-10	.	.
																KDM3A	.	.	2	1	0	1	0.723817	0.738654	.	0.708979	3.06791e-12	3.39502e-21	.	0.00277231
																MTHFD2	.	.	2	2	0	0	0.709829	0.709829	.	.	2.42812e-12	2.42812e-12	.	.
																NGRN	.	.	2	1	1	0	1.15471	0.903531	1.4059	.	7.48797e-08	6.40967e-10	8.74768e-06	.
																SLC9A3R1	.	.	2	0	0	2	1.08468	.	.	1.08468	2.94687e-08	.	.	2.94687e-08
																PRELID3B	.	.	2	1	1	0	0.866727	0.619209	1.11425	.	4.33401e-10	1.49827e-11	1.25368e-08	.
																DLG5	.	.	2	2	0	0	0.585056	0.585056	.	.	2.46997e-14	2.46997e-14	.	.
																PRRC2B	.	.	2	2	0	0	0.855287	0.855287	.	.	7.07071e-10	7.07071e-10	.	.
																PHC2	.	.	2	1	0	1	1.15552	1.05144	.	1.2596	1.71437e-07	2.57712e-09	.	1.14044e-05
																CHCHD2	.	.	2	0	2	0	1.12815	.	1.12815	.	1.33499e-07	.	1.33499e-07	.
																TNS3	.	.	2	1	0	1	0.9441	0.939375	.	0.948826	6.13654e-09	1.25311e-14	.	0.00300509
																ARHGAP18	.	.	2	2	0	0	0.664436	0.664436	.	.	2.20502e-12	2.20502e-12	.	.
																TMED2	.	.	2	1	1	0	1.24366	0.758013	1.7293	.	6.09472e-07	4.75249e-11	0.00781602	.
																JKAMP	.	.	2	2	0	0	0.730576	0.730576	.	.	2.82046e-11	2.82046e-11	.	.
																DCX	.	.	2	2	0	0	0.62857	0.62857	.	.	6.8106e-13	6.8106e-13	.	.
																PAFAH1B1	.	.	2	1	1	0	1.32181	1.05735	1.58627	.	1.70235e-06	6.15869e-09	0.000470555	.
																CAMK2N1	.	.	2	1	0	1	1.26323	1.00982	.	1.51663	1.03798e-06	5.94611e-05	.	1.81194e-08
																PELI1	.	.	2	2	0	0	0.74068	0.74068	.	.	6.84699e-11	6.84699e-11	.	.
																TTC7B	.	.	2	1	0	1	1.05941	1.00161	.	1.11722	7.93001e-08	2.62515e-11	.	0.000239549
																TPP1	.	X	2	1	1	0	1.39599	0.911897	1.88008	.	4.35603e-06	0.0140148	1.35393e-09	.
																CYP51A1	.	.	2	0	2	0	0.858241	.	0.858241	.	1.93347e-09	.	1.93347e-09	.
																SLC16A9	.	.	2	1	0	1	0.985731	0.95705	.	1.01441	2.93695e-08	1.6203e-12	.	0.000532351
																SCGB2A1	.	.	2	0	0	2	0.888365	.	.	0.888365	7.83285e-09	.	.	7.83285e-09
																GLIS2	X	.	2	1	0	1	0.968981	0.962098	.	0.975864	3.89796e-08	1.40866e-13	.	0.0107861
																VOPP1	.	.	2	1	1	0	1.12382	0.533988	1.71364	.	4.56228e-07	4.08833e-09	5.09117e-05	.
																G3BP2	.	.	2	2	0	0	0.703591	0.703591	.	.	8.19306e-11	8.19306e-11	.	.
																FBXO17	.	.	2	1	0	1	0.948679	0.809416	.	1.08794	3.32101e-08	3.08222e-09	.	3.57829e-07
																TESPA1	.	.	2	1	0	1	0.878412	0.823137	.	0.933687	8.4947e-09	9.94271e-13	.	7.25756e-05
																YBX1	X	X	2	0	2	0	1.02144	.	1.02144	.	1.25858e-07	.	1.25858e-07	.
																SLC8A1	.	X	2	2	0	0	0.778102	0.778102	.	.	1.30951e-09	1.30951e-09	.	.
																USP1	.	.	2	1	0	1	0.981682	0.965106	.	0.998258	1.06867e-07	1.73922e-12	.	0.00656653
																PSMD11	.	.	2	2	0	0	0.778812	0.778812	.	.	1.67874e-09	1.67874e-09	.	.
																KAT2B	.	.	2	1	0	1	0.903478	0.781319	.	1.02564	2.99834e-08	1.9406e-08	.	4.6326e-08
																TAX1BP1	.	.	2	2	0	0	0.8422	0.8422	.	.	9.62807e-09	9.62807e-09	.	.
																RWDD2B	.	.	2	2	0	0	0.640937	0.640937	.	.	3.27293e-11	3.27293e-11	.	.
																ITPR2	.	.	2	2	0	0	0.623129	0.623129	.	.	2.04216e-11	2.04216e-11	.	.
																FTH1P8	.	.	2	1	0	1	0.530746	0.52864	.	0.532852	3.97852e-13	9.73879e-23	.	0.00162532
																SCG2	.	.	2	0	0	2	0.910493	.	.	0.910493	5.99489e-08	.	.	5.99489e-08
																UQCRB	.	.	2	1	1	0	1.13563	0.595213	1.67605	.	1.69317e-06	4.08655e-10	0.00701527	.
																ZNF652	X	.	2	2	0	0	0.81296	0.81296	.	.	1.11048e-08	1.11048e-08	.	.
																NBEA	.	.	2	2	0	0	0.850936	0.850936	.	.	2.59456e-08	2.59456e-08	.	.
																NLRP1	.	.	2	1	1	0	0.78219	0.796396	0.767984	.	6.29566e-09	7.6198e-11	5.20163e-07	.
																SLX4IP	.	.	2	2	0	0	0.835033	0.835033	.	.	2.35227e-08	2.35227e-08	.	.
																PER3	.	.	2	2	0	0	0.784838	0.784838	.	.	7.85001e-09	7.85001e-09	.	.
																ABCA5	.	X	2	2	0	0	0.734626	0.734626	.	.	2.25653e-09	2.25653e-09	.	.
																PEX5L	.	.	2	2	0	0	0.626995	0.626995	.	.	1.07251e-10	1.07251e-10	.	.
																RAB29	.	.	2	0	1	1	1.38234	.	1.57354	1.19113	3.07773e-05	.	1.47741e-05	6.41153e-05
																MOB1B	.	.	2	0	1	1	1.38588	.	1.47467	1.29709	3.36212e-05	.	0.00721452	1.56682e-07
																PSMC1	.	.	2	2	0	0	0.717022	0.717022	.	.	2.51321e-09	2.51321e-09	.	.
																CPE	.	.	2	1	1	0	0.816851	0.866531	0.76717	.	2.90162e-08	1.06288e-09	7.92132e-07	.
																MRPL34	.	.	2	1	1	0	1.23828	0.921877	1.55469	.	1.11648e-05	3.26114e-05	3.82237e-06	.
																TMCC3	.	.	2	2	0	0	0.742531	0.742531	.	.	5.96602e-09	5.96602e-09	.	.
																MEIS1	X	.	2	2	0	0	0.689953	0.689953	.	.	1.48449e-09	1.48449e-09	.	.
																SSR1	.	X	2	0	2	0	1.2743	.	1.2743	.	1.66416e-05	.	1.66416e-05	.
																ZBED3	X	.	2	1	0	1	0.995627	0.986392	.	1.00486	8.60821e-07	3.08044e-11	.	0.0240554
																SEC31A	.	.	2	1	1	0	1.48321	1.04948	1.91694	.	8.54584e-05	0.00462411	1.57936e-06	.
																PAM	.	X	2	0	0	2	0.91409	.	.	0.91409	2.57978e-07	.	.	2.57978e-07
																SEMA6D	.	X	2	2	0	0	0.711839	0.711839	.	.	3.89635e-09	3.89635e-09	.	.
																CNRIP1	.	.	2	1	0	1	0.747221	0.742017	.	0.752426	1.02093e-08	3.26042e-15	.	0.0319685
																SAR1B	.	.	2	1	1	0	0.703983	0.656492	0.751473	.	3.37468e-09	1.32305e-14	0.000860777	.
																TPI1	.	X	2	0	2	0	1.17229	.	1.17229	.	8.27438e-06	.	8.27438e-06	.
																TTLL7	.	.	2	2	0	0	0.594486	0.594486	.	.	1.26656e-10	1.26656e-10	.	.
																MSI2	.	.	2	0	1	1	0.523099	.	0.512445	0.533754	6.72162e-12	.	3.29358e-07	1.37176e-16
																ITM2B	.	X	2	0	0	2	0.701221	.	.	0.701221	5.17737e-09	.	.	5.17737e-09
																FAU	.	.	2	0	2	0	1.30588	.	1.30588	.	3.98808e-05	.	3.98808e-05	.
																RPL29	.	.	2	0	1	1	0.658182	.	0.507684	0.80868	2.17261e-09	.	0.0106034	4.45164e-16
																TRMT112	.	.	2	0	1	1	1.28963	.	1.58903	0.990224	4.38863e-05	.	5.67571e-08	0.0339341
																CDC5L	X	.	2	2	0	0	0.871991	0.871991	.	.	4.30875e-07	4.30875e-07	.	.
																ATP6AP1	.	X	2	0	0	2	0.672478	.	.	0.672478	5.9619e-09	.	.	5.9619e-09
																CMTM8	.	.	2	1	0	1	1.09967	1.05734	.	1.142	1.01692e-05	1.01965e-08	.	0.010142
																CHD7	.	.	2	2	0	0	0.658737	0.658737	.	.	6.06193e-09	6.06193e-09	.	.
																CIRBP	.	.	2	2	0	0	0.879085	0.879085	.	.	7.41836e-07	7.41836e-07	.	.
																SGMS2	.	.	2	1	1	0	1.12612	0.893448	1.35878	.	1.6593e-05	3.16185e-07	0.000870781	.
																ZNF516	X	.	2	1	1	0	0.589359	0.569296	0.609422	.	7.44545e-10	9.91774e-16	0.000558945	.
																TMEM132A	.	X	2	1	0	1	0.643445	0.644615	.	0.642275	4.77648e-09	6.07188e-16	.	0.0375745
																ZBTB4	X	.	2	2	0	0	0.75315	0.75315	.	.	7.79357e-08	7.79357e-08	.	.
																CHN1	.	.	2	2	0	0	0.582845	0.582845	.	.	1.31868e-09	1.31868e-09	.	.
																KCNK17	.	X	2	0	1	1	1.45909	.	1.66665	1.25154	0.000320837	.	0.000163294	0.000630373
																PPT1	.	X	2	0	1	1	1.56845	.	1.90531	1.2316	0.000568067	.	1.56048e-05	0.0206796
																UBE2B	.	.	2	2	0	0	0.762604	0.762604	.	.	2.19132e-07	2.19132e-07	.	.
																SETX	.	.	2	1	1	0	1.28281	1.05916	1.50646	.	0.000110288	6.22654e-07	0.019535	.
																RPS9	.	.	2	0	1	1	0.638953	.	0.555251	0.722655	1.38065e-08	.	1.86678e-06	1.02111e-10
																C1orf116	.	.	2	2	0	0	0.60602	0.60602	.	.	5.26389e-09	5.26389e-09	.	.
																RTN4	.	X	2	2	0	0	0.528218	0.528218	.	.	3.50418e-10	3.50418e-10	.	.
																NARS	.	.	2	1	1	0	1.13231	0.870626	1.394	.	4.03368e-05	1.86713e-06	0.000871422	.
																RPL36	.	.	2	0	1	1	1.12351	.	1.57267	0.674348	3.80215e-05	.	0.000232098	6.22855e-06
																RPSA	.	.	2	0	1	1	0.650415	.	0.787758	0.513073	2.50373e-08	.	1.11422e-13	0.00562605
																SGCB	.	X	2	1	0	1	0.919545	0.609477	.	1.22961	4.39218e-06	0.000564882	.	3.41509e-08
																TMEM132B	.	X	2	1	0	1	0.949888	0.890766	.	1.00901	6.97345e-06	5.03018e-08	.	0.000966744
																TBCC	.	.	2	2	0	0	0.607451	0.607451	.	.	9.32271e-09	9.32271e-09	.	.
																SLC7A2	.	X	2	0	1	1	1.41896	.	1.72344	1.11447	0.000370435	.	7.68877e-06	0.0178471
																FEM1B	.	.	2	1	1	0	1.14972	0.920022	1.37943	.	6.43491e-05	7.62e-07	0.00543413	.
																RAB6A	.	.	2	1	1	0	1.18428	0.890528	1.47804	.	0.000109444	0.000284666	4.20774e-05	.
																PLCL2	.	.	2	2	0	0	0.592408	0.592408	.	.	1.22492e-08	1.22492e-08	.	.
																KPNA6	.	.	2	2	0	0	0.585286	0.585286	.	.	1.00541e-08	1.00541e-08	.	.
																PRDX5	.	.	2	0	2	0	0.653504	.	0.653504	.	7.56168e-08	.	7.56168e-08	.
																EIF3D	.	.	2	1	1	0	1.31207	1.06735	1.55679	.	0.000289676	6.25247e-06	0.0134207	.
																ANXA5	.	.	2	2	0	0	0.731282	0.731282	.	.	4.78308e-07	4.78308e-07	.	.
																CPEB4	.	.	2	1	1	0	1.21467	0.964924	1.46441	.	0.000156724	3.57479e-06	0.006871	.
																KMT2C	.	.	2	2	0	0	0.916976	0.916976	.	.	1.12736e-05	1.12736e-05	.	.
																SH3BGRL	.	.	2	2	0	0	0.627091	0.627091	.	.	6.69161e-08	6.69161e-08	.	.
																UNC80	.	.	2	2	0	0	0.562213	0.562213	.	.	1.06679e-08	1.06679e-08	.	.
																RABGAP1L	.	.	2	2	0	0	0.67649	0.67649	.	.	2.60294e-07	2.60294e-07	.	.
																SPTBN1	.	.	2	2	0	0	0.732173	0.732173	.	.	8.32202e-07	8.32202e-07	.	.
																RAB3IP	.	.	2	1	0	1	1.24566	1.16648	.	1.32484	0.000272166	3.57259e-06	.	0.0207341
																MIF	.	.	2	0	1	1	0.63429	.	0.691223	0.577356	1.14255e-07	.	8.88485e-10	1.46927e-05
																ATP6V1E1	.	.	2	0	2	0	1.04573	.	1.04573	.	6.57851e-05	.	6.57851e-05	.
																TTC37	.	.	2	2	0	0	0.709611	0.709611	.	.	8.5197e-07	8.5197e-07	.	.
																ADAR	.	.	2	2	0	0	0.749795	0.749795	.	.	1.8961e-06	1.8961e-06	.	.
																RPS7P11	.	.	2	0	2	0	0.807635	.	0.807635	.	5.18732e-06	.	5.18732e-06	.
																TMCC1	.	.	2	2	0	0	0.7378	0.7378	.	.	1.6885e-06	1.6885e-06	.	.
																AC099560.2	.	.	2	1	1	0	0.997209	0.708073	1.28634	.	5.54609e-05	0.00313816	9.80164e-07	.
																FOXN3	X	.	2	1	0	1	1.09782	0.896343	.	1.2993	0.000144056	0.0251497	.	8.25148e-07
																SHOC2	.	.	2	2	0	0	0.666879	0.666879	.	.	4.99684e-07	4.99684e-07	.	.
																PGRMC1	.	.	2	1	1	0	1.20688	0.903302	1.51046	.	0.000395231	3.61815e-05	0.00431733	.
																ZZZ3	X	.	2	2	0	0	0.782685	0.782685	.	.	5.76353e-06	5.76353e-06	.	.
																IDS	.	.	2	1	1	0	0.60722	0.531486	0.682955	.	1.85853e-07	1.64138e-12	0.0210442	.
																KAT6B	.	.	2	2	0	0	0.527266	0.527266	.	.	1.97197e-08	1.97197e-08	.	.
																ZNF252P	.	.	2	2	0	0	0.693167	0.693167	.	.	1.51705e-06	1.51705e-06	.	.
																XPR1	.	.	2	1	0	1	1.08104	1.01552	.	1.14655	0.000217811	1.00195e-05	.	0.0047349
																RAB10	.	.	2	0	1	1	1.35798	.	1.57348	1.14248	0.001296	.	0.00335741	0.000500268
																GDE1	.	.	2	1	0	1	1.1221	1.01656	.	1.22764	0.000335366	2.43112e-05	.	0.00462628
																CD200	.	X	2	2	0	0	0.637833	0.637833	.	.	9.22981e-07	9.22981e-07	.	.
																TNPO1	.	.	2	2	0	0	0.748612	0.748612	.	.	8.65561e-06	8.65561e-06	.	.
																EIF3M	.	.	2	2	0	0	0.73146	0.73146	.	.	6.75821e-06	6.75821e-06	.	.
																HLTF	.	.	2	2	0	0	0.538673	0.538673	.	.	9.80234e-08	9.80234e-08	.	.
																TMEM41B	.	.	2	2	0	0	0.621022	0.621022	.	.	9.21155e-07	9.21155e-07	.	.
																CMPK1	.	.	2	1	0	1	0.97976	0.919303	.	1.04022	0.00015824	2.47141e-06	.	0.0101318
																RAP1GDS1	.	.	2	2	0	0	0.562404	0.562404	.	.	2.67214e-07	2.67214e-07	.	.
																TECR	.	.	2	0	1	1	0.520477	.	0.526874	0.51408	8.53948e-08	.	5.6977e-11	0.000127986
																DNAJA2	.	.	2	2	0	0	0.662106	0.662106	.	.	2.98114e-06	2.98114e-06	.	.
																BAG4	.	.	2	2	0	0	0.681092	0.681092	.	.	4.96405e-06	4.96405e-06	.	.
																APMAP	.	X	2	2	0	0	0.615281	0.615281	.	.	1.60067e-06	1.60067e-06	.	.
																CLINT1	.	.	2	2	0	0	0.737616	0.737616	.	.	1.5256e-05	1.5256e-05	.	.
																RPS4Y1	.	.	2	2	0	0	0.722411	0.722411	.	.	1.37672e-05	1.37672e-05	.	.
																PPIB	.	X	2	1	1	0	1.00756	0.563424	1.45171	.	0.000354131	4.48554e-06	0.0279584	.
																ZNF518B	X	.	2	2	0	0	0.663064	0.663064	.	.	6.50412e-06	6.50412e-06	.	.
																HSD17B4	.	.	2	2	0	0	0.752074	0.752074	.	.	2.92773e-05	2.92773e-05	.	.
																RPS10	.	.	2	0	1	1	0.604878	.	0.550423	0.659333	2.57039e-06	.	0.00169302	3.90244e-09
																CDK6	.	.	2	0	1	1	1.22159	.	1.41936	1.02383	0.00172078	.	0.000143624	0.0206169
																PTPRN	.	X	2	2	0	0	0.556578	0.556578	.	.	1.02895e-06	1.02895e-06	.	.
																AKR1A1	.	.	2	2	0	0	0.551761	0.551761	.	.	1.06486e-06	1.06486e-06	.	.
																RPL37A	.	X	2	0	1	1	0.560261	.	0.550065	0.570457	1.50887e-06	.	0.037753	6.03049e-11
																HNRNPA1	.	.	2	1	1	0	0.681762	0.652868	0.710655	.	1.69057e-05	5.33751e-07	0.000535458	.
																AC099336.2	.	.	2	1	1	0	0.951153	0.670127	1.23218	.	0.000402716	0.0154814	1.04758e-05	.
																GPRIN3	.	.	2	2	0	0	0.69602	0.69602	.	.	2.41018e-05	2.41018e-05	.	.
																FKBP4	.	.	2	1	1	0	1.0657	0.839829	1.29158	.	0.00104654	8.27475e-05	0.0132359	.
																RPL30	.	.	2	0	1	1	1.07445	.	1.514	0.634911	0.00118499	.	0.000809489	0.00173467
																RAB18	.	.	2	2	0	0	0.590114	0.590114	.	.	4.90811e-06	4.90811e-06	.	.
																SLC25A24	.	.	2	1	0	1	0.793193	0.688095	.	0.898291	0.000147263	0.000190371	.	0.000113917
																MLEC	.	.	2	1	1	0	1.18739	0.917171	1.45761	.	0.0028796	0.00201806	0.00410895	.
																NBEAL1	.	.	2	2	0	0	0.745418	0.745418	.	.	9.58942e-05	9.58942e-05	.	.
																LONP2	.	.	2	2	0	0	0.556302	0.556302	.	.	4.20392e-06	4.20392e-06	.	.
																PNPO	.	.	2	2	0	0	0.579164	0.579164	.	.	7.05787e-06	7.05787e-06	.	.
																ATP8A1	.	.	2	2	0	0	0.738201	0.738201	.	.	0.000108138	0.000108138	.	.
																DSTYK	.	.	2	1	0	1	0.97108	0.885318	.	1.05684	0.000982182	0.000126492	.	0.00762644
																TUBA1B	.	.	2	0	2	0	0.630305	.	0.630305	.	2.79909e-05	.	2.79909e-05	.
																RPL27	.	.	2	0	2	0	1.20943	.	1.20943	.	0.00435493	.	0.00435493	.
																EMC2	.	.	2	2	0	0	0.691449	0.691449	.	.	8.84637e-05	8.84637e-05	.	.
																MT1E	.	.	2	1	1	0	0.575853	0.605926	0.545779	.	1.37842e-05	1.34028e-08	0.0141763	.
																ARID2	X	.	2	2	0	0	0.596511	0.596511	.	.	2.03797e-05	2.03797e-05	.	.
																PRDX3	.	.	2	0	2	0	1.07687	.	1.07687	.	0.00252991	.	0.00252991	.
																ABHD10	.	.	2	2	0	0	0.637163	0.637163	.	.	4.42622e-05	4.42622e-05	.	.
																UBE4A	.	.	2	2	0	0	0.755534	0.755534	.	.	0.000224867	0.000224867	.	.
																MIER1	.	.	2	2	0	0	0.561237	0.561237	.	.	1.24736e-05	1.24736e-05	.	.
																RB1CC1	.	.	2	2	0	0	0.770949	0.770949	.	.	0.000281387	0.000281387	.	.
																GYG1	.	.	2	1	0	1	0.568168	0.519134	.	0.617201	1.6132e-05	4.6966e-06	.	5.54106e-05
																SETBP1	X	.	2	2	0	0	0.686528	0.686528	.	.	0.000126994	0.000126994	.	.
																ZNF483	X	.	2	2	0	0	0.751099	0.751099	.	.	0.000290973	0.000290973	.	.
																MRPS18B	.	.	2	1	1	0	1.02915	0.800117	1.25818	.	0.00263574	0.000308239	0.0225381	.
																COX7C	.	.	2	0	2	0	1.29986	.	1.29986	.	0.00937419	.	0.00937419	.
																ARRDC3	.	.	2	2	0	0	0.732758	0.732758	.	.	0.000264003	0.000264003	.	.
																GPX3	.	.	2	0	2	0	1.17598	.	1.17598	.	0.00593674	.	0.00593674	.
																VLDLR	.	X	2	1	1	0	1.2236	0.897898	1.54931	.	0.00739428	0.00603934	0.0090532	.
																NEO1	.	X	2	1	0	1	0.875142	0.788463	.	0.96182	0.00112049	0.000197375	.	0.00636101
																TMX1	.	.	2	1	1	0	0.551306	0.563432	0.53918	.	2.23783e-05	1.13835e-05	4.39924e-05	.
																TAOK1	.	.	2	0	1	1	1.24765	.	1.45518	1.04012	0.00999522	.	0.00491405	0.0203304
																ABAT	.	.	2	2	0	0	0.702757	0.702757	.	.	0.000290599	0.000290599	.	.
																SLC25A6	.	.	2	1	0	1	0.6296	0.745649	.	0.51355	0.000126138	0.00112659	.	1.41229e-05
																AC091167.3	.	.	2	1	1	0	0.839464	0.666421	1.01251	.	0.0012224	5.18322e-05	0.028829	.
																RRAGA	.	.	2	2	0	0	0.725787	0.725787	.	.	0.000428218	0.000428218	.	.
																LRRC42	.	.	2	2	0	0	0.572807	0.572807	.	.	5.47271e-05	5.47271e-05	.	.
																SURF2	.	.	2	1	0	1	0.83885	0.723705	.	0.953995	0.00149669	0.00926134	.	0.000241874
																VAPA	.	.	2	2	0	0	0.674562	0.674562	.	.	0.000360955	0.000360955	.	.
																CENPC	.	.	2	2	0	0	0.5835	0.5835	.	.	0.000132973	0.000132973	.	.
																PSMD7	.	.	2	1	1	0	1.21716	0.949228	1.48509	.	0.0142244	0.0044982	0.0449811	.
																MSN	.	.	2	2	0	0	0.604933	0.604933	.	.	0.000245488	0.000245488	.	.
																PITHD1	.	.	2	1	1	0	1.01488	0.760988	1.26878	.	0.00728281	0.00749379	0.00707777	.
																CLEC2D	.	X	2	1	1	0	0.842478	0.659425	1.02553	.	0.00288666	0.000490416	0.0169913	.
																COPS4	.	.	2	2	0	0	0.527468	0.527468	.	.	0.000153639	0.000153639	.	.
																CSNK2A2	.	.	2	1	0	1	0.855348	0.780284	.	0.930412	0.00463431	0.000624516	.	0.0343895
																WFS1	.	.	2	0	0	2	0.811687	.	.	0.811687	0.00394627	.	.	0.00394627
																TMED3	.	.	2	0	1	1	0.685012	.	0.656413	0.713612	0.0015937	.	0.0196398	0.000129323
																ARF4	.	.	2	1	1	0	0.637378	0.727692	0.547064	.	0.00101502	0.00101132	0.00101873	.
																C2orf69	.	.	2	1	1	0	0.983014	0.747434	1.21859	.	0.0130178	0.00586503	0.0288938	.
																RANBP6	.	.	2	2	0	0	0.605291	0.605291	.	.	0.000962243	0.000962243	.	.
																AMACR	.	.	2	0	1	1	1.11021	.	1.23794	0.982491	0.0243403	.	0.0291487	0.0203252
																HIPK3	.	.	2	2	0	0	0.781604	0.781604	.	.	0.00520326	0.00520326	.	.
																RIOX2	.	.	2	1	1	0	0.597552	0.655924	0.53918	.	0.0013021	0.0114374	0.000148239	.
																RGPD6	.	.	2	2	0	0	0.635588	0.635588	.	.	0.00256359	0.00256359	.	.
																SOD2	.	.	2	1	1	0	0.532407	0.504802	0.560013	.	0.000828245	0.0229741	2.98592e-05	.
																BNIP3P1	.	.	2	1	0	1	0.633968	0.528064	.	0.739872	0.00273843	0.00384813	.	0.00194873
																ZNF746	X	.	2	1	0	1	0.60509	0.55902	.	0.65116	0.00216959	0.000101135	.	0.0465428
																CLTC	.	X	2	2	0	0	0.714427	0.714427	.	.	0.00606407	0.00606407	.	.
																HBP1	X	.	2	2	0	0	0.535382	0.535382	.	.	0.00127433	0.00127433	.	.
																CHORDC1	.	.	2	2	0	0	0.597418	0.597418	.	.	0.00655265	0.00655265	.	.
																DGKB	.	.	2	2	0	0	0.549931	0.549931	.	.	0.00443699	0.00443699	.	.
																COMMD10	.	.	2	2	0	0	0.535216	0.535216	.	.	0.004675	0.004675	.	.
																RDH11	.	.	2	0	1	1	0.511365	.	0.514415	0.508316	0.00642406	.	0.00280804	0.0146966
																TUFT1	.	.	2	2	0	0	0.550918	0.550918	.	.	0.0196263	0.0196263	.	.
																VGF	.	.	1	0	0	1	1.80044	.	.	1.80044	1.27365e-56	.	.	1.27365e-56
																UNC5B	.	X	1	1	0	0	1.34993	1.34993	.	.	3.84794e-40	3.84794e-40	.	.
																ERRFI1	.	.	1	1	0	0	1.34778	1.34778	.	.	5.87202e-37	5.87202e-37	.	.
																SOBP	.	.	1	1	0	0	1.1527	1.1527	.	.	1.02461e-33	1.02461e-33	.	.
																PRICKLE1	.	.	1	1	0	0	1.09021	1.09021	.	.	2.48293e-34	2.48293e-34	.	.
																PLCH2	.	.	1	1	0	0	0.787047	0.787047	.	.	1.18125e-46	1.18125e-46	.	.
																TSHZ1	X	.	1	1	0	0	1.3287	1.3287	.	.	3.14317e-26	3.14317e-26	.	.
																USP9X	.	.	1	1	0	0	1.24365	1.24365	.	.	5.81722e-23	5.81722e-23	.	.
																STX3	.	.	1	1	0	0	1.09261	1.09261	.	.	2.30174e-25	2.30174e-25	.	.
																ADM	.	.	1	1	0	0	1.27158	1.27158	.	.	9.25612e-22	9.25612e-22	.	.
																ARID5B	X	.	1	1	0	0	1.08586	1.08586	.	.	9.29127e-25	9.29127e-25	.	.
																CYP27A1	.	.	1	1	0	0	0.597426	0.597426	.	.	2.65535e-44	2.65535e-44	.	.
																ABLIM1	.	.	1	0	1	0	2.15641	.	2.15641	.	9.46838e-13	.	9.46838e-13	.
																REPIN1	X	.	1	1	0	0	1.09031	1.09031	.	.	2.16888e-24	2.16888e-24	.	.
																TSTD2	.	.	1	1	0	0	1.11327	1.11327	.	.	1.0575e-23	1.0575e-23	.	.
																IGBP1	.	.	1	1	0	0	1.09817	1.09817	.	.	1.05988e-23	1.05988e-23	.	.
																KLHL2	.	.	1	1	0	0	0.879474	0.879474	.	.	3.76304e-29	3.76304e-29	.	.
																LIPH	.	.	1	1	0	0	0.535767	0.535767	.	.	3.55719e-47	3.55719e-47	.	.
																TTR	.	.	1	0	0	1	1.442	.	.	1.442	6.45742e-18	.	.	6.45742e-18
																PTAR1	.	.	1	1	0	0	1.13159	1.13159	.	.	1.68092e-22	1.68092e-22	.	.
																INPP5F	.	.	1	1	0	0	1.5363	1.5363	.	.	2.89494e-16	2.89494e-16	.	.
																RPL21P16	.	.	1	1	0	0	0.660326	0.660326	.	.	9.77126e-37	9.77126e-37	.	.
																KLHL24	.	.	1	1	0	0	0.96175	0.96175	.	.	2.97832e-25	2.97832e-25	.	.
																GTF3C1	.	.	1	1	0	0	1.11431	1.11431	.	.	1.28584e-21	1.28584e-21	.	.
																FMN2	.	.	1	1	0	0	1.09941	1.09941	.	.	1.66695e-21	1.66695e-21	.	.
																JAK1	.	.	1	1	0	0	1.18752	1.18752	.	.	7.44052e-20	7.44052e-20	.	.
																TMOD2	.	.	1	1	0	0	0.998128	0.998128	.	.	4.56792e-23	4.56792e-23	.	.
																GDF15	.	X	1	1	0	0	1.6034	1.6034	.	.	1.55217e-14	1.55217e-14	.	.
																ZNF503	X	.	1	1	0	0	0.87567	0.87567	.	.	6.8184e-26	6.8184e-26	.	.
																PSIP1	.	.	1	1	0	0	1.25224	1.25224	.	.	3.20017e-18	3.20017e-18	.	.
																FAM47E-STBD1	.	.	1	1	0	0	0.969344	0.969344	.	.	3.24184e-23	3.24184e-23	.	.
																LIMS1	.	.	1	1	0	0	1.0637	1.0637	.	.	5.54403e-21	5.54403e-21	.	.
																ARL8B	.	.	1	1	0	0	1.19072	1.19072	.	.	1.00014e-18	1.00014e-18	.	.
																TSHZ3	X	.	1	1	0	0	0.815148	0.815148	.	.	9.19552e-27	9.19552e-27	.	.
																WBP2	.	.	1	1	0	0	1.46664	1.46664	.	.	3.40985e-15	3.40985e-15	.	.
																SPRYD3	.	.	1	1	0	0	1.11344	1.11344	.	.	6.43572e-19	6.43572e-19	.	.
																GRB10	.	.	1	1	0	0	0.859803	0.859803	.	.	3.12847e-24	3.12847e-24	.	.
																MTND4P35	.	.	1	1	0	0	1.34778	1.34778	.	.	2.23871e-15	2.23871e-15	.	.
																ZFAND5	.	.	1	1	0	0	1.13566	1.13566	.	.	4.90535e-18	4.90535e-18	.	.
																RAB31	.	.	1	1	0	0	0.981621	0.981621	.	.	1.0808e-20	1.0808e-20	.	.
																WASF3	.	.	1	1	0	0	0.791034	0.791034	.	.	3.96933e-25	3.96933e-25	.	.
																TPRG1L	.	.	1	1	0	0	1.05976	1.05976	.	.	1.19505e-18	1.19505e-18	.	.
																HINT1	.	.	1	0	1	0	1.78961	.	1.78961	.	3.80995e-11	.	3.80995e-11	.
																CTDSP2	.	.	1	1	0	0	1.08303	1.08303	.	.	6.26947e-18	6.26947e-18	.	.
																AES	.	.	1	1	0	0	1.30468	1.30468	.	.	7.34241e-15	7.34241e-15	.	.
																SRSF3	.	.	1	1	0	0	0.759967	0.759967	.	.	5.58768e-25	5.58768e-25	.	.
																RPL9P9	.	.	1	0	0	1	0.720929	.	.	0.720929	4.69232e-26	.	.	4.69232e-26
																CDC37L1	.	.	1	1	0	0	0.93512	0.93512	.	.	3.60703e-20	3.60703e-20	.	.
																SAMD12	.	.	1	1	0	0	0.576152	0.576152	.	.	3.84661e-32	3.84661e-32	.	.
																TOX4	.	.	1	1	0	0	0.898863	0.898863	.	.	7.55373e-21	7.55373e-21	.	.
																RRAGC	.	.	1	1	0	0	0.917185	0.917185	.	.	7.20498e-20	7.20498e-20	.	.
																ACTG1	.	.	1	1	0	0	1.21419	1.21419	.	.	3.57387e-15	3.57387e-15	.	.
																LYRM2	.	.	1	1	0	0	0.713605	0.713605	.	.	2.94996e-25	2.94996e-25	.	.
																MTND4P24	.	.	1	1	0	0	1.00213	1.00213	.	.	3.84507e-18	3.84507e-18	.	.
																DDX21	.	.	1	0	1	0	1.64534	.	1.64534	.	3.36233e-11	.	3.36233e-11	.
																OAZ1	.	.	1	0	0	1	0.902415	.	.	0.902415	9.35162e-20	.	.	9.35162e-20
																AKAP11	.	X	1	1	0	0	1.07632	1.07632	.	.	1.13615e-16	1.13615e-16	.	.
																CEBPB	X	.	1	1	0	0	0.732178	0.732178	.	.	4.06174e-24	4.06174e-24	.	.
																SNX27	.	.	1	1	0	0	0.862623	0.862623	.	.	2.42332e-20	2.42332e-20	.	.
																KLHL28	.	.	1	1	0	0	0.953283	0.953283	.	.	2.16476e-18	2.16476e-18	.	.
																SST	.	.	1	1	0	0	0.776415	0.776415	.	.	4.15426e-22	4.15426e-22	.	.
																SMAD7	.	.	1	1	0	0	0.783455	0.783455	.	.	1.17248e-21	1.17248e-21	.	.
																SELENOF	.	.	1	0	1	0	1.76256	.	1.76256	.	5.02478e-10	.	5.02478e-10	.
																MTCYBP35	.	.	1	1	0	0	1.17363	1.17363	.	.	1.4717e-14	1.4717e-14	.	.
																MKNK2	.	.	1	1	0	0	1.13662	1.13662	.	.	1.38623e-14	1.38623e-14	.	.
																FAM213A	.	.	1	0	1	0	1.83869	.	1.83869	.	2.82517e-09	.	2.82517e-09	.
																DLG2	.	.	1	1	0	0	0.672868	0.672868	.	.	9.10809e-24	9.10809e-24	.	.
																CLIP1	.	.	1	1	0	0	1.11108	1.11108	.	.	1.56043e-14	1.56043e-14	.	.
																VEGFB	.	.	1	1	0	0	0.967047	0.967047	.	.	2.17871e-16	2.17871e-16	.	.
																INSM1	X	.	1	1	0	0	0.52186	0.52186	.	.	9.85547e-30	9.85547e-30	.	.
																AC244669.1	.	.	1	1	0	0	0.941149	0.941149	.	.	1.07856e-16	1.07856e-16	.	.
																TSHZ2	X	.	1	1	0	0	0.817198	0.817198	.	.	1.13254e-18	1.13254e-18	.	.
																CNKSR2	.	.	1	1	0	0	0.534287	0.534287	.	.	3.98883e-28	3.98883e-28	.	.
																KIAA1456	.	.	1	1	0	0	0.576074	0.576074	.	.	4.89218e-26	4.89218e-26	.	.
																SLC24A2	.	X	1	1	0	0	0.782317	0.782317	.	.	2.31797e-19	2.31797e-19	.	.
																PDLIM5	.	.	1	1	0	0	1.14474	1.14474	.	.	2.30981e-13	2.30981e-13	.	.
																TRA2A	.	.	1	1	0	0	0.630376	0.630376	.	.	2.62981e-23	2.62981e-23	.	.
																CPLX2	.	.	1	0	1	0	1.76656	.	1.76656	.	8.88199e-09	.	8.88199e-09	.
																PDE3A	.	.	1	1	0	0	0.794012	0.794012	.	.	1.59505e-18	1.59505e-18	.	.
																LONRF2	.	.	1	1	0	0	1.09207	1.09207	.	.	1.22963e-13	1.22963e-13	.	.
																KDM7A	.	.	1	1	0	0	0.982204	0.982204	.	.	1.06573e-14	1.06573e-14	.	.
																CCT6A	.	.	1	0	1	0	1.87357	.	1.87357	.	5.59053e-08	.	5.59053e-08	.
																EIF4H	.	.	1	0	1	0	1.54008	.	1.54008	.	1.51425e-09	.	1.51425e-09	.
																SEC62	.	.	1	1	0	0	0.559448	0.559448	.	.	6.26279e-25	6.26279e-25	.	.
																MIS18BP1	.	.	1	1	0	0	0.811531	0.811531	.	.	2.20251e-17	2.20251e-17	.	.
																LYRM7	.	.	1	1	0	0	0.687263	0.687263	.	.	3.21894e-20	3.21894e-20	.	.
																CACNA1H	.	.	1	1	0	0	1.19371	1.19371	.	.	6.11142e-12	6.11142e-12	.	.
																MFSD14C	.	.	1	1	0	0	0.734275	0.734275	.	.	9.86781e-19	9.86781e-19	.	.
																SEMA4D	.	X	1	1	0	0	0.500352	0.500352	.	.	3.97116e-27	3.97116e-27	.	.
																LRRC4C	.	X	1	1	0	0	1.17125	1.17125	.	.	5.49615e-12	5.49615e-12	.	.
																FOXO3	X	.	1	1	0	0	1.15862	1.15862	.	.	5.93382e-12	5.93382e-12	.	.
																ELP4	.	.	1	0	0	1	1.39086	.	.	1.39086	6.78193e-10	.	.	6.78193e-10
																STBD1	.	.	1	1	0	0	0.679343	0.679343	.	.	1.70158e-19	1.70158e-19	.	.
																PRG4	.	.	1	1	0	0	1.52239	1.52239	.	.	5.84247e-09	5.84247e-09	.	.
																AGO1	.	.	1	1	0	0	0.882073	0.882073	.	.	6.86155e-15	6.86155e-15	.	.
																KLF9	X	.	1	1	0	0	0.736993	0.736993	.	.	1.43311e-17	1.43311e-17	.	.
																NUDT21	.	.	1	1	0	0	0.919249	0.919249	.	.	3.99591e-14	3.99591e-14	.	.
																SOCS7	.	.	1	1	0	0	0.896601	0.896601	.	.	2.01097e-14	2.01097e-14	.	.
																KIF13A	.	.	1	0	0	1	1.38253	.	.	1.38253	1.62467e-09	.	.	1.62467e-09
																DNM3	.	.	1	1	0	0	0.507759	0.507759	.	.	1.59586e-24	1.59586e-24	.	.
																CBX3	.	.	1	1	0	0	0.951535	0.951535	.	.	2.76868e-13	2.76868e-13	.	.
																MPP5	.	.	1	1	0	0	0.844192	0.844192	.	.	7.47854e-15	7.47854e-15	.	.
																RAB12	.	.	1	1	0	0	1.04083	1.04083	.	.	4.12782e-12	4.12782e-12	.	.
																SLC30A7	.	.	1	1	0	0	0.82177	0.82177	.	.	4.49988e-15	4.49988e-15	.	.
																CCNG2	.	.	1	1	0	0	0.755299	0.755299	.	.	2.56664e-16	2.56664e-16	.	.
																IRF2BPL	.	.	1	1	0	0	1.0653	1.0653	.	.	9.40242e-12	9.40242e-12	.	.
																CDKN1B	.	.	1	1	0	0	0.871163	0.871163	.	.	3.63107e-14	3.63107e-14	.	.
																GPAT4	.	.	1	1	0	0	0.942252	0.942252	.	.	4.50185e-13	4.50185e-13	.	.
																SLC30A1	.	X	1	1	0	0	0.820526	0.820526	.	.	7.673e-15	7.673e-15	.	.
																SRPRA	.	.	1	0	1	0	1.61069	.	1.61069	.	6.95621e-08	.	6.95621e-08	.
																LSAMP	.	X	1	1	0	0	0.657466	0.657466	.	.	5.58249e-18	5.58249e-18	.	.
																DDX3X	.	.	1	1	0	0	0.729081	0.729081	.	.	3.38954e-16	3.38954e-16	.	.
																KCNJ11	.	.	1	1	0	0	0.74849	0.74849	.	.	1.44081e-15	1.44081e-15	.	.
																TNRC6B	.	.	1	1	0	0	0.618932	0.618932	.	.	1.23991e-18	1.23991e-18	.	.
																EIF4G3	.	.	1	1	0	0	1.07984	1.07984	.	.	5.90603e-11	5.90603e-11	.	.
																CCDC28A	.	.	1	1	0	0	0.874697	0.874697	.	.	2.40815e-13	2.40815e-13	.	.
																STT3A	.	X	1	1	0	0	0.682345	0.682345	.	.	7.42894e-17	7.42894e-17	.	.
																EIF2A	.	.	1	1	0	0	0.941162	0.941162	.	.	2.20119e-12	2.20119e-12	.	.
																PI4KA	.	.	1	1	0	0	1.01392	1.01392	.	.	2.0917e-11	2.0917e-11	.	.
																TMEM144	.	.	1	1	0	0	0.582494	0.582494	.	.	2.75077e-19	2.75077e-19	.	.
																GOLPH3L	.	.	1	1	0	0	0.795436	0.795436	.	.	2.86033e-14	2.86033e-14	.	.
																ANAPC16	.	.	1	1	0	0	0.532281	0.532281	.	.	1.40062e-20	1.40062e-20	.	.
																CDS2	.	.	1	1	0	0	0.628553	0.628553	.	.	1.76932e-17	1.76932e-17	.	.
																RPL18	.	X	1	0	0	1	0.773704	.	.	0.773704	2.74127e-14	.	.	2.74127e-14
																SKIL	X	.	1	1	0	0	0.76199	0.76199	.	.	1.75279e-14	1.75279e-14	.	.
																GALNT10	.	.	1	1	0	0	0.634311	0.634311	.	.	4.82296e-17	4.82296e-17	.	.
																RORA	X	.	1	1	0	0	0.917971	0.917971	.	.	6.34272e-12	6.34272e-12	.	.
																ARF6	.	.	1	1	0	0	0.878742	0.878742	.	.	2.14652e-12	2.14652e-12	.	.
																HS6ST3	.	.	1	0	0	1	1.14829	.	.	1.14829	1.23356e-09	.	.	1.23356e-09
																TMEM55A	.	.	1	1	0	0	0.879336	0.879336	.	.	2.41439e-12	2.41439e-12	.	.
																NFIA	X	.	1	1	0	0	0.707112	0.707112	.	.	3.69366e-15	3.69366e-15	.	.
																ATP5G3	.	.	1	0	1	0	1.7932	.	1.7932	.	2.10501e-06	.	2.10501e-06	.
																SYNM	.	.	1	1	0	0	0.801643	0.801643	.	.	2.06909e-13	2.06909e-13	.	.
																GFOD1	.	.	1	1	0	0	1.01159	1.01159	.	.	1.1884e-10	1.1884e-10	.	.
																HPN	.	.	1	0	1	0	0.710548	.	0.710548	.	8.88476e-15	.	8.88476e-15	.
																ENDOD1	.	.	1	1	0	0	0.849647	0.849647	.	.	1.92014e-12	1.92014e-12	.	.
																MTCO2P2	.	.	1	1	0	0	0.957542	0.957542	.	.	4.24948e-11	4.24948e-11	.	.
																RCBTB1	.	.	1	1	0	0	0.759361	0.759361	.	.	8.73444e-14	8.73444e-14	.	.
																RAB1A	.	.	1	0	1	0	1.61298	.	1.61298	.	7.32679e-07	.	7.32679e-07	.
																MAST4	.	.	1	1	0	0	1.07036	1.07036	.	.	7.41527e-10	7.41527e-10	.	.
																ITPRIPL2	.	.	1	1	0	0	0.585773	0.585773	.	.	2.87617e-17	2.87617e-17	.	.
																NOC2L	.	.	1	1	0	0	0.581705	0.581705	.	.	2.60401e-17	2.60401e-17	.	.
																TCAF2	.	.	1	1	0	0	0.911838	0.911838	.	.	4.06903e-11	4.06903e-11	.	.
																MRAP2	.	.	1	1	0	0	0.892674	0.892674	.	.	2.59586e-11	2.59586e-11	.	.
																TIAL1	.	.	1	1	0	0	0.661261	0.661261	.	.	6.19799e-15	6.19799e-15	.	.
																KIAA0368	.	.	1	1	0	0	1.12479	1.12479	.	.	5.46488e-09	5.46488e-09	.	.
																MOSPD2	.	.	1	1	0	0	0.601085	0.601085	.	.	4.83616e-16	4.83616e-16	.	.
																PPP2R2C	.	.	1	1	0	0	0.595517	0.595517	.	.	3.97011e-16	3.97011e-16	.	.
																CAPN2	.	.	1	1	0	0	1.00971	1.00971	.	.	9.57792e-10	9.57792e-10	.	.
																JUND	X	.	1	1	0	0	0.983933	0.983933	.	.	5.97483e-10	5.97483e-10	.	.
																GRIP2	.	.	1	1	0	0	0.525067	0.525067	.	.	5.87458e-18	5.87458e-18	.	.
																KLHL12	.	.	1	1	0	0	0.738326	0.738326	.	.	6.37446e-13	6.37446e-13	.	.
																PRR15L	.	.	1	1	0	0	0.553109	0.553109	.	.	6.57806e-17	6.57806e-17	.	.
																CAPZA1	.	.	1	0	1	0	0.870613	.	0.870613	.	5.4485e-11	.	5.4485e-11	.
																DGCR5	.	.	1	1	0	0	0.630685	0.630685	.	.	7.15134e-15	7.15134e-15	.	.
																MCTP2	.	.	1	1	0	0	0.623404	0.623404	.	.	5.41237e-15	5.41237e-15	.	.
																PSMA1	.	.	1	1	0	0	0.622677	0.622677	.	.	7.90969e-15	7.90969e-15	.	.
																NIPAL3	.	X	1	1	0	0	0.639314	0.639314	.	.	2.57754e-14	2.57754e-14	.	.
																EFR3A	.	.	1	1	0	0	0.99942	0.99942	.	.	2.33832e-09	2.33832e-09	.	.
																CLASP2	.	.	1	1	0	0	0.534973	0.534973	.	.	1.13934e-16	1.13934e-16	.	.
																TTC22	.	.	1	1	0	0	0.854722	0.854722	.	.	1.15228e-10	1.15228e-10	.	.
																KIF5A	.	.	1	1	0	0	0.616371	0.616371	.	.	1.66692e-14	1.66692e-14	.	.
																CLDN7	.	X	1	0	1	0	0.599016	.	0.599016	.	1.33776e-14	.	1.33776e-14	.
																RC3H1	.	.	1	1	0	0	0.680129	0.680129	.	.	6.10201e-13	6.10201e-13	.	.
																GRSF1	.	.	1	0	0	1	1.44308	.	.	1.44308	1.85875e-06	.	.	1.85875e-06
																ZCCHC14	.	.	1	1	0	0	0.935136	0.935136	.	.	1.50179e-09	1.50179e-09	.	.
																SENP5	.	.	1	1	0	0	0.716207	0.716207	.	.	3.24134e-12	3.24134e-12	.	.
																RASGRP1	.	.	1	1	0	0	0.694314	0.694314	.	.	1.46189e-12	1.46189e-12	.	.
																COBLL1	.	.	1	1	0	0	0.864871	0.864871	.	.	3.31871e-10	3.31871e-10	.	.
																COX20	.	.	1	1	0	0	0.864377	0.864377	.	.	3.75852e-10	3.75852e-10	.	.
																FGF14	.	.	1	1	0	0	0.69856	0.69856	.	.	2.28765e-12	2.28765e-12	.	.
																RPL10P3	.	.	1	0	0	1	0.539742	.	.	0.539742	9.15119e-16	.	.	9.15119e-16
																SLC33A1	.	X	1	1	0	0	1.07244	1.07244	.	.	2.80667e-08	2.80667e-08	.	.
																EMP2	.	X	1	1	0	0	0.507448	0.507448	.	.	1.23404e-16	1.23404e-16	.	.
																OSGIN2	.	.	1	1	0	0	0.647064	0.647064	.	.	3.46485e-13	3.46485e-13	.	.
																NME7	.	.	1	0	1	0	0.542761	.	0.542761	.	1.68232e-15	.	1.68232e-15	.
																CTBP1	.	.	1	1	0	0	0.51692	0.51692	.	.	3.81966e-16	3.81966e-16	.	.
																RPS16	.	.	1	0	1	0	1.62691	.	1.62691	.	1.26514e-05	.	1.26514e-05	.
																RPL27A	.	X	1	0	0	1	0.618132	.	.	0.618132	1.3647e-13	.	.	1.3647e-13
																LRRN3	.	X	1	1	0	0	0.629769	0.629769	.	.	2.39968e-13	2.39968e-13	.	.
																DNAJA1	.	.	1	1	0	0	0.664633	0.664633	.	.	1.2515e-12	1.2515e-12	.	.
																DOCK10	.	.	1	1	0	0	0.591925	0.591925	.	.	4.83362e-14	4.83362e-14	.	.
																TRIM37	.	.	1	1	0	0	0.692781	0.692781	.	.	4.29835e-12	4.29835e-12	.	.
																FBXO16	.	.	1	1	0	0	0.687118	0.687118	.	.	3.54094e-12	3.54094e-12	.	.
																DGKD	.	.	1	1	0	0	0.628205	0.628205	.	.	3.13392e-13	3.13392e-13	.	.
																PDE4DIP	.	.	1	1	0	0	0.538921	0.538921	.	.	3.64129e-15	3.64129e-15	.	.
																HDLBP	.	.	1	0	1	0	1.69685	.	1.69685	.	2.63559e-05	.	2.63559e-05	.
																SAYSD1	.	.	1	1	0	0	0.647925	0.647925	.	.	1.02566e-12	1.02566e-12	.	.
																GOLGA4	.	.	1	0	1	0	1.69428	.	1.69428	.	2.80769e-05	.	2.80769e-05	.
																CC2D1B	.	.	1	1	0	0	0.645081	0.645081	.	.	1.30006e-12	1.30006e-12	.	.
																TCF4	X	.	1	1	0	0	0.572497	0.572497	.	.	4.12973e-14	4.12973e-14	.	.
																SESTD1	.	.	1	1	0	0	0.879054	0.879054	.	.	2.02164e-09	2.02164e-09	.	.
																WSB1	.	.	1	0	0	1	1.32792	.	.	1.32792	1.87219e-06	.	.	1.87219e-06
																DNAJC1	.	.	1	1	0	0	1.11762	1.11762	.	.	1.74486e-07	1.74486e-07	.	.
																ANKRD6	.	.	1	1	0	0	0.549334	0.549334	.	.	2.41816e-14	2.41816e-14	.	.
																AMPD2	.	.	1	1	0	0	0.521861	0.521861	.	.	4.7732e-15	4.7732e-15	.	.
																ID2	.	.	1	1	0	0	0.630708	0.630708	.	.	1.42943e-12	1.42943e-12	.	.
																WASF2	.	.	1	1	0	0	0.937164	0.937164	.	.	1.07558e-08	1.07558e-08	.	.
																APPL1	.	.	1	1	0	0	1.09498	1.09498	.	.	1.66108e-07	1.66108e-07	.	.
																VPS37C	.	.	1	1	0	0	0.625205	0.625205	.	.	1.58323e-12	1.58323e-12	.	.
																SNX3	.	.	1	0	1	0	1.5419	.	1.5419	.	1.71122e-05	.	1.71122e-05	.
																IFNGR1	.	X	1	1	0	0	0.512971	0.512971	.	.	4.80289e-15	4.80289e-15	.	.
																SMCO4	.	.	1	0	0	1	1.05193	.	.	1.05193	1.06635e-07	.	.	1.06635e-07
																SLC25A5	.	.	1	0	1	0	1.56458	.	1.56458	.	2.23413e-05	.	2.23413e-05	.
																VAV2	.	.	1	1	0	0	0.584832	0.584832	.	.	4.81434e-13	4.81434e-13	.	.
																KCNH2	.	X	1	1	0	0	0.927027	0.927027	.	.	1.93661e-08	1.93661e-08	.	.
																DAD1	.	.	1	1	0	0	0.634422	0.634422	.	.	5.72567e-12	5.72567e-12	.	.
																MTSS1	.	.	1	1	0	0	0.946212	0.946212	.	.	3.01883e-08	3.01883e-08	.	.
																PKNOX1	X	.	1	1	0	0	0.673364	0.673364	.	.	2.7241e-11	2.7241e-11	.	.
																MPHOSPH8	.	.	1	1	0	0	1.06167	1.06167	.	.	2.34726e-07	2.34726e-07	.	.
																PSMB5	.	.	1	1	0	0	0.537576	0.537576	.	.	1.05612e-13	1.05612e-13	.	.
																ARID1B	.	.	1	1	0	0	0.547115	0.547115	.	.	2.23798e-13	2.23798e-13	.	.
																OCIAD2	.	.	1	1	0	0	1.1876	1.1876	.	.	1.49434e-06	1.49434e-06	.	.
																EDEM1	.	.	1	1	0	0	0.698789	0.698789	.	.	1.37169e-10	1.37169e-10	.	.
																RBBP4	.	.	1	1	0	0	0.563598	0.563598	.	.	6.2021e-13	6.2021e-13	.	.
																PHF1	X	.	1	1	0	0	0.983629	0.983629	.	.	1.032e-07	1.032e-07	.	.
																MRFAP1	.	.	1	0	1	0	1.55285	.	1.55285	.	4.52266e-05	.	4.52266e-05	.
																MPZL3	.	X	1	1	0	0	0.74527	0.74527	.	.	1.02801e-09	1.02801e-09	.	.
																FAM8A1	.	.	1	1	0	0	0.873819	0.873819	.	.	2.25636e-08	2.25636e-08	.	.
																KCTD6	.	.	1	1	0	0	0.735064	0.735064	.	.	8.95571e-10	8.95571e-10	.	.
																AEBP2	X	.	1	1	0	0	0.702441	0.702441	.	.	3.83771e-10	3.83771e-10	.	.
																NMNAT2	.	.	1	1	0	0	0.966436	0.966436	.	.	1.84213e-07	1.84213e-07	.	.
																IL13RA1	.	X	1	1	0	0	0.951542	0.951542	.	.	1.48165e-07	1.48165e-07	.	.
																FKBP2	.	.	1	0	1	0	1.84627	.	1.84627	.	0.000307704	.	0.000307704	.
																RALGDS	.	.	1	1	0	0	0.748379	0.748379	.	.	2.35905e-09	2.35905e-09	.	.
																ITGAV	.	X	1	1	0	0	0.607171	0.607171	.	.	2.37636e-11	2.37636e-11	.	.
																CDK14	.	.	1	1	0	0	0.623088	0.623088	.	.	4.502e-11	4.502e-11	.	.
																BHLHB9	.	.	1	1	0	0	0.545044	0.545044	.	.	1.57876e-12	1.57876e-12	.	.
																ST6GAL1	.	.	1	1	0	0	0.622178	0.622178	.	.	5.10867e-11	5.10867e-11	.	.
																NLK	.	.	1	1	0	0	0.686103	0.686103	.	.	4.66172e-10	4.66172e-10	.	.
																S100A6	.	.	1	1	0	0	0.525741	0.525741	.	.	6.70513e-13	6.70513e-13	.	.
																RC3H2	.	.	1	1	0	0	0.546081	0.546081	.	.	2.11454e-12	2.11454e-12	.	.
																POR	.	.	1	0	1	0	0.604779	.	0.604779	.	2.93642e-11	.	2.93642e-11	.
																LRRC58	.	.	1	1	0	0	0.920012	0.920012	.	.	1.41474e-07	1.41474e-07	.	.
																TGM2	.	.	1	0	1	0	0.854804	.	0.854804	.	4.31658e-08	.	4.31658e-08	.
																GRK3	.	.	1	0	0	1	1.21545	.	.	1.21545	7.16434e-06	.	.	7.16434e-06
																COX7A1	.	.	1	0	0	1	0.662874	.	.	0.662874	3.89384e-10	.	.	3.89384e-10
																SYVN1	.	.	1	1	0	0	0.634944	0.634944	.	.	1.50479e-10	1.50479e-10	.	.
																RAB5A	.	.	1	1	0	0	0.890738	0.890738	.	.	1.02503e-07	1.02503e-07	.	.
																TMEM65	.	.	1	1	0	0	0.866198	0.866198	.	.	6.88055e-08	6.88055e-08	.	.
																ATP6V1C1	.	.	1	1	0	0	0.907777	0.907777	.	.	1.47469e-07	1.47469e-07	.	.
																SMIM29	.	.	1	1	0	0	0.708007	0.708007	.	.	1.746e-09	1.746e-09	.	.
																HAX1	.	.	1	0	1	0	0.534366	.	0.534366	.	3.41869e-12	.	3.41869e-12	.
																TBC1D5	.	.	1	1	0	0	0.864078	0.864078	.	.	8.97729e-08	8.97729e-08	.	.
																ATL3	.	.	1	1	0	0	0.736901	0.736901	.	.	6.21099e-09	6.21099e-09	.	.
																TULP4	.	.	1	1	0	0	0.669393	0.669393	.	.	9.33112e-10	9.33112e-10	.	.
																BMF	.	.	1	1	0	0	0.642129	0.642129	.	.	4.23215e-10	4.23215e-10	.	.
																MLLT11	.	.	1	0	0	1	0.623153	.	.	0.623153	2.40373e-10	.	.	2.40373e-10
																ABCG1	.	.	1	1	0	0	0.648485	0.648485	.	.	5.91027e-10	5.91027e-10	.	.
																RPL32P3	.	.	1	1	0	0	0.853101	0.853101	.	.	9.91955e-08	9.91955e-08	.	.
																BLOC1S2	.	.	1	1	0	0	0.857735	0.857735	.	.	1.09247e-07	1.09247e-07	.	.
																MDH2	.	.	1	0	1	0	0.597117	.	0.597117	.	1.25697e-10	.	1.25697e-10	.
																NAA20	.	.	1	0	0	1	1.11053	.	.	1.11053	4.90291e-06	.	.	4.90291e-06
																NAALADL2	.	X	1	1	0	0	0.805824	0.805824	.	.	4.88044e-08	4.88044e-08	.	.
																KLHDC10	.	.	1	1	0	0	0.90487	0.90487	.	.	3.47925e-07	3.47925e-07	.	.
																GOLGA8A	.	.	1	1	0	0	0.84133	0.84133	.	.	1.14447e-07	1.14447e-07	.	.
																RHOXF2	X	.	1	1	0	0	0.648031	0.648031	.	.	9.89743e-10	9.89743e-10	.	.
																STMN2	.	.	1	0	0	1	1.80767	.	.	1.80767	0.000594421	.	.	0.000594421
																CD164	.	X	1	0	0	1	1.22622	.	.	1.22622	1.7567e-05	.	.	1.7567e-05
																CTNNA1	.	.	1	0	0	1	1.27011	.	.	1.27011	2.67845e-05	.	.	2.67845e-05
																TGFBR1	.	X	1	1	0	0	0.633058	0.633058	.	.	6.74546e-10	6.74546e-10	.	.
																POLR1D	.	.	1	1	0	0	0.771818	0.771818	.	.	3.26983e-08	3.26983e-08	.	.
																GLG1	.	X	1	1	0	0	0.624271	0.624271	.	.	5.62176e-10	5.62176e-10	.	.
																GNAO1	.	.	1	0	0	1	1.29917	.	.	1.29917	3.74047e-05	.	.	3.74047e-05
																PPM1A	.	.	1	1	0	0	0.577101	0.577101	.	.	1.13697e-10	1.13697e-10	.	.
																CHD4	.	.	1	1	0	0	0.567469	0.567469	.	.	7.94127e-11	7.94127e-11	.	.
																VKORC1	.	.	1	0	0	1	0.607545	.	.	0.607545	4.07098e-10	.	.	4.07098e-10
																ROCK1	.	.	1	1	0	0	0.999285	0.999285	.	.	2.03499e-06	2.03499e-06	.	.
																RPL18AP3	.	.	1	0	0	1	0.543675	.	.	0.543675	3.65166e-11	.	.	3.65166e-11
																CDH6	.	X	1	1	0	0	0.660217	0.660217	.	.	2.55587e-09	2.55587e-09	.	.
																SDC4	.	.	1	1	0	0	1.05238	1.05238	.	.	4.50695e-06	4.50695e-06	.	.
																CACNA1D	.	.	1	1	0	0	0.959978	0.959978	.	.	1.42974e-06	1.42974e-06	.	.
																ATP11A	.	.	1	1	0	0	0.500621	0.500621	.	.	6.2497e-12	6.2497e-12	.	.
																RPS19	.	.	1	0	1	0	0.733832	.	0.733832	.	2.36454e-08	.	2.36454e-08	.
																PSMF1	.	.	1	0	1	0	1.46951	.	1.46951	.	0.000164565	.	0.000164565	.
																BCAT2	.	.	1	0	0	1	1.09391	.	.	1.09391	8.69818e-06	.	.	8.69818e-06
																SALL2	X	.	1	1	0	0	0.644535	0.644535	.	.	2.96407e-09	2.96407e-09	.	.
																MYO3A	.	.	1	1	0	0	0.940206	0.940206	.	.	1.48065e-06	1.48065e-06	.	.
																JMJD1C	.	.	1	1	0	0	1.20604	1.20604	.	.	3.15624e-05	3.15624e-05	.	.
																SOD1	.	.	1	0	0	1	1.02263	.	.	1.02263	5.20272e-06	.	.	5.20272e-06
																TRIM8	.	.	1	1	0	0	0.732505	0.732505	.	.	4.5639e-08	4.5639e-08	.	.
																SH3BGRL2	.	.	1	1	0	0	0.705188	0.705188	.	.	2.39524e-08	2.39524e-08	.	.
																BCL9	.	.	1	1	0	0	0.761816	0.761816	.	.	8.93596e-08	8.93596e-08	.	.
																YME1L1	.	.	1	1	0	0	0.954534	0.954534	.	.	2.59645e-06	2.59645e-06	.	.
																SIAH1	.	.	1	1	0	0	0.692079	0.692079	.	.	2.29398e-08	2.29398e-08	.	.
																CCNY	.	.	1	1	0	0	0.874999	0.874999	.	.	9.56864e-07	9.56864e-07	.	.
																AIDA	.	.	1	1	0	0	0.903325	0.903325	.	.	1.511e-06	1.511e-06	.	.
																ATP6V0E1	.	.	1	1	0	0	0.537749	0.537749	.	.	1.67075e-10	1.67075e-10	.	.
																NUCKS1	.	.	1	0	0	1	1.05684	.	.	1.05684	1.08739e-05	.	.	1.08739e-05
																TMEM106B	.	X	1	1	0	0	0.661648	0.661648	.	.	1.20228e-08	1.20228e-08	.	.
																H3F3A	.	.	1	0	1	0	0.520638	.	0.520638	.	9.36617e-11	.	9.36617e-11	.
																STXBP5	.	.	1	1	0	0	0.548433	0.548433	.	.	3.44023e-10	3.44023e-10	.	.
																HGNC:18790	.	.	1	1	0	0	0.521641	0.521641	.	.	1.13581e-10	1.13581e-10	.	.
																PHYH	.	.	1	1	0	0	0.746843	0.746843	.	.	1.18961e-07	1.18961e-07	.	.
																AC079250.1	.	.	1	0	0	1	0.517251	.	.	0.517251	1.12368e-10	.	.	1.12368e-10
																RCAN2	.	.	1	0	0	1	1.19331	.	.	1.19331	6.16133e-05	.	.	6.16133e-05
																ZMAT3	.	.	1	1	0	0	0.876521	0.876521	.	.	1.89264e-06	1.89264e-06	.	.
																TPPP	.	.	1	1	0	0	0.504395	0.504395	.	.	1.41624e-10	1.41624e-10	.	.
																RNF103	.	.	1	1	0	0	0.862564	0.862564	.	.	1.77391e-06	1.77391e-06	.	.
																PPP1R2	.	.	1	1	0	0	0.823751	0.823751	.	.	1.00862e-06	1.00862e-06	.	.
																ATXN2	.	.	1	0	0	1	1.39268	.	.	1.39268	0.000313775	.	.	0.000313775
																SSU72	.	.	1	1	0	0	0.546334	0.546334	.	.	1.21224e-09	1.21224e-09	.	.
																PNMA2	.	.	1	1	0	0	0.596981	0.596981	.	.	7.08774e-09	7.08774e-09	.	.
																VPS11	.	.	1	1	0	0	0.664969	0.664969	.	.	5.22836e-08	5.22836e-08	.	.
																PPP2R5C	.	.	1	1	0	0	0.548589	0.548589	.	.	1.56718e-09	1.56718e-09	.	.
																ACADSB	.	.	1	1	0	0	0.525934	0.525934	.	.	7.1295e-10	7.1295e-10	.	.
																HLA-E	.	X	1	0	0	1	0.720838	.	.	0.720838	2.15077e-07	.	.	2.15077e-07
																SARAF	.	.	1	1	0	0	0.680636	0.680636	.	.	8.78799e-08	8.78799e-08	.	.
																IMP3	.	.	1	1	0	0	0.841054	0.841054	.	.	1.96759e-06	1.96759e-06	.	.
																PCGF5	.	.	1	1	0	0	0.904724	0.904724	.	.	5.24585e-06	5.24585e-06	.	.
																ACVR1C	.	X	1	0	0	1	1.12429	.	.	1.12429	5.75471e-05	.	.	5.75471e-05
																ANKRD10	.	.	1	1	0	0	0.50828	0.50828	.	.	4.26214e-10	4.26214e-10	.	.
																NUDT3	.	.	1	1	0	0	0.592963	0.592963	.	.	9.33181e-09	9.33181e-09	.	.
																EBAG9	.	.	1	1	0	0	0.706968	0.706968	.	.	1.84733e-07	1.84733e-07	.	.
																GDI2	.	.	1	1	0	0	0.564922	0.564922	.	.	3.78912e-09	3.78912e-09	.	.
																MAP1LC3B	.	.	1	1	0	0	0.948156	0.948156	.	.	9.70766e-06	9.70766e-06	.	.
																VAPB	.	.	1	1	0	0	0.878934	0.878934	.	.	4.03451e-06	4.03451e-06	.	.
																SAR1A	.	.	1	1	0	0	0.574403	0.574403	.	.	5.6056e-09	5.6056e-09	.	.
																TERF2	X	.	1	1	0	0	0.772288	0.772288	.	.	8.02157e-07	8.02157e-07	.	.
																JMY	.	.	1	1	0	0	0.731863	0.731863	.	.	4.03626e-07	4.03626e-07	.	.
																SIX2	X	.	1	1	0	0	1.0414	1.0414	.	.	3.27818e-05	3.27818e-05	.	.
																HLF	X	.	1	1	0	0	0.707998	0.707998	.	.	2.66647e-07	2.66647e-07	.	.
																NDUFB9	.	.	1	0	1	0	1.50529	.	1.50529	.	0.000826294	.	0.000826294	.
																SCG5	.	.	1	0	1	0	0.505677	.	0.505677	.	6.81381e-10	.	6.81381e-10	.
																OSTM1	.	X	1	1	0	0	0.853674	0.853674	.	.	4.58187e-06	4.58187e-06	.	.
																MEF2D	X	.	1	1	0	0	0.716477	0.716477	.	.	4.62514e-07	4.62514e-07	.	.
																TCF7L2	X	.	1	1	0	0	0.908363	0.908363	.	.	1.00982e-05	1.00982e-05	.	.
																MTURN	.	.	1	1	0	0	0.952796	0.952796	.	.	1.72762e-05	1.72762e-05	.	.
																SLC39A9	.	X	1	1	0	0	0.744604	0.744604	.	.	8.1421e-07	8.1421e-07	.	.
																CDC42BPA	.	.	1	1	0	0	0.770725	0.770725	.	.	1.33103e-06	1.33103e-06	.	.
																RHBDD2	.	.	1	0	1	0	0.530293	.	0.530293	.	3.00071e-09	.	3.00071e-09	.
																KDSR	.	.	1	1	0	0	0.766119	0.766119	.	.	1.34287e-06	1.34287e-06	.	.
																PTPN11	.	.	1	0	1	0	1.63361	.	1.63361	.	0.00179475	.	0.00179475	.
																CSTB	.	.	1	0	1	0	1.74165	.	1.74165	.	0.00276671	.	0.00276671	.
																NOL7	.	.	1	0	1	0	1.52751	.	1.52751	.	0.00122925	.	0.00122925	.
																EIF4EBP1	.	.	1	0	1	0	0.535221	.	0.535221	.	5.63714e-09	.	5.63714e-09	.
																BACH1	X	.	1	1	0	0	0.502941	0.502941	.	.	1.71065e-09	1.71065e-09	.	.
																ABHD2	.	.	1	1	0	0	0.982355	0.982355	.	.	3.28573e-05	3.28573e-05	.	.
																NOL3	.	.	1	1	0	0	0.67814	0.67814	.	.	3.32341e-07	3.32341e-07	.	.
																PCMT1	.	.	1	0	1	0	1.60106	.	1.60106	.	0.00184982	.	0.00184982	.
																SPIN1	.	.	1	1	0	0	0.874586	0.874586	.	.	1.04914e-05	1.04914e-05	.	.
																BTF3L4	.	.	1	1	0	0	0.514907	0.514907	.	.	3.59128e-09	3.59128e-09	.	.
																FAM222B	.	.	1	1	0	0	0.852274	0.852274	.	.	8.01868e-06	8.01868e-06	.	.
																SPOPL	.	.	1	1	0	0	0.638666	0.638666	.	.	1.66816e-07	1.66816e-07	.	.
																ELOVL5	.	.	1	0	0	1	0.555953	.	.	0.555953	1.94209e-08	.	.	1.94209e-08
																SEC61A1	.	.	1	1	0	0	0.594102	0.594102	.	.	6.28773e-08	6.28773e-08	.	.
																CNOT9	.	.	1	1	0	0	0.547087	0.547087	.	.	1.71056e-08	1.71056e-08	.	.
																SMU1	.	.	1	1	0	0	0.539669	0.539669	.	.	1.43377e-08	1.43377e-08	.	.
																PARD3	.	.	1	1	0	0	0.504117	0.504117	.	.	4.69722e-09	4.69722e-09	.	.
																HELB	.	.	1	1	0	0	0.864753	0.864753	.	.	1.40955e-05	1.40955e-05	.	.
																ERP44	.	.	1	1	0	0	0.655197	0.655197	.	.	3.96754e-07	3.96754e-07	.	.
																NIN	.	.	1	1	0	0	0.615837	0.615837	.	.	1.55557e-07	1.55557e-07	.	.
																LYSMD2	.	.	1	1	0	0	1.05108	1.05108	.	.	0.000102644	0.000102644	.	.
																GTPBP2	.	.	1	1	0	0	0.617928	0.617928	.	.	1.64372e-07	1.64372e-07	.	.
																PAIP2B	.	.	1	1	0	0	0.723013	0.723013	.	.	1.61888e-06	1.61888e-06	.	.
																NISCH	.	.	1	0	1	0	1.58062	.	1.58062	.	0.00225723	.	0.00225723	.
																PTPN4	.	.	1	1	0	0	0.61931	0.61931	.	.	1.77935e-07	1.77935e-07	.	.
																HECTD1	.	.	1	1	0	0	1.01063	1.01063	.	.	7.54327e-05	7.54327e-05	.	.
																OXA1L	.	.	1	1	0	0	0.854127	0.854127	.	.	1.3406e-05	1.3406e-05	.	.
																FAM155A	.	.	1	1	0	0	0.683297	0.683297	.	.	8.2683e-07	8.2683e-07	.	.
																ATF6	X	.	1	1	0	0	0.89023	0.89023	.	.	2.27686e-05	2.27686e-05	.	.
																NCALD	.	.	1	1	0	0	0.515414	0.515414	.	.	1.0147e-08	1.0147e-08	.	.
																WHAMM	.	.	1	1	0	0	0.784465	0.784465	.	.	5.76199e-06	5.76199e-06	.	.
																CLCN4	.	.	1	1	0	0	0.770795	0.770795	.	.	4.73716e-06	4.73716e-06	.	.
																TM9SF2	.	X	1	1	0	0	0.681915	0.681915	.	.	9.67629e-07	9.67629e-07	.	.
																MAML3	.	.	1	1	0	0	0.525034	0.525034	.	.	1.54851e-08	1.54851e-08	.	.
																ZHX3	X	.	1	1	0	0	0.751356	0.751356	.	.	3.76357e-06	3.76357e-06	.	.
																LAMTOR3	.	.	1	1	0	0	0.866196	0.866196	.	.	1.97397e-05	1.97397e-05	.	.
																IFIT1	.	.	1	1	0	0	0.620322	0.620322	.	.	2.8104e-07	2.8104e-07	.	.
																NR1D1	X	.	1	1	0	0	0.63614	0.63614	.	.	4.17913e-07	4.17913e-07	.	.
																TMEM126B	.	.	1	1	0	0	0.986895	0.986895	.	.	7.78802e-05	7.78802e-05	.	.
																TAGLN2	.	X	1	0	1	0	0.725418	.	0.725418	.	2.82141e-06	.	2.82141e-06	.
																DHX32	.	.	1	1	0	0	0.638264	0.638264	.	.	5.06503e-07	5.06503e-07	.	.
																KREMEN1	.	X	1	1	0	0	0.713465	0.713465	.	.	2.6141e-06	2.6141e-06	.	.
																ARCN1	.	.	1	0	1	0	1.54677	.	1.54677	.	0.00266285	.	0.00266285	.
																AXL	.	X	1	1	0	0	0.960651	0.960651	.	.	7.36521e-05	7.36521e-05	.	.
																RAD23B	.	.	1	0	1	0	1.40277	.	1.40277	.	0.00149785	.	0.00149785	.
																LDLRAD4	.	X	1	1	0	0	0.562436	0.562436	.	.	9.07361e-08	9.07361e-08	.	.
																EMC4	.	.	1	0	1	0	1.74142	.	1.74142	.	0.0055326	.	0.0055326	.
																FLOT1	.	.	1	0	1	0	1.42443	.	1.42443	.	0.00174664	.	0.00174664	.
																MEGF9	.	X	1	1	0	0	0.894478	0.894478	.	.	4.44218e-05	4.44218e-05	.	.
																ID4	.	.	1	0	0	1	1.13677	.	.	1.13677	0.000380774	.	.	0.000380774
																HPS4	.	.	1	1	0	0	0.747446	0.747446	.	.	6.64518e-06	6.64518e-06	.	.
																TUBA1C	.	.	1	0	0	1	1.15308	.	.	1.15308	0.000450388	.	.	0.000450388
																FADS2	.	.	1	0	0	1	0.501695	.	.	0.501695	2.0646e-08	.	.	2.0646e-08
																ANKMY2	.	.	1	1	0	0	0.566581	0.566581	.	.	1.60681e-07	1.60681e-07	.	.
																HM13	.	X	1	1	0	0	0.583545	0.583545	.	.	2.54355e-07	2.54355e-07	.	.
																CCT3	.	.	1	1	0	0	0.515639	0.515639	.	.	3.52158e-08	3.52158e-08	.	.
																ZNF286A	X	.	1	1	0	0	0.597581	0.597581	.	.	3.89528e-07	3.89528e-07	.	.
																CKB	.	.	1	1	0	0	0.853376	0.853376	.	.	3.33893e-05	3.33893e-05	.	.
																DDX3Y	.	.	1	1	0	0	0.731509	0.731509	.	.	6.26481e-06	6.26481e-06	.	.
																MTMR6	.	.	1	0	1	0	1.32782	.	1.32782	.	0.00136063	.	0.00136063	.
																ACTB	.	X	1	1	0	0	0.886386	0.886386	.	.	5.27094e-05	5.27094e-05	.	.
																TERF2IP	.	.	1	1	0	0	0.809094	0.809094	.	.	2.05908e-05	2.05908e-05	.	.
																RPN2	.	X	1	1	0	0	0.623268	0.623268	.	.	8.81653e-07	8.81653e-07	.	.
																LRIG1	.	X	1	1	0	0	0.512487	0.512487	.	.	4.72784e-08	4.72784e-08	.	.
																STXBP5L	.	.	1	1	0	0	1.03851	1.03851	.	.	0.00024289	0.00024289	.	.
																WDR33	.	.	1	1	0	0	0.788809	0.788809	.	.	1.75078e-05	1.75078e-05	.	.
																VPS13C	.	.	1	0	1	0	1.65647	.	1.65647	.	0.00546962	.	0.00546962	.
																PIKFYVE	.	.	1	1	0	0	0.732736	0.732736	.	.	8.75874e-06	8.75874e-06	.	.
																CPNE4	.	.	1	1	0	0	0.571541	0.571541	.	.	3.40766e-07	3.40766e-07	.	.
																CYP4V2	.	.	1	1	0	0	0.670426	0.670426	.	.	3.14442e-06	3.14442e-06	.	.
																STAG2	.	.	1	1	0	0	1.09116	1.09116	.	.	0.000417969	0.000417969	.	.
																SLCO5A1	.	X	1	1	0	0	0.505496	0.505496	.	.	5.35085e-08	5.35085e-08	.	.
																PITPNC1	.	.	1	1	0	0	0.67727	0.67727	.	.	3.94921e-06	3.94921e-06	.	.
																BICD2	.	.	1	1	0	0	0.699639	0.699639	.	.	6.17413e-06	6.17413e-06	.	.
																YPEL2	.	.	1	1	0	0	0.828156	0.828156	.	.	4.07642e-05	4.07642e-05	.	.
																AGT	.	.	1	0	0	1	0.501051	.	.	0.501051	5.87594e-08	.	.	5.87594e-08
																EMC7	.	.	1	0	1	0	1.46228	.	1.46228	.	0.00338409	.	0.00338409	.
																OXR1	.	.	1	1	0	0	0.621829	0.621829	.	.	1.57182e-06	1.57182e-06	.	.
																UBQLN1	.	.	1	1	0	0	0.915531	0.915531	.	.	0.000114362	0.000114362	.	.
																TCP1	.	.	1	0	1	0	1.48901	.	1.48901	.	0.00385123	.	0.00385123	.
																MORF4L2	.	.	1	1	0	0	0.501374	0.501374	.	.	7.01219e-08	7.01219e-08	.	.
																MYDGF	.	.	1	1	0	0	0.532737	0.532737	.	.	1.87878e-07	1.87878e-07	.	.
																MKLN1	.	.	1	1	0	0	0.876717	0.876717	.	.	8.25218e-05	8.25218e-05	.	.
																DDOST	.	.	1	1	0	0	0.608074	0.608074	.	.	1.39067e-06	1.39067e-06	.	.
																ARL1	.	.	1	1	0	0	0.591592	0.591592	.	.	9.60058e-07	9.60058e-07	.	.
																OPTN	.	.	1	1	0	0	0.934698	0.934698	.	.	0.000156691	0.000156691	.	.
																DAAM1	.	.	1	1	0	0	0.556165	0.556165	.	.	4.10784e-07	4.10784e-07	.	.
																PDXK	.	.	1	1	0	0	0.507956	0.507956	.	.	1.0242e-07	1.0242e-07	.	.
																SUPT16H	.	.	1	1	0	0	0.524503	0.524503	.	.	1.72643e-07	1.72643e-07	.	.
																CERK	.	.	1	0	1	0	1.55084	.	1.55084	.	0.00518006	.	0.00518006	.
																KIAA1107	.	.	1	1	0	0	0.574636	0.574636	.	.	6.90068e-07	6.90068e-07	.	.
																SRSF11	.	.	1	0	1	0	0.648009	.	0.648009	.	3.60053e-06	.	3.60053e-06	.
																APOBEC2	.	.	1	1	0	0	0.590787	0.590787	.	.	1.0805e-06	1.0805e-06	.	.
																BACE2	.	X	1	0	0	1	0.954141	.	.	0.954141	0.000203896	.	.	0.000203896
																MATR3	.	.	1	1	0	0	0.607571	0.607571	.	.	1.64372e-06	1.64372e-06	.	.
																RBFOX2	.	.	1	1	0	0	0.620877	0.620877	.	.	2.30109e-06	2.30109e-06	.	.
																ZFAND6	.	.	1	1	0	0	1.26193	1.26193	.	.	0.00168699	0.00168699	.	.
																MAGED1	.	.	1	0	1	0	0.507325	.	0.507325	.	1.2707e-07	.	1.2707e-07	.
																CASP2	.	.	1	1	0	0	0.543587	0.543587	.	.	3.70726e-07	3.70726e-07	.	.
																TOM1L1	.	.	1	1	0	0	0.559708	0.559708	.	.	5.71068e-07	5.71068e-07	.	.
																KPNA3	.	.	1	1	0	0	0.799622	0.799622	.	.	4.27696e-05	4.27696e-05	.	.
																MTND6P22	.	.	1	0	1	0	2.31167	.	2.31167	.	0.0309874	.	0.0309874	.
																ATAD3C	.	.	1	1	0	0	0.943681	0.943681	.	.	0.000211941	0.000211941	.	.
																ZNRF2	.	.	1	1	0	0	0.746373	0.746373	.	.	2.26539e-05	2.26539e-05	.	.
																H2AFZ	.	.	1	0	1	0	1.64899	.	1.64899	.	0.00794351	.	0.00794351	.
																CXXC4	X	.	1	1	0	0	0.647194	0.647194	.	.	4.6194e-06	4.6194e-06	.	.
																H3F3B	.	.	1	0	1	0	0.516273	.	0.516273	.	2.263e-07	.	2.263e-07	.
																STRBP	.	.	1	1	0	0	0.736451	0.736451	.	.	2.25614e-05	2.25614e-05	.	.
																ACVR1	.	X	1	1	0	0	0.734478	0.734478	.	.	2.24492e-05	2.24492e-05	.	.
																SMAP1	.	.	1	1	0	0	0.702759	0.702759	.	.	1.40847e-05	1.40847e-05	.	.
																ATXN1L	.	.	1	1	0	0	0.504206	0.504206	.	.	1.75897e-07	1.75897e-07	.	.
																HSPE1	.	.	1	0	1	0	1.78451	.	1.78451	.	0.0126173	.	0.0126173	.
																KRTCAP2	.	.	1	0	1	0	1.78502	.	1.78502	.	0.012691	.	0.012691	.
																EXOC5	.	.	1	1	0	0	0.86369	0.86369	.	.	0.000120922	0.000120922	.	.
																KLHL21	.	.	1	1	0	0	0.549475	0.549475	.	.	7.16351e-07	7.16351e-07	.	.
																MAP6	.	.	1	1	0	0	0.840726	0.840726	.	.	9.79287e-05	9.79287e-05	.	.
																IL20RA	.	X	1	1	0	0	0.507043	0.507043	.	.	2.28319e-07	2.28319e-07	.	.
																CMTM6	.	.	1	0	0	1	1.18223	.	.	1.18223	0.00143322	.	.	0.00143322
																ASPH	.	X	1	0	0	1	1.47588	.	.	1.47588	0.00536208	.	.	0.00536208
																LMBRD2	.	X	1	1	0	0	0.790844	0.790844	.	.	6.01139e-05	6.01139e-05	.	.
																SLC11A2	.	X	1	1	0	0	0.798093	0.798093	.	.	6.60349e-05	6.60349e-05	.	.
																GADD45A	.	.	1	0	1	0	1.40521	.	1.40521	.	0.00444753	.	0.00444753	.
																DYNLT3	.	.	1	0	1	0	0.521526	.	0.521526	.	4.735e-07	.	4.735e-07	.
																MTR	.	.	1	1	0	0	0.503488	0.503488	.	.	3.02302e-07	3.02302e-07	.	.
																NSA2	.	.	1	1	0	0	0.872166	0.872166	.	.	0.000173868	0.000173868	.	.
																DNMT3A	.	.	1	1	0	0	0.935135	0.935135	.	.	0.00031204	0.00031204	.	.
																PREPL	.	.	1	1	0	0	0.527598	0.527598	.	.	6.39605e-07	6.39605e-07	.	.
																RASA4B	.	.	1	1	0	0	0.554486	0.554486	.	.	1.32216e-06	1.32216e-06	.	.
																CBX5	.	.	1	1	0	0	0.641653	0.641653	.	.	8.34526e-06	8.34526e-06	.	.
																FANCF	.	.	1	1	0	0	0.704274	0.704274	.	.	2.41398e-05	2.41398e-05	.	.
																PTPN1	.	.	1	1	0	0	0.715163	0.715163	.	.	2.86199e-05	2.86199e-05	.	.
																ZC3H6	.	.	1	1	0	0	0.93766	0.93766	.	.	0.000345237	0.000345237	.	.
																LINC00643	.	.	1	1	0	0	0.562089	0.562089	.	.	1.71765e-06	1.71765e-06	.	.
																ICE1	.	.	1	1	0	0	0.785013	0.785013	.	.	7.64749e-05	7.64749e-05	.	.
																USP11	.	.	1	1	0	0	0.614445	0.614445	.	.	5.78399e-06	5.78399e-06	.	.
																ARMCX3	.	.	1	1	0	0	1.00337	1.00337	.	.	0.000645781	0.000645781	.	.
																UBA52	.	.	1	0	0	1	0.790286	.	.	0.790286	8.93853e-05	.	.	8.93853e-05
																FYN	.	.	1	1	0	0	0.79216	0.79216	.	.	9.14339e-05	9.14339e-05	.	.
																NDUFA4	.	.	1	1	0	0	0.934813	0.934813	.	.	0.000407285	0.000407285	.	.
																RAB39B	.	.	1	1	0	0	0.657782	0.657782	.	.	1.52253e-05	1.52253e-05	.	.
																SLC44A1	.	X	1	0	0	1	1.03703	.	.	1.03703	0.000893946	.	.	0.000893946
																TMEM245	.	X	1	1	0	0	0.593621	0.593621	.	.	4.78742e-06	4.78742e-06	.	.
																LSM14A	.	.	1	1	0	0	0.88402	0.88402	.	.	0.000275347	0.000275347	.	.
																SCOC	.	.	1	1	0	0	0.535159	0.535159	.	.	1.32241e-06	1.32241e-06	.	.
																CHPF	.	.	1	1	0	0	0.570566	0.570566	.	.	3.42823e-06	3.42823e-06	.	.
																MTRNR2L13	.	.	1	1	0	0	0.647258	0.647258	.	.	1.5695e-05	1.5695e-05	.	.
																TMEM59	.	.	1	0	1	0	0.61911	.	0.61911	.	1.10584e-05	.	1.10584e-05	.
																LPIN1	.	.	1	0	1	0	1.6844	.	1.6844	.	0.0151999	.	0.0151999	.
																FBXO33	.	.	1	1	0	0	0.801171	0.801171	.	.	0.000155315	0.000155315	.	.
																RLIM	.	.	1	1	0	0	0.889133	0.889133	.	.	0.000390101	0.000390101	.	.
																SCARB2	.	X	1	0	1	0	0.583893	.	0.583893	.	6.55507e-06	.	6.55507e-06	.
																RORB	X	.	1	1	0	0	0.501602	0.501602	.	.	1.00878e-06	1.00878e-06	.	.
																SPECC1L	.	.	1	1	0	0	0.766984	0.766984	.	.	0.000120096	0.000120096	.	.
																CHMP1B	.	.	1	1	0	0	0.939376	0.939376	.	.	0.000653057	0.000653057	.	.
																MID1IP1	.	.	1	1	0	0	0.818195	0.818195	.	.	0.000222233	0.000222233	.	.
																PLEKHB2	.	.	1	0	0	1	1.11914	.	.	1.11914	0.00233904	.	.	0.00233904
																ATG3	.	.	1	0	1	0	1.46003	.	1.46003	.	0.00988357	.	0.00988357	.
																SLC25A3	.	.	1	0	0	1	0.52135	.	.	0.52135	2.82575e-06	.	.	2.82575e-06
																ZRANB1	.	.	1	1	0	0	0.594964	0.594964	.	.	1.41202e-05	1.41202e-05	.	.
																ONECUT2	X	.	1	1	0	0	0.792973	0.792973	.	.	0.000233542	0.000233542	.	.
																MADD	.	.	1	1	0	0	0.721445	0.721445	.	.	0.000102486	0.000102486	.	.
																NECAB1	.	.	1	1	0	0	0.620495	0.620495	.	.	2.33467e-05	2.33467e-05	.	.
																WDR78	.	.	1	1	0	0	0.507079	0.507079	.	.	2.16486e-06	2.16486e-06	.	.
																DNAJC12	.	.	1	1	0	0	0.52185	0.52185	.	.	3.25625e-06	3.25625e-06	.	.
																NACAP1	.	.	1	1	0	0	0.526733	0.526733	.	.	3.66155e-06	3.66155e-06	.	.
																TMED7	.	X	1	0	1	0	1.40473	.	1.40473	.	0.0094292	.	0.0094292	.
																RNF38	.	.	1	1	0	0	0.5838	0.5838	.	.	1.38751e-05	1.38751e-05	.	.
																USP12	.	.	1	1	0	0	0.789696	0.789696	.	.	0.000259444	0.000259444	.	.
																COX15	.	.	1	1	0	0	0.5721	0.5721	.	.	1.2395e-05	1.2395e-05	.	.
																TMEM27	.	X	1	1	0	0	0.538089	0.538089	.	.	6.14341e-06	6.14341e-06	.	.
																FGFR1OP2	.	.	1	1	0	0	0.628637	0.628637	.	.	3.53652e-05	3.53652e-05	.	.
																CDR2	.	.	1	1	0	0	0.521289	0.521289	.	.	4.41384e-06	4.41384e-06	.	.
																TBPL1	X	.	1	1	0	0	0.510667	0.510667	.	.	3.42195e-06	3.42195e-06	.	.
																RPL4P5	.	.	1	1	0	0	0.599957	0.599957	.	.	2.36893e-05	2.36893e-05	.	.
																GREM2	.	.	1	1	0	0	0.511576	0.511576	.	.	4.03945e-06	4.03945e-06	.	.
																GRAMD1A	.	.	1	1	0	0	0.511814	0.511814	.	.	4.27359e-06	4.27359e-06	.	.
																ZBTB33	X	.	1	1	0	0	0.702355	0.702355	.	.	0.000123672	0.000123672	.	.
																EEF1D	.	X	1	0	0	1	0.578267	.	.	0.578267	1.89318e-05	.	.	1.89318e-05
																ATP2C1	.	.	1	1	0	0	0.54216	0.54216	.	.	1.02458e-05	1.02458e-05	.	.
																RNF168	.	.	1	1	0	0	0.654766	0.654766	.	.	7.61226e-05	7.61226e-05	.	.
																TOMM34	.	.	1	1	0	0	0.879385	0.879385	.	.	0.000864588	0.000864588	.	.
																HIPK2	.	.	1	0	1	0	1.44215	.	1.44215	.	0.0136089	.	0.0136089	.
																PON3	.	.	1	1	0	0	0.540831	0.540831	.	.	1.09704e-05	1.09704e-05	.	.
																VWA5A	.	.	1	0	1	0	0.551887	.	0.551887	.	1.41782e-05	.	1.41782e-05	.
																RAP2C	.	.	1	0	1	0	0.972365	.	0.972365	.	0.00185354	.	0.00185354	.
																NUCB2	.	.	1	1	0	0	0.580331	0.580331	.	.	2.74894e-05	2.74894e-05	.	.
																LANCL1	.	.	1	1	0	0	0.608574	0.608574	.	.	4.734e-05	4.734e-05	.	.
																FAM234B	.	.	1	1	0	0	0.57748	0.57748	.	.	2.88675e-05	2.88675e-05	.	.
																LIMCH1	.	.	1	1	0	0	0.562236	0.562236	.	.	2.23709e-05	2.23709e-05	.	.
																AC079922.1	.	.	1	0	1	0	1.27244	.	1.27244	.	0.00917398	.	0.00917398	.
																TWSG1	.	.	1	1	0	0	0.502999	0.502999	.	.	7.52996e-06	7.52996e-06	.	.
																SUGT1	.	.	1	1	0	0	0.596697	0.596697	.	.	5.08256e-05	5.08256e-05	.	.
																SYT4	.	.	1	1	0	0	1.03228	1.03228	.	.	0.00330109	0.00330109	.	.
																RPL7P9	.	.	1	1	0	0	0.69053	0.69053	.	.	0.000201045	0.000201045	.	.
																NUAK1	.	.	1	1	0	0	0.568436	0.568436	.	.	3.50828e-05	3.50828e-05	.	.
																ACSL3	.	.	1	1	0	0	0.926022	0.926022	.	.	0.00187266	0.00187266	.	.
																HABP4	.	.	1	0	0	1	1.00338	.	.	1.00338	0.00311781	.	.	0.00311781
																RPL10P9	.	.	1	1	0	0	0.625385	0.625385	.	.	9.66374e-05	9.66374e-05	.	.
																MMRN1	.	X	1	1	0	0	0.637263	0.637263	.	.	0.000114959	0.000114959	.	.
																EFR3B	.	.	1	1	0	0	0.513544	0.513544	.	.	1.30703e-05	1.30703e-05	.	.
																TUBA4A	.	X	1	0	1	0	0.638753	.	0.638753	.	0.000119337	.	0.000119337	.
																NT5DC1	.	.	1	1	0	0	0.83827	0.83827	.	.	0.00102708	0.00102708	.	.
																PCYOX1	.	X	1	1	0	0	0.974566	0.974566	.	.	0.00269154	0.00269154	.	.
																ATF3	X	.	1	1	0	0	0.551863	0.551863	.	.	3.1493e-05	3.1493e-05	.	.
																ALG5	.	.	1	0	1	0	1.53019	.	1.53019	.	0.0238287	.	0.0238287	.
																BFAR	.	.	1	1	0	0	0.623116	0.623116	.	.	0.00011117	0.00011117	.	.
																VDAC2	.	X	1	0	1	0	1.48606	.	1.48606	.	0.0220036	.	0.0220036	.
																DHCR7	.	.	1	0	0	1	0.50372	.	.	0.50372	1.34325e-05	.	.	1.34325e-05
																PTPRJ	.	X	1	0	0	1	0.858721	.	.	0.858721	0.00141362	.	.	0.00141362
																SLC26A2	.	X	1	1	0	0	0.732674	0.732674	.	.	0.000459853	0.000459853	.	.
																SERINC3	.	X	1	1	0	0	0.532409	0.532409	.	.	2.61593e-05	2.61593e-05	.	.
																PSMB7	.	.	1	0	1	0	1.34801	.	1.34801	.	0.0159628	.	0.0159628	.
																ALKBH5	.	.	1	1	0	0	0.828896	0.828896	.	.	0.00123794	0.00123794	.	.
																RCAN3	.	.	1	1	0	0	0.580906	0.580906	.	.	7.54027e-05	7.54027e-05	.	.
																UBR2	.	.	1	1	0	0	0.577927	0.577927	.	.	7.53642e-05	7.53642e-05	.	.
																STK24	.	.	1	0	1	0	1.24478	.	1.24478	.	0.0124069	.	0.0124069	.
																CITED2	.	.	1	0	0	1	0.678342	.	.	0.678342	0.000333129	.	.	0.000333129
																UBE2D3	.	.	1	0	1	0	1.71801	.	1.71801	.	0.0427516	.	0.0427516	.
																PIAS1	.	.	1	1	0	0	0.504157	0.504157	.	.	2.16728e-05	2.16728e-05	.	.
																ZNF121	X	.	1	1	0	0	0.894881	0.894881	.	.	0.00243573	0.00243573	.	.
																CTSV	.	.	1	1	0	0	0.641988	0.641988	.	.	0.000228266	0.000228266	.	.
																PPP2R5A	.	.	1	1	0	0	0.626795	0.626795	.	.	0.000186649	0.000186649	.	.
																U2SURP	.	.	1	1	0	0	0.872234	0.872234	.	.	0.00209444	0.00209444	.	.
																ABR	.	.	1	1	0	0	0.903073	0.903073	.	.	0.00268765	0.00268765	.	.
																HNRNPA2B1	.	.	1	0	1	0	0.578884	.	0.578884	.	0.000101933	.	0.000101933	.
																SMIM26	.	.	1	0	1	0	1.13125	.	1.13125	.	0.00912238	.	0.00912238	.
																RERE	.	.	1	1	0	0	0.945158	0.945158	.	.	0.00367999	0.00367999	.	.
																MBD2	X	.	1	1	0	0	0.734243	0.734243	.	.	0.000744862	0.000744862	.	.
																KLF7	X	.	1	1	0	0	0.617133	0.617133	.	.	0.000216158	0.000216158	.	.
																PATL1	.	.	1	1	0	0	0.610102	0.610102	.	.	0.000197627	0.000197627	.	.
																REPS1	.	.	1	1	0	0	0.519137	0.519137	.	.	4.47703e-05	4.47703e-05	.	.
																DCBLD1	.	X	1	1	0	0	0.586851	0.586851	.	.	0.00014994	0.00014994	.	.
																USP14	.	.	1	0	1	0	1.4301	.	1.4301	.	0.0275506	.	0.0275506	.
																ITPK1	.	.	1	0	0	1	0.898046	.	.	0.898046	0.00335597	.	.	0.00335597
																PLEKHM3	.	.	1	1	0	0	0.549128	0.549128	.	.	9.72719e-05	9.72719e-05	.	.
																STAT3	X	.	1	1	0	0	0.988706	0.988706	.	.	0.00595452	0.00595452	.	.
																GSTO1	.	.	1	0	0	1	0.584647	.	.	0.584647	0.000178063	.	.	0.000178063
																NF2	.	.	1	1	0	0	0.52824	0.52824	.	.	7.39406e-05	7.39406e-05	.	.
																RHOXF2B	X	.	1	1	0	0	0.719447	0.719447	.	.	0.000929991	0.000929991	.	.
																TMED4	.	X	1	0	1	0	0.632384	.	0.632384	.	0.000377291	.	0.000377291	.
																TNFRSF1A	.	X	1	1	0	0	0.711705	0.711705	.	.	0.000921539	0.000921539	.	.
																CCDC6	.	.	1	1	0	0	0.808583	0.808583	.	.	0.00213788	0.00213788	.	.
																CDH2	.	X	1	1	0	0	0.558101	0.558101	.	.	0.000135969	0.000135969	.	.
																WASHC2C	.	.	1	1	0	0	0.557201	0.557201	.	.	0.000139827	0.000139827	.	.
																CFAP20	.	.	1	1	0	0	0.645057	0.645057	.	.	0.000476304	0.000476304	.	.
																COPS7A	.	.	1	1	0	0	0.815141	0.815141	.	.	0.0023598	0.0023598	.	.
																RGPD5	.	.	1	1	0	0	0.707785	0.707785	.	.	0.00098796	0.00098796	.	.
																SUMO3	.	.	1	1	0	0	0.796698	0.796698	.	.	0.002275	0.002275	.	.
																JAZF1	X	.	1	1	0	0	0.734864	0.734864	.	.	0.0013802	0.0013802	.	.
																BTG1	.	.	1	0	0	1	0.63543	.	.	0.63543	0.000509208	.	.	0.000509208
																APOOL	.	.	1	1	0	0	0.547407	0.547407	.	.	0.000150593	0.000150593	.	.
																PLPP5	.	.	1	1	0	0	0.520838	0.520838	.	.	0.000101902	0.000101902	.	.
																NAA50	.	.	1	1	0	0	0.812856	0.812856	.	.	0.00279807	0.00279807	.	.
																CADPS	.	.	1	1	0	0	0.600565	0.600565	.	.	0.000360315	0.000360315	.	.
																RAB11FIP5	.	.	1	1	0	0	0.582254	0.582254	.	.	0.000287331	0.000287331	.	.
																IRAK1	.	.	1	1	0	0	0.814013	0.814013	.	.	0.00293573	0.00293573	.	.
																SERBP1	.	.	1	1	0	0	0.966442	0.966442	.	.	0.00745602	0.00745602	.	.
																RAI1	.	.	1	1	0	0	0.523215	0.523215	.	.	0.000126013	0.000126013	.	.
																SYF2	.	.	1	1	0	0	0.649799	0.649799	.	.	0.000740403	0.000740403	.	.
																SLCO1A2	.	X	1	1	0	0	0.686821	0.686821	.	.	0.00111278	0.00111278	.	.
																RAPGEF1	.	.	1	1	0	0	0.614991	0.614991	.	.	0.000519529	0.000519529	.	.
																SNX29	.	.	1	0	1	0	0.823011	.	0.823011	.	0.00351652	.	0.00351652	.
																EIF3C	.	.	1	1	0	0	0.834696	0.834696	.	.	0.0038108	0.0038108	.	.
																EIF1B	.	.	1	0	1	0	1.35097	.	1.35097	.	0.0321508	.	0.0321508	.
																KPNA4	.	.	1	1	0	0	0.741224	0.741224	.	.	0.00191211	0.00191211	.	.
																GOLGA7	.	.	1	1	0	0	0.697268	0.697268	.	.	0.00132063	0.00132063	.	.
																HERC2	.	.	1	1	0	0	0.848995	0.848995	.	.	0.00433144	0.00433144	.	.
																YWHAE	.	.	1	0	1	0	0.566194	.	0.566194	.	0.000294032	.	0.000294032	.
																RIPOR1	.	.	1	1	0	0	0.627209	0.627209	.	.	0.00067377	0.00067377	.	.
																PAN2	.	.	1	1	0	0	0.793249	0.793249	.	.	0.00316396	0.00316396	.	.
																CNIH2	.	.	1	0	1	0	0.713435	.	0.713435	.	0.00167075	.	0.00167075	.
																PDIA3	.	.	1	0	1	0	0.553134	.	0.553134	.	0.000267888	.	0.000267888	.
																BOD1L1	.	.	1	1	0	0	0.922599	0.922599	.	.	0.00747617	0.00747617	.	.
																KIDINS220	.	X	1	1	0	0	0.986773	0.986773	.	.	0.0106609	0.0106609	.	.
																CNEP1R1	.	.	1	1	0	0	0.509876	0.509876	.	.	0.000158104	0.000158104	.	.
																TOR1AIP1	.	X	1	1	0	0	0.822628	0.822628	.	.	0.00447068	0.00447068	.	.
																FBXO8	.	.	1	1	0	0	0.513277	0.513277	.	.	0.000172047	0.000172047	.	.
																C16orf72	.	.	1	1	0	0	0.522778	0.522778	.	.	0.000202109	0.000202109	.	.
																EPHX1	.	.	1	0	0	1	0.856945	.	.	0.856945	0.00579791	.	.	0.00579791
																CBX1	.	.	1	1	0	0	0.699477	0.699477	.	.	0.00202011	0.00202011	.	.
																WBP11	.	.	1	0	1	0	1.21319	.	1.21319	.	0.0281205	.	0.0281205	.
																ATF1	X	.	1	1	0	0	0.551808	0.551808	.	.	0.000411129	0.000411129	.	.
																TEF	X	.	1	1	0	0	0.670294	0.670294	.	.	0.00164101	0.00164101	.	.
																SEC61G	.	.	1	0	1	0	0.520424	.	0.520424	.	0.000261901	.	0.000261901	.
																EXOC2	.	.	1	1	0	0	0.665409	0.665409	.	.	0.00165663	0.00165663	.	.
																SGIP1	.	.	1	1	0	0	0.588497	0.588497	.	.	0.000721628	0.000721628	.	.
																IL6ST	.	X	1	1	0	0	0.932755	0.932755	.	.	0.010855	0.010855	.	.
																SPEG	.	.	1	1	0	0	0.532408	0.532408	.	.	0.00036223	0.00036223	.	.
																DNPEP	.	.	1	1	0	0	0.533127	0.533127	.	.	0.000371483	0.000371483	.	.
																FXR1	.	.	1	1	0	0	0.827696	0.827696	.	.	0.00620065	0.00620065	.	.
																MKRN2	.	.	1	1	0	0	0.573149	0.573149	.	.	0.000652555	0.000652555	.	.
																ICA1	.	.	1	1	0	0	0.694869	0.694869	.	.	0.00238062	0.00238062	.	.
																CCDC86	.	.	1	0	0	1	0.950778	.	.	0.950778	0.0121017	.	.	0.0121017
																FAM3C	.	.	1	0	1	0	1.33697	.	1.33697	.	0.0435185	.	0.0435185	.
																SEPT3	.	.	1	0	0	1	1.0505	.	.	1.0505	0.0188559	.	.	0.0188559
																CTBP2	.	.	1	1	0	0	0.754556	0.754556	.	.	0.00397764	0.00397764	.	.
																CBX6	.	.	1	0	1	0	0.861249	.	0.861249	.	0.0079005	.	0.0079005	.
																ITSN2	.	.	1	1	0	0	0.794798	0.794798	.	.	0.00541693	0.00541693	.	.
																DIAPH1	.	.	1	1	0	0	0.735353	0.735353	.	.	0.00362067	0.00362067	.	.
																ADSS	.	.	1	1	0	0	0.548528	0.548528	.	.	0.000545109	0.000545109	.	.
																RDH14	.	.	1	1	0	0	0.636918	0.636918	.	.	0.00155044	0.00155044	.	.
																RPL35	.	X	1	0	0	1	0.607703	.	.	0.607703	0.00120768	.	.	0.00120768
																GALNT1	.	X	1	1	0	0	0.586533	0.586533	.	.	0.000958181	0.000958181	.	.
																MTATP6P2	.	.	1	1	0	0	0.643679	0.643679	.	.	0.0017812	0.0017812	.	.
																KPNA1	.	.	1	1	0	0	0.800079	0.800079	.	.	0.00645829	0.00645829	.	.
																ARHGAP44	.	.	1	1	0	0	0.642445	0.642445	.	.	0.00189397	0.00189397	.	.
																RPS21	.	.	1	0	1	0	0.634255	.	0.634255	.	0.00175312	.	0.00175312	.
																CASC3	.	.	1	0	1	0	1.30581	.	1.30581	.	0.046501	.	0.046501	.
																MECP2	X	.	1	1	0	0	0.782534	0.782534	.	.	0.00613428	0.00613428	.	.
																AC110749.1	.	.	1	1	0	0	0.864901	0.864901	.	.	0.0103481	0.0103481	.	.
																UFL1	.	.	1	1	0	0	0.84404	0.84404	.	.	0.00933592	0.00933592	.	.
																MAT2A	.	.	1	1	0	0	0.69535	0.69535	.	.	0.00351202	0.00351202	.	.
																FOCAD	.	.	1	1	0	0	0.682402	0.682402	.	.	0.00316484	0.00316484	.	.
																ZCRB1	.	.	1	1	0	0	1.02677	1.02677	.	.	0.022243	0.022243	.	.
																RSU1	.	.	1	1	0	0	0.564258	0.564258	.	.	0.00100064	0.00100064	.	.
																MZT2B	.	.	1	0	0	1	0.519112	.	.	0.519112	0.000630668	.	.	0.000630668
																AC034236.1	.	.	1	1	0	0	0.706132	0.706132	.	.	0.0044821	0.0044821	.	.
																SEC61B	.	.	1	0	0	1	0.801532	.	.	0.801532	0.00875228	.	.	0.00875228
																ZKSCAN1	X	.	1	0	1	0	0.631228	.	0.631228	.	0.00245459	.	0.00245459	.
																NSF	.	.	1	1	0	0	0.519384	0.519384	.	.	0.000683739	0.000683739	.	.
																SNX10	.	.	1	1	0	0	0.734442	0.734442	.	.	0.00582533	0.00582533	.	.
																COTL1	.	.	1	0	0	1	0.500574	.	.	0.500574	0.000546838	.	.	0.000546838
																IL6R	.	X	1	0	1	0	1.18372	.	1.18372	.	0.0421077	.	0.0421077	.
																MYLIP	.	.	1	1	0	0	0.684827	0.684827	.	.	0.00430725	0.00430725	.	.
																NAA30	.	.	1	1	0	0	0.613257	0.613257	.	.	0.00240913	0.00240913	.	.
																HILPDA	.	.	1	0	0	1	0.578062	.	.	0.578062	0.00179568	.	.	0.00179568
																RGS9	.	.	1	0	1	0	0.515947	.	0.515947	.	0.000886854	.	0.000886854	.
																AC131206.1	.	.	1	1	0	0	0.56148	0.56148	.	.	0.00157859	0.00157859	.	.
																SLU7	.	.	1	1	0	0	0.799688	0.799688	.	.	0.0109653	0.0109653	.	.
																LUC7L2	.	.	1	1	0	0	0.811142	0.811142	.	.	0.0118137	0.0118137	.	.
																ZNF451	X	.	1	1	0	0	0.53288	0.53288	.	.	0.00118725	0.00118725	.	.
																VMA21	.	.	1	1	0	0	0.596141	0.596141	.	.	0.00244991	0.00244991	.	.
																TOMM5	.	.	1	0	1	0	0.571675	.	0.571675	.	0.00193561	.	0.00193561	.
																NOP53	.	.	1	1	0	0	0.804913	0.804913	.	.	0.0124426	0.0124426	.	.
																TOGARAM1	.	.	1	1	0	0	0.533664	0.533664	.	.	0.00134634	0.00134634	.	.
																PTDSS1	.	.	1	1	0	0	0.725627	0.725627	.	.	0.00775502	0.00775502	.	.
																PURA	X	.	1	1	0	0	0.802393	0.802393	.	.	0.0124211	0.0124211	.	.
																NANOS1	.	.	1	1	0	0	0.731557	0.731557	.	.	0.00881103	0.00881103	.	.
																HINT3	.	.	1	1	0	0	0.73334	0.73334	.	.	0.00893185	0.00893185	.	.
																LRRC8B	.	X	1	1	0	0	0.740915	0.740915	.	.	0.00939762	0.00939762	.	.
																FAM117A	.	.	1	0	0	1	0.698089	.	.	0.698089	0.00764118	.	.	0.00764118
																MRPL42	.	.	1	1	0	0	0.500366	0.500366	.	.	0.00114743	0.00114743	.	.
																NRDC	.	.	1	1	0	0	0.502789	0.502789	.	.	0.0012355	0.0012355	.	.
																EHBP1	.	.	1	1	0	0	0.770255	0.770255	.	.	0.0127472	0.0127472	.	.
																SMG7	.	.	1	1	0	0	0.576702	0.576702	.	.	0.00310906	0.00310906	.	.
																UBQLN2	.	.	1	1	0	0	0.924043	0.924043	.	.	0.0276939	0.0276939	.	.
																NBPF12	.	.	1	1	0	0	0.679511	0.679511	.	.	0.00771555	0.00771555	.	.
																PAK3	.	.	1	0	1	0	0.51644	.	0.51644	.	0.00167317	.	0.00167317	.
																GREB1	.	.	1	1	0	0	0.505236	0.505236	.	.	0.00145935	0.00145935	.	.
																ZNF853	X	.	1	1	0	0	0.560741	0.560741	.	.	0.00289972	0.00289972	.	.
																ATM	.	.	1	1	0	0	0.542589	0.542589	.	.	0.00238864	0.00238864	.	.
																TAF3	.	.	1	1	0	0	0.653184	0.653184	.	.	0.00704497	0.00704497	.	.
																HMGN2	.	.	1	0	1	0	0.692289	.	0.692289	.	0.00957445	.	0.00957445	.
																MTATP8P1	.	.	1	1	0	0	0.770639	0.770639	.	.	0.0153972	0.0153972	.	.
																WAC	.	.	1	1	0	0	0.949796	0.949796	.	.	0.0340286	0.0340286	.	.
																GID8	.	.	1	1	0	0	0.664914	0.664914	.	.	0.00825582	0.00825582	.	.
																AGTPBP1	.	.	1	1	0	0	0.518308	0.518308	.	.	0.00215042	0.00215042	.	.
																RPL38	.	.	1	0	1	0	0.651393	.	0.651393	.	0.00757013	.	0.00757013	.
																ZNF280B	X	.	1	1	0	0	0.600286	0.600286	.	.	0.0050467	0.0050467	.	.
																ITGB1	.	X	1	0	1	0	0.526592	.	0.526592	.	0.00243364	.	0.00243364	.
																RTCA	.	.	1	1	0	0	0.574263	0.574263	.	.	0.00401165	0.00401165	.	.
																PTPRK	.	X	1	1	0	0	0.652198	0.652198	.	.	0.0082711	0.0082711	.	.
																ZNF165	X	.	1	1	0	0	0.651384	0.651384	.	.	0.00823418	0.00823418	.	.
																RPS5	.	.	1	0	0	1	0.634431	.	.	0.634431	0.0072537	.	.	0.0072537
																SLC1A4	.	X	1	1	0	0	0.649172	0.649172	.	.	0.00832146	0.00832146	.	.
																ANKRD11	.	.	1	1	0	0	0.90247	0.90247	.	.	0.032168	0.032168	.	.
																TRIM9	.	.	1	1	0	0	0.509866	0.509866	.	.	0.00245202	0.00245202	.	.
																PGBD5	.	.	1	1	0	0	0.75106	0.75106	.	.	0.0169542	0.0169542	.	.
																TANC2	.	.	1	1	0	0	0.750121	0.750121	.	.	0.0168952	0.0168952	.	.
																NUB1	.	.	1	1	0	0	0.650744	0.650744	.	.	0.00930259	0.00930259	.	.
																DYNC1I2	.	.	1	1	0	0	0.905127	0.905127	.	.	0.0347402	0.0347402	.	.
																C1D	.	.	1	1	0	0	0.739481	0.739481	.	.	0.0164643	0.0164643	.	.
																LMTK2	.	.	1	1	0	0	0.823652	0.823652	.	.	0.0252018	0.0252018	.	.
																XPC	.	.	1	1	0	0	0.550382	0.550382	.	.	0.00421862	0.00421862	.	.
																MARCKS	.	X	1	0	1	0	0.596935	.	0.596935	.	0.00685266	.	0.00685266	.
																RPL28	.	X	1	0	0	1	0.606248	.	.	0.606248	0.0075464	.	.	0.0075464
																SPAG9	.	.	1	1	0	0	0.696939	0.696939	.	.	0.0146981	0.0146981	.	.
																FAM200B	X	.	1	1	0	0	0.854835	0.854835	.	.	0.032615	0.032615	.	.
																MMACHC	.	.	1	1	0	0	0.785195	0.785195	.	.	0.0241808	0.0241808	.	.
																CASC4	.	X	1	1	0	0	0.592391	0.592391	.	.	0.00739158	0.00739158	.	.
																C6orf106	.	.	1	0	0	1	0.887862	.	.	0.887862	0.0379283	.	.	0.0379283
																TMEM38B	.	.	1	1	0	0	0.690365	0.690365	.	.	0.0152877	0.0152877	.	.
																PAIP2	.	.	1	1	0	0	0.539745	0.539745	.	.	0.00476369	0.00476369	.	.
																AKAP17A	.	.	1	1	0	0	0.552944	0.552944	.	.	0.00558969	0.00558969	.	.
																RPA1	.	.	1	1	0	0	0.507814	0.507814	.	.	0.0035361	0.0035361	.	.
																YIPF1	.	.	1	1	0	0	0.525044	0.525044	.	.	0.00442294	0.00442294	.	.
																SOWAHC	.	.	1	1	0	0	0.518244	0.518244	.	.	0.00413051	0.00413051	.	.
																AHCTF1	X	.	1	1	0	0	0.770606	0.770606	.	.	0.024951	0.024951	.	.
																TTC3P1	.	.	1	1	0	0	0.51279	0.51279	.	.	0.0039397	0.0039397	.	.
																MRPL50	.	.	1	1	0	0	0.559721	0.559721	.	.	0.00631259	0.00631259	.	.
																MTMR2	.	.	1	1	0	0	0.50725	0.50725	.	.	0.00387465	0.00387465	.	.
																AKT1	.	.	1	1	0	0	0.61201	0.61201	.	.	0.0100443	0.0100443	.	.
																RAD50	.	.	1	1	0	0	0.619512	0.619512	.	.	0.0106731	0.0106731	.	.
																NEUROD1	X	.	1	0	0	1	0.515609	.	.	0.515609	0.00458816	.	.	0.00458816
																BEX3	.	.	1	0	1	0	0.551728	.	0.551728	.	0.00683018	.	0.00683018	.
																ATG2B	.	.	1	1	0	0	0.597391	0.597391	.	.	0.0101335	0.0101335	.	.
																BCAS2	.	.	1	1	0	0	0.620637	0.620637	.	.	0.0121168	0.0121168	.	.
																CCNB1IP1	.	.	1	1	0	0	0.630283	0.630283	.	.	0.0135279	0.0135279	.	.
																AC116366.3	.	.	1	1	0	0	0.814271	0.814271	.	.	0.0365333	0.0365333	.	.
																EXOC1	.	.	1	1	0	0	0.539567	0.539567	.	.	0.00687851	0.00687851	.	.
																TNIK	.	.	1	1	0	0	0.549625	0.549625	.	.	0.00759102	0.00759102	.	.
																SGPP1	.	.	1	1	0	0	0.63477	0.63477	.	.	0.0146626	0.0146626	.	.
																MCMBP	.	.	1	1	0	0	0.533956	0.533956	.	.	0.00682453	0.00682453	.	.
																TSN	.	.	1	1	0	0	0.515992	0.515992	.	.	0.00575814	0.00575814	.	.
																OPA1	.	.	1	1	0	0	0.696573	0.696573	.	.	0.0223113	0.0223113	.	.
																UGCG	.	.	1	1	0	0	0.534776	0.534776	.	.	0.00739223	0.00739223	.	.
																TBC1D15	.	.	1	1	0	0	0.561229	0.561229	.	.	0.00944979	0.00944979	.	.
																FBXO45	.	.	1	1	0	0	0.513448	0.513448	.	.	0.00622161	0.00622161	.	.
																ABHD15	.	.	1	0	0	1	0.71854	.	.	0.71854	0.0266739	.	.	0.0266739
																CFAP97	.	.	1	1	0	0	0.712014	0.712014	.	.	0.0282533	0.0282533	.	.
																CALM2	.	.	1	0	1	0	0.779662	.	0.779662	.	0.0398337	.	0.0398337	.
																FAM13A	.	.	1	1	0	0	0.640861	0.640861	.	.	0.0198443	0.0198443	.	.
																UBE2H	.	.	1	1	0	0	0.809113	0.809113	.	.	0.0450898	0.0450898	.	.
																SEC23B	.	.	1	1	0	0	0.530873	0.530873	.	.	0.00925974	0.00925974	.	.
																WDR17	.	.	1	1	0	0	0.518647	0.518647	.	.	0.00829278	0.00829278	.	.
																NFIL3	X	.	1	1	0	0	0.521897	0.521897	.	.	0.00874884	0.00874884	.	.
																RBM27	.	.	1	1	0	0	0.595652	0.595652	.	.	0.0158142	0.0158142	.	.
																FBXO30	.	.	1	1	0	0	0.638604	0.638604	.	.	0.0215448	0.0215448	.	.
																WASL	.	.	1	1	0	0	0.757891	0.757891	.	.	0.0395336	0.0395336	.	.
																PPP6R3	.	.	1	1	0	0	0.576939	0.576939	.	.	0.0147954	0.0147954	.	.
																SPINT2	.	X	1	0	1	0	0.636056	.	0.636056	.	0.022555	.	0.022555	.
																NMRK1	.	.	1	1	0	0	0.50787	0.50787	.	.	0.00885021	0.00885021	.	.
																PTPRN2	.	X	1	0	1	0	0.601579	.	0.601579	.	0.0188344	.	0.0188344	.
																PRDM4	X	.	1	1	0	0	0.529755	0.529755	.	.	0.0114229	0.0114229	.	.
																CTSB	.	.	1	0	0	1	0.626335	.	.	0.626335	0.0240881	.	.	0.0240881
																PRPF19	.	.	1	1	0	0	0.563922	0.563922	.	.	0.0163939	0.0163939	.	.
																FAM172A	.	.	1	1	0	0	0.623796	0.623796	.	.	0.0244169	0.0244169	.	.
																RNF157	.	.	1	1	0	0	0.526274	0.526274	.	.	0.0129752	0.0129752	.	.
																CTAGE5	.	.	1	0	1	0	0.620562	.	0.620562	.	0.0280691	.	0.0280691	.
																TIPRL	.	.	1	1	0	0	0.729236	0.729236	.	.	0.0492002	0.0492002	.	.
																DKC1	.	.	1	1	0	0	0.594464	0.594464	.	.	0.0254428	0.0254428	.	.
																LTN1	.	.	1	1	0	0	0.617306	0.617306	.	.	0.0291722	0.0291722	.	.
																ULK1	.	.	1	1	0	0	0.598097	0.598097	.	.	0.0261092	0.0261092	.	.
																SIM1	X	.	1	0	1	0	0.63149	.	0.63149	.	0.032429	.	0.032429	.
																GCSH	.	.	1	1	0	0	0.56971	0.56971	.	.	0.0226016	0.0226016	.	.
																ANKRD36B	.	.	1	1	0	0	0.529425	0.529425	.	.	0.0174747	0.0174747	.	.
																EPB41L4A	.	.	1	1	0	0	0.562988	0.562988	.	.	0.022539	0.022539	.	.
																POLR2J3	.	.	1	0	1	0	0.52692	.	0.52692	.	0.0177176	.	0.0177176	.
																GDAP2	.	.	1	1	0	0	0.623499	0.623499	.	.	0.0373068	0.0373068	.	.
																AC073621.1	.	.	1	1	0	0	0.607038	0.607038	.	.	0.0346279	0.0346279	.	.
																GLOD4	.	.	1	1	0	0	0.610188	0.610188	.	.	0.0364443	0.0364443	.	.
																RTL6	.	.	1	1	0	0	0.646642	0.646642	.	.	0.0475815	0.0475815	.	.
																FKBP1A	.	.	1	0	1	0	0.613816	.	0.613816	.	0.0461197	.	0.0461197	.
																KIAA1644	.	X	1	1	0	0	0.514233	0.514233	.	.	0.0266917	0.0266917	.	.
																C16orf52	.	X	1	1	0	0	0.510283	0.510283	.	.	0.0260408	0.0260408	.	.
																PPID	.	.	1	1	0	0	0.583642	0.583642	.	.	0.0420022	0.0420022	.	.
																CYB5R1	.	.	1	1	0	0	0.577861	0.577861	.	.	0.0410049	0.0410049	.	.
																SELENOS	.	.	1	0	0	1	0.534471	.	.	0.534471	0.0317589	.	.	0.0317589
																MARF1	.	.	1	1	0	0	0.507062	0.507062	.	.	0.0273002	0.0273002	.	.
																ERLIN1	.	X	1	1	0	0	0.515378	0.515378	.	.	0.0290436	0.0290436	.	.
																DCP2	.	.	1	1	0	0	0.543552	0.543552	.	.	0.0362622	0.0362622	.	.
																B3GNT7	.	.	1	1	0	0	0.511195	0.511195	.	.	0.0309641	0.0309641	.	.
																MAST3	.	.	1	1	0	0	0.505131	0.505131	.	.	0.0299256	0.0299256	.	.
																SYT11	.	.	1	1	0	0	0.50107	0.50107	.	.	0.0362694	0.0362694	.	.
																KPNA5	.	.	1	0	1	0	0.518501	.	0.518501	.	0.0441103	.	0.0441103	.
[truncated: 13 more columns]

## Sheet: figure 2
Figure 2B
external data	α	β	γ	δ	ε
Baron	44.7619	41.1338	3.69615	10.1814	0.226757
Enge	75.2577	20.6186	1.03093	2.57732	0.515464
Lawlor	47.4227	46.0481	3.43643	2.74914	0.343643
Muraro	58.8603	21.7512	6.87978	12.3002	0.208478
Segerstolpe	64.9682	18.7261	8.66242	7.00637	0.636943
Wang	60.8333	33.3333	2.5	3.33333	0
Xin	60.461	30.8511	4.25532	4.43262	0
Average	58.9379	30.3517	4.35157	6.08291	0.275898
gde enriched	α	β	γ	δ	ε
this manuscript	16.0909	17.8666	26.3576	14.948	4.30038
Figure 2B
donor	α	β	γ	δ	ε	bihormonal	other	total
SAMN11633049	1880	1225	1786	698	48	139	2012	7788
SAMN11963659	521	1167	2096	1454	610	228	688	6764
SAMN12227196	91	375	200	163	8	38	60	935
total	2492	2767	4082	2315	666	405	2760	15487

## Sheet: figure 3
NES
cell type	IS level	#genes	AvsB	AvsG	AvsD	BvsG	BvsD	GvsD
alpha	3	340	2.89	2.28	2.93	-	-	-
alpha	4	257	2.87	2.27	2.88	-	-	-
alpha	5	206	2.81	2.31	2.86	-	-	-
alpha	6	155	2.79	2.38	2.78	-	-	-
alpha	7	126	2.72	2.33	2.72	-	-	-
alpha	8	106	2.75	2.34	2.77	-	-	-
alpha	9	87	2.63	2.34	2.69	-	-	-
alpha	10	76	2.59	2.34	2.69	-	-	-
alpha	11	59	2.53	2.36	2.66	-	-	-
alpha	12	52	2.51	2.33	2.66	-	-	-
alpha	13	40	2.5	2.29	2.57	-	-	-
beta	4	476	2.67	-	-	2.17	2.48	-
beta	5	336	2.66	-	-	2.17	2.52	-
beta	6	243	2.62	-	-	2.18	2.51	-
beta	7	170	2.66	-	-	2.18	2.45	-
beta	8	127	2.59	-	-	2.18	2.43	-
beta	9	96	2.58	-	-	2.2	2.3	-
beta	10	66	2.41	-	-	2.12	2.25	-
beta	11	50	2.29	-	-	2.07	2.19	-
gamma	2	393	-	2.76	-	2.89	-	2.99
gamma	3	248	-	3.11	-	3.09	-	2.96
gamma	4	167	-	2.97	-	3.16	-	2.94
gamma	5	112	-	2.9	-	3.07	-	3.1
gamma	6	85	-	2.75	-	2.98	-	2.94
gamma	7	65	-	2.81	-	2.92	-	2.85
gamma	8	45	-	2.81	-	2.82	-	2.74
delta	2	286	-	-	2.79	-	2.44	2.25
delta	3	180	-	-	2.77	-	2.55	2.29
delta	4	123	-	-	2.99	-	2.61	2.38
delta	5	98	-	-	2.95	-	2.56	2.4
delta	6	75	-	-	2.79	-	2.58	2.35
delta	7	51	-	-	2.65	-	2.45	2.25
GRR
cell type	IS level	#genes	AvsB	AvsG	AvsD	BvsG	BvsD	GvsD
alpha	3	340	55.5882	67.3529	61.1765	-	-	-
alpha	4	257	58.7549	68.4825	64.2023	-	-	-
alpha	5	206	61.6505	71.3592	68.932	-	-	-
alpha	6	155	67.7419	72.2581	71.6129	-	-	-
alpha	7	126	73.0159	75.3968	75.3968	-	-	-
alpha	8	106	77.3585	77.3585	81.1321	-	-	-
alpha	9	87	79.3103	80.4598	85.0575	-	-	-
alpha	10	76	78.9474	82.8947	85.5263	-	-	-
alpha	11	59	86.4407	86.4407	89.8305	-	-	-
alpha	12	52	86.5385	86.5385	90.3846	-	-	-
alpha	13	40	92.5	92.5	95	-	-	-
beta	4	476	67.2269	-	-	76.2605	66.3866	-
beta	5	336	71.4286	-	-	80.9524	71.131	-
beta	6	243	76.5432	-	-	85.5967	77.7778	-
beta	7	170	82.3529	-	-	90.5882	83.5294	-
beta	8	127	85.0394	-	-	88.9764	85.8268	-
beta	9	96	87.5	-	-	88.5417	86.4583	-
beta	10	66	87.8788	-	-	87.8788	86.3636	-
beta	11	50	88	-	-	88	84	-
gamma	2	393	-	55.7252	-	48.3461	-	47.3282
gamma	3	248	-	63.7097	-	58.4677	-	56.4516
gamma	4	167	-	64.6707	-	65.2695	-	58.0838
gamma	5	112	-	72.3214	-	71.4286	-	64.2857
gamma	6	85	-	77.6471	-	77.6471	-	69.4118
gamma	7	65	-	76.9231	-	80	-	72.3077
gamma	8	45	-	84.4444	-	91.1111	-	82.2222
delta	2	286	-	-	75.5245	-	56.993	66.0839
delta	3	180	-	-	82.2222	-	62.7778	72.7778
delta	4	123	-	-	88.6179	-	70.7317	80.4878
delta	5	98	-	-	91.8367	-	73.4694	82.6531
delta	6	75	-	-	92	-	78.6667	86.6667
delta	7	51	-	-	92.1569	-	86.2745	90.1961

## Sheet: figure 4
NES		VAN GURP						FANG						XIN2
Manuscript	ID geneset	AvsB	AvsG	AvsD	BvsG	BvsD	GvsD	AvsB	AvsG	AvsD	BvsG	BvsD	GvsD	AvsB	AvsG	AvsD	BvsG	BvsD	GvsD
This manuscript	alpha	2.46	2.31	2.53				2.24	2.07	2.13				2.48	2.2	2.11
Lawlor	alpha	2.15	2.11	2.2				1.94	1.87	1.74				2.37	2.04	1.88
Muraro	alpha	2.61	1.89	2.5				2.47	1.95	2.48				2.67	2.19	2.36
Segerstolpe	alpha	2.72	1.97	2.54				2.51	2.34	2.31				2.8	2.29	2.33
Xin	alpha	2.21	2.12	2.21				1.97	1.74	1.85				2.42	1.89	1.91
This manuscript	beta	2.65			2.2	2.4		3.14			2.4	2.34		2.27			2.27	2.06
Lawlor	beta	2.1			1.83	2.1		2.61			1.94	2.03		1.88			1.91	1.76
Muraro	beta	2.38			NA	2.24		3.63			2.25	1.95		NA			2.07	1.76
Segerstolpe	beta	2.3			1.88	2.27		3.11			2.06	2.32		2.03			1.94	1.87
Xin	beta	1.96			1.81	2.03		2.31			NA	1.96		1.84			1.66	1.66
This manuscript	gamma		2.86		2.82		2.79		1.73		1.72		1.63		2.04		2.33		2.04
Lawlor	gamma		NA		NA		NA		NA		NA		NA		NA		NA		NA
Muraro	gamma		3.13		2.94		2.89		2.12		1.8		1.6		2.32		2.28		1.83
Segerstolpe	gamma		2.87		2.88		2.91		1.96		1.69		1.68		2.4		2.48		1.96
Xin	gamma		NA		NA		NA		NA		NA		NA		NA		NA		NA
This manuscript	delta			2.83		2.54	2.32			2.34		1.89	1.93			2.48		2.35	2.21
Lawlor	delta			NA		NA	NA			NA		NA	NA			NA		NA	NA
Muraro	delta			2.96		2.62	2.12			2.5		1.91	1.82			2.75		2.52	2.33
Segerstolpe	delta			2.82		2.62	2.14			2.23		1.72	1.81			2.67		2.63	2.28
Xin	delta			NA		NA	NA			NA		NA	NA			NA		NA	NA
Hallmark	pancreas beta cells	1.47			1.73	NA		1.43			NA	NA		NA			1.6	NA
Reactome	regulation of gene expression in beta cells	NA			NA	NA		NA			NA	NA		NA			NA	NA
GRR		VAN GURP						FANG						XIN2
Manuscript	ID geneset	AvsB	AvsG	AvsD	BvsG	BvsD	GvsD	AvsB	AvsG	AvsD	BvsG	BvsD	GvsD	AvsB	AvsG	AvsD	BvsG	BvsD	GvsD
This manuscript	alpha	92.5	92.5	95				9	87.5	82.5				85	92.5	9
Lawlor	alpha	54.9197	62.746	56.8627				47.5882	5.98392	47.5882				5.98392	56.8627	62.746
Muraro	alpha	38.4615	43.8811	42.3769				18.5315	22.9298	24.4755				39.3357	33.3917	5
Segerstolpe	alpha	26.3717	3.97345	26.8142				9.11544	12.3885	11.7699				25.7522	21.9469	23.2743
Xin	alpha	73.9134	73.9134	69.5652				69.5652	65.2174	58.6957				76.8696	78.2687	84.7827
This manuscript	beta	85.3938			88.9764	85.8268		59.8425			52.756	4.15748		86.6142			77.1654	8.31497
Lawlor	beta	72.1311			75.4984	7.49183		42.623			39.3443	36.6557		72.1311			63.9344	68.8525
Muraro	beta	49.6327			NA	47.3242		16.4743			12.9662	8.79339		NA			29.9556	32.6338
Segerstolpe	beta	55.5936			63.6175	51.7672		17.4782			14.5531	11.4345		7.68677			49.4825	47.8175
Xin	beta	86.6667			83.3333	83.3333		53.3333			NA	53.3333		9			73.3333	73.3333
This manuscript	gamma		84.4444		91.1111		82.2222		4		42.2222		4		82.2222		73.3333		71.1111
Lawlor	gamma		NA		NA		NA		NA		NA		NA		NA		NA		NA
Muraro	gamma		57.9618		52.8662		47.7776		16.566		19.1828		13.3758		42.6752		39.4945		35.3185
Segerstolpe	gamma		37.5		29.2614		3.966		7.12273		5.966		5.39773		22.4432		17.4545		16.1932
Xin	gamma		NA		NA		NA		NA		NA		NA		NA		NA		NA
This manuscript	delta			92		78.6667	86.6667			5.66667		4	38.6667			78.6667		66.6667	52
Lawlor	delta			NA						NA		NA	NA			NA		NA	NA
Muraro	delta			71.2		43.2	58.8			21.2		12.8	13.2			48.4		31.6	26.8
Segerstolpe	delta			56.4286		38.9286	5.35714			11.4286		6.78571	8.92857			37.1429		25	22.1429
Xin	delta			NA		NA	NA			NA		NA	NA			NA		NA	NA
Hallmark	pancreas beta cells	57.5			55	NA		37.5			NA	NA		NA			47.5	NA
Reactome	regulation of gene expression in beta cells	NA			NA	NA		NA			NA	NA		NA			NA	NA
